# Supplementary material for: Single-cell mapping of human endometrium and decidua reveals epithelial and stromal contributions to fertility
Source: JCI Insight. 2026 Jan 23;11(2):e195254. doi: 10.1172/jci.insight.195254 (PMC12892900; doi:10.1172/jci.insight.195254)
Supplement: Supplemental table 1 [file jciinsight-11-195254-s112.xlsx]

## Sheet: Sheet1
	Subject	Age	Race	Ethnicity	BMI (kg/m^2)	Gravida	Para	E2 (pg/mL)	P4 (ng/mL)	RNAseq
proliferative phase	59	28	Black or African American	Not Hispanic or Latino	27.4	3	2	176	0.3	Bulk
	65	26	Black or African American	Not Hispanic or Latino	27.7	4	2	249	0.8	Bulk
	67	27	Black or African American	Not Hispanic or Latino	37.3	3	2	272	0.2	Bulk
	68	29	White	Hispanic or Latino	35.5	3	3	82	0.2	Bulk
	70	23	Black or African American	Not Hispanic or Latino	24.2	1	1	50	0.4	Bulk
	77	40	Black or African American	Not Hispanic or Latino	47.8	4	3	195	0.8	Bulk
early secretory phase	20	21	Black or African American	Not Hispanic or Latino	21.5	1	1	213	2.3	Bulk
	27	31	Black or African American	Not Hispanic or Latino	28.6	3	3	314	0.2	Bulk
	28	33	Black or African American	Not Hispanic or Latino	38.6	2	2	105	1.4	Bulk
	29	27	Black or African American	Not Hispanic or Latino	28.4	6	2	182	0.1	Bulk
	35	28	Black or African American	Not Hispanic or Latino	38.2	2	2	168	0.4	Bulk
	37	32	Black or African American	Not Hispanic or Latino	49.2	4	4	158	0.5	Bulk
	44	30	Black or African American	Not Hispanic or Latino	38.2	1	1	191	0.8	Bulk and single-cell
	50	37	Black or African American	Not Hispanic or Latino	28.1	8	7	63	2.1	Bulk and single-cell
	51	37	Black or African American	Not Hispanic or Latino	28.1	8	7	325	1	Bulk and single-cell
	53	23	Black or African American	Not Hispanic or Latino	26	2	1	106	1.2	Bulk and single-cell
mid-secretory phase	6	36	White	Hispanic or Latino	33.3	4	2	86	15.6	Bulk
	13	26	Black or African American	Not Hispanic or Latino	19.9	1	1	156	13.2	Bulk
	22	28	Black or African American	Not Hispanic or Latino	28.8	1	0	220	6.5	Bulk
	38	29	Black or African American	Not Hispanic or Latino	43.1	4	2	442	5.7	Bulk
	52	33	Black or African American	Not Hispanic or Latino	48.9	4	4	101	15.2	Bulk and single-cell
	55	24	Black or African American	Not Hispanic or Latino	26.8	3	3	150	12.9	Bulk and single-cell
	57	38	White	Hispanic or Latino	29	3	3	150	12.9	Bulk and single-cell
	87	41	Black or African American	Not Hispanic or Latino	33.5	5	5	76.5	11.4	Single-cell
late secretory phase	66	32	Black or African American	Not Hispanic or Latino	29.8	3	2	131	4.8	Bulk and single-cell
	75	28	White	Hispanic or Latino	22.5	3	3	124	6.4	Bulk and single-cell
	88	31	Black or African American	Not Hispanic or Latino	39.8	6	2	107	4.8	Bulk and single-cell
first trimester decidua	D 076	29	Black or African American	Not Hispanic or Latino	31.6	2	7			Bulk and single-cell
	D 079	24	Black or African American	Not Hispanic or Latino	34.2	4	1			Bulk and single-cell
	D 092	34	Black or African American	Not Hispanic or Latino	48.2	9	6			Bulk and single-cell
