# Supplementary material for: Single-cell mapping of human endometrium and decidua reveals epithelial and stromal contributions to fertility
Source: JCI Insight. 2026 Jan 23;11(2):e195254. doi: 10.1172/jci.insight.195254 (PMC12892900; doi:10.1172/jci.insight.195254)
Supplement: Supplemental table 2 [file jciinsight-11-195254-s113.xlsx]

## Sheet: SupplementalTable2_early-vs-pro
ensembl_gene_id	logFC	logCPM	F	PValue	FDR	hgnc_symbol	gene_biotype	description
ENSG00000239827	-3.74206	-2.21165	40.6033	6.00744e-08	0.00137126	SUGT1P3	transcribed_unprocessed_pseudogene	SUGT1 pseudogene 3 [Source:HGNC Symbol;Acc:HGNC:20513]
ENSG00000167641	1.40072	4.384	43.3169	5.1044e-07	0.00391659	PPP1R14A	protein_coding	protein phosphatase 1 regulatory inhibitor subunit 14A [Source:HGNC Symbol;Acc:HGNC:14871]
ENSG00000181524	5.12978	1.87642	40.9921	5.14754e-07	0.00391659	RPL24P4	processed_pseudogene	RPL24 pseudogene 4 [Source:HGNC Symbol;Acc:HGNC:21371]
ENSG00000279602	-3.05196	2.02581	36.708	2.08601e-06	0.0119038		TEC	TEC
ENSG00000236862	3.78546	-0.901202	31.1192	2.75608e-06	0.012582	RPS20P24	processed_pseudogene	ribosomal protein S20 pseudogene 24 [Source:HGNC Symbol;Acc:HGNC:36283]
ENSG00000200673	5.28927	2.46914	31.6662	4.91506e-06	0.0140813	RN7SKP174	misc_RNA	RN7SK pseudogene 174 [Source:HGNC Symbol;Acc:HGNC:45898]
ENSG00000238085	4.12861	-0.067099	29.009	5.40477e-06	0.0140813		processed_pseudogene	ribosomal protein, large, P1 (RPLP1) pseudogene
ENSG00000206228	3.11442	-1.91767	28.7415	6.0914e-06	0.0140813	HNRNPA1P4	processed_pseudogene	heterogeneous nuclear ribonucleoprotein A1 pseudogene 4 [Source:HGNC Symbol;Acc:HGNC:32234]
ENSG00000275710	-1.47864	-2.07357	29.1202	6.26918e-06	0.0140813		lncRNA	novel transcript, antisense to COX11
ENSG00000222047	1.868	-1.79548	28.6754	6.75639e-06	0.0140813	C10orf55	lncRNA	chromosome 10 putative open reading frame 55 [Source:HGNC Symbol;Acc:HGNC:31008]
ENSG00000281772	-2.6275	-2.6936	25.4251	7.50732e-06	0.0140813		TEC	TEC
ENSG00000254373	3.1601	-0.0452912	29.4836	7.73617e-06	0.0140813		processed_pseudogene	ubiquinol-cytochrome c reductase binding protein (UQCRB) pseudogene
ENSG00000244586	1.94159	-1.90362	27.6189	8.01969e-06	0.0140813	WNT5A-AS1	lncRNA	WNT5A antisense RNA 1 [Source:HGNC Symbol;Acc:HGNC:40616]
ENSG00000201901	5.21813	3.11577	30.4193	8.78617e-06	0.0143252	RN7SKP48	misc_RNA	RN7SK pseudogene 48 [Source:HGNC Symbol;Acc:HGNC:45772]
ENSG00000114933	-0.602431	6.53559	29.7512	9.58227e-06	0.0145817	INO80D	protein_coding	INO80 complex subunit D [Source:HGNC Symbol;Acc:HGNC:25997]
ENSG00000242299	2.74932	3.29969	29.1988	1.15207e-05	0.0151068	RPS18P5	processed_pseudogene	ribosomal protein S18 pseudogene 5 [Source:HGNC Symbol;Acc:HGNC:36287]
ENSG00000218283	1.22255	2.82007	28.7341	1.23012e-05	0.0151068	MORF4L1P1	processed_pseudogene	mortality factor 4 like 1 pseudogene 1 [Source:HGNC Symbol;Acc:HGNC:20400]
ENSG00000242262	4.60336	-0.639313	26.7495	1.28428e-05	0.0151068	RPL15P7	processed_pseudogene	ribosomal protein L15 pseudogene 7 [Source:HGNC Symbol;Acc:HGNC:36808]
ENSG00000231167	2.29532	-0.806762	27.3459	1.33274e-05	0.0151068	YBX1P2	processed_pseudogene	Y-box binding protein 1 pseudogene 2 [Source:HGNC Symbol;Acc:HGNC:22635]
ENSG00000125740	-2.88485	1.11854	28.4539	1.39973e-05	0.0151068	FOSB	protein_coding	FosB proto-oncogene, AP-1 transcription factor subunit [Source:HGNC Symbol;Acc:HGNC:3797]
ENSG00000112893	-0.532093	7.42936	28.0883	1.4433e-05	0.0151068	MAN2A1	protein_coding	mannosidase alpha class 2A member 1 [Source:HGNC Symbol;Acc:HGNC:6824]
ENSG00000258427	3.61083	-1.14585	25.6063	1.45601e-05	0.0151068	RBM8B	processed_pseudogene	RNA binding motif protein 8B pseudogene [Source:HGNC Symbol;Acc:HGNC:13426]
ENSG00000244192	3.18124	-1.16949	25.0647	1.6638e-05	0.0158087		processed_pseudogene	ribosomal protein L11 (RPL11) pseudogene
ENSG00000182890	1.07291	2.28688	27.1528	1.83094e-05	0.0158087	GLUD2	protein_coding	glutamate dehydrogenase 2 [Source:HGNC Symbol;Acc:HGNC:4336]
ENSG00000275803	5.24411	0.500905	24.4586	1.83498e-05	0.0158087	RN7SL736P	misc_RNA	RNA, 7SL, cytoplasmic 736, pseudogene [Source:HGNC Symbol;Acc:HGNC:46752]
ENSG00000233111	3.23998	-1.62213	24.6202	1.8775e-05	0.0158087	RAB1C	processed_pseudogene	RAB1C, member RAS oncogene family pseudogene [Source:HGNC Symbol;Acc:HGNC:23683]
ENSG00000214460	3.23294	1.83075	27.0326	1.9678e-05	0.0158087	TPT1P6	processed_pseudogene	TPT1 pseudogene 6 [Source:HGNC Symbol;Acc:HGNC:49297]
ENSG00000241388	-1.49016	2.42104	26.8402	1.98528e-05	0.0158087	HNF1A-AS1	lncRNA	HNF1A antisense RNA 1 [Source:HGNC Symbol;Acc:HGNC:26785]
ENSG00000229097	3.83481	-0.458051	24.3305	2.00847e-05	0.0158087	CALM2P2	processed_pseudogene	calmodulin 2 pseudogene 2 [Source:HGNC Symbol;Acc:HGNC:1447]
ENSG00000263266	2.58876	1.74302	26.6063	2.15948e-05	0.0162762	RPS7P1	processed_pseudogene	ribosomal protein S7 pseudogene 1 [Source:HGNC Symbol;Acc:HGNC:17081]
ENSG00000173214	-0.654899	5.5766	26.4128	2.21047e-05	0.0162762	MFSD4B	protein_coding	major facilitator superfamily domain containing 4B [Source:HGNC Symbol;Acc:HGNC:21053]
ENSG00000180530	-0.587741	8.34202	26.2454	2.30843e-05	0.0164663	NRIP1	protein_coding	nuclear receptor interacting protein 1 [Source:HGNC Symbol;Acc:HGNC:8001]
ENSG00000172461	-1.33469	3.08056	26.0739	2.41482e-05	0.0167032	FUT9	protein_coding	fucosyltransferase 9 [Source:HGNC Symbol;Acc:HGNC:4020]
ENSG00000218426	2.63063	1.3671	25.8532	2.62508e-05	0.0176214		processed_pseudogene	60S ribosomal protein L27a (RPL27A) pseudogene
ENSG00000076770	-0.675566	5.63001	25.6058	2.7282e-05	0.0176214	MBNL3	protein_coding	muscleblind like splicing regulator 3 [Source:HGNC Symbol;Acc:HGNC:20564]
ENSG00000231043	3.69916	-0.74136	23.1751	2.82686e-05	0.0176214		processed_pseudogene	IK cytokine, down-regulator of HLA II (IK) pseudogene
ENSG00000253144	2.27108	-1.22093	24.1361	2.8938e-05	0.0176214		processed_pseudogene	pseudogene similat to part of cold shock domain containing E1, RNA-binding CSDE1
ENSG00000260711	-1.28179	3.39176	25.306	2.95668e-05	0.0176214		lncRNA	novel transcript, intronic to CATSPERB
ENSG00000246705	0.807521	4.87562	25.2325	3.01075e-05	0.0176214	H2AJ	protein_coding	H2A.J histone [Source:HGNC Symbol;Acc:HGNC:14456]
ENSG00000180233	-0.677128	5.13052	25.107	3.11262e-05	0.0177622	ZNRF2	protein_coding	zinc and ring finger 2 [Source:HGNC Symbol;Acc:HGNC:22316]
ENSG00000151131	-0.717143	5.06154	24.8188	3.36111e-05	0.0187124	NOPCHAP1	protein_coding	NOP protein chaperone 1 [Source:HGNC Symbol;Acc:HGNC:28628]
ENSG00000162543	-0.782157	5.48908	24.3473	3.81463e-05	0.0198961	UBXN10	protein_coding	UBX domain protein 10 [Source:HGNC Symbol;Acc:HGNC:26354]
ENSG00000120594	-0.878902	6.59267	24.3248	3.8379e-05	0.0198961	PLXDC2	protein_coding	plexin domain containing 2 [Source:HGNC Symbol;Acc:HGNC:21013]
ENSG00000224861	1.57797	0.0338303	24.3328	3.89598e-05	0.0198961	YBX1P1	processed_pseudogene	Y-box binding protein 1 pseudogene 1 [Source:HGNC Symbol;Acc:HGNC:8015]
ENSG00000055609	-0.756696	8.52406	24.2442	3.92239e-05	0.0198961	KMT2C	protein_coding	lysine methyltransferase 2C [Source:HGNC Symbol;Acc:HGNC:13726]
ENSG00000259051	2.70911	-1.32982	22.1762	4.07327e-05	0.0202123	HNRNPUP1	processed_pseudogene	heterogeneous nuclear ribonucleoprotein U pseudogene 1 [Source:HGNC Symbol;Acc:HGNC:19931]
ENSG00000180764	2.42731	0.36619	23.8688	4.23713e-05	0.0203247	PIPSL	transcribed_processed_pseudogene	PIP5K1A and PSMD4 like (pseudogene) [Source:HGNC Symbol;Acc:HGNC:23733]
ENSG00000225031	2.84134	0.0845871	23.5229	4.31084e-05	0.0203247	EIF4BP7	processed_pseudogene	eukaryotic translation initiation factor 4B pseudogene 7 [Source:HGNC Symbol;Acc:HGNC:37940]
ENSG00000109586	-0.731714	6.67145	23.8522	4.36305e-05	0.0203247	GALNT7	protein_coding	polypeptide N-acetylgalactosaminyltransferase 7 [Source:HGNC Symbol;Acc:HGNC:4129]
ENSG00000072803	-0.374501	6.59944	23.7134	4.53151e-05	0.0206873	FBXW11	protein_coding	F-box and WD repeat domain containing 11 [Source:HGNC Symbol;Acc:HGNC:13607]
ENSG00000152818	-0.657939	8.40858	23.4513	4.86927e-05	0.0217933	UTRN	protein_coding	utrophin [Source:HGNC Symbol;Acc:HGNC:12635]
ENSG00000213234	3.84733	-1.29851	21.9835	5.11274e-05	0.022443	ST13P10	processed_pseudogene	ST13, Hsp70 interacting protein pseudogene 10 [Source:HGNC Symbol;Acc:HGNC:38745]
ENSG00000179271	0.885975	5.47562	23.1122	5.34723e-05	0.0230294	GADD45GIP1	protein_coding	GADD45G interacting protein 1 [Source:HGNC Symbol;Acc:HGNC:29996]
ENSG00000114861	-0.773483	5.69066	22.9071	5.66063e-05	0.0239277	FOXP1	protein_coding	forkhead box P1 [Source:HGNC Symbol;Acc:HGNC:3823]
ENSG00000115966	-0.510892	7.09598	22.5473	6.25906e-05	0.0249789	ATF2	protein_coding	activating transcription factor 2 [Source:HGNC Symbol;Acc:HGNC:784]
ENSG00000235582	3.04147	-2.04633	20.5614	6.30789e-05	0.0249789		processed_pseudogene	ribosomal protein L24 (RPL24) pseudogene
ENSG00000104290	-0.679582	6.32842	22.4684	6.39927e-05	0.0249789	FZD3	protein_coding	frizzled class receptor 3 [Source:HGNC Symbol;Acc:HGNC:4041]
ENSG00000244331	4.3666	-0.922154	20.9635	6.43828e-05	0.0249789		processed_pseudogene	ribosomal protein, large, P2 (RPLP2) pseudogene
ENSG00000221869	0.999991	6.51931	22.3831	6.55563e-05	0.0249789	CEBPD	protein_coding	CCAAT enhancer binding protein delta [Source:HGNC Symbol;Acc:HGNC:1835]
ENSG00000170469	1.01346	0.768437	22.4125	6.5659e-05	0.0249789	SPATA24	protein_coding	spermatogenesis associated 24 [Source:HGNC Symbol;Acc:HGNC:27322]
ENSG00000188130	0.731013	3.39177	22.2433	6.82009e-05	0.0255205	MAPK12	protein_coding	mitogen-activated protein kinase 12 [Source:HGNC Symbol;Acc:HGNC:6874]
ENSG00000104537	1.74154	-0.155763	21.956	7.06746e-05	0.0260196	ANXA13	protein_coding	annexin A13 [Source:HGNC Symbol;Acc:HGNC:536]
ENSG00000254612	2.36301	-0.377157	21.4693	7.28916e-05	0.0264099	DNAJB6P1	processed_pseudogene	DNAJB6 pseudogene 1 [Source:HGNC Symbol;Acc:HGNC:54754]
ENSG00000264275	4.13076	-0.650838	20.1014	7.67219e-05	0.0273634	RN7SL753P	misc_RNA	RNA, 7SL, cytoplasmic 753, pseudogene [Source:HGNC Symbol;Acc:HGNC:46769]
ENSG00000007520	0.612414	4.69241	21.7577	7.82652e-05	0.0274843	TSR3	protein_coding	TSR3 ribosome maturation factor [Source:HGNC Symbol;Acc:HGNC:14175]
ENSG00000259424	-1.01863	-0.726879	20.8024	8.12096e-05	0.0280862	IRAIN	lncRNA	IGF1R antisense imprinted non-protein coding RNA [Source:HGNC Symbol;Acc:HGNC:50365]
ENSG00000105988	3.19524	-1.30323	19.802	8.36574e-05	0.028501	NHP2P1	processed_pseudogene	NHP2 ribonucleoprotein pseudogene 1 [Source:HGNC Symbol;Acc:HGNC:23582]
ENSG00000197744	2.08293	0.558378	21.4363	8.64723e-05	0.0290267	PTMAP2	processed_pseudogene	prothymosin alpha pseudogene 2 [Source:HGNC Symbol;Acc:HGNC:9625]
ENSG00000243802	3.60096	-1.90653	19.6112	9.07752e-05	0.0294629		processed_pseudogene	ribosomal protein S20 (RPS20) pseudogene
ENSG00000251226	-2.5891	-2.70632	18.485	9.13389e-05	0.0294629	LINC02714	lncRNA	long intergenic non-protein coding RNA 2714 [Source:HGNC Symbol;Acc:HGNC:54231]
ENSG00000255397	2.90226	-2.2105	19.0914	9.17344e-05	0.0294629	NASPP1	processed_pseudogene	nuclear autoantigenic sperm protein pseudogene 1 [Source:HGNC Symbol;Acc:HGNC:29910]
ENSG00000289926	2.50128	-2.08143	19.4537	9.45752e-05	0.0294629		lncRNA	novel transcript
ENSG00000175183	1.07677	4.09353	21.0891	9.48719e-05	0.0294629	CSRP2	protein_coding	cysteine and glycine rich protein 2 [Source:HGNC Symbol;Acc:HGNC:2470]
ENSG00000165323	-2.54608	1.04589	21.2041	9.55162e-05	0.0294629	FAT3	protein_coding	FAT atypical cadherin 3 [Source:HGNC Symbol;Acc:HGNC:23112]
ENSG00000187653	2.87813	2.9193	21.1899	9.74354e-05	0.0296541	TMSB4XP8	processed_pseudogene	TMSB4X pseudogene 8 [Source:HGNC Symbol;Acc:HGNC:11885]
ENSG00000224094	2.99039	-1.40998	19.2099	0.000100679	0.0302383	RPS24P8	processed_pseudogene	ribosomal protein S24 pseudogene 8 [Source:HGNC Symbol;Acc:HGNC:37016]
ENSG00000232176	2.99194	0.690031	20.8367	0.000102199	0.0302959		processed_pseudogene	ribosomal protein S6 (RPS6) pseudogene
ENSG00000140443	-0.685437	7.93863	20.7601	0.000104382	0.0305463	IGF1R	protein_coding	insulin like growth factor 1 receptor [Source:HGNC Symbol;Acc:HGNC:5465]
ENSG00000213711	3.24516	-1.82829	19.0783	0.000108311	0.0310964	PHB1P7	processed_pseudogene	PHB1 pseudogene 7 [Source:HGNC Symbol;Acc:HGNC:39286]
ENSG00000051128	0.934615	2.97391	20.614	0.000108986	0.0310964	HOMER3	protein_coding	homer scaffold protein 3 [Source:HGNC Symbol;Acc:HGNC:17514]
ENSG00000168884	0.418873	4.94199	20.4244	0.000115178	0.0324574	TNIP2	protein_coding	TNFAIP3 interacting protein 2 [Source:HGNC Symbol;Acc:HGNC:19118]
ENSG00000253945	3.74857	-1.80173	19.3544	0.000119689	0.0325718		processed_pseudogene	ribosomal protein L36a-like (RPL36AL) pseudogene
ENSG00000136279	0.409652	6.65579	20.2762	0.000120318	0.0325718	DBNL	protein_coding	drebrin like [Source:HGNC Symbol;Acc:HGNC:2696]
ENSG00000186472	-0.783168	3.74608	20.2071	0.000122812	0.0325718	PCLO	protein_coding	piccolo presynaptic cytomatrix protein [Source:HGNC Symbol;Acc:HGNC:13406]
ENSG00000267414	-0.88886	0.335579	20.2317	0.00012322	0.0325718	SETBP1-DT	lncRNA	SETBP1 divergent transcript [Source:HGNC Symbol;Acc:HGNC:54819]
ENSG00000198625	-0.508948	6.46937	20.1703	0.000124142	0.0325718	MDM4	protein_coding	MDM4 regulator of p53 [Source:HGNC Symbol;Acc:HGNC:6974]
ENSG00000225573	2.79914	-1.34845	18.7144	0.000124833	0.0325718	RPL35P5	processed_pseudogene	ribosomal protein L35 pseudogene 5 [Source:HGNC Symbol;Acc:HGNC:36955]
ENSG00000230580	3.1001	-1.34119	18.6273	0.000125573	0.0325718	RPL19P5	processed_pseudogene	ribosomal protein L19 pseudogene 5 [Source:HGNC Symbol;Acc:HGNC:36325]
ENSG00000243829	2.90145	-1.88382	18.7785	0.000128247	0.0327044		processed_pseudogene	ribosomal protein S9 (RPS9) pseudogene
ENSG00000211660	-4.9468	0.934982	19.8248	0.000128949	0.0327044	IGLV2-23	IG_V_gene	immunoglobulin lambda variable 2-23 [Source:HGNC Symbol;Acc:HGNC:5890]
ENSG00000265078	4.00935	-0.111664	18.4548	0.000133979	0.0333513	RN7SL664P	misc_RNA	RNA, 7SL, cytoplasmic 664, pseudogene [Source:HGNC Symbol;Acc:HGNC:46680]
ENSG00000174125	-0.823789	4.26897	19.9026	0.000134422	0.0333513	TLR1	protein_coding	toll like receptor 1 [Source:HGNC Symbol;Acc:HGNC:11847]
ENSG00000242457	2.39602	-0.827849	19.3043	0.000136519	0.0335073	RBBP4P2	processed_pseudogene	RBBP4 pseudogene 2 [Source:HGNC Symbol;Acc:HGNC:42369]
ENSG00000248801	-1.15428	1.99832	19.7893	0.000139304	0.0338272	C8orf34-AS1	lncRNA	C8orf34 antisense RNA 1 [Source:HGNC Symbol;Acc:HGNC:27840]
ENSG00000224631	2.08317	1.87662	19.7418	0.000143003	0.0343599	RPS27AP16	transcribed_processed_pseudogene	RPS27A pseudogene 16 [Source:HGNC Symbol;Acc:HGNC:36855]
ENSG00000249920	3.08641	-2.05155	18.0436	0.000146349	0.0347976	HNRNPA1P55	processed_pseudogene	heterogeneous nuclear ribonucleoprotein A1 pseudogene 55 [Source:HGNC Symbol;Acc:HGNC:48785]
ENSG00000173258	-0.808559	4.08055	19.5081	0.000151273	0.0353969	ZNF483	protein_coding	zinc finger protein 483 [Source:HGNC Symbol;Acc:HGNC:23384]
ENSG00000205100	3.028	-1.31198	18.0314	0.000151971	0.0353969	HSP90AA4P	transcribed_processed_pseudogene	heat shock protein 90 alpha family class A member 4, pseudogene [Source:HGNC Symbol;Acc:HGNC:5255]
ENSG00000226243	4.45848	-1.45502	19.073	0.000154533	0.03563	RPL37AP1	processed_pseudogene	ribosomal protein L37a pseudogene 1 [Source:HGNC Symbol;Acc:HGNC:16548]
ENSG00000257790	2.97988	-1.67247	18.0182	0.000160458	0.0362293	EIF4A1P4	processed_pseudogene	eukaryotic translation initiation factor 4A1 pseudogene 4 [Source:HGNC Symbol;Acc:HGNC:37923]
ENSG00000244514	4.88856	-0.318079	18.0234	0.000160863	0.0362293	RN7SL125P	misc_RNA	RNA, 7SL, cytoplasmic 125, pseudogene [Source:HGNC Symbol;Acc:HGNC:46141]
ENSG00000158966	-0.57449	5.2005	19.2827	0.000161894	0.0362293	CACHD1	protein_coding	cache domain containing 1 [Source:HGNC Symbol;Acc:HGNC:29314]
ENSG00000240489	2.23817	0.840971	19.2245	0.000166925	0.0364727	SETP14	processed_pseudogene	SET pseudogene 14 [Source:HGNC Symbol;Acc:HGNC:42933]
ENSG00000249565	2.32111	-0.337621	18.8889	0.000167546	0.0364727	SERBP1P5	processed_pseudogene	SERPINE1 mRNA binding protein 1 pseudogene 5 [Source:HGNC Symbol;Acc:HGNC:44632]
ENSG00000213371	1.78424	-0.844586	18.9631	0.00017072	0.0364727	NAP1L1P3	processed_pseudogene	nucleosome assembly protein 1 like 1 pseudogene 3 [Source:HGNC Symbol;Acc:HGNC:38007]
ENSG00000219451	5.05628	-2.08134	19.3045	0.000171513	0.0364727	RPL23P8	processed_pseudogene	ribosomal protein L23 pseudogene 8 [Source:HGNC Symbol;Acc:HGNC:36225]
ENSG00000226049	1.88867	-1.40138	18.2682	0.000172537	0.0364727	TLK2P1	processed_pseudogene	tousled like kinase 2 pseudogene 1 [Source:HGNC Symbol;Acc:HGNC:18048]
ENSG00000214016	2.32619	-2.42781	17.1236	0.000173301	0.0364727	RPSAP61	processed_pseudogene	ribosomal protein SA pseudogene 61 [Source:HGNC Symbol;Acc:HGNC:36760]
ENSG00000213064	-0.604212	8.19461	19.0416	0.000174167	0.0364727	SFT2D2	protein_coding	SFT2 domain containing 2 [Source:HGNC Symbol;Acc:HGNC:25140]
ENSG00000227105	2.70057	-1.71805	17.5423	0.000176029	0.0365276	PARP1P1	processed_pseudogene	poly(ADP-ribose) polymerase 1 pseudogene 1 [Source:HGNC Symbol;Acc:HGNC:275]
ENSG00000249353	1.16088	2.29704	18.9537	0.000179028	0.0368153	NPM1P27	processed_pseudogene	nucleophosmin 1 pseudogene 27 [Source:HGNC Symbol;Acc:HGNC:45206]
ENSG00000204220	0.789032	3.9046	18.8693	0.000183575	0.0371282	PFDN6	protein_coding	prefoldin subunit 6 [Source:HGNC Symbol;Acc:HGNC:4926]
ENSG00000168209	1.01225	5.80401	18.8924	0.000183803	0.0371282	DDIT4	protein_coding	DNA damage inducible transcript 4 [Source:HGNC Symbol;Acc:HGNC:24944]
ENSG00000132953	-0.464201	6.11174	18.7294	0.000191573	0.0380003	XPO4	protein_coding	exportin 4 [Source:HGNC Symbol;Acc:HGNC:17796]
ENSG00000273173	-1.35081	-0.554236	18.7848	0.000194349	0.0380003	SNURF	protein_coding	SNRPN upstream open reading frame [Source:HGNC Symbol;Acc:HGNC:11171]
ENSG00000205542	0.587459	9.4954	18.6772	0.000194665	0.0380003	TMSB4X	protein_coding	thymosin beta 4 X-linked [Source:HGNC Symbol;Acc:HGNC:11881]
ENSG00000264916	4.28941	1.12508	17.9967	0.000195997	0.0380003	RN7SL230P	misc_RNA	RNA, 7SL, cytoplasmic 230, pseudogene [Source:HGNC Symbol;Acc:HGNC:46246]
ENSG00000266876	2.45857	-0.0762948	18.379	0.000197436	0.0380003		transcribed_processed_pseudogene	syntaxin 18 (STX18) pseudogene
ENSG00000272864	-1.56625	-1.71261	18.2081	0.000198109	0.0380003		lncRNA	novel transcript
ENSG00000234145	3.47242	-1.62187	17.255	0.000202955	0.0380529	NAP1L4P3	processed_pseudogene	nucleosome assembly protein 1 like 4 pseudogene 3 [Source:HGNC Symbol;Acc:HGNC:39738]
ENSG00000253106	-0.670358	2.52192	18.5269	0.000203953	0.0380529		lncRNA	novel transcript, antisense to TATDN1
ENSG00000213621	2.43045	-1.88196	17.0638	0.000205389	0.0380529	RPSAP54	processed_pseudogene	ribosomal protein SA pseudogene 54 [Source:HGNC Symbol;Acc:HGNC:36373]
ENSG00000261559	2.55148	-1.84357	16.9672	0.00020614	0.0380529	FSCN1P1	processed_pseudogene	fascin actin-bundling protein 1 pseudogene 1 [Source:HGNC Symbol;Acc:HGNC:49669]
ENSG00000164919	0.981763	6.48972	18.5084	0.000206719	0.0380529	COX6C	protein_coding	cytochrome c oxidase subunit 6C [Source:HGNC Symbol;Acc:HGNC:2285]
ENSG00000260317	-1.04178	1.36811	18.4308	0.000210451	0.03843	LINC02986	lncRNA	long intergenic non-protein coding RNA 2986 [Source:HGNC Symbol;Acc:HGNC:56083]
ENSG00000215182	-4.29563	0.104629	18.2416	0.000215659	0.0389968	MUC5AC	protein_coding	mucin 5AC, oligomeric mucus/gel-forming [Source:HGNC Symbol;Acc:HGNC:7515]
ENSG00000198276	0.477818	4.55469	18.3051	0.000218327	0.0389968	UCKL1	protein_coding	uridine-cytidine kinase 1 like 1 [Source:HGNC Symbol;Acc:HGNC:15938]
ENSG00000137642	-0.820508	6.59146	18.2651	0.000221032	0.0389968	SORL1	protein_coding	sortilin related receptor 1 [Source:HGNC Symbol;Acc:HGNC:11185]
ENSG00000146648	-0.550581	7.71209	18.2539	0.000221803	0.0389968	EGFR	protein_coding	epidermal growth factor receptor [Source:HGNC Symbol;Acc:HGNC:3236]
ENSG00000125999	-4.55395	0.528426	18.4136	0.000222097	0.0389968	BPIFB1	protein_coding	BPI fold containing family B member 1 [Source:HGNC Symbol;Acc:HGNC:16108]
ENSG00000270550	-3.88829	-1.01101	17.2934	0.000224032	0.0390364	IGHV3-30	IG_V_gene	immunoglobulin heavy variable 3-30 [Source:HGNC Symbol;Acc:HGNC:5591]
ENSG00000103266	0.49378	5.75796	18.1868	0.000226469	0.039162	STUB1	protein_coding	STIP1 homology and U-box containing protein 1 [Source:HGNC Symbol;Acc:HGNC:11427]
ENSG00000130203	1.03811	7.38781	18.1198	0.000233508	0.0400756	APOE	protein_coding	apolipoprotein E [Source:HGNC Symbol;Acc:HGNC:613]
ENSG00000280106	-1.17273	1.369	18.0523	0.000236918	0.0403574		TEC	TEC
ENSG00000126432	0.712843	7.26515	18.0178	0.000238694	0.0403587	PRDX5	protein_coding	peroxiredoxin 5 [Source:HGNC Symbol;Acc:HGNC:9355]
ENSG00000130724	0.549889	6.61174	17.9615	0.000242919	0.0404805	CHMP2A	protein_coding	charged multivesicular body protein 2A [Source:HGNC Symbol;Acc:HGNC:30216]
ENSG00000275090	4.01312	-0.506379	16.5971	0.000245062	0.0404805	RN7SL296P	misc_RNA	RNA, 7SL, cytoplasmic 296, pseudogene [Source:HGNC Symbol;Acc:HGNC:46312]
ENSG00000225536	3.63864	-2.54545	17.2473	0.000246771	0.0404805	STIP1P3	processed_pseudogene	stress induced phosphoprotein 1 pseudogene 3 [Source:HGNC Symbol;Acc:HGNC:49554]
ENSG00000213881	2.23586	-0.0648193	17.8932	0.000247352	0.0404805	NPM1P6	processed_pseudogene	nucleophosmin 1 pseudogene 6 [Source:HGNC Symbol;Acc:HGNC:7926]
ENSG00000011332	0.959477	0.290507	17.9439	0.000248281	0.0404805	DPF1	protein_coding	double PHD fingers 1 [Source:HGNC Symbol;Acc:HGNC:20225]
ENSG00000213236	2.98079	0.519785	17.4192	0.000250482	0.0405497	YWHAZP2	processed_pseudogene	tyrosine 3-monooxygenase/tryptophan 5-monooxygenase activation protein zeta pseudogene 2 [Source:HGNC Symbol;Acc:HGNC:31078]
ENSG00000104852	0.488812	6.09281	17.7982	0.000255649	0.0410946	SNRNP70	protein_coding	small nuclear ribonucleoprotein U1 subunit 70 [Source:HGNC Symbol;Acc:HGNC:11150]
ENSG00000244112	3.69008	-0.452524	16.4311	0.000258563	0.0412724	RN7SL508P	misc_RNA	RNA, 7SL, cytoplasmic 508, pseudogene [Source:HGNC Symbol;Acc:HGNC:46524]
ENSG00000158528	-0.690549	5.98195	17.7	0.000263652	0.0416271	PPP1R9A	protein_coding	protein phosphatase 1 regulatory subunit 9A [Source:HGNC Symbol;Acc:HGNC:14946]
ENSG00000157557	0.719086	8.1255	17.6327	0.000269295	0.0416271	ETS2	protein_coding	ETS proto-oncogene 2, transcription factor [Source:HGNC Symbol;Acc:HGNC:3489]
ENSG00000181359	3.87097	-1.30027	15.98	0.000273262	0.0416271	HSP90AA6P	transcribed_processed_pseudogene	heat shock protein 90 alpha family class A member 6, pseudogene [Source:HGNC Symbol;Acc:HGNC:32536]
ENSG00000113441	-0.473304	7.51506	17.5801	0.000273791	0.0416271	LNPEP	protein_coding	leucyl and cystinyl aminopeptidase [Source:HGNC Symbol;Acc:HGNC:6656]
ENSG00000233514	2.68627	-1.8362	16.3135	0.000274231	0.0416271		processed_pseudogene	small nuclear ribonucleoprotein D1 polypeptide 16kDa (SNRPD1) pseudogene
ENSG00000251583	3.41154	-2.49104	17.1186	0.000274894	0.0416271	MFFP2	processed_pseudogene	MFF pseudogene 2 [Source:HGNC Symbol;Acc:HGNC:54540]
ENSG00000234036	2.54483	-0.89833	16.8884	0.000275256	0.0416271	TXNP6	processed_pseudogene	thioredoxin pseudogene 6 [Source:HGNC Symbol;Acc:HGNC:49486]
ENSG00000242976	5.77046	-1.32444	17.786	0.000275374	0.0416271	RN7SL177P	misc_RNA	RNA, 7SL, cytoplasmic 177, pseudogene [Source:HGNC Symbol;Acc:HGNC:46193]
ENSG00000102924	-1.56847	4.88536	17.686	0.000278249	0.0417849	CBLN1	protein_coding	cerebellin 1 precursor [Source:HGNC Symbol;Acc:HGNC:1543]
ENSG00000189159	0.542752	6.21653	17.5039	0.00028045	0.0418401	JPT1	protein_coding	Jupiter microtubule associated homolog 1 [Source:HGNC Symbol;Acc:HGNC:14569]
ENSG00000213383	3.8864	-2.08059	16.7569	0.000282652	0.0418949	PP1P	processed_pseudogene	pyrophosphatase (inorganic) 1 pseudogene [Source:HGNC Symbol;Acc:HGNC:28884]
ENSG00000182700	-0.719093	3.82419	17.3303	0.000296323	0.0436378	IGIP	protein_coding	IgA inducing protein [Source:HGNC Symbol;Acc:HGNC:33847]
ENSG00000291083	2.02721	-2.01525	15.9611	0.000301503	0.0438577		lncRNA	cytochrome P450 family 2 subfamily B member 7, pseudogene [Source:NCBI gene (formerly Entrezgene);Acc:1556]
ENSG00000263969	5.63992	0.431982	16.8348	0.000301658	0.0438577	RN7SL678P	misc_RNA	RNA, 7SL, cytoplasmic 678, pseudogene [Source:HGNC Symbol;Acc:HGNC:46694]
ENSG00000201315	2.41451	2.65496	17.3208	0.000305391	0.0440366	RN7SKP227	misc_RNA	RN7SK pseudogene 227 [Source:HGNC Symbol;Acc:HGNC:45951]
ENSG00000228532	1.86103	-2.13947	15.8916	0.000306747	0.0440366	SUMO2P21	processed_pseudogene	SUMO2 pseudogene 21 [Source:HGNC Symbol;Acc:HGNC:55054]
ENSG00000187372	-0.769382	3.47419	17.0101	0.000328139	0.0468131	PCDHB13	protein_coding	protocadherin beta 13 [Source:HGNC Symbol;Acc:HGNC:8684]
ENSG00000139239	1.25648	2.37916	16.9731	0.000332252	0.0469037	RPL14P1	processed_pseudogene	ribosomal protein L14 pseudogene 1 [Source:HGNC Symbol;Acc:HGNC:31384]
ENSG00000287056	-1.27445	-1.43164	15.7101	0.000332883	0.0469037		lncRNA	novel transcript
ENSG00000253541	2.82325	-0.832545	15.9361	0.000336311	0.047096	SEPTIN10P1	processed_pseudogene	septin 10 pseudogene 1 [Source:HGNC Symbol;Acc:HGNC:40018]
ENSG00000103710	0.62724	4.54667	16.8684	0.00034334	0.0475047	RASL12	protein_coding	RAS like family 12 [Source:HGNC Symbol;Acc:HGNC:30289]
ENSG00000159210	0.597209	5.281	16.8679	0.000343392	0.0475047	SNF8	protein_coding	SNF8 subunit of ESCRT-II [Source:HGNC Symbol;Acc:HGNC:17028]
ENSG00000196712	-0.430192	7.81054	16.8369	0.000346814	0.0475677	NF1	protein_coding	neurofibromin 1 [Source:HGNC Symbol;Acc:HGNC:7765]
ENSG00000105254	0.515338	5.89377	16.8262	0.000348015	0.0475677	TBCB	protein_coding	tubulin folding cofactor B [Source:HGNC Symbol;Acc:HGNC:1989]
ENSG00000213862	2.45548	-1.55892	15.7916	0.000351273	0.0475996	RPL7AP62	processed_pseudogene	ribosomal protein L7a pseudogene 62 [Source:HGNC Symbol;Acc:HGNC:36890]
ENSG00000240606	4.44389	-0.583113	15.9199	0.000353504	0.0475996	RN7SL564P	misc_RNA	RNA, 7SL, cytoplasmic 564, pseudogene [Source:HGNC Symbol;Acc:HGNC:46580]
ENSG00000188460	2.47212	-1.75885	15.6274	0.000354505	0.0475996	ACTBP11	processed_pseudogene	ACTB pseudogene 11 [Source:HGNC Symbol;Acc:HGNC:33971]
ENSG00000204652	3.43243	-2.20686	15.9264	0.000362164	0.0480681	RPS26P8	processed_pseudogene	ribosomal protein S26 pseudogene 8 [Source:HGNC Symbol;Acc:HGNC:31329]
ENSG00000198589	-0.493035	7.77913	16.702	0.000362206	0.0480681	LRBA	protein_coding	LPS responsive beige-like anchor protein [Source:HGNC Symbol;Acc:HGNC:1742]
ENSG00000121089	3.02105	-0.644724	15.8712	0.000366329	0.0480947	NACA3P	processed_pseudogene	NACA family member 3, pseudogene [Source:HGNC Symbol;Acc:HGNC:33442]
ENSG00000140319	0.739669	6.87162	16.6644	0.000366621	0.0480947	SRP14	protein_coding	signal recognition particle 14 [Source:HGNC Symbol;Acc:HGNC:11299]
ENSG00000213269	2.87762	-1.7457	15.508	0.000371708	0.0481607	RPS6P26	processed_pseudogene	ribosomal protein S6 pseudogene 26 [Source:HGNC Symbol;Acc:HGNC:36713]
ENSG00000143190	-0.560288	6.01177	16.6174	0.000372222	0.0481607	POU2F1	protein_coding	POU class 2 homeobox 1 [Source:HGNC Symbol;Acc:HGNC:9212]
ENSG00000283041	1.80793	3.09937	16.6568	0.000374691	0.0481607		processed_pseudogene	eukaryotic translation elongation factor 1 gamma (
ENSG00000260948	-1.12402	1.13974	16.6101	0.000375563	0.0481607		lncRNA	novel transcript, sense overlapping WDR77 & OVGP1
ENSG00000183808	-0.451819	6.2515	16.5482	0.000380645	0.0482942	RBM12B	protein_coding	RNA binding motif protein 12B [Source:HGNC Symbol;Acc:HGNC:32310]
ENSG00000166268	-1.94641	-2.57705	14.7227	0.000380836	0.0482942	MYRFL	protein_coding	myelin regulatory factor like [Source:HGNC Symbol;Acc:HGNC:26316]
ENSG00000268205	-0.632876	5.80598	16.5107	0.0003853	0.0485904		lncRNA	novel transcript
ENSG00000166681	0.60099	6.54213	16.4777	0.000389436	0.0488421	BEX3	protein_coding	brain expressed X-linked 3 [Source:HGNC Symbol;Acc:HGNC:13388]
ENSG00000266472	0.65397	5.46027	16.395	0.000400037	0.0494465	MRPS21	protein_coding	mitochondrial ribosomal protein S21 [Source:HGNC Symbol;Acc:HGNC:14046]
ENSG00000257043	2.19625	-2.03305	15.1781	0.000401842	0.0494465	SRSF3P1	processed_pseudogene	SRSF3 pseudogene 1 [Source:HGNC Symbol;Acc:HGNC:54691]
ENSG00000145569	1.08008	4.00107	16.3733	0.000403747	0.0494465	OTULINL	protein_coding	OTU deubiquitinase with linear linkage specificity like [Source:HGNC Symbol;Acc:HGNC:25629]
ENSG00000162924	-0.501863	4.78929	16.3489	0.000406073	0.0494465	REL	protein_coding	REL proto-oncogene, NF-kB subunit [Source:HGNC Symbol;Acc:HGNC:9954]
ENSG00000256150	1.92481	-2.22374	14.9748	0.000411231	0.0494465	ITFG2-AS1	lncRNA	ITFG2 antisense RNA 1 [Source:HGNC Symbol;Acc:HGNC:53128]
ENSG00000237506	2.79633	-2.4077	15.1739	0.000412049	0.0494465	RPSAP15	processed_pseudogene	ribosomal protein SA pseudogene 15 [Source:HGNC Symbol;Acc:HGNC:31464]
ENSG00000139163	-0.61461	7.27255	16.2998	0.000412607	0.0494465	ETNK1	protein_coding	ethanolamine kinase 1 [Source:HGNC Symbol;Acc:HGNC:24649]
ENSG00000248641	5.76178	-1.1987	17.0064	0.000413563	0.0494465	HMGA1P2	processed_pseudogene	high mobility group AT-hook 1 pseudogene 2 [Source:HGNC Symbol;Acc:HGNC:13322]
ENSG00000148541	-0.832111	3.20373	16.2713	0.000416557	0.0494465	FAM13C	protein_coding	family with sequence similarity 13 member C [Source:HGNC Symbol;Acc:HGNC:19371]
ENSG00000126088	0.512459	5.28417	16.2592	0.000418108	0.0494465	UROD	protein_coding	uroporphyrinogen decarboxylase [Source:HGNC Symbol;Acc:HGNC:12591]
ENSG00000280227	-1.74535	-1.57503	16.0233	0.000419933	0.0494465		TEC	novel transcript
ENSG00000102898	0.468781	6.47933	16.2364	0.000421226	0.0494465	NUTF2	protein_coding	nuclear transport factor 2 [Source:HGNC Symbol;Acc:HGNC:13722]
ENSG00000270096	-1.05784	-0.380655	16.2736	0.000426214	0.0494465		lncRNA	novel transcript, antisense to LRRC34
ENSG00000173218	-0.53467	6.46064	16.1589	0.000432028	0.0494465	VANGL1	protein_coding	VANGL planar cell polarity protein 1 [Source:HGNC Symbol;Acc:HGNC:15512]
ENSG00000196865	-0.494331	7.0058	16.1475	0.000433639	0.0494465	NHLRC2	protein_coding	NHL repeat containing 2 [Source:HGNC Symbol;Acc:HGNC:24731]
ENSG00000261799	-0.63018	3.30901	16.1463	0.000433875	0.0494465		lncRNA	novel transcript
ENSG00000214820	2.24958	-1.50191	15.2475	0.000434579	0.0494465	MPRIPP1	processed_pseudogene	myosin phosphatase Rho interacting protein pseudogene 1 [Source:HGNC Symbol;Acc:HGNC:44594]
ENSG00000217027	2.80809	1.22104	16.2039	0.000434657	0.0494465	TPT1P4	processed_pseudogene	TPT1 pseudogene 4 [Source:HGNC Symbol;Acc:HGNC:49298]
ENSG00000199568	-1.52567	-2.03945	15.4442	0.000436109	0.0494465	RNU5A-1	snRNA	RNA, U5A small nuclear 1 [Source:HGNC Symbol;Acc:HGNC:10211]
ENSG00000163625	-0.396531	7.70348	16.1198	0.00043758	0.0494465	WDFY3	protein_coding	WD repeat and FYVE domain containing 3 [Source:HGNC Symbol;Acc:HGNC:20751]
ENSG00000230629	2.3227	2.25711	16.1517	0.000442254	0.0497285	RPS23P8	processed_pseudogene	ribosomal protein S23 pseudogene 8 [Source:HGNC Symbol;Acc:HGNC:35982]
ENSG00000204131	-0.764674	4.97981	16.0425	0.00044882	0.0499986	NHSL2	protein_coding	NHS like 2 [Source:HGNC Symbol;Acc:HGNC:33737]
ENSG00000254759	2.0725	0.276912	16.0651	0.000449037	0.0499986	NAP1L1P1	processed_pseudogene	nucleosome assembly protein 1 like 1 pseudogene 1 [Source:HGNC Symbol;Acc:HGNC:38004]
ENSG00000213684	2.99991	-2.13322	14.8306	0.000452894	0.0501833	LDHBP2	processed_pseudogene	lactate dehydrogenase B pseudogene 2 [Source:HGNC Symbol;Acc:HGNC:6543]
ENSG00000201758	3.64693	-0.403628	15.0014	0.000455513	0.0502297	RN7SKP55	misc_RNA	RN7SK pseudogene 55 [Source:HGNC Symbol;Acc:HGNC:45779]
ENSG00000228589	2.2125	-0.637792	15.6893	0.000459937	0.0502515	SPCS2P4	processed_pseudogene	signal peptidase complex subunit 2 pseudogene 4 [Source:HGNC Symbol;Acc:HGNC:45237]
ENSG00000235859	-0.737654	2.43151	15.9471	0.000463257	0.0502515		processed_pseudogene	proteasome (prosome, macropain) 26S subunit, ATPase, 5 (PSMC5) pseudogene
ENSG00000243547	2.31879	0.848254	15.9866	0.000463998	0.0502515	HNRNPKP4	processed_pseudogene	heterogeneous nuclear ribonucleoprotein K pseudogene 4 [Source:HGNC Symbol;Acc:HGNC:42377]
ENSG00000183722	1.01913	5.27001	15.9694	0.000464518	0.0502515	LHFPL6	protein_coding	LHFPL tetraspan subfamily member 6 [Source:HGNC Symbol;Acc:HGNC:6586]
ENSG00000265273	2.30083	-1.56645	14.904	0.00047215	0.0503994	PGDP1	processed_pseudogene	phosphogluconate dehydrogenase pseudogene 1 [Source:HGNC Symbol;Acc:HGNC:8892]
ENSG00000108510	-0.412669	7.89252	15.8808	0.0004733	0.0503994	MED13	protein_coding	mediator complex subunit 13 [Source:HGNC Symbol;Acc:HGNC:22474]
ENSG00000136002	-1.1828	1.21606	15.8861	0.000473723	0.0503994	ARHGEF4	protein_coding	Rho guanine nucleotide exchange factor 4 [Source:HGNC Symbol;Acc:HGNC:684]
ENSG00000102780	-0.658008	6.51901	15.8717	0.000474716	0.0503994	DGKH	protein_coding	diacylglycerol kinase eta [Source:HGNC Symbol;Acc:HGNC:2854]
ENSG00000132329	0.760821	6.68443	15.851	0.000477965	0.0505094	RAMP1	protein_coding	receptor activity modifying protein 1 [Source:HGNC Symbol;Acc:HGNC:9843]
ENSG00000133111	-0.533745	2.92845	15.7991	0.000486325	0.051156	RFXAP	protein_coding	regulatory factor X associated protein [Source:HGNC Symbol;Acc:HGNC:9988]
ENSG00000241511	3.23308	-1.17004	14.7791	0.000491301	0.0513109	RPS15AP24	processed_pseudogene	ribosomal protein S15a pseudogene 24 [Source:HGNC Symbol;Acc:HGNC:36174]
ENSG00000165983	-0.492007	4.97185	15.7593	0.000492646	0.0513109	PTER	protein_coding	phosphotriesterase related [Source:HGNC Symbol;Acc:HGNC:9590]
ENSG00000288044	1.06377	0.853889	15.759	0.000495111	0.0513109		lncRNA	novel transcript, antisense to RABGGTAand DHRS1
ENSG00000141424	-0.591826	8.65998	15.734	0.000496789	0.0513109	SLC39A6	protein_coding	solute carrier family 39 member 6 [Source:HGNC Symbol;Acc:HGNC:18607]
ENSG00000054793	-0.525034	7.15973	15.689	0.000504234	0.0516704	ATP9A	protein_coding	ATPase phospholipid transporting 9A (putative) [Source:HGNC Symbol;Acc:HGNC:13540]
ENSG00000182154	0.749921	4.9079	15.6857	0.000504797	0.0516704	MRPL41	protein_coding	mitochondrial ribosomal protein L41 [Source:HGNC Symbol;Acc:HGNC:14492]
ENSG00000214535	2.76365	-0.0339142	15.4848	0.000511392	0.0518676	RPS15AP1	processed_pseudogene	ribosomal protein S15a pseudogene 1 [Source:HGNC Symbol;Acc:HGNC:16598]
ENSG00000286502	1.9447	-1.26671	15.1695	0.000516175	0.0518676		lncRNA	novel transcript, antisense to COL5A1
ENSG00000234106	2.34269	-1.13615	15.0093	0.000516504	0.0518676	SRP14P2	processed_pseudogene	SRP14 pseudogene 2 [Source:HGNC Symbol;Acc:HGNC:53768]
ENSG00000224877	0.739491	3.25552	15.6061	0.000518367	0.0518676	NDUFAF8	protein_coding	NADH:ubiquinone oxidoreductase complex assembly factor 8 [Source:HGNC Symbol;Acc:HGNC:33551]
ENSG00000235674	2.80801	-1.34433	14.6523	0.000521705	0.0518676	LDHAP2	processed_pseudogene	lactate dehydrogenase A pseudogene 2 [Source:HGNC Symbol;Acc:HGNC:6537]
ENSG00000243124	7.33722	-0.967869	16.0378	0.000522968	0.0518676	RN7SL643P	misc_RNA	RNA, 7SL, cytoplasmic 643, pseudogene [Source:HGNC Symbol;Acc:HGNC:46659]
ENSG00000173992	0.575219	3.83267	15.5767	0.000523404	0.0518676	CCS	protein_coding	copper chaperone for superoxide dismutase [Source:HGNC Symbol;Acc:HGNC:1613]
ENSG00000255967	3.56742	-1.67117	14.8918	0.000524902	0.0518676	HADHAP2	processed_pseudogene	HADHA pseudogene 2 [Source:HGNC Symbol;Acc:HGNC:38585]
ENSG00000169612	0.773931	3.3274	15.5372	0.000530357	0.0519664	RAMAC	protein_coding	RNA guanine-7 methyltransferase activating subunit [Source:HGNC Symbol;Acc:HGNC:31022]
ENSG00000242485	0.608376	5.08866	15.5362	0.000530455	0.0519664	MRPL20	protein_coding	mitochondrial ribosomal protein L20 [Source:HGNC Symbol;Acc:HGNC:14478]
ENSG00000251400	1.96431	-1.40959	14.8865	0.000544389	0.0531036	ALDH7A1P1	processed_pseudogene	aldehyde dehydrogenase 7 family member A1 pseudogene 1 [Source:HGNC Symbol;Acc:HGNC:878]
ENSG00000227939	2.60206	0.653184	15.4459	0.000549247	0.0531081	RPL3P2	processed_pseudogene	ribosomal protein L3 pseudogene 2 [Source:HGNC Symbol;Acc:HGNC:17834]
ENSG00000222313	5.49808	-0.325156	15.1271	0.000552275	0.0531081	RN7SKP267	misc_RNA	RN7SK pseudogene 267 [Source:HGNC Symbol;Acc:HGNC:45991]
ENSG00000001084	-0.966481	7.17346	15.437	0.000555722	0.0531081	GCLC	protein_coding	glutamate-cysteine ligase catalytic subunit [Source:HGNC Symbol;Acc:HGNC:4311]
ENSG00000234558	2.09897	-1.53503	14.6239	0.000556021	0.0531081	API5P1	processed_pseudogene	apoptosis inhibitor 5 pseudogene 1 [Source:HGNC Symbol;Acc:HGNC:595]
ENSG00000243199	2.05149	0.110133	15.3959	0.000556447	0.0531081	RPL6P10	processed_pseudogene	ribosomal protein L6 pseudogene 10 [Source:HGNC Symbol;Acc:HGNC:36575]
ENSG00000006015	0.651833	4.14099	15.3822	0.000558396	0.0531081	REX1BD	protein_coding	required for excision 1-B domain containing [Source:HGNC Symbol;Acc:HGNC:26098]
ENSG00000206147	2.35111	-0.72629	14.9775	0.000563582	0.0533789	RPL23AP57	processed_pseudogene	ribosomal protein L23a pseudogene 57 [Source:HGNC Symbol;Acc:HGNC:36971]
ENSG00000136731	-0.529217	7.42847	15.3099	0.000572016	0.0539539	UGGT1	protein_coding	UDP-glucose glycoprotein glucosyltransferase 1 [Source:HGNC Symbol;Acc:HGNC:15663]
ENSG00000121068	0.945068	6.29385	15.2473	0.000589696	0.0546273	TBX2	protein_coding	T-box transcription factor 2 [Source:HGNC Symbol;Acc:HGNC:11597]
ENSG00000143256	0.742741	3.93163	15.2068	0.000592165	0.0546273	PFDN2	protein_coding	prefoldin subunit 2 [Source:HGNC Symbol;Acc:HGNC:8867]
ENSG00000260747	1.75312	-0.638078	15.1374	0.000592615	0.0546273		processed_pseudogene	ATP synthase, H+ transporting, mitochondrial F0 complex, subunit B1 (ATP5F1) pseudogene
ENSG00000102763	-0.667756	6.77352	15.1841	0.000596635	0.0546273	VWA8	protein_coding	von Willebrand factor A domain containing 8 [Source:HGNC Symbol;Acc:HGNC:29071]
ENSG00000226221	3.49858	0.230307	14.8827	0.000596828	0.0546273	RPL26P19	processed_pseudogene	ribosomal protein L26 pseudogene 19 [Source:HGNC Symbol;Acc:HGNC:36393]
ENSG00000213866	2.58631	-0.114634	14.9215	0.000600523	0.0546273	YBX1P10	processed_pseudogene	Y-box binding protein 1 pseudogene 10 [Source:HGNC Symbol;Acc:HGNC:42432]
ENSG00000060971	0.467625	5.37137	15.1586	0.000601754	0.0546273	ACAA1	protein_coding	acetyl-CoA acyltransferase 1 [Source:HGNC Symbol;Acc:HGNC:82]
ENSG00000196262	0.64513	8.50784	15.1375	0.000606042	0.0546273	PPIA	protein_coding	peptidylprolyl isomerase A [Source:HGNC Symbol;Acc:HGNC:9253]
ENSG00000106245	0.647373	5.33646	15.1357	0.000606403	0.0546273	BUD31	protein_coding	BUD31 homolog [Source:HGNC Symbol;Acc:HGNC:29629]
ENSG00000213493	2.86882	-1.14079	14.2538	0.000607518	0.0546273	ACTN4P1	processed_pseudogene	actinin alpha 4 pseudogene 1 [Source:HGNC Symbol;Acc:HGNC:44028]
ENSG00000113569	-0.446101	6.56093	15.1102	0.000611625	0.0546273	NUP155	protein_coding	nucleoporin 155 [Source:HGNC Symbol;Acc:HGNC:8063]
ENSG00000185129	-0.491086	6.73774	15.0982	0.000614093	0.0546273	PURA	protein_coding	purine rich element binding protein A [Source:HGNC Symbol;Acc:HGNC:9701]
ENSG00000163110	-0.610455	7.1659	15.0905	0.000615686	0.0546273	PDLIM5	protein_coding	PDZ and LIM domain 5 [Source:HGNC Symbol;Acc:HGNC:17468]
ENSG00000204217	-0.477809	8.22815	15.0853	0.000616762	0.0546273	BMPR2	protein_coding	bone morphogenetic protein receptor type 2 [Source:HGNC Symbol;Acc:HGNC:1078]
ENSG00000153815	-0.477143	5.87818	15.0376	0.000626753	0.0546273	CMIP	protein_coding	c-Maf inducing protein [Source:HGNC Symbol;Acc:HGNC:24319]
ENSG00000279957	-1.28454	-0.994621	15.0495	0.000627051	0.0546273		TEC	TEC
ENSG00000290689	1.91765	-2.35966	13.5054	0.000627335	0.0546273		lncRNA	novel transcript
ENSG00000090273	0.652211	5.83052	15.0212	0.000630221	0.0546273	NUDC	protein_coding	nuclear distribution C, dynein complex regulator [Source:HGNC Symbol;Acc:HGNC:8045]
ENSG00000202392	2.96055	-0.80856	14.2698	0.000634326	0.0546273	RN7SKP292	misc_RNA	RN7SK pseudogene 292 [Source:HGNC Symbol;Acc:HGNC:46016]
ENSG00000290123	2.02046	-1.36765	14.4154	0.000634934	0.0546273		lncRNA	novel transcript, antisense to ATPIF1
ENSG00000163257	-0.422519	5.93099	14.9984	0.000635093	0.0546273	DCAF16	protein_coding	DDB1 and CUL4 associated factor 16 [Source:HGNC Symbol;Acc:HGNC:25987]
ENSG00000169224	-1.85465	-2.64675	13.5133	0.000637149	0.0546273	GCSAML	protein_coding	germinal center associated signaling and motility like [Source:HGNC Symbol;Acc:HGNC:29583]
ENSG00000219222	2.40221	-1.73061	14.0803	0.000637326	0.0546273	RPL12P47	processed_pseudogene	ribosomal protein L12 pseudogene 47 [Source:HGNC Symbol;Acc:HGNC:51939]
ENSG00000232888	2.67689	-0.665426	14.598	0.000637831	0.0546273	RPS11P5	processed_pseudogene	ribosomal protein S11 pseudogene 5 [Source:HGNC Symbol;Acc:HGNC:36312]
ENSG00000173276	-0.355329	5.83414	14.9803	0.000638986	0.0546273	ZBTB21	protein_coding	zinc finger and BTB domain containing 21 [Source:HGNC Symbol;Acc:HGNC:13083]
ENSG00000143774	0.62788	6.83262	14.9434	0.000646975	0.0551039	GUK1	protein_coding	guanylate kinase 1 [Source:HGNC Symbol;Acc:HGNC:4693]
ENSG00000181418	-1.35819	-2.03916	14.1744	0.000664011	0.0559479	DDN	protein_coding	dendrin [Source:HGNC Symbol;Acc:HGNC:24458]
ENSG00000213315	2.04844	1.31235	14.8989	0.000665046	0.0559479		processed_pseudogene	ribosomal protein S18 (RPS18) pseudogene
ENSG00000283005	-2.36962	-2.30285	13.5421	0.000666703	0.0559479	CDC27P3	processed_pseudogene	cell division cycle 27 pseudogene 3 [Source:HGNC Symbol;Acc:HGNC:51754]
ENSG00000204344	0.490324	2.87378	14.8328	0.000671828	0.0559479	STK19	protein_coding	serine/threonine kinase 19 [Source:HGNC Symbol;Acc:HGNC:11398]
ENSG00000249936	1.51283	0.300494	14.8447	0.000673341	0.0559479	RAC1P2	processed_pseudogene	Rac family small GTPase 1 pseudogene 2 [Source:HGNC Symbol;Acc:HGNC:31414]
ENSG00000214047	4.55839	-2.65727	14.3625	0.000673385	0.0559479	RPS11P7	processed_pseudogene	ribosomal protein S11 pseudogene 7 [Source:HGNC Symbol;Acc:HGNC:36724]
ENSG00000140836	-0.705155	7.40448	14.8223	0.000674041	0.0559479	ZFHX3	protein_coding	zinc finger homeobox 3 [Source:HGNC Symbol;Acc:HGNC:777]
ENSG00000225159	1.90959	-2.19055	13.7378	0.000678943	0.0561505	NPM1P39	processed_pseudogene	nucleophosmin 1 pseudogene 39 [Source:HGNC Symbol;Acc:HGNC:45218]
ENSG00000162105	-0.746752	5.75611	14.7778	0.000684278	0.0563875	SHANK2	protein_coding	SH3 and multiple ankyrin repeat domains 2 [Source:HGNC Symbol;Acc:HGNC:14295]
ENSG00000185345	-0.781961	3.33132	14.7666	0.000686985	0.0564069	PRKN	protein_coding	parkin RBR E3 ubiquitin protein ligase [Source:HGNC Symbol;Acc:HGNC:8607]
ENSG00000275961	3.11914	-0.540923	13.9257	0.000690252	0.056472	RN7SL210P	misc_RNA	RNA, 7SL, cytoplasmic 210, pseudogene [Source:HGNC Symbol;Acc:HGNC:46226]
ENSG00000116586	0.635517	4.74699	14.7338	0.000694602	0.056625	LAMTOR2	protein_coding	late endosomal/lysosomal adaptor, MAPK and MTOR activator 2 [Source:HGNC Symbol;Acc:HGNC:29796]
ENSG00000174332	-1.5059	-1.87467	14.2482	0.000702318	0.0570502	GLIS1	protein_coding	GLIS family zinc finger 1 [Source:HGNC Symbol;Acc:HGNC:29525]
ENSG00000172137	4.59808	2.49455	14.8412	0.000707085	0.0572337	CALB2	protein_coding	calbindin 2 [Source:HGNC Symbol;Acc:HGNC:1435]
ENSG00000243859	2.52909	-0.976519	14.1631	0.000720771	0.0581354	RPL5P17	processed_pseudogene	ribosomal protein L5 pseudogene 17 [Source:HGNC Symbol;Acc:HGNC:36605]
ENSG00000164105	0.564421	2.67863	14.5833	0.000731304	0.0585794	SAP30	protein_coding	Sin3A associated protein 30 [Source:HGNC Symbol;Acc:HGNC:10532]
ENSG00000243759	2.113	-1.52483	13.8773	0.000733622	0.0585794	ST13P15	processed_pseudogene	ST13, Hsp70 interacting protein pseudogene 15 [Source:HGNC Symbol;Acc:HGNC:38850]
ENSG00000257181	-1.59248	2.79477	14.6189	0.000736747	0.0585794		lncRNA	novel transcript
ENSG00000127445	0.560951	5.01467	14.5547	0.000738269	0.0585794	PIN1	protein_coding	peptidylprolyl cis/trans isomerase, NIMA-interacting 1 [Source:HGNC Symbol;Acc:HGNC:8988]
ENSG00000148803	0.777191	1.97367	14.5506	0.000739823	0.0585794	FUOM	protein_coding	fucose mutarotase [Source:HGNC Symbol;Acc:HGNC:24733]
ENSG00000241625	3.01026	-0.987728	13.6964	0.000741674	0.0585794	RN7SL18P	misc_RNA	RNA, 7SL, cytoplasmic 18, pseudogene [Source:HGNC Symbol;Acc:HGNC:46034]
ENSG00000177694	-0.639675	5.51724	14.4995	0.00075233	0.0591428	NAALADL2	protein_coding	N-acetylated alpha-linked acidic dipeptidase like 2 [Source:HGNC Symbol;Acc:HGNC:23219]
ENSG00000218175	3.16406	1.60556	14.5833	0.00075987	0.0591428		processed_pseudogene	ribosomal protein, large, P1 (RPLP1) pseudogene
ENSG00000244313	1.7804	2.40419	14.5056	0.000760795	0.0591428		processed_pseudogene	ribosomal protein S10 (RPS10) pseudogene
ENSG00000259673	-0.648589	2.83243	14.4652	0.000761355	0.0591428	IQCH-AS1	lncRNA	IQCH antisense RNA 1 [Source:HGNC Symbol;Acc:HGNC:44104]
ENSG00000259137	3.10249	-1.91759	13.8656	0.000764287	0.0591428		processed_pseudogene	chromosome 11 open reading frame 58 (C11orf58) pseudogene
ENSG00000196323	-0.350408	7.25738	14.4456	0.000766321	0.0591428	ZBTB44	protein_coding	zinc finger and BTB domain containing 44 [Source:HGNC Symbol;Acc:HGNC:25001]
ENSG00000201176	-1.44339	-2.2334	13.3641	0.000766945	0.0591428	RNU6-853P	snRNA	RNA, U6 small nuclear 853, pseudogene [Source:HGNC Symbol;Acc:HGNC:47816]
ENSG00000289361	-0.721488	1.66532	14.424	0.000772658	0.0592386		lncRNA	novel transcript
ENSG00000272108	-1.1491	0.291504	14.4408	0.000774705	0.0592386		lncRNA	novel transcript
ENSG00000272356	-1.14612	0.275194	14.4246	0.000777914	0.0592386		lncRNA	novel transcript, antisense to REV3L
ENSG00000169253	4.21648	-1.37538	14.084	0.000778567	0.0592386	RPL36P14	processed_pseudogene	ribosomal protein L36 pseudogene 14 [Source:HGNC Symbol;Acc:HGNC:35734]
ENSG00000231246	2.54664	1.33519	14.3737	0.000782067	0.0593072	LINC02884	lncRNA	long intergenic non-protein coding RNA 2884 [Source:HGNC Symbol;Acc:HGNC:54808]
ENSG00000104129	0.430018	3.5918	14.3274	0.000798123	0.0599951	DNAJC17	protein_coding	DnaJ heat shock protein family (Hsp40) member C17 [Source:HGNC Symbol;Acc:HGNC:25556]
ENSG00000071859	0.533351	5.1003	14.3175	0.000800771	0.0599951	FAM50A	protein_coding	family with sequence similarity 50 member A [Source:HGNC Symbol;Acc:HGNC:18786]
ENSG00000266490	-1.06354	-0.425477	14.3747	0.000801643	0.0599951		lncRNA	novel transcript
ENSG00000163956	0.651276	7.18544	14.3142	0.000801651	0.0599951	LRPAP1	protein_coding	LDL receptor related protein associated protein 1 [Source:HGNC Symbol;Acc:HGNC:6701]
ENSG00000158234	0.639523	4.46108	14.2968	0.0008065	0.0601486	FAIM	protein_coding	Fas apoptotic inhibitory molecule [Source:HGNC Symbol;Acc:HGNC:18703]
ENSG00000091656	-1.90302	1.53591	14.3352	0.000810708	0.0601486	ZFHX4	protein_coding	zinc finger homeobox 4 [Source:HGNC Symbol;Acc:HGNC:30939]
ENSG00000231799	3.04931	-2.18306	13.7727	0.000811608	0.0601486	PA2G4P6	processed_pseudogene	proliferation-associated 2G4 pseudogene 6 [Source:HGNC Symbol;Acc:HGNC:32219]
ENSG00000232004	1.49463	-1.17709	13.8933	0.000814883	0.0601958	CAP1P2	processed_pseudogene	CAP1 pseudogene 2 [Source:HGNC Symbol;Acc:HGNC:31970]
ENSG00000266079	-1.18437	-0.768993	13.4642	0.000823263	0.0606187	SNORA59B	snoRNA	small nucleolar RNA, H/ACA box 59B [Source:HGNC Symbol;Acc:HGNC:32658]
ENSG00000233057	3.36414	-0.427661	13.5758	0.000832184	0.0610785	EEF1A1P14	processed_pseudogene	eukaryotic translation elongation factor 1 alpha 1 pseudogene 14 [Source:HGNC Symbol;Acc:HGNC:3197]
ENSG00000187952	4.34277	-2.10393	14.1247	0.00085176	0.0619508	HS6ST1P1	processed_pseudogene	heparan sulfate 6-O-sulfotransferase 1 pseudogene 1 [Source:HGNC Symbol;Acc:HGNC:31835]
ENSG00000078399	0.623056	3.86085	14.1232	0.000856277	0.0619508	HOXA9	protein_coding	homeobox A9 [Source:HGNC Symbol;Acc:HGNC:5109]
ENSG00000168907	5.17159	2.98101	14.1006	0.000858185	0.0619508	PLA2G4F	protein_coding	phospholipase A2 group IVF [Source:HGNC Symbol;Acc:HGNC:27396]
ENSG00000156504	-0.676916	5.25249	14.1159	0.000858368	0.0619508	PABIR2	protein_coding	PABIR family member 2 [Source:HGNC Symbol;Acc:HGNC:30490]
ENSG00000213235	2.6628	-1.0369	13.4756	0.000859262	0.0619508	EEF1A1P16	processed_pseudogene	eukaryotic translation elongation factor 1 alpha 1 pseudogene 16 [Source:HGNC Symbol;Acc:HGNC:37889]
ENSG00000185298	0.621462	3.96353	14.1094	0.000860353	0.0619508	CCDC137	protein_coding	coiled-coil domain containing 137 [Source:HGNC Symbol;Acc:HGNC:33451]
ENSG00000161405	-0.861922	4.66208	14.0967	0.000867957	0.0621691	IKZF3	protein_coding	IKAROS family zinc finger 3 [Source:HGNC Symbol;Acc:HGNC:13178]
ENSG00000183199	1.97924	1.12225	14.1146	0.000868831	0.0621691	HSP90AB3P	processed_pseudogene	heat shock protein 90 alpha family class B member 3, pseudogene [Source:HGNC Symbol;Acc:HGNC:5259]
ENSG00000198799	-0.439971	6.05562	14.0687	0.000872506	0.0622369	LRIG2	protein_coding	leucine rich repeats and immunoglobulin like domains 2 [Source:HGNC Symbol;Acc:HGNC:20889]
ENSG00000213763	3.09145	0.891231	13.9846	0.000878192	0.0624474	ACTBP2	processed_pseudogene	ACTB pseudogene 2 [Source:HGNC Symbol;Acc:HGNC:135]
ENSG00000213757	2.23569	-1.56897	13.2755	0.000891316	0.0630168	RPS3AP20	processed_pseudogene	RPS3A pseudogene 20 [Source:HGNC Symbol;Acc:HGNC:36141]
ENSG00000103202	0.627608	5.74294	14.0058	0.000891721	0.0630168	NME4	protein_coding	NME/NM23 nucleoside diphosphate kinase 4 [Source:HGNC Symbol;Acc:HGNC:7852]
ENSG00000204894	2.07348	-0.876296	13.6753	0.000897456	0.0632263		processed_pseudogene	pseudogene similar to phosphoserine phosphatase (PSPH)
ENSG00000277383	1.29396	-1.44976	13.6934	0.000903574	0.0633406		lncRNA	novel transcript, antisense to GLTSCR1
ENSG00000112299	2.60964	6.1775	14.1324	0.000904628	0.0633406	VNN1	protein_coding	vanin 1 [Source:HGNC Symbol;Acc:HGNC:12705]
ENSG00000116157	0.63293	5.08476	13.9483	0.000909679	0.0634995	GPX7	protein_coding	glutathione peroxidase 7 [Source:HGNC Symbol;Acc:HGNC:4559]
ENSG00000115364	-0.444943	6.54379	13.9252	0.000917005	0.0638157	MRPL19	protein_coding	mitochondrial ribosomal protein L19 [Source:HGNC Symbol;Acc:HGNC:14052]
ENSG00000266412	-0.355149	8.44529	13.8874	0.000929148	0.0644642	NCOA4	protein_coding	nuclear receptor coactivator 4 [Source:HGNC Symbol;Acc:HGNC:7671]
ENSG00000197782	-0.386628	5.29655	13.8727	0.000933902	0.0645977	ZNF780A	protein_coding	zinc finger protein 780A [Source:HGNC Symbol;Acc:HGNC:27603]
ENSG00000253785	2.35436	-0.72704	13.5927	0.000941018	0.064748		processed_pseudogene	pyrophosphatase (inorganic) 1 (PPA1) pseudogene
ENSG00000140990	0.601561	5.83141	13.8468	0.000942377	0.064748	NDUFB10	protein_coding	NADH:ubiquinone oxidoreductase subunit B10 [Source:HGNC Symbol;Acc:HGNC:7696]
ENSG00000254893	2.3777	-0.850084	13.439	0.000947673	0.064748	RAP1BL	translated_processed_pseudogene	RAP1B like (pseudogene) [Source:HGNC Symbol;Acc:HGNC:55079]
ENSG00000264618	4.40137	-0.137673	13.1213	0.000948164	0.064748	RN7SL732P	misc_RNA	RNA, 7SL, cytoplasmic 732, pseudogene [Source:HGNC Symbol;Acc:HGNC:46748]
ENSG00000104915	0.432016	4.69419	13.8229	0.000950258	0.064748	STX10	protein_coding	syntaxin 10 [Source:HGNC Symbol;Acc:HGNC:11428]
ENSG00000271707	2.65737	-1.37467	13.1056	0.000964159	0.0654997	ATP1B3P1	processed_pseudogene	ATPase Na+/K+ transporting subunit beta 3 pseudogene 1 [Source:HGNC Symbol;Acc:HGNC:807]
ENSG00000236552	2.49264	1.33942	13.823	0.000971364	0.0657933	RPL13AP5	processed_pseudogene	ribosomal protein L13a pseudogene 5 [Source:HGNC Symbol;Acc:HGNC:23736]
ENSG00000228598	1.88503	-0.550455	13.4314	0.000977181	0.065835	MACC1-AS1	lncRNA	MACC1 antisense RNA 1 [Source:HGNC Symbol;Acc:HGNC:41257]
ENSG00000100711	0.401674	5.79724	13.7411	0.000977748	0.065835	ZFYVE21	protein_coding	zinc finger FYVE-type containing 21 [Source:HGNC Symbol;Acc:HGNC:20760]
ENSG00000237842	1.94115	-1.68163	13.0961	0.000987274	0.0661715	SMU1P1	processed_pseudogene	SMU1 pseudogene 1 [Source:HGNC Symbol;Acc:HGNC:54527]
ENSG00000173809	-1.98264	1.6828	13.7444	0.00099408	0.0661715	TDRD12	protein_coding	tudor domain containing 12 [Source:HGNC Symbol;Acc:HGNC:25044]
ENSG00000171791	-0.712668	5.67972	13.6863	0.000996649	0.0661715	BCL2	protein_coding	BCL2 apoptosis regulator [Source:HGNC Symbol;Acc:HGNC:990]
ENSG00000101160	0.57313	6.98531	13.6831	0.000997792	0.0661715	CTSZ	protein_coding	cathepsin Z [Source:HGNC Symbol;Acc:HGNC:2547]
ENSG00000175416	0.635416	5.14167	13.6798	0.000998962	0.0661715	CLTB	protein_coding	clathrin light chain B [Source:HGNC Symbol;Acc:HGNC:2091]
ENSG00000183258	0.364798	5.69852	13.6764	0.00100014	0.0661715	DDX41	protein_coding	DEAD-box helicase 41 [Source:HGNC Symbol;Acc:HGNC:18674]
ENSG00000122705	0.374868	7.09916	13.6491	0.00100972	0.0666124	CLTA	protein_coding	clathrin light chain A [Source:HGNC Symbol;Acc:HGNC:2090]
ENSG00000177570	-0.542583	4.99574	13.6236	0.00101878	0.0667851	SAMD12	protein_coding	sterile alpha motif domain containing 12 [Source:HGNC Symbol;Acc:HGNC:31750]
ENSG00000256538	-1.42019	-2.54485	12.5728	0.00102953	0.0667851		lncRNA	novel transcript
ENSG00000165724	0.505667	3.51782	13.5937	0.00102965	0.0667851	ZMYND19	protein_coding	zinc finger MYND-type containing 19 [Source:HGNC Symbol;Acc:HGNC:21146]
ENSG00000155966	-1.1883	4.81379	13.6439	0.00103168	0.0667851	AFF2	protein_coding	ALF transcription elongation factor 2 [Source:HGNC Symbol;Acc:HGNC:3776]
ENSG00000244642	1.89069	2.58446	13.6309	0.00103232	0.0667851	RN7SL396P	misc_RNA	RNA, 7SL, cytoplasmic 396, pseudogene [Source:HGNC Symbol;Acc:HGNC:46412]
ENSG00000101871	-0.603678	5.56869	13.5852	0.00103261	0.0667851	MID1	protein_coding	midline 1 [Source:HGNC Symbol;Acc:HGNC:7095]
ENSG00000229132	2.30195	-0.113587	13.4749	0.00103282	0.0667851	EIF4A1P10	processed_pseudogene	eukaryotic translation initiation factor 4A1 pseudogene 10 [Source:HGNC Symbol;Acc:HGNC:37930]
ENSG00000243964	2.94652	-0.512554	13.1575	0.00105058	0.0675106	RPL23AP65	processed_pseudogene	ribosomal protein L23a pseudogene 65 [Source:HGNC Symbol;Acc:HGNC:36289]
ENSG00000074211	-0.560522	6.66866	13.5344	0.0010512	0.0675106	PPP2R2C	protein_coding	protein phosphatase 2 regulatory subunit Bgamma [Source:HGNC Symbol;Acc:HGNC:9306]
ENSG00000138696	-1.03734	5.95642	13.5537	0.00105944	0.0675106	BMPR1B	protein_coding	bone morphogenetic protein receptor type 1B [Source:HGNC Symbol;Acc:HGNC:1077]
ENSG00000254387	2.84831	-1.60018	12.8214	0.00106366	0.0675106	MYL12AP1	processed_pseudogene	MYL12A pseudogene 1 [Source:HGNC Symbol;Acc:HGNC:51648]
ENSG00000250444	3.04175	-1.84849	12.7773	0.00106502	0.0675106	CCT5P1	processed_pseudogene	chaperonin containing TCP1 subunit 5 pseudogene 1 [Source:HGNC Symbol;Acc:HGNC:35135]
ENSG00000146776	-0.483471	4.31206	13.4949	0.00106592	0.0675106	ATXN7L1	protein_coding	ataxin 7 like 1 [Source:HGNC Symbol;Acc:HGNC:22210]
ENSG00000240990	0.844041	3.0228	13.4951	0.00106604	0.0675106	HOXA11-AS	lncRNA	HOXA11 antisense RNA [Source:HGNC Symbol;Acc:HGNC:24957]
ENSG00000185053	2.02875	-1.94221	12.3703	0.00107087	0.0675106	SGCZ	protein_coding	sarcoglycan zeta [Source:HGNC Symbol;Acc:HGNC:14075]
ENSG00000116406	-0.33513	6.6168	13.4795	0.00107167	0.0675106	EDEM3	protein_coding	ER degradation enhancing alpha-mannosidase like protein 3 [Source:HGNC Symbol;Acc:HGNC:16787]
ENSG00000175741	2.06131	-2.07574	12.6073	0.0010758	0.0675106	RWDD4P2	processed_pseudogene	RWD domain containing 4 pseudogene 2 [Source:HGNC Symbol;Acc:HGNC:23754]
ENSG00000105619	0.668002	3.45895	13.4596	0.00107933	0.0675106	TFPT	protein_coding	TCF3 fusion partner [Source:HGNC Symbol;Acc:HGNC:13630]
ENSG00000226415	2.22299	0.952687	13.4954	0.00108029	0.0675106	TPI1P1	processed_pseudogene	triosephosphate isomerase 1 pseudogene 1 [Source:HGNC Symbol;Acc:HGNC:35449]
ENSG00000257453	2.31201	-2.46804	12.4957	0.00108693	0.0675106	PHLDA1-AS1	lncRNA	PHLDA1 antisense RNA 1 [Source:HGNC Symbol;Acc:HGNC:55461]
ENSG00000234751	2.72339	-2.19112	12.6466	0.00108987	0.0675106	RPL15P16	processed_pseudogene	ribosomal protein L15 pseudogene 16 [Source:HGNC Symbol;Acc:HGNC:36067]
ENSG00000224411	1.77876	1.21122	13.4415	0.00109427	0.0675106	HSP90AA2P	processed_pseudogene	heat shock protein 90 alpha family class A member 2, pseudogene [Source:HGNC Symbol;Acc:HGNC:5256]
ENSG00000160285	0.597526	5.91627	13.4126	0.00109725	0.0675106	LSS	protein_coding	lanosterol synthase [Source:HGNC Symbol;Acc:HGNC:6708]
ENSG00000259948	2.66451	-2.10445	12.5641	0.00110044	0.0675106		processed_pseudogene	VAMP (vesicle-associated membrane protein)-associated protein A, 33kDa (VAPA) pseudogene
ENSG00000164061	-0.645074	1.90172	13.3994	0.00110311	0.0675106	BSN	protein_coding	bassoon presynaptic cytomatrix protein [Source:HGNC Symbol;Acc:HGNC:1117]
ENSG00000112667	0.646953	4.50457	13.3932	0.00110479	0.0675106	DNPH1	protein_coding	2'-deoxynucleoside 5'-phosphate N-hydrolase 1 [Source:HGNC Symbol;Acc:HGNC:21218]
ENSG00000072778	0.400285	7.17683	13.3928	0.00110495	0.0675106	ACADVL	protein_coding	acyl-CoA dehydrogenase very long chain [Source:HGNC Symbol;Acc:HGNC:92]
ENSG00000249684	1.18927	-0.287805	13.4142	0.00110615	0.0675106		lncRNA	novel transcript, antisense to PROP1
ENSG00000233928	-1.33338	-2.23677	12.9091	0.00111764	0.0678324		lncRNA	novel transcript
ENSG00000188089	3.57099	-1.46103	12.0608	0.00111978	0.0678324	PLA2G4E	protein_coding	phospholipase A2 group IVE [Source:HGNC Symbol;Acc:HGNC:24791]
ENSG00000204387	1.00016	3.19686	13.354	0.00112034	0.0678324	SNHG32	lncRNA	small nucleolar RNA host gene 32 [Source:HGNC Symbol;Acc:HGNC:19078]
ENSG00000118058	-0.493784	6.9642	13.3363	0.0011272	0.0680671	KMT2A	protein_coding	lysine methyltransferase 2A [Source:HGNC Symbol;Acc:HGNC:7132]
ENSG00000103035	0.435084	6.5341	13.3206	0.00113348	0.0681259	PSMD7	protein_coding	proteasome 26S subunit, non-ATPase 7 [Source:HGNC Symbol;Acc:HGNC:9565]
ENSG00000146540	0.573137	5.11908	13.319	0.00113414	0.0681259	C7orf50	protein_coding	chromosome 7 open reading frame 50 [Source:HGNC Symbol;Acc:HGNC:22421]
ENSG00000135870	-0.439997	7.15582	13.3093	0.001138	0.0681784	RC3H1	protein_coding	ring finger and CCCH-type domains 1 [Source:HGNC Symbol;Acc:HGNC:29434]
ENSG00000197258	1.43325	-0.325797	13.2628	0.00115871	0.0691065	EIF4BP6	processed_pseudogene	eukaryotic translation initiation factor 4B pseudogene 6 [Source:HGNC Symbol;Acc:HGNC:37939]
ENSG00000279249	-1.8735	1.92938	13.1343	0.00116357	0.0691065		lncRNA	novel transcript, antisense to CBLN1
ENSG00000200312	2.15996	1.54952	13.2917	0.00116461	0.0691065	RN7SKP255	misc_RNA	RN7SK pseudogene 255 [Source:HGNC Symbol;Acc:HGNC:45979]
ENSG00000089220	0.348276	8.09808	13.2329	0.00116923	0.0691065	PEBP1	protein_coding	phosphatidylethanolamine binding protein 1 [Source:HGNC Symbol;Acc:HGNC:8630]
ENSG00000213650	3.03347	-1.50549	12.5627	0.00116993	0.0691065		processed_pseudogene	tyrosine 3-monooxygenase/tryptophan 5-monooxygenase activation protein, epsilon polypeptide (YWHAE) pseudogene
ENSG00000139133	-0.546442	4.14854	13.2219	0.00117384	0.0691065	ALG10	protein_coding	ALG10 alpha-1,2-glucosyltransferase [Source:HGNC Symbol;Acc:HGNC:23162]
ENSG00000213300	1.75991	-1.31975	12.8201	0.00117627	0.0691065	HNRNPA3P6	processed_pseudogene	heterogeneous nuclear ribonucleoprotein A3 pseudogene 6 [Source:HGNC Symbol;Acc:HGNC:48495]
ENSG00000225200	1.7087	2.40954	13.2493	0.00117771	0.0691065		processed_pseudogene	ribosomal protein S8 (RPS8) pseudogene
ENSG00000152217	-0.592018	5.53913	13.1891	0.00118754	0.0695046	SETBP1	protein_coding	SET binding protein 1 [Source:HGNC Symbol;Acc:HGNC:15573]
ENSG00000204524	-0.41538	5.72396	13.1694	0.00119587	0.0695787	ZNF805	protein_coding	zinc finger protein 805 [Source:HGNC Symbol;Acc:HGNC:23272]
ENSG00000175886	1.79004	-1.25678	12.9157	0.0011968	0.0695787	RPL7AP66	processed_pseudogene	ribosomal protein L7a pseudogene 66 [Source:HGNC Symbol;Acc:HGNC:35682]
ENSG00000147789	0.329315	4.51897	13.1645	0.00119795	0.0695787	ZNF7	protein_coding	zinc finger protein 7 [Source:HGNC Symbol;Acc:HGNC:13139]
ENSG00000107223	0.639743	6.78576	13.15	0.00120412	0.0696077	EDF1	protein_coding	endothelial differentiation related factor 1 [Source:HGNC Symbol;Acc:HGNC:3164]
ENSG00000075539	-0.553362	6.98589	13.149	0.00120455	0.0696077	FRYL	protein_coding	FRY like transcription coactivator [Source:HGNC Symbol;Acc:HGNC:29127]
ENSG00000233588	1.79848	-1.31621	12.8129	0.00121342	0.0699114	CYP51A1P2	processed_pseudogene	cytochrome P450 family 51 subfamily A member 1 pseudogene 2 [Source:HGNC Symbol;Acc:HGNC:20251]
ENSG00000206527	-0.345227	6.74286	13.1226	0.00121593	0.0699114	HACD2	protein_coding	3-hydroxyacyl-CoA dehydratase 2 [Source:HGNC Symbol;Acc:HGNC:9640]
ENSG00000167468	0.504078	7.87733	13.0925	0.00122902	0.0702277	GPX4	protein_coding	glutathione peroxidase 4 [Source:HGNC Symbol;Acc:HGNC:4556]
ENSG00000134987	-0.426352	6.4711	13.0906	0.00122984	0.0702277	WDR36	protein_coding	WD repeat domain 36 [Source:HGNC Symbol;Acc:HGNC:30696]
ENSG00000153823	1.19039	4.94379	13.1282	0.00123066	0.0702277	PID1	protein_coding	phosphotyrosine interaction domain containing 1 [Source:HGNC Symbol;Acc:HGNC:26084]
ENSG00000251442	1.55816	1.44114	13.0865	0.00123524	0.0702723	LINC01094	lncRNA	long intergenic non-protein coding RNA 1094 [Source:HGNC Symbol;Acc:HGNC:49219]
ENSG00000237350	2.20969	0.225556	13.024	0.0012376	0.0702723	CDC42P6	processed_pseudogene	CDC42 pseudogene 6 [Source:HGNC Symbol;Acc:HGNC:44430]
ENSG00000152382	-0.391548	4.49278	13.0558	0.00124519	0.0703304	TADA1	protein_coding	transcriptional adaptor 1 [Source:HGNC Symbol;Acc:HGNC:30631]
ENSG00000075420	-0.539418	8.24632	13.0503	0.00124761	0.0703304	FNDC3B	protein_coding	fibronectin type III domain containing 3B [Source:HGNC Symbol;Acc:HGNC:24670]
ENSG00000172336	0.504674	4.26489	13.0482	0.00124861	0.0703304	POP7	protein_coding	POP7 homolog, ribonuclease P/MRP subunit [Source:HGNC Symbol;Acc:HGNC:19949]
ENSG00000177868	0.683425	3.26134	13.0278	0.00125783	0.0703304	SVBP	protein_coding	small vasohibin binding protein [Source:HGNC Symbol;Acc:HGNC:29204]
ENSG00000172493	-0.422028	7.39321	13.0269	0.00125807	0.0703304	AFF1	protein_coding	ALF transcription elongation factor 1 [Source:HGNC Symbol;Acc:HGNC:7135]
ENSG00000189171	0.558887	5.95309	13.0227	0.00125996	0.0703304	S100A13	protein_coding	S100 calcium binding protein A13 [Source:HGNC Symbol;Acc:HGNC:10490]
ENSG00000219507	1.52612	1.49192	13.0425	0.00126019	0.0703304	FTH1P8	processed_pseudogene	ferritin heavy chain 1 pseudogene 8 [Source:HGNC Symbol;Acc:HGNC:3995]
ENSG00000197943	-0.845819	1.71359	13.011	0.00126631	0.0704316	PLCG2	protein_coding	phospholipase C gamma 2 [Source:HGNC Symbol;Acc:HGNC:9066]
ENSG00000289971	1.185	0.22895	13.0446	0.00126818	0.0704316		lncRNA	novel transcript
ENSG00000224831	2.50691	-2.16141	12.1866	0.00127286	0.0705202	TMEM183BP	processed_pseudogene	transmembrane protein 183B, pseudogene [Source:HGNC Symbol;Acc:HGNC:33205]
ENSG00000113845	0.375127	5.58034	12.9787	0.00127988	0.0707376	TIMMDC1	protein_coding	translocase of inner mitochondrial membrane domain containing 1 [Source:HGNC Symbol;Acc:HGNC:1321]
ENSG00000234444	-0.386461	5.20699	12.9681	0.00128477	0.0708364	ZNF736	protein_coding	zinc finger protein 736 [Source:HGNC Symbol;Acc:HGNC:32467]
ENSG00000168653	0.709297	6.28371	12.9561	0.0012903	0.070947	NDUFS5	protein_coding	NADH:ubiquinone oxidoreductase subunit S5 [Source:HGNC Symbol;Acc:HGNC:7712]
ENSG00000164128	-1.26333	1.1735	12.9642	0.00129596	0.070947	NPY1R	protein_coding	neuropeptide Y receptor Y1 [Source:HGNC Symbol;Acc:HGNC:7956]
ENSG00000276281	5.16939	0.249536	12.4915	0.00129611	0.070947	RN7SL126P	misc_RNA	RNA, 7SL, cytoplasmic 126, pseudogene [Source:HGNC Symbol;Acc:HGNC:46142]
ENSG00000048707	-0.445423	7.87514	12.923	0.00130564	0.0711065	VPS13D	protein_coding	vacuolar protein sorting 13 homolog D [Source:HGNC Symbol;Acc:HGNC:23595]
ENSG00000058673	-0.677284	0.889907	12.9155	0.00131189	0.0711065	ZC3H11A	protein_coding	zinc finger CCCH-type containing 11A [Source:HGNC Symbol;Acc:HGNC:29093]
ENSG00000112200	-0.365962	7.24641	12.8991	0.00131684	0.0711065	ZNF451	protein_coding	zinc finger protein 451 [Source:HGNC Symbol;Acc:HGNC:21091]
ENSG00000233868	1.58759	-2.04941	12.1788	0.00131824	0.0711065	LLPHP3	processed_pseudogene	LLPH pseudogene 3 [Source:HGNC Symbol;Acc:HGNC:54775]
ENSG00000135766	0.758314	3.87819	12.8957	0.00131858	0.0711065	EGLN1	protein_coding	egl-9 family hypoxia inducible factor 1 [Source:HGNC Symbol;Acc:HGNC:1232]
ENSG00000234782	2.84972	1.43431	12.942	0.00132029	0.0711065	TPT1P9	processed_pseudogene	TPT1 pseudogene 9 [Source:HGNC Symbol;Acc:HGNC:49299]
ENSG00000198171	0.563688	5.84995	12.8907	0.00132083	0.0711065	DDRGK1	protein_coding	DDRGK domain containing 1 [Source:HGNC Symbol;Acc:HGNC:16110]
ENSG00000241360	1.83069	-0.913654	12.6349	0.00133373	0.0713906	PDXP	protein_coding	pyridoxal phosphatase [Source:HGNC Symbol;Acc:HGNC:30259]
ENSG00000165416	-0.406133	7.01253	12.8455	0.00134241	0.0713906	SUGT1	protein_coding	SGT1 homolog, MIS12 kinetochore complex assembly cochaperone [Source:HGNC Symbol;Acc:HGNC:16987]
ENSG00000264573	5.38289	-0.78495	12.8023	0.00134283	0.0713906	RN7SL15P	misc_RNA	RNA, 7SL, cytoplasmic 15, pseudogene [Source:HGNC Symbol;Acc:HGNC:46031]
ENSG00000074071	0.456672	5.5665	12.8377	0.00134617	0.0713906	MRPS34	protein_coding	mitochondrial ribosomal protein S34 [Source:HGNC Symbol;Acc:HGNC:16618]
ENSG00000289042	-0.791627	0.731874	12.8442	0.00134661	0.0713906		lncRNA	novel transcript, sense intronic to POM121
ENSG00000251718	-1.56165	-2.20862	12.2667	0.00134994	0.0713906	RNU2-13P	snRNA	RNA, U2 small nuclear 13, pseudogene [Source:HGNC Symbol;Acc:HGNC:48506]
ENSG00000249456	1.40069	-1.47736	12.4818	0.00135129	0.0713906		lncRNA	novel transcript, sense overlapping ZRANB1
ENSG00000227615	2.00273	0.725373	12.8581	0.00135257	0.0713906		processed_pseudogene	ribosomal protein S12 (RPS12) pseudogene
ENSG00000157514	0.799973	5.20974	12.8112	0.00136318	0.0713906	TSC22D3	protein_coding	TSC22 domain family member 3 [Source:HGNC Symbol;Acc:HGNC:3051]
ENSG00000258743	-1.37087	-1.44262	12.3893	0.00137216	0.0713906	LINC02301	lncRNA	long intergenic non-protein coding RNA 2301 [Source:HGNC Symbol;Acc:HGNC:53220]
ENSG00000226976	1.93074	-1.03658	12.5444	0.00137249	0.0713906	COX6A1P2	processed_pseudogene	COX6A1 pseudogene 2 [Source:HGNC Symbol;Acc:HGNC:35239]
ENSG00000279741	-1.00423	-0.987482	12.704	0.00137379	0.0713906		TEC	novel transcript
ENSG00000143793	0.559381	3.34907	12.7789	0.00137509	0.0713906	C1orf35	protein_coding	chromosome 1 open reading frame 35 [Source:HGNC Symbol;Acc:HGNC:19032]
ENSG00000240972	1.39826	3.25044	12.7998	0.00137923	0.0713906	MIF	protein_coding	macrophage migration inhibitory factor [Source:HGNC Symbol;Acc:HGNC:7097]
ENSG00000111728	-1.1473	2.97008	12.7839	0.00137928	0.0713906	ST8SIA1	protein_coding	ST8 alpha-N-acetyl-neuraminide alpha-2,8-sialyltransferase 1 [Source:HGNC Symbol;Acc:HGNC:10869]
ENSG00000110852	1.041	3.78788	12.7775	0.00138132	0.0713906	CLEC2B	protein_coding	C-type lectin domain family 2 member B [Source:HGNC Symbol;Acc:HGNC:2053]
ENSG00000275395	-1.78669	4.79817	12.9043	0.00138339	0.0713906	FCGBP	protein_coding	Fc gamma binding protein [Source:HGNC Symbol;Acc:HGNC:13572]
ENSG00000244230	1.73901	1.41364	12.7803	0.00138536	0.0713906	RN7SL151P	misc_RNA	RNA, 7SL, cytoplasmic 151, pseudogene [Source:HGNC Symbol;Acc:HGNC:46167]
ENSG00000243709	4.58383	3.8361	12.6561	0.00138553	0.0713906	LEFTY1	protein_coding	left-right determination factor 1 [Source:HGNC Symbol;Acc:HGNC:6552]
ENSG00000213244	1.31841	-1.40072	12.6135	0.00138956	0.071437	H3P4	unprocessed_pseudogene	H3 histone pseudogene 4 [Source:HGNC Symbol;Acc:HGNC:43797]
ENSG00000245648	1.57004	-0.00877078	12.7626	0.00139741	0.0714843	KLRK1-AS1	lncRNA	KLRK1 antisense RNA 1 [Source:HGNC Symbol;Acc:HGNC:54868]
ENSG00000196754	2.02015	-0.865042	12.3422	0.00139846	0.0714843	S100A2	protein_coding	S100 calcium binding protein A2 [Source:HGNC Symbol;Acc:HGNC:10492]
ENSG00000163923	0.622085	2.62142	12.7296	0.00139987	0.0714843	RPL39L	protein_coding	ribosomal protein L39 like [Source:HGNC Symbol;Acc:HGNC:17094]
ENSG00000226564	3.16436	-1.02747	12.2663	0.00140394	0.0715321	FTH1P20	processed_pseudogene	ferritin heavy chain 1 pseudogene 20 [Source:HGNC Symbol;Acc:HGNC:37639]
ENSG00000185278	-0.449817	5.91656	12.7121	0.00140831	0.0715949	ZBTB37	protein_coding	zinc finger and BTB domain containing 37 [Source:HGNC Symbol;Acc:HGNC:28365]
ENSG00000250562	4.3109	-2.54827	12.5333	0.00141227	0.0716368	RPL38P4	processed_pseudogene	RPL38 pseudogene 4 [Source:HGNC Symbol;Acc:HGNC:48867]
ENSG00000159082	-0.353518	4.35465	12.6913	0.00141893	0.0717707	SYNJ1	protein_coding	synaptojanin 1 [Source:HGNC Symbol;Acc:HGNC:11503]
ENSG00000160256	0.66075	3.11813	12.685	0.00142239	0.0717707	SLX9	protein_coding	SLX9 ribosome biogenesis factor [Source:HGNC Symbol;Acc:HGNC:15811]
ENSG00000249406	1.95	1.8587	12.7166	0.00142509	0.0717707		lncRNA	novel transcript
ENSG00000267365	1.12737	-0.769468	12.6832	0.00142813	0.0717707	KCNJ2-AS1	lncRNA	KCNJ2 antisense RNA 1 [Source:HGNC Symbol;Acc:HGNC:43720]
ENSG00000253954	2.61226	-2.00292	12.0007	0.00143064	0.0717707	HMGN1P38	processed_pseudogene	high mobility group nucleosome binding domain 1 pseudogene 38 [Source:HGNC Symbol;Acc:HGNC:39422]
ENSG00000113068	0.395698	5.72214	12.6548	0.00143766	0.0719075	PFDN1	protein_coding	prefoldin subunit 1 [Source:HGNC Symbol;Acc:HGNC:8866]
ENSG00000005810	-0.493314	7.12599	12.651	0.00143966	0.0719075	MYCBP2	protein_coding	MYC binding protein 2 [Source:HGNC Symbol;Acc:HGNC:23386]
ENSG00000227097	3.26075	-1.01989	11.9951	0.00144394	0.0719635	RPS28P7	processed_pseudogene	ribosomal protein S28 pseudogene 7 [Source:HGNC Symbol;Acc:HGNC:35787]
ENSG00000101457	0.453609	4.56214	12.6339	0.00144856	0.0720369	DNTTIP1	protein_coding	deoxynucleotidyltransferase terminal interacting protein 1 [Source:HGNC Symbol;Acc:HGNC:16160]
ENSG00000163735	-1.97338	-1.58654	11.8033	0.00145271	0.0720862	CXCL5	protein_coding	C-X-C motif chemokine ligand 5 [Source:HGNC Symbol;Acc:HGNC:10642]
ENSG00000160213	0.804203	5.71303	12.6223	0.00146049	0.0723146	CSTB	protein_coding	cystatin B [Source:HGNC Symbol;Acc:HGNC:2482]
ENSG00000235081	2.45188	-2.27355	11.8612	0.00146451	0.072357		processed_pseudogene	novel pseudogene
ENSG00000127554	0.520792	3.99238	12.5901	0.00147171	0.0724995	GFER	protein_coding	growth factor, augmenter of liver regeneration [Source:HGNC Symbol;Acc:HGNC:4236]
ENSG00000280099	-0.970357	0.0757278	12.6042	0.00147633	0.0724995		TEC	TEC
ENSG00000236480	3.64266	-1.91183	12.4917	0.00147782	0.0724995	PKMP1	processed_pseudogene	pyruvate kinase M1/2 pseudogene 1 [Source:HGNC Symbol;Acc:HGNC:44243]
ENSG00000253978	2.59028	-0.238611	11.6803	0.0014801	0.0724995	TENM2-AS1	lncRNA	TENM2 antisense RNA 2 [Source:HGNC Symbol;Acc:HGNC:56066]
ENSG00000230897	2.55635	-1.1993	11.9871	0.00149226	0.0729388	RPS18P12	processed_pseudogene	ribosomal protein S18 pseudogene 12 [Source:HGNC Symbol;Acc:HGNC:35967]
ENSG00000274964	-0.949856	2.56286	12.5381	0.00149995	0.073097		lncRNA	novel transcript, sense intronic to BICD1
ENSG00000227008	2.30367	0.244151	12.541	0.00150211	0.073097	RPS24P19	processed_pseudogene	ribosomal protein S24 pseudogene 19 [Source:HGNC Symbol;Acc:HGNC:35683]
ENSG00000107614	-0.676482	4.78077	12.5233	0.00150767	0.073097	TRDMT1	protein_coding	tRNA aspartic acid methyltransferase 1 [Source:HGNC Symbol;Acc:HGNC:2977]
ENSG00000241506	1.8232	-0.71394	12.3659	0.00151352	0.073097	PSMC1P1	processed_pseudogene	proteasome 26S subunit, ATPase 1 pseudogene 1 [Source:HGNC Symbol;Acc:HGNC:30147]
ENSG00000204253	2.05424	0.0762782	12.4955	0.00151607	0.073097	HNRNPCP2	processed_pseudogene	heterogeneous nuclear ribonucleoprotein C pseudogene 2 [Source:HGNC Symbol;Acc:HGNC:48814]
ENSG00000144908	1.74815	3.82786	12.5893	0.00151645	0.073097	ALDH1L1	protein_coding	aldehyde dehydrogenase 1 family member L1 [Source:HGNC Symbol;Acc:HGNC:3978]
ENSG00000114739	-0.490371	5.29407	12.5015	0.00151959	0.073097	ACVR2B	protein_coding	activin A receptor type 2B [Source:HGNC Symbol;Acc:HGNC:174]
ENSG00000213169	2.30689	-1.09792	12.099	0.00152112	0.073097	RPL8P4	processed_pseudogene	ribosomal protein L8 pseudogene 4 [Source:HGNC Symbol;Acc:HGNC:35555]
ENSG00000155744	-0.381268	5.52068	12.4852	0.00152859	0.0732745	HYCC2	protein_coding	hyccin PI4KA lipid kinase complex subunit 2 [Source:HGNC Symbol;Acc:HGNC:28593]
ENSG00000143324	-0.511697	7.73748	12.4804	0.00153123	0.0732745	XPR1	protein_coding	xenotropic and polytropic retrovirus receptor 1 [Source:HGNC Symbol;Acc:HGNC:12827]
ENSG00000165626	-0.515947	4.0412	12.4733	0.00153528	0.0733142	BEND7	protein_coding	BEN domain containing 7 [Source:HGNC Symbol;Acc:HGNC:23514]
ENSG00000224905	0.906098	0.836419	12.4568	0.00155055	0.073804		lncRNA	novel transcript, antisense to LIPI
ENSG00000213790	1.79016	-1.44527	12.129	0.00155396	0.073804	OLA1P1	processed_pseudogene	OLA1 pseudogene 1 [Source:HGNC Symbol;Acc:HGNC:45274]
ENSG00000230956	3.34818	-2.03065	12.2358	0.00156342	0.073804	CAPZA1P1	processed_pseudogene	CAPZA1 pseudogene 1 [Source:HGNC Symbol;Acc:HGNC:1489]
ENSG00000107779	-0.373247	6.12021	12.4176	0.00156653	0.073804	BMPR1A	protein_coding	bone morphogenetic protein receptor type 1A [Source:HGNC Symbol;Acc:HGNC:1076]
ENSG00000092929	0.72891	3.425	12.4067	0.00157293	0.073804	UNC13D	protein_coding	unc-13 homolog D [Source:HGNC Symbol;Acc:HGNC:23147]
ENSG00000115457	1.03297	8.4736	12.4369	0.00157327	0.073804	IGFBP2	protein_coding	insulin like growth factor binding protein 2 [Source:HGNC Symbol;Acc:HGNC:5471]
ENSG00000228519	1.2651	-0.875339	12.3989	0.001581	0.073804	RANBP1P1	processed_pseudogene	RANBP1 pseudogene 1 [Source:HGNC Symbol;Acc:HGNC:54908]
ENSG00000111605	-0.375162	7.02651	12.3899	0.00158242	0.073804	CPSF6	protein_coding	cleavage and polyadenylation specific factor 6 [Source:HGNC Symbol;Acc:HGNC:13871]
ENSG00000115896	2.09161	5.98146	12.5242	0.00158291	0.073804	PLCL1	protein_coding	phospholipase C like 1 (inactive) [Source:HGNC Symbol;Acc:HGNC:9063]
ENSG00000243488	6.26923	-1.96873	12.858	0.00158535	0.073804	RN7SL337P	misc_RNA	RNA, 7SL, cytoplasmic 337, pseudogene [Source:HGNC Symbol;Acc:HGNC:46353]
ENSG00000146007	0.45201	5.85753	12.3781	0.00158919	0.073804	ZMAT2	protein_coding	zinc finger matrin-type 2 [Source:HGNC Symbol;Acc:HGNC:26433]
ENSG00000270135	-1.12218	-1.37074	12.382	0.00159074	0.073804		lncRNA	novel transcript, antisense to LRRC34
ENSG00000113742	-0.504402	5.87842	12.3702	0.00159377	0.073804	CPEB4	protein_coding	cytoplasmic polyadenylation element binding protein 4 [Source:HGNC Symbol;Acc:HGNC:21747]
ENSG00000213598	1.98355	-0.392033	12.3361	0.0015953	0.073804	RPL31P4	processed_pseudogene	ribosomal protein L31 pseudogene 4 [Source:HGNC Symbol;Acc:HGNC:23546]
ENSG00000137198	1.1797	4.3996	12.4006	0.00159674	0.073804	GMPR	protein_coding	guanosine monophosphate reductase [Source:HGNC Symbol;Acc:HGNC:4376]
ENSG00000127774	0.602946	3.88056	12.3644	0.00159727	0.073804	EMC6	protein_coding	ER membrane protein complex subunit 6 [Source:HGNC Symbol;Acc:HGNC:28430]
ENSG00000101115	-1.07407	-1.93308	11.7609	0.00160486	0.0740049	SALL4	protein_coding	spalt like transcription factor 4 [Source:HGNC Symbol;Acc:HGNC:15924]
ENSG00000109220	0.414072	4.30018	12.333	0.00161556	0.0742566	CHIC2	protein_coding	cysteine rich hydrophobic domain 2 [Source:HGNC Symbol;Acc:HGNC:1935]
ENSG00000050030	-0.821599	1.18309	12.3417	0.00161682	0.0742566	NEXMIF	protein_coding	neurite extension and migration factor [Source:HGNC Symbol;Acc:HGNC:29433]
ENSG00000233594	2.26331	-2.38958	11.5916	0.00162402	0.0744376	BTF3P5	processed_pseudogene	basic transcription factor 3 pseudogene 5 [Source:HGNC Symbol;Acc:HGNC:38565]
ENSG00000226686	-1.16612	-0.408394	12.3489	0.00163322	0.074709	LINC01535	lncRNA	long intergenic non-protein coding RNA 1535 [Source:HGNC Symbol;Acc:HGNC:51282]
ENSG00000092445	0.65908	5.74827	12.2796	0.00164728	0.0750519	TYRO3	protein_coding	TYRO3 protein tyrosine kinase [Source:HGNC Symbol;Acc:HGNC:12446]
ENSG00000112936	1.90674	3.06956	12.33	0.00164729	0.0750519	C7	protein_coding	complement C7 [Source:HGNC Symbol;Acc:HGNC:1346]
ENSG00000157827	-0.421449	5.82663	12.2324	0.00167589	0.0762027	FMNL2	protein_coding	formin like 2 [Source:HGNC Symbol;Acc:HGNC:18267]
ENSG00000243333	5.90011	-2.37627	13.007	0.00169032	0.0766235	RN7SL174P	misc_RNA	RNA, 7SL, cytoplasmic 174, pseudogene [Source:HGNC Symbol;Acc:HGNC:46190]
ENSG00000154721	-0.686931	5.16915	12.1984	0.00169682	0.0766235	JAM2	protein_coding	junctional adhesion molecule 2 [Source:HGNC Symbol;Acc:HGNC:14686]
ENSG00000219986	2.95582	-2.01681	11.7056	0.00169815	0.0766235	BTF3P7	processed_pseudogene	basic transcription factor 3 pseudogene 7 [Source:HGNC Symbol;Acc:HGNC:38569]
ENSG00000182093	-0.56637	4.46087	12.1957	0.00169857	0.0766235	GET1	protein_coding	guided entry of tail-anchored proteins factor 1 [Source:HGNC Symbol;Acc:HGNC:12790]
ENSG00000213213	1.4408	-1.56748	11.7889	0.00172438	0.0771799	CCDC183	protein_coding	coiled-coil domain containing 183 [Source:HGNC Symbol;Acc:HGNC:28236]
ENSG00000130813	0.393639	4.41336	12.1485	0.00172814	0.0771799	SHFL	protein_coding	shiftless antiviral inhibitor of ribosomal frameshifting [Source:HGNC Symbol;Acc:HGNC:25649]
ENSG00000244402	6.06193	-0.823314	12.3733	0.00172856	0.0771799	RN7SL314P	misc_RNA	RNA, 7SL, cytoplasmic 314, pseudogene [Source:HGNC Symbol;Acc:HGNC:46330]
ENSG00000146733	0.460303	4.34898	12.1407	0.0017331	0.0771799	PSPH	protein_coding	phosphoserine phosphatase [Source:HGNC Symbol;Acc:HGNC:9577]
ENSG00000238247	2.57206	-2.3131	11.3587	0.00174221	0.0771799	RDXP3	processed_pseudogene	RDX pseudogene 3 [Source:HGNC Symbol;Acc:HGNC:54912]
ENSG00000256663	1.06465	-0.43052	12.107	0.00174244	0.0771799		processed_pseudogene	ubiquitin-like with PHD and ring finger domains 1 (UHRF1) pseudogene
ENSG00000211967	-2.63666	-2.93131	10.9303	0.00174282	0.0771799	IGHV3-53	IG_V_gene	immunoglobulin heavy variable 3-53 [Source:HGNC Symbol;Acc:HGNC:5610]
ENSG00000214832	3.59228	-2.8715	11.589	0.00174351	0.0771799	UPF3AP2	transcribed_processed_pseudogene	UPF3A pseudogene 2 [Source:HGNC Symbol;Acc:HGNC:30567]
ENSG00000127954	3.52417	5.71847	12.2476	0.00174799	0.0771799	STEAP4	protein_coding	STEAP4 metalloreductase [Source:HGNC Symbol;Acc:HGNC:21923]
ENSG00000215021	0.523945	7.57853	12.1148	0.00174953	0.0771799	PHB2	protein_coding	prohibitin 2 [Source:HGNC Symbol;Acc:HGNC:30306]
ENSG00000233406	3.4421	-2.41398	11.7964	0.00175119	0.0771799		processed_pseudogene	ribosomal protein S2 (RPS2) pseudogene
ENSG00000099901	0.472125	6.06155	12.1035	0.00175681	0.0771799	RANBP1	protein_coding	RAN binding protein 1 [Source:HGNC Symbol;Acc:HGNC:9847]
ENSG00000232024	1.96396	-2.08501	11.41	0.00175898	0.0771799	LSM12P1	processed_pseudogene	LSM12 pseudogene 1 [Source:HGNC Symbol;Acc:HGNC:32453]
ENSG00000252496	-1.24532	-1.90919	11.7813	0.00176297	0.0771799	RNA5SP33	rRNA_pseudogene	RNA, 5S ribosomal pseudogene 33 [Source:HGNC Symbol;Acc:HGNC:42609]
ENSG00000173442	0.47669	5.05979	12.0925	0.00176397	0.0771799	EHBP1L1	protein_coding	EH domain binding protein 1 like 1 [Source:HGNC Symbol;Acc:HGNC:30682]
ENSG00000102802	1.8872	5.55388	12.2208	0.001765	0.0771799	MEDAG	protein_coding	mesenteric estrogen dependent adipogenesis [Source:HGNC Symbol;Acc:HGNC:25926]
ENSG00000242539	-1.02905	-0.364111	12.1042	0.0017818	0.0777654		lncRNA	novel transcript
ENSG00000242169	3.46095	-2.10262	11.8744	0.00180129	0.078466	RPL7AP27	processed_pseudogene	ribosomal protein L7a pseudogene 27 [Source:HGNC Symbol;Acc:HGNC:36806]
ENSG00000198467	0.854497	6.50299	12.0482	0.00180737	0.0784923	TPM2	protein_coding	tropomyosin 2 [Source:HGNC Symbol;Acc:HGNC:12011]
ENSG00000248180	2.88966	-1.80495	11.4939	0.00181183	0.0784923	GAPDHP60	processed_pseudogene	glyceraldehyde-3-phosphate dehydrogenase pseudogene 60 [Source:HGNC Symbol;Acc:HGNC:4153]
ENSG00000164187	-0.489386	5.43959	12.019	0.00181221	0.0784923	LMBRD2	protein_coding	LMBR1 domain containing 2 [Source:HGNC Symbol;Acc:HGNC:25287]
ENSG00000140479	1.54089	5.06983	12.0949	0.00181613	0.0785134	PCSK6	protein_coding	proprotein convertase subtilisin/kexin type 6 [Source:HGNC Symbol;Acc:HGNC:8569]
ENSG00000168264	-0.350817	7.8008	11.9918	0.00183044	0.0789821	IRF2BP2	protein_coding	interferon regulatory factor 2 binding protein 2 [Source:HGNC Symbol;Acc:HGNC:21729]
ENSG00000216657	2.46349	-1.86339	11.2602	0.00186785	0.0804443	GLRX3P2	processed_pseudogene	glutaredoxin 3 pseudogene 2 [Source:HGNC Symbol;Acc:HGNC:49788]
ENSG00000268603	1.26986	-1.57703	11.7113	0.00187664	0.0806578		lncRNA	novel transcript, antisense to SPEG
ENSG00000223984	2.07309	-2.26515	11.1211	0.00188163	0.0806578	HNRNPRP1	processed_pseudogene	heterogeneous nuclear ribonucleoprotein R pseudogene 1 [Source:HGNC Symbol;Acc:HGNC:44907]
ENSG00000233170	1.09694	-1.08788	11.9057	0.00188341	0.0806578		processed_pseudogene	chromosome X open reading frame 56 (CXorf56) pseudogene
ENSG00000152683	-0.310826	6.06784	11.9053	0.00188972	0.0807766	SLC30A6	protein_coding	solute carrier family 30 member 6 [Source:HGNC Symbol;Acc:HGNC:19305]
ENSG00000111696	-0.803995	5.49263	11.9093	0.00189793	0.080976	NT5DC3	protein_coding	5'-nucleotidase domain containing 3 [Source:HGNC Symbol;Acc:HGNC:30826]
ENSG00000174028	1.56574	1.46291	11.897	0.00190408	0.0810868	FAM3C2P	processed_pseudogene	family with sequence similarity 3 member C2, pseudogene [Source:HGNC Symbol;Acc:HGNC:34501]
ENSG00000181450	-0.528653	4.91052	11.8691	0.00191511	0.0813956	ZNF678	protein_coding	zinc finger protein 678 [Source:HGNC Symbol;Acc:HGNC:28652]
ENSG00000273175	1.2484	2.37123	11.8659	0.00191846	0.0813956		lncRNA	novel transcript
ENSG00000048405	-0.368284	5.71915	11.8554	0.00192486	0.0813994	ZNF800	protein_coding	zinc finger protein 800 [Source:HGNC Symbol;Acc:HGNC:27267]
ENSG00000188873	2.25575	-1.01699	11.6147	0.0019293	0.0813994	RPL10AP2	processed_pseudogene	ribosomal protein L10a pseudogene 2 [Source:HGNC Symbol;Acc:HGNC:31081]
ENSG00000223803	2.16233	-0.230909	11.7875	0.00193764	0.0813994	RPS20P14	processed_pseudogene	ribosomal protein S20 pseudogene 14 [Source:HGNC Symbol;Acc:HGNC:36692]
ENSG00000137628	-0.520631	5.95023	11.8374	0.00193768	0.0813994	DDX60	protein_coding	DExD/H-box helicase 60 [Source:HGNC Symbol;Acc:HGNC:25942]
ENSG00000146247	-0.475471	7.26631	11.8372	0.00193784	0.0813994	PHIP	protein_coding	pleckstrin homology domain interacting protein [Source:HGNC Symbol;Acc:HGNC:15673]
ENSG00000235082	2.11985	-2.43321	11.0281	0.00193995	0.0813994	SUMO1P3	processed_pseudogene	SUMO1 pseudogene 3 [Source:HGNC Symbol;Acc:HGNC:33150]
ENSG00000213363	2.0571	-2.13193	11.1375	0.00194392	0.0814164	RPS3P6	processed_pseudogene	ribosomal protein S3 pseudogene 6 [Source:HGNC Symbol;Acc:HGNC:36061]
ENSG00000152377	-0.474861	5.79452	11.8237	0.00194753	0.0814181	SPOCK1	protein_coding	SPARC (osteonectin), cwcv and kazal like domains proteoglycan 1 [Source:HGNC Symbol;Acc:HGNC:11251]
ENSG00000086062	-0.52804	8.14492	11.8136	0.00195484	0.0815742	B4GALT1	protein_coding	beta-1,4-galactosyltransferase 1 [Source:HGNC Symbol;Acc:HGNC:924]
ENSG00000276282	-1.27713	-1.14199	11.8449	0.00196275	0.0817549		lncRNA	novel transcript, sense intronic to TRAPPC8
ENSG00000130254	0.56092	5.71136	11.7914	0.00197093	0.0817776	SAFB2	protein_coding	scaffold attachment factor B2 [Source:HGNC Symbol;Acc:HGNC:21605]
ENSG00000110200	0.557372	3.46697	11.7874	0.00197402	0.0817776	ANAPC15	protein_coding	anaphase promoting complex subunit 15 [Source:HGNC Symbol;Acc:HGNC:24531]
ENSG00000106605	0.426283	5.30139	11.7872	0.00197404	0.0817776	BLVRA	protein_coding	biliverdin reductase A [Source:HGNC Symbol;Acc:HGNC:1062]
ENSG00000226781	3.87721	-2.17582	11.5802	0.00198001	0.0818763	TBCAP1	processed_pseudogene	tubulin folding cofactor A pseudogene 1 [Source:HGNC Symbol;Acc:HGNC:42630]
ENSG00000181234	1.09177	6.40383	11.8139	0.0019859	0.0819714	TMEM132C	protein_coding	transmembrane protein 132C [Source:HGNC Symbol;Acc:HGNC:25436]
ENSG00000149474	-0.326447	4.9946	11.7554	0.00199744	0.0820983	KAT14	protein_coding	lysine acetyltransferase 14 [Source:HGNC Symbol;Acc:HGNC:15904]
ENSG00000198689	-0.323424	4.87252	11.7542	0.00199832	0.0820983	SLC9A6	protein_coding	solute carrier family 9 member A6 [Source:HGNC Symbol;Acc:HGNC:11079]
ENSG00000047579	0.398567	3.78643	11.75	0.00200157	0.0820983	DTNBP1	protein_coding	dystrobrevin binding protein 1 [Source:HGNC Symbol;Acc:HGNC:17328]
ENSG00000164687	1.5791	2.17826	11.7652	0.00200336	0.0820983	FABP5	protein_coding	fatty acid binding protein 5 [Source:HGNC Symbol;Acc:HGNC:3560]
ENSG00000275769	-1.15186	-2.10608	11.3921	0.00200982	0.0821566		lncRNA	novel transcript, sense intronic to DENND5B
ENSG00000142168	0.413526	6.71374	11.7327	0.00201432	0.0821566	SOD1	protein_coding	superoxide dismutase 1 [Source:HGNC Symbol;Acc:HGNC:11179]
ENSG00000133818	-0.543165	5.10746	11.7217	0.00202256	0.0821566	RRAS2	protein_coding	RAS related 2 [Source:HGNC Symbol;Acc:HGNC:17271]
ENSG00000106803	0.547782	6.52954	11.7198	0.00202395	0.0821566	SEC61B	protein_coding	SEC61 translocon subunit beta [Source:HGNC Symbol;Acc:HGNC:16993]
ENSG00000152223	-0.429669	5.96468	11.7175	0.00202568	0.0821566	EPG5	protein_coding	ectopic P-granules 5 autophagy tethering factor [Source:HGNC Symbol;Acc:HGNC:29331]
ENSG00000247311	1.55469	-2.29481	10.9874	0.00202745	0.0821566		lncRNA	novel transcript
ENSG00000146677	1.61457	0.296702	11.7338	0.00202998	0.0821566	RPL32P18	processed_pseudogene	ribosomal protein L32 pseudogene 18 [Source:HGNC Symbol;Acc:HGNC:36301]
ENSG00000243991	5.91886	-1.97308	12.0343	0.00203849	0.0823549	RN7SL447P	misc_RNA	RNA, 7SL, cytoplasmic 447, pseudogene [Source:HGNC Symbol;Acc:HGNC:46463]
ENSG00000185885	0.915757	4.88759	11.7099	0.00204722	0.0825614	IFITM1	protein_coding	interferon induced transmembrane protein 1 [Source:HGNC Symbol;Acc:HGNC:5412]
ENSG00000235174	3.48255	-2.17226	11.4385	0.00205198	0.0826074	RPL39P3	processed_pseudogene	ribosomal protein L39 pseudogene 3 [Source:HGNC Symbol;Acc:HGNC:21383]
ENSG00000235297	2.58874	-0.630262	11.3824	0.00205778	0.0826951	FAUP1	processed_pseudogene	FAU pseudogene 1 [Source:HGNC Symbol;Acc:HGNC:17984]
ENSG00000086758	-0.53916	9.12615	11.6592	0.00207006	0.0828368	HUWE1	protein_coding	HECT, UBA and WWE domain containing E3 ubiquitin protein ligase 1 [Source:HGNC Symbol;Acc:HGNC:30892]
ENSG00000129968	0.465507	4.70725	11.6541	0.00207397	0.0828368	ABHD17A	protein_coding	abhydrolase domain containing 17A, depalmitoylase [Source:HGNC Symbol;Acc:HGNC:28756]
ENSG00000078808	0.370798	7.22861	11.6499	0.0020772	0.0828368	SDF4	protein_coding	stromal cell derived factor 4 [Source:HGNC Symbol;Acc:HGNC:24188]
ENSG00000082556	3.29091	2.93801	11.7744	0.00207871	0.0828368	OPRK1	protein_coding	opioid receptor kappa 1 [Source:HGNC Symbol;Acc:HGNC:8154]
ENSG00000243742	1.42339	0.246746	11.6694	0.00208291	0.0828368	RPLP0P2	transcribed_processed_pseudogene	ribosomal protein lateral stalk subunit P0 pseudogene 2 [Source:HGNC Symbol;Acc:HGNC:17960]
ENSG00000101665	-0.63714	5.05638	11.6378	0.00208661	0.0828368	SMAD7	protein_coding	SMAD family member 7 [Source:HGNC Symbol;Acc:HGNC:6773]
ENSG00000164307	-0.58664	7.01957	11.636	0.00208801	0.0828368	ERAP1	protein_coding	endoplasmic reticulum aminopeptidase 1 [Source:HGNC Symbol;Acc:HGNC:18173]
ENSG00000225259	2.05297	-1.91811	11.0279	0.00209592	0.0828368	ST13P6	processed_pseudogene	ST13, Hsp70 interacting protein pseudogene 6 [Source:HGNC Symbol;Acc:HGNC:18557]
ENSG00000224417	-1.59935	-1.67998	11.0364	0.0020971	0.0828368		lncRNA	novel transcript
ENSG00000218350	2.75212	-1.737	11.0598	0.00210324	0.0828368	LYPLA1P3	processed_pseudogene	LYPLA1 pseudogene 3 [Source:HGNC Symbol;Acc:HGNC:44007]
ENSG00000143442	-0.345519	6.78584	11.6158	0.00210371	0.0828368	POGZ	protein_coding	pogo transposable element derived with ZNF domain [Source:HGNC Symbol;Acc:HGNC:18801]
ENSG00000178104	-0.464445	5.65954	11.6144	0.00210485	0.0828368	PDE4DIP	protein_coding	phosphodiesterase 4D interacting protein [Source:HGNC Symbol;Acc:HGNC:15580]
ENSG00000229109	-1.11482	-0.281551	11.6159	0.00211693	0.0830801	FRMD3-AS1	lncRNA	FRMD3 antisense RNA 1 [Source:HGNC Symbol;Acc:HGNC:55790]
ENSG00000167674	0.523668	5.68141	11.5973	0.00211831	0.0830801	HDGFL2	protein_coding	HDGF like 2 [Source:HGNC Symbol;Acc:HGNC:14680]
ENSG00000186222	0.448905	3.60735	11.5912	0.00212326	0.0831312	BLOC1S4	protein_coding	biogenesis of lysosomal organelles complex 1 subunit 4 [Source:HGNC Symbol;Acc:HGNC:24206]
ENSG00000174307	0.812366	4.08355	11.5863	0.00212707	0.083138	PHLDA3	protein_coding	pleckstrin homology like domain family A member 3 [Source:HGNC Symbol;Acc:HGNC:8934]
ENSG00000287897	-1.69617	-2.24621	11.0437	0.00213985	0.0834942		lncRNA	novel transcript, sense intronic to CADM1
ENSG00000175756	0.512459	5.79147	11.5589	0.00214885	0.0836922	AURKAIP1	protein_coding	aurora kinase A interacting protein 1 [Source:HGNC Symbol;Acc:HGNC:24114]
ENSG00000120149	-1.11707	6.45204	11.6165	0.00215403	0.0836922	MSX2	protein_coding	msh homeobox 2 [Source:HGNC Symbol;Acc:HGNC:7392]
ENSG00000140968	-0.794384	4.63939	11.5559	0.0021588	0.0836922	IRF8	protein_coding	interferon regulatory factor 8 [Source:HGNC Symbol;Acc:HGNC:5358]
ENSG00000139343	0.714487	4.68522	11.5455	0.00215959	0.0836922	SNRPF	protein_coding	small nuclear ribonucleoprotein polypeptide F [Source:HGNC Symbol;Acc:HGNC:11162]
ENSG00000110344	-0.275068	7.3309	11.5186	0.00218136	0.0842224	UBE4A	protein_coding	ubiquitination factor E4A [Source:HGNC Symbol;Acc:HGNC:12499]
ENSG00000236698	1.72965	0.280867	11.5249	0.00218332	0.0842224	EIF1AXP1	processed_pseudogene	EIF1AX pseudogene 1 [Source:HGNC Symbol;Acc:HGNC:19900]
ENSG00000214367	-0.51181	3.11499	11.5151	0.00218449	0.0842224	HAUS3	protein_coding	HAUS augmin like complex subunit 3 [Source:HGNC Symbol;Acc:HGNC:28719]
ENSG00000224415	2.09918	-0.0949221	11.4584	0.00218803	0.0842224		processed_pseudogene	ribosomal protein L19 (RPL19) pseudogene
ENSG00000152467	0.981894	-0.176009	11.5184	0.00220281	0.0843762	ZSCAN1	protein_coding	zinc finger and SCAN domain containing 1 [Source:HGNC Symbol;Acc:HGNC:23712]
ENSG00000185010	-0.433204	3.57257	11.4896	0.00220529	0.0843762	F8	protein_coding	coagulation factor VIII [Source:HGNC Symbol;Acc:HGNC:3546]
ENSG00000240509	2.88067	-0.76998	11.1758	0.00221389	0.0843762	RPL34P18	processed_pseudogene	ribosomal protein L34 pseudogene 18 [Source:HGNC Symbol;Acc:HGNC:35968]
ENSG00000167799	0.777425	1.58263	11.4794	0.00221553	0.0843762	NUDT8	protein_coding	nudix hydrolase 8 [Source:HGNC Symbol;Acc:HGNC:8055]
ENSG00000237493	2.69305	-1.4858	10.9285	0.00221684	0.0843762		processed_pseudogene	RAB13 member RAS oncogene family pseudogene
ENSG00000182218	0.636643	3.37269	11.474	0.00221821	0.0843762	HHIPL1	protein_coding	HHIP like 1 [Source:HGNC Symbol;Acc:HGNC:19710]
ENSG00000219023	1.58871	1.03284	11.4784	0.00222408	0.0843762		processed_pseudogene	ribosomal protein S15A (RPS15A) pseudogene
ENSG00000225479	-1.33945	-1.134	11.458	0.0022244	0.0843762	PLCB1-IT1	lncRNA	PLCB1 intronic transcript 1 [Source:HGNC Symbol;Acc:HGNC:41414]
ENSG00000105058	0.313851	6.07782	11.4648	0.00222571	0.0843762	FAM32A	protein_coding	family with sequence similarity 32 member A [Source:HGNC Symbol;Acc:HGNC:24563]
ENSG00000225131	2.14972	-1.19169	11.0087	0.00222899	0.0843762	PSME2P2	processed_pseudogene	proteasome activator subunit 2 pseudogene 2 [Source:HGNC Symbol;Acc:HGNC:30160]
ENSG00000170445	0.3274	5.88993	11.4516	0.00223672	0.0845287	HARS1	protein_coding	histidyl-tRNA synthetase 1 [Source:HGNC Symbol;Acc:HGNC:4816]
ENSG00000168309	3.6861	4.16158	11.5618	0.00224343	0.0846424	FAM107A	protein_coding	family with sequence similarity 107 member A [Source:HGNC Symbol;Acc:HGNC:30827]
ENSG00000244671	3.09797	-1.00444	10.8455	0.00226204	0.0849391	RN7SL280P	misc_RNA	RNA, 7SL, cytoplasmic 280, pseudogene [Source:HGNC Symbol;Acc:HGNC:46296]
ENSG00000280852	3.64624	-0.422263	10.9985	0.00226526	0.0849391		transcribed_processed_pseudogene	adaptor-related protein complex 1, sigma 2 subunit (AP1S2) pseudogene
ENSG00000270006	1.33123	-1.93045	11.0185	0.00226666	0.0849391	C16orf95-DT	lncRNA	C16orf95 divergent transcript [Source:HGNC Symbol;Acc:HGNC:55269]
ENSG00000203644	-0.579502	3.41997	11.4143	0.00226835	0.0849391		lncRNA	novel transcript, sense intronic to TMCC1
ENSG00000267280	1.1927	0.903785	11.4228	0.00226991	0.0849391	TBX2-AS1	lncRNA	TBX2 antisense RNA 1 [Source:HGNC Symbol;Acc:HGNC:50355]
ENSG00000205189	-0.465068	7.80989	11.3945	0.00228507	0.0851992	ZBTB10	protein_coding	zinc finger and BTB domain containing 10 [Source:HGNC Symbol;Acc:HGNC:30953]
ENSG00000177606	0.884261	7.0691	11.4113	0.00229087	0.0851992	JUN	protein_coding	Jun proto-oncogene, AP-1 transcription factor subunit [Source:HGNC Symbol;Acc:HGNC:6204]
ENSG00000227203	1.82795	-1.94171	10.8786	0.00229212	0.0851992	SUB1P1	processed_pseudogene	SUB1 pseudogene 1 [Source:HGNC Symbol;Acc:HGNC:32300]
ENSG00000082175	-0.678921	11.1034	11.3828	0.00229508	0.0851992	PGR	protein_coding	progesterone receptor [Source:HGNC Symbol;Acc:HGNC:8910]
ENSG00000159403	0.723736	8.77506	11.3823	0.00229552	0.0851992	C1R	protein_coding	complement C1r [Source:HGNC Symbol;Acc:HGNC:1246]
ENSG00000131730	0.841836	3.34514	11.367	0.00230901	0.0853078	CKMT2	protein_coding	creatine kinase, mitochondrial 2 [Source:HGNC Symbol;Acc:HGNC:1996]
ENSG00000179542	-1.33714	4.57478	11.4321	0.00231198	0.0853078	SLITRK4	protein_coding	SLIT and NTRK like family member 4 [Source:HGNC Symbol;Acc:HGNC:23502]
ENSG00000230001	-1.26928	-0.843424	11.4057	0.00231241	0.0853078		lncRNA	novel transcript
ENSG00000213361	3.36925	-2.18678	11.0103	0.00231339	0.0853078	RPL36P12	processed_pseudogene	ribosomal protein L36 pseudogene 12 [Source:HGNC Symbol;Acc:HGNC:35590]
ENSG00000197888	3.87931	1.30683	11.4731	0.00231833	0.0853119	UGT2B17	protein_coding	UDP glucuronosyltransferase family 2 member B17 [Source:HGNC Symbol;Acc:HGNC:12547]
ENSG00000166750	-0.658487	8.16663	11.3504	0.0023232	0.0853119	SLFN5	protein_coding	schlafen family member 5 [Source:HGNC Symbol;Acc:HGNC:28286]
ENSG00000197323	-0.486153	7.1089	11.3461	0.0023269	0.0853119	TRIM33	protein_coding	tripartite motif containing 33 [Source:HGNC Symbol;Acc:HGNC:16290]
ENSG00000214290	0.758155	1.69909	11.3464	0.00232845	0.0853119	POU2AF3	protein_coding	POU class 2 homeobox associating factor 3 [Source:HGNC Symbol;Acc:HGNC:26978]
ENSG00000109906	2.46526	5.7489	11.4521	0.00233571	0.0854406	ZBTB16	protein_coding	zinc finger and BTB domain containing 16 [Source:HGNC Symbol;Acc:HGNC:12930]
ENSG00000134323	-1.15906	0.730442	11.1971	0.00235679	0.0860737	MYCN	protein_coding	MYCN proto-oncogene, bHLH transcription factor [Source:HGNC Symbol;Acc:HGNC:7559]
ENSG00000266439	4.3639	-1.58317	11.3447	0.00237148	0.086472	RN7SL493P	misc_RNA	RNA, 7SL, cytoplasmic 493, pseudogene [Source:HGNC Symbol;Acc:HGNC:46509]
ENSG00000145012	-0.54457	8.1096	11.2705	0.00239404	0.0871553	LPP	protein_coding	LIM domain containing preferred translocation partner in lipoma [Source:HGNC Symbol;Acc:HGNC:6679]
ENSG00000196505	-0.327659	5.96186	11.2647	0.00239921	0.0872044	GDAP2	protein_coding	ganglioside induced differentiation associated protein 2 [Source:HGNC Symbol;Acc:HGNC:18010]
ENSG00000112234	-0.331886	5.9728	11.2455	0.00241665	0.0876165	FBXL4	protein_coding	F-box and leucine rich repeat protein 4 [Source:HGNC Symbol;Acc:HGNC:13601]
ENSG00000175324	0.458104	4.75699	11.2405	0.00242127	0.0876165	LSM1	protein_coding	LSM1 homolog, mRNA degradation associated [Source:HGNC Symbol;Acc:HGNC:20472]
ENSG00000092841	0.643115	9.51188	11.2396	0.00242206	0.0876165	MYL6	protein_coding	myosin light chain 6 [Source:HGNC Symbol;Acc:HGNC:7587]
ENSG00000157741	-0.506803	6.84047	11.2261	0.00243438	0.0879229	UBN2	protein_coding	ubinuclein 2 [Source:HGNC Symbol;Acc:HGNC:21931]
ENSG00000231466	-0.838381	-0.989392	11.2678	0.00244532	0.088028		processed_pseudogene	PHD finger protein 10 (PHF10) pseudogene
ENSG00000050393	0.54388	5.89245	11.2116	0.00244777	0.088028	MCUR1	protein_coding	mitochondrial calcium uniporter regulator 1 [Source:HGNC Symbol;Acc:HGNC:21097]
ENSG00000226525	1.97287	-0.815095	11.0295	0.0024531	0.088028	RPS7P10	processed_pseudogene	ribosomal protein S7 pseudogene 10 [Source:HGNC Symbol;Acc:HGNC:39903]
ENSG00000138079	4.13045	4.34205	11.2725	0.00245735	0.088028	SLC3A1	protein_coding	solute carrier family 3 member 1 [Source:HGNC Symbol;Acc:HGNC:11025]
ENSG00000288917	-0.884958	0.055762	11.2246	0.0024596	0.088028		lncRNA	novel transcript
ENSG00000089280	0.469109	7.44941	11.1943	0.00246375	0.088028	FUS	protein_coding	FUS RNA binding protein [Source:HGNC Symbol;Acc:HGNC:4010]
ENSG00000131771	1.80579	2.47891	11.2301	0.00246469	0.088028	PPP1R1B	protein_coding	protein phosphatase 1 regulatory inhibitor subunit 1B [Source:HGNC Symbol;Acc:HGNC:9287]
ENSG00000173171	0.673541	2.9601	11.1874	0.00247063	0.088028	MTX1	protein_coding	metaxin 1 [Source:HGNC Symbol;Acc:HGNC:7504]
ENSG00000211591	1.86655	-2.01579	10.6103	0.00247286	0.088028	MIR762	miRNA	microRNA 762 [Source:HGNC Symbol;Acc:HGNC:37303]
ENSG00000134371	-0.380052	6.52972	11.1813	0.00247586	0.088028	CDC73	protein_coding	cell division cycle 73 [Source:HGNC Symbol;Acc:HGNC:16783]
ENSG00000152315	2.77536	3.11421	11.2925	0.00248033	0.0880499	KCNK13	protein_coding	potassium two pore domain channel subfamily K member 13 [Source:HGNC Symbol;Acc:HGNC:6275]
ENSG00000125458	0.526583	4.39116	11.1667	0.00248967	0.088233	NT5C	protein_coding	5', 3'-nucleotidase, cytosolic [Source:HGNC Symbol;Acc:HGNC:17144]
ENSG00000235400	2.17498	-2.27446	10.4515	0.00249322	0.088233		processed_pseudogene	SKI-interacting protein (SNW1) pseudogene
ENSG00000081138	-1.39115	-2.53952	10.4393	0.00249927	0.0882898	CDH7	protein_coding	cadherin 7 [Source:HGNC Symbol;Acc:HGNC:1766]
ENSG00000100591	0.440541	6.33057	11.1495	0.00250582	0.0882898	AHSA1	protein_coding	activator of HSP90 ATPase activity 1 [Source:HGNC Symbol;Acc:HGNC:1189]
ENSG00000159352	0.365616	6.23227	11.1435	0.00251147	0.0882898	PSMD4	protein_coding	proteasome 26S subunit ubiquitin receptor, non-ATPase 4 [Source:HGNC Symbol;Acc:HGNC:9561]
ENSG00000232434	1.05517	0.987104	11.1535	0.00251397	0.0882898	AJM1	protein_coding	apical junction component 1 homolog [Source:HGNC Symbol;Acc:HGNC:37284]
ENSG00000157680	1.27508	1.6862	11.144	0.00251417	0.0882898	DGKI	protein_coding	diacylglycerol kinase iota [Source:HGNC Symbol;Acc:HGNC:2855]
ENSG00000189058	1.16297	6.93241	11.1885	0.00252167	0.0884171	APOD	protein_coding	apolipoprotein D [Source:HGNC Symbol;Acc:HGNC:612]
ENSG00000289488	-1.41468	-0.772445	11.1729	0.0025315	0.0885011		lncRNA	novel transcript, sense intronic to PKP4
ENSG00000253853	-1.52135	3.16466	11.1727	0.0025381	0.0885011		lncRNA	novel transcript
ENSG00000239702	6.96118	-1.16589	11.4092	0.00253935	0.0885011	RN7SL507P	misc_RNA	RNA, 7SL, cytoplasmic 507, pseudogene [Source:HGNC Symbol;Acc:HGNC:46523]
ENSG00000136950	0.441169	4.83021	11.1064	0.00254697	0.0885011	ARPC5L	protein_coding	actin related protein 2/3 complex subunit 5 like [Source:HGNC Symbol;Acc:HGNC:23366]
ENSG00000201201	2.96836	-0.327017	10.6948	0.00254819	0.0885011	RN7SKP118	misc_RNA	RN7SK pseudogene 118 [Source:HGNC Symbol;Acc:HGNC:45842]
ENSG00000184828	1.47775	2.69582	11.1249	0.0025523	0.0885011	ZBTB7C	protein_coding	zinc finger and BTB domain containing 7C [Source:HGNC Symbol;Acc:HGNC:31700]
ENSG00000054690	-0.777458	5.19148	11.1138	0.00255245	0.0885011	PLEKHH1	protein_coding	pleckstrin homology, MyTH4 and FERM domain containing H1 [Source:HGNC Symbol;Acc:HGNC:17733]
ENSG00000132970	-0.466849	3.80673	11.0905	0.00256247	0.0885011	WASF3	protein_coding	WASP family member 3 [Source:HGNC Symbol;Acc:HGNC:12734]
ENSG00000122378	0.896873	7.93438	11.1117	0.00256358	0.0885011	PRXL2A	protein_coding	peroxiredoxin like 2A [Source:HGNC Symbol;Acc:HGNC:28651]
ENSG00000189343	1.32874	1.28629	11.0944	0.00256382	0.0885011	RPS2P46	processed_pseudogene	ribosomal protein S2 pseudogene 46 [Source:HGNC Symbol;Acc:HGNC:35839]
ENSG00000123009	2.54861	-1.30216	10.6423	0.00257565	0.0885011	NME2P1	processed_pseudogene	NME2 pseudogene 1 [Source:HGNC Symbol;Acc:HGNC:31358]
ENSG00000198455	-0.386954	4.6139	11.073	0.00257944	0.0885011	ZXDB	protein_coding	zinc finger X-linked duplicated B [Source:HGNC Symbol;Acc:HGNC:13199]
ENSG00000117505	-0.356966	7.09315	11.0707	0.00258165	0.0885011	DR1	protein_coding	down-regulator of transcription 1 [Source:HGNC Symbol;Acc:HGNC:3017]
ENSG00000235605	3.46603	-1.93644	10.7728	0.00258751	0.0885011		processed_pseudogene	ribosomal protein S15 (RPS15) pseudogene
ENSG00000130032	-0.787908	1.58632	11.071	0.00259205	0.0885011	PRRG3	protein_coding	proline rich and Gla domain 3 [Source:HGNC Symbol;Acc:HGNC:30798]
ENSG00000270076	-0.830526	-1.35262	11.0229	0.00259579	0.0885011		lncRNA	novel transcript
ENSG00000266420	4.18438	-0.488985	10.6011	0.00259724	0.0885011	RN7SL118P	misc_RNA	RNA, 7SL, cytoplasmic 118, pseudogene [Source:HGNC Symbol;Acc:HGNC:46134]
ENSG00000156162	-0.483392	6.32258	11.0542	0.00259782	0.0885011	DPY19L4	protein_coding	dpy-19 like 4 [Source:HGNC Symbol;Acc:HGNC:27829]
ENSG00000226666	2.6705	-1.47813	10.5403	0.00260198	0.0885011	HSPA9P1	processed_pseudogene	heat shock protein family A (Hsp70) member 9 pseudogene 1 [Source:HGNC Symbol;Acc:HGNC:24915]
ENSG00000184678	0.637574	5.9511	11.0498	0.00260215	0.0885011	H2BC21	protein_coding	H2B clustered histone 21 [Source:HGNC Symbol;Acc:HGNC:4760]
ENSG00000127589	2.28198	0.357728	11.0698	0.00260622	0.0885011	TUBBP1	transcribed_processed_pseudogene	tubulin beta pseudogene 1 [Source:HGNC Symbol;Acc:HGNC:12414]
ENSG00000034510	0.619329	9.37198	11.0425	0.00260936	0.0885011	TMSB10	protein_coding	thymosin beta 10 [Source:HGNC Symbol;Acc:HGNC:11879]
ENSG00000243103	1.68967	-1.66836	10.6384	0.0026152	0.0885627	RN7SL452P	misc_RNA	RNA, 7SL, cytoplasmic 452, pseudogene [Source:HGNC Symbol;Acc:HGNC:46468]
ENSG00000164066	-0.41654	5.00513	11.025	0.00262674	0.0885627	INTU	protein_coding	inturned planar cell polarity protein [Source:HGNC Symbol;Acc:HGNC:29239]
ENSG00000248795	3.23068	-2.6756	10.6915	0.00262884	0.0885627		processed_pseudogene	NIN1/RPN12 binding protein 1 homolog (S. cerevisiae) (NOB1) pseudogene
ENSG00000119703	0.657928	1.57329	11.0179	0.00263579	0.0885627	ZC2HC1C	protein_coding	zinc finger C2HC-type containing 1C [Source:HGNC Symbol;Acc:HGNC:20354]
ENSG00000290895	-1.00716	-0.922214	11.0569	0.00263586	0.0885627		lncRNA	novel transcript
ENSG00000136856	0.803974	5.74458	11.0277	0.00263725	0.0885627	SLC2A8	protein_coding	solute carrier family 2 member 8 [Source:HGNC Symbol;Acc:HGNC:13812]
ENSG00000235888	1.03272	0.144263	11.0335	0.00263833	0.0885627	LINC02940	lncRNA	long intergenic non-protein coding RNA 2940 [Source:HGNC Symbol;Acc:HGNC:55955]
ENSG00000254332	1.87015	-0.133182	10.9891	0.00264466	0.0886446	TPM4P3	processed_pseudogene	TPM4 pseudogene 3 [Source:HGNC Symbol;Acc:HGNC:56402]
ENSG00000110723	-0.566721	6.44592	10.9924	0.00265943	0.0890091	EXPH5	protein_coding	exophilin 5 [Source:HGNC Symbol;Acc:HGNC:30578]
ENSG00000197506	1.52356	2.1748	10.9964	0.00267211	0.0891087	SLC28A3	protein_coding	solute carrier family 28 member 3 [Source:HGNC Symbol;Acc:HGNC:16484]
ENSG00000254343	-0.761055	3.3943	10.9784	0.00267406	0.0891087		lncRNA	novel transcript
ENSG00000273149	1.88365	3.1945	11.0429	0.00267412	0.0891087		lncRNA	novel transcript, antisense to TPT1
ENSG00000278475	-1.71715	-2.36846	10.3737	0.0026807	0.0891736		lncRNA	novel transcript, sense intronic to ARID2
ENSG00000179104	-0.447815	4.92022	10.9683	0.00268388	0.0891736	TMTC2	protein_coding	transmembrane O-mannosyltransferase targeting cadherins 2 [Source:HGNC Symbol;Acc:HGNC:25440]
ENSG00000157045	0.417683	4.6456	10.9512	0.00270149	0.0893183	NTAN1	protein_coding	N-terminal asparagine amidase [Source:HGNC Symbol;Acc:HGNC:29909]
ENSG00000233730	1.51955	-0.72046	10.9419	0.00270347	0.0893183	LINC01765	lncRNA	long intergenic non-protein coding RNA 1765 [Source:HGNC Symbol;Acc:HGNC:52555]
ENSG00000149557	0.661116	3.73102	10.944	0.00270903	0.0893183	FEZ1	protein_coding	fasciculation and elongation protein zeta 1 [Source:HGNC Symbol;Acc:HGNC:3659]
ENSG00000165061	1.2945	-0.835889	10.3375	0.00271684	0.0893183	ZMAT4	protein_coding	zinc finger matrin-type 4 [Source:HGNC Symbol;Acc:HGNC:25844]
ENSG00000262902	6.45855	3.19702	10.9933	0.00271719	0.0893183	MTCO1P40	processed_pseudogene	MT-CO1 pseudogene 40 [Source:HGNC Symbol;Acc:HGNC:52105]
ENSG00000157326	0.711204	3.07572	10.9355	0.00271793	0.0893183	DHRS4	protein_coding	dehydrogenase/reductase 4 [Source:HGNC Symbol;Acc:HGNC:16985]
ENSG00000290894	-0.911243	-0.0109158	10.9506	0.0027268	0.0893183		lncRNA	protocadherin beta 18 pseudogene [Source:NCBI gene (formerly Entrezgene);Acc:54660]
ENSG00000187736	-0.441519	3.34969	10.9264	0.00272728	0.0893183	NHEJ1	protein_coding	non-homologous end joining factor 1 [Source:HGNC Symbol;Acc:HGNC:25737]
ENSG00000266875	5.22926	-0.00216622	10.7415	0.00272849	0.0893183	RN7SL408P	misc_RNA	RNA, 7SL, cytoplasmic 408, pseudogene [Source:HGNC Symbol;Acc:HGNC:46424]
ENSG00000124733	0.490643	5.22714	10.9242	0.00272932	0.0893183	MEA1	protein_coding	male-enhanced antigen 1 [Source:HGNC Symbol;Acc:HGNC:6986]
ENSG00000155158	-0.447333	4.88343	10.9196	0.00273416	0.0893183	TTC39B	protein_coding	tetratricopeptide repeat domain 39B [Source:HGNC Symbol;Acc:HGNC:23704]
ENSG00000219201	2.49218	-1.58212	10.3851	0.00273747	0.0893183		processed_pseudogene	novel pseudogene
ENSG00000241074	5.72129	-2.47645	11.3063	0.00274106	0.0893183	RN7SL813P	misc_RNA	RNA, 7SL, cytoplasmic 813, pseudogene [Source:HGNC Symbol;Acc:HGNC:46829]
ENSG00000248625	5.46287	-2.83242	10.7723	0.00274302	0.0893183		processed_pseudogene	chloride channel, nucleotide-sensitive, 1A (CLNS1A) pseudogene
ENSG00000283526	-1.28339	1.83046	10.916	0.00274827	0.0893618	PRRT1B	protein_coding	proline rich transmembrane protein 1B [Source:HGNC Symbol;Acc:HGNC:53642]
ENSG00000272324	2.59141	-1.9437	10.4843	0.0027569	0.0895148	DAP-DT	lncRNA	DAP divergent transcript [Source:HGNC Symbol;Acc:HGNC:55214]
ENSG00000002330	0.590338	5.07661	10.8907	0.00276441	0.0895724	BAD	protein_coding	BCL2 associated agonist of cell death [Source:HGNC Symbol;Acc:HGNC:936]
ENSG00000167967	0.402509	4.34929	10.8887	0.00276652	0.0895724	E4F1	protein_coding	E4F transcription factor 1 [Source:HGNC Symbol;Acc:HGNC:3121]
ENSG00000178233	-1.16581	-2.30768	10.1537	0.00277756	0.0898026	TMEM151B	protein_coding	transmembrane protein 151B [Source:HGNC Symbol;Acc:HGNC:21315]
ENSG00000141933	0.767304	3.304	10.8673	0.00278949	0.0900607	TPGS1	protein_coding	tubulin polyglutamylase complex subunit 1 [Source:HGNC Symbol;Acc:HGNC:25058]
ENSG00000233871	0.722427	0.425541	10.8755	0.00279454	0.0900964	DLG5-AS1	lncRNA	DLG5 antisense RNA 1 [Source:HGNC Symbol;Acc:HGNC:45109]
ENSG00000151338	-0.529174	4.25327	10.8239	0.00283583	0.0912987	MIPOL1	protein_coding	mirror-image polydactyly 1 [Source:HGNC Symbol;Acc:HGNC:21460]
ENSG00000185420	0.440108	4.37731	10.8197	0.00284035	0.0913153	SMYD3	protein_coding	SET and MYND domain containing 3 [Source:HGNC Symbol;Acc:HGNC:15513]
ENSG00000073905	2.37873	-1.1219	10.36	0.00286704	0.0919213	VDAC1P1	processed_pseudogene	voltage dependent anion channel 1 pseudogene 1 [Source:HGNC Symbol;Acc:HGNC:12671]
ENSG00000145495	-0.299901	7.93009	10.7949	0.00286725	0.0919213	MARCHF6	protein_coding	membrane associated ring-CH-type finger 6 [Source:HGNC Symbol;Acc:HGNC:30550]
ENSG00000165178	1.79242	-1.74014	10.2462	0.00287236	0.0919559	NCF1C	unprocessed_pseudogene	neutrophil cytosolic factor 1C pseudogene [Source:HGNC Symbol;Acc:HGNC:32523]
ENSG00000134759	-0.353324	7.17286	10.7841	0.0028792	0.0920457	ELP2	protein_coding	elongator acetyltransferase complex subunit 2 [Source:HGNC Symbol;Acc:HGNC:18248]
ENSG00000242071	1.84217	-0.310084	10.7416	0.00289875	0.0924323	RPL7AP6	processed_pseudogene	ribosomal protein L7a pseudogene 6 [Source:HGNC Symbol;Acc:HGNC:19785]
ENSG00000108021	-0.306523	7.15368	10.7636	0.00290187	0.0924323	TASOR2	protein_coding	transcription activation suppressor family member 2 [Source:HGNC Symbol;Acc:HGNC:23484]
ENSG00000174130	-0.76064	3.58341	10.7602	0.00290583	0.0924323	TLR6	protein_coding	toll like receptor 6 [Source:HGNC Symbol;Acc:HGNC:16711]
ENSG00000115464	-0.37029	7.93976	10.7585	0.00290749	0.0924323	USP34	protein_coding	ubiquitin specific peptidase 34 [Source:HGNC Symbol;Acc:HGNC:20066]
ENSG00000225398	1.6165	-1.81756	10.3034	0.00291364	0.0924988	PGM5P4	unprocessed_pseudogene	phosphoglucomutase 5 pseudogene 4 [Source:HGNC Symbol;Acc:HGNC:49605]
ENSG00000014919	-0.276118	5.3252	10.7461	0.00292131	0.0925726	COX15	protein_coding	cytochrome c oxidase assembly homolog COX15 [Source:HGNC Symbol;Acc:HGNC:2263]
ENSG00000171316	-0.539092	5.74516	10.7431	0.00292463	0.0925726	CHD7	protein_coding	chromodomain helicase DNA binding protein 7 [Source:HGNC Symbol;Acc:HGNC:20626]
ENSG00000180211	2.96375	-0.355099	10.5532	0.00292813	0.0925726		processed_pseudogene	pseudogene similar to part of ribosomal protein L23 RPL23
ENSG00000184207	0.60007	3.41656	10.726	0.00294415	0.092772	PGP	protein_coding	phosphoglycolate phosphatase [Source:HGNC Symbol;Acc:HGNC:8909]
ENSG00000225093	2.24756	0.0550161	10.7278	0.0029465	0.092772	RPL3P7	processed_pseudogene	ribosomal protein L3 pseudogene 7 [Source:HGNC Symbol;Acc:HGNC:36797]
ENSG00000251593	1.89876	-1.41797	10.3439	0.00294663	0.092772	MSNP1	processed_pseudogene	moesin pseudogene 1 [Source:HGNC Symbol;Acc:HGNC:7374]
ENSG00000242113	2.98317	-2.00896	10.2486	0.00295704	0.092905	RN7SL124P	misc_RNA	RNA, 7SL, cytoplasmic 124, pseudogene [Source:HGNC Symbol;Acc:HGNC:46140]
ENSG00000261557	2.58712	-1.40519	10.2711	0.00296075	0.092905	EEF1A1P38	processed_pseudogene	eukaryotic translation elongation factor 1 alpha 1 pseudogene 38 [Source:HGNC Symbol;Acc:HGNC:37916]
ENSG00000103363	0.569003	6.54634	10.709	0.00296312	0.092905	ELOB	protein_coding	elongin B [Source:HGNC Symbol;Acc:HGNC:11619]
ENSG00000250321	1.54493	-1.92262	10.314	0.00296713	0.092905		processed_pseudogene	pseudogene similar to part of ribosomal protein S17 (RPS17)
ENSG00000087495	3.27942	0.383654	10.5905	0.00297564	0.0929178	PHACTR3	protein_coding	phosphatase and actin regulator 3 [Source:HGNC Symbol;Acc:HGNC:15833]
ENSG00000186897	-1.72986	-2.43891	10.0333	0.00297568	0.0929178	C1QL4	protein_coding	complement C1q like 4 [Source:HGNC Symbol;Acc:HGNC:31416]
ENSG00000115129	0.515441	5.40289	10.6896	0.00298525	0.0930426	TP53I3	protein_coding	tumor protein p53 inducible protein 3 [Source:HGNC Symbol;Acc:HGNC:19373]
ENSG00000267672	-1.11438	-1.52326	10.6716	0.00299414	0.0930426		lncRNA	novel transcript
ENSG00000171681	-0.376107	7.51051	10.6805	0.0029957	0.0930426	ATF7IP	protein_coding	activating transcription factor 7 interacting protein [Source:HGNC Symbol;Acc:HGNC:20092]
ENSG00000268222	3.7487	-1.58108	10.2938	0.00299645	0.0930426	EEF1A1P7	processed_pseudogene	eukaryotic translation elongation factor 1 alpha 1 pseudogene 7 [Source:HGNC Symbol;Acc:HGNC:3202]
ENSG00000233558	2.0778	0.0612174	10.6724	0.00300257	0.0930426		processed_pseudogene	RPS5 (40S Ribosomal Protein S5) pseudogene
ENSG00000243388	3.49768	-2.03806	10.2547	0.00300413	0.0930426	RPL3P3	processed_pseudogene	ribosomal protein L3 pseudogene 3 [Source:HGNC Symbol;Acc:HGNC:23550]
ENSG00000203880	-0.348722	5.85638	10.6576	0.00302216	0.0933104	PCMTD2	protein_coding	protein-L-isoaspartate (D-aspartate) O-methyltransferase domain containing 2 [Source:HGNC Symbol;Acc:HGNC:15882]
ENSG00000279366	-1.37862	-1.86081	10.4247	0.00302687	0.0933104		TEC	TEC
ENSG00000174373	-0.364	5.70114	10.6507	0.0030302	0.0933104	RALGAPA1	protein_coding	Ral GTPase activating protein catalytic subunit alpha 1 [Source:HGNC Symbol;Acc:HGNC:17770]
ENSG00000213553	1.16069	3.80295	10.6737	0.00303107	0.0933104	RPLP0P6	processed_pseudogene	ribosomal protein lateral stalk subunit P0 pseudogene 6 [Source:HGNC Symbol;Acc:HGNC:36404]
ENSG00000198496	0.858147	2.80325	10.6462	0.00303612	0.0933104	NBR2	lncRNA	neighbor of BRCA1 lncRNA 2 [Source:HGNC Symbol;Acc:HGNC:20691]
ENSG00000164758	0.481976	3.25549	10.6432	0.00303926	0.0933104	MED30	protein_coding	mediator complex subunit 30 [Source:HGNC Symbol;Acc:HGNC:23032]
ENSG00000280347	-0.639676	3.29671	10.6409	0.00304181	0.0933104		TEC	TEC
ENSG00000131203	2.77733	6.75726	10.7404	0.00304548	0.0933104	IDO1	protein_coding	indoleamine 2,3-dioxygenase 1 [Source:HGNC Symbol;Acc:HGNC:6059]
ENSG00000158435	-0.403535	6.87508	10.6174	0.00306921	0.0937349	CNOT11	protein_coding	CCR4-NOT transcription complex subunit 11 [Source:HGNC Symbol;Acc:HGNC:25217]
ENSG00000141646	-0.353593	7.48391	10.6128	0.00307458	0.0937349	SMAD4	protein_coding	SMAD family member 4 [Source:HGNC Symbol;Acc:HGNC:6770]
ENSG00000162076	0.503052	4.4137	10.6101	0.00307786	0.0937349	FLYWCH2	protein_coding	FLYWCH family member 2 [Source:HGNC Symbol;Acc:HGNC:25178]
ENSG00000265933	4.85101	-2.58726	10.0786	0.00307918	0.0937349	LINC00668	lncRNA	long intergenic non-protein coding RNA 668 [Source:HGNC Symbol;Acc:HGNC:44328]
ENSG00000178988	0.436222	6.13034	10.6067	0.00308184	0.0937349	MRFAP1L1	protein_coding	Morf4 family associated protein 1 like 1 [Source:HGNC Symbol;Acc:HGNC:28796]
ENSG00000265813	5.25957	0.746635	10.1838	0.00308398	0.0937349	RN7SL300P	misc_RNA	RNA, 7SL, cytoplasmic 300, pseudogene [Source:HGNC Symbol;Acc:HGNC:46316]
ENSG00000260186	3.48027	-1.21972	9.99569	0.00310835	0.0942568	LINC02137	lncRNA	long intergenic non-protein coding RNA 2137 [Source:HGNC Symbol;Acc:HGNC:52997]
ENSG00000120693	-0.972144	7.63574	10.6057	0.00311595	0.0942568	SMAD9	protein_coding	SMAD family member 9 [Source:HGNC Symbol;Acc:HGNC:6774]
ENSG00000112655	0.536219	8.80626	10.577	0.00311729	0.0942568	PTK7	protein_coding	protein tyrosine kinase 7 (inactive) [Source:HGNC Symbol;Acc:HGNC:9618]
ENSG00000135108	0.617686	7.14585	10.5761	0.00311838	0.0942568	FBXO21	protein_coding	F-box protein 21 [Source:HGNC Symbol;Acc:HGNC:13592]
ENSG00000189079	-0.311643	6.82816	10.571	0.00312446	0.0942568	ARID2	protein_coding	AT-rich interaction domain 2 [Source:HGNC Symbol;Acc:HGNC:18037]
ENSG00000105290	0.795885	2.66264	10.5699	0.00312845	0.0942568	APLP1	protein_coding	amyloid beta precursor like protein 1 [Source:HGNC Symbol;Acc:HGNC:597]
ENSG00000158290	-0.354403	7.29006	10.5664	0.00313006	0.0942568	CUL4B	protein_coding	cullin 4B [Source:HGNC Symbol;Acc:HGNC:2555]
ENSG00000248712	0.898787	0.35399	10.5708	0.00314124	0.0944061	CCDC153	protein_coding	coiled-coil domain containing 153 [Source:HGNC Symbol;Acc:HGNC:27446]
ENSG00000144481	5.85721	3.45191	10.133	0.00315117	0.0944061	TRPM8	protein_coding	transient receptor potential cation channel subfamily M member 8 [Source:HGNC Symbol;Acc:HGNC:17961]
ENSG00000233859	2.60055	-1.2133	10.154	0.00315204	0.0944061	ADH5P4	processed_pseudogene	ADH5 pseudogene 4 [Source:HGNC Symbol;Acc:HGNC:21377]
ENSG00000125901	0.503222	5.13282	10.5466	0.00315403	0.0944061	MRPS26	protein_coding	mitochondrial ribosomal protein S26 [Source:HGNC Symbol;Acc:HGNC:14045]
ENSG00000151655	-1.51399	0.552564	10.552	0.00315682	0.0944061	ITIH2	protein_coding	inter-alpha-trypsin inhibitor heavy chain 2 [Source:HGNC Symbol;Acc:HGNC:6167]
ENSG00000256588	-1.31942	-1.44983	10.531	0.00315983	0.0944061		lncRNA	novel transcript
ENSG00000185477	-0.622463	5.65656	10.534	0.00316939	0.0944464	GPRIN3	protein_coding	GPRIN family member 3 [Source:HGNC Symbol;Acc:HGNC:27733]
ENSG00000131871	0.4707	5.77928	10.5339	0.00316945	0.0944464	SELENOS	protein_coding	selenoprotein S [Source:HGNC Symbol;Acc:HGNC:30396]
ENSG00000165449	-0.546212	4.37195	10.527	0.00317811	0.0944716	SLC16A9	protein_coding	solute carrier family 16 member 9 [Source:HGNC Symbol;Acc:HGNC:23520]
ENSG00000107551	0.913273	3.68803	10.5295	0.00317858	0.0944716	RASSF4	protein_coding	Ras association domain family member 4 [Source:HGNC Symbol;Acc:HGNC:20793]
ENSG00000148154	-0.422623	6.56329	10.5154	0.0031921	0.0947501	UGCG	protein_coding	UDP-glucose ceramide glucosyltransferase [Source:HGNC Symbol;Acc:HGNC:12524]
ENSG00000086696	1.67809	4.84254	10.5656	0.00323494	0.0957203	HSD17B2	protein_coding	hydroxysteroid 17-beta dehydrogenase 2 [Source:HGNC Symbol;Acc:HGNC:5211]
ENSG00000067829	0.341523	5.59256	10.4739	0.00324365	0.0957203	IDH3G	protein_coding	isocitrate dehydrogenase (NAD(+)) 3 non-catalytic subunit gamma [Source:HGNC Symbol;Acc:HGNC:5386]
ENSG00000288756	-0.769132	-1.21756	10.5136	0.00324568	0.0957203		lncRNA	novel transcript, antisense to PEX2
ENSG00000234825	2.23921	-0.695529	10.2929	0.00324783	0.0957203	XRCC6P2	processed_pseudogene	X-ray repair cross complementing 6 pseudogene 2 [Source:HGNC Symbol;Acc:HGNC:45184]
ENSG00000241741	1.05509	1.4634	10.4733	0.00324803	0.0957203	RPL7AP30	processed_pseudogene	ribosomal protein L7a pseudogene 30 [Source:HGNC Symbol;Acc:HGNC:35757]
ENSG00000273451	-1.13399	-0.854958	10.5122	0.00325363	0.0957203		lncRNA	novel transcript, sense intronic to ZMYND8
ENSG00000107669	-0.268517	5.80458	10.4645	0.00325549	0.0957203	ATE1	protein_coding	arginyltransferase 1 [Source:HGNC Symbol;Acc:HGNC:782]
ENSG00000172954	-0.402907	5.76041	10.4623	0.00325833	0.0957203	LCLAT1	protein_coding	lysocardiolipin acyltransferase 1 [Source:HGNC Symbol;Acc:HGNC:26756]
ENSG00000021776	-0.317101	6.8665	10.4435	0.00328209	0.0962943	AQR	protein_coding	aquarius intron-binding spliceosomal factor [Source:HGNC Symbol;Acc:HGNC:29513]
ENSG00000279591	-1.45997	-1.10935	10.394	0.00330233	0.0967304		TEC	novel transcript
ENSG00000091640	0.4624	4.78704	10.4252	0.00330543	0.0967304	SPAG7	protein_coding	sperm associated antigen 7 [Source:HGNC Symbol;Acc:HGNC:11216]
ENSG00000249264	1.62014	1.67275	10.42	0.00333553	0.0971458	EEF1A1P9	processed_pseudogene	eukaryotic translation elongation factor 1 alpha 1 pseudogene 9 [Source:HGNC Symbol;Acc:HGNC:3204]
ENSG00000171421	0.542176	3.59575	10.4017	0.00333574	0.0971458	MRPL36	protein_coding	mitochondrial ribosomal protein L36 [Source:HGNC Symbol;Acc:HGNC:14490]
ENSG00000106268	0.640902	2.68559	10.4007	0.0033374	0.0971458	NUDT1	protein_coding	nudix hydrolase 1 [Source:HGNC Symbol;Acc:HGNC:8048]
ENSG00000265123	2.56431	-0.678714	10.1255	0.00333897	0.0971458	RN7SL200P	misc_RNA	RNA, 7SL, cytoplasmic 200, pseudogene [Source:HGNC Symbol;Acc:HGNC:46216]
ENSG00000277027	1.51847	11.1155	10.4494	0.0033409	0.0971458	RMRP	ribozyme	RNA component of mitochondrial RNA processing endoribonuclease [Source:HGNC Symbol;Acc:HGNC:10031]
ENSG00000176261	0.489518	3.70528	10.3727	0.0033734	0.0978045	ZBTB8OS	protein_coding	zinc finger and BTB domain containing 8 opposite strand [Source:HGNC Symbol;Acc:HGNC:24094]
ENSG00000004846	-1.47467	-1.74372	10.2	0.0033751	0.0978045	ABCB5	protein_coding	ATP binding cassette subfamily B member 5 [Source:HGNC Symbol;Acc:HGNC:46]
ENSG00000170385	-0.480219	7.79268	10.3676	0.00337989	0.0978045	SLC30A1	protein_coding	solute carrier family 30 member 1 [Source:HGNC Symbol;Acc:HGNC:11012]
ENSG00000138386	-0.302981	5.66775	10.3644	0.00338412	0.0978045	NAB1	protein_coding	NGFI-A binding protein 1 [Source:HGNC Symbol;Acc:HGNC:7626]
ENSG00000175556	1.03708	2.69739	10.3649	0.00338498	0.0978045	LONRF3	protein_coding	LON peptidase N-terminal domain and ring finger 3 [Source:HGNC Symbol;Acc:HGNC:21152]
ENSG00000276031	3.50691	-2.40821	10.1469	0.00338969	0.0978168	RN7SL197P	misc_RNA	RNA, 7SL, cytoplasmic 197, pseudogene [Source:HGNC Symbol;Acc:HGNC:46213]
ENSG00000139044	-1.02406	7.49417	10.3903	0.00339956	0.097922	B4GALNT3	protein_coding	beta-1,4-N-acetyl-galactosaminyltransferase 3 [Source:HGNC Symbol;Acc:HGNC:24137]
ENSG00000162409	-0.524022	4.8761	10.3491	0.00340434	0.097922	PRKAA2	protein_coding	protein kinase AMP-activated catalytic subunit alpha 2 [Source:HGNC Symbol;Acc:HGNC:9377]
ENSG00000271789	-0.916119	0.142593	10.3621	0.00340621	0.097922		lncRNA	novel transcript
ENSG00000177685	0.795308	2.75306	10.342	0.00341422	0.0979426	CRACR2B	protein_coding	calcium release activated channel regulator 2B [Source:HGNC Symbol;Acc:HGNC:28703]
ENSG00000196233	-0.403245	6.77572	10.3349	0.00342311	0.0979426	LCOR	protein_coding	ligand dependent nuclear receptor corepressor [Source:HGNC Symbol;Acc:HGNC:29503]
ENSG00000198618	2.42416	1.09827	10.3675	0.00342585	0.0979426	PPIAP22	processed_pseudogene	peptidylprolyl isomerase A pseudogene 22 [Source:HGNC Symbol;Acc:HGNC:17236]
ENSG00000159685	0.567961	2.68584	10.3327	0.00342658	0.0979426	CHCHD6	protein_coding	coiled-coil-helix-coiled-coil-helix domain containing 6 [Source:HGNC Symbol;Acc:HGNC:28184]
ENSG00000249306	-1.43883	1.09817	10.5645	0.00342849	0.0979426	LINC01411	lncRNA	long intergenic non-protein coding RNA 1411 [Source:HGNC Symbol;Acc:HGNC:50703]
ENSG00000168566	-0.370296	4.21627	10.3268	0.00343391	0.0979426	SNRNP48	protein_coding	small nuclear ribonucleoprotein U11/U12 subunit 48 [Source:HGNC Symbol;Acc:HGNC:21368]
ENSG00000277233	2.52836	-0.831382	10.0363	0.00343891	0.0979426		misc_RNA	Metazoan signal recognition particle RNA [Source:RFAM;Acc:RF00017]
ENSG00000276122	-1.14527	2.55447	10.2577	0.00344125	0.0979426		lncRNA	novel transcript
ENSG00000196507	0.906984	4.05674	10.3198	0.00345558	0.09811	TCEAL3	protein_coding	transcription elongation factor A like 3 [Source:HGNC Symbol;Acc:HGNC:28247]
ENSG00000197355	0.492557	3.77842	10.3106	0.00345573	0.09811	UAP1L1	protein_coding	UDP-N-acetylglucosamine pyrophosphorylase 1 like 1 [Source:HGNC Symbol;Acc:HGNC:28082]
ENSG00000106400	0.532353	5.7186	10.2972	0.00347362	0.0984953	ZNHIT1	protein_coding	zinc finger HIT-type containing 1 [Source:HGNC Symbol;Acc:HGNC:21688]
ENSG00000149311	-0.444607	7.34311	10.2797	0.00349728	0.098971	ATM	protein_coding	ATM serine/threonine kinase [Source:HGNC Symbol;Acc:HGNC:795]
ENSG00000224837	2.25794	-1.44067	9.9458	0.00349906	0.098971	GCSHP5	processed_pseudogene	GCSH pseudogene 5 [Source:HGNC Symbol;Acc:HGNC:44195]
ENSG00000178429	1.60236	1.20586	10.2653	0.0035379	0.0997886	RPS3AP5	processed_pseudogene	RPS3A pseudogene 5 [Source:HGNC Symbol;Acc:HGNC:23744]
ENSG00000165030	1.09087	5.83102	10.2872	0.00354425	0.0997886	NFIL3	protein_coding	nuclear factor, interleukin 3 regulated [Source:HGNC Symbol;Acc:HGNC:7787]
ENSG00000260118	-1.28497	-2.54331	9.61211	0.00354618	0.0997886		lncRNA	novel transcript
ENSG00000263905	4.13608	-1.84828	10.2679	0.00354901	0.0997886	RN7SL555P	misc_RNA	RNA, 7SL, cytoplasmic 555, pseudogene [Source:HGNC Symbol;Acc:HGNC:46571]
ENSG00000130338	-0.367377	8.25105	10.2414	0.00354983	0.0997886	TULP4	protein_coding	TUB like protein 4 [Source:HGNC Symbol;Acc:HGNC:15530]
ENSG00000245904	1.0775	-1.44892	10.0993	0.003563	0.0999485	BTG1-DT	lncRNA	BTG1 divergent transcript [Source:HGNC Symbol;Acc:HGNC:55600]
ENSG00000205531	0.302759	6.85399	10.2298	0.00356587	0.0999485	NAP1L4	protein_coding	nucleosome assembly protein 1 like 4 [Source:HGNC Symbol;Acc:HGNC:7640]
ENSG00000162344	-1.25526	-0.847932	10.7846	0.00356865	0.0999485	FGF19	protein_coding	fibroblast growth factor 19 [Source:HGNC Symbol;Acc:HGNC:3675]
ENSG00000119655	0.439882	6.32796	10.2124	0.00359008	0.100313	NPC2	protein_coding	NPC intracellular cholesterol transporter 2 [Source:HGNC Symbol;Acc:HGNC:14537]
ENSG00000081019	-0.364976	6.16257	10.2089	0.00359501	0.100313	RSBN1	protein_coding	round spermatid basic protein 1 [Source:HGNC Symbol;Acc:HGNC:25642]
ENSG00000265401	1.86224	0.00735285	10.2126	0.00360004	0.100313		lncRNA	novel transcript
ENSG00000277483	3.85141	-2.2966	10.4658	0.00360178	0.100313	RN7SL321P	misc_RNA	RNA, 7SL, cytoplasmic 321, pseudogene [Source:HGNC Symbol;Acc:HGNC:46337]
ENSG00000120314	0.298035	5.37479	10.2027	0.00360364	0.100313	WDR55	protein_coding	WD repeat domain 55 [Source:HGNC Symbol;Acc:HGNC:25971]
ENSG00000159216	-0.579593	5.33913	10.1912	0.00361987	0.100642	RUNX1	protein_coding	RUNX family transcription factor 1 [Source:HGNC Symbol;Acc:HGNC:10471]
ENSG00000100302	-0.989895	0.606809	10.1946	0.00362882	0.100768	RASD2	protein_coding	RASD family member 2 [Source:HGNC Symbol;Acc:HGNC:18229]
ENSG00000106244	0.589085	5.60644	10.1725	0.00364637	0.100831	PDAP1	protein_coding	PDGFA associated protein 1 [Source:HGNC Symbol;Acc:HGNC:14634]
ENSG00000157778	0.496536	4.31434	10.1713	0.00364815	0.100831	PSMG3	protein_coding	proteasome assembly chaperone 3 [Source:HGNC Symbol;Acc:HGNC:22420]
ENSG00000177494	3.8233	0.17313	9.7459	0.0036505	0.100831	ZBED2	protein_coding	zinc finger BED-type containing 2 [Source:HGNC Symbol;Acc:HGNC:20710]
ENSG00000173068	-0.885867	4.7523	10.1908	0.00365123	0.100831	BNC2	protein_coding	basonuclin 2 [Source:HGNC Symbol;Acc:HGNC:30988]
ENSG00000254535	-0.69088	5.727	10.173	0.00365685	0.100831	PABPC4L	protein_coding	poly(A) binding protein cytoplasmic 4 like [Source:HGNC Symbol;Acc:HGNC:31955]
ENSG00000234925	2.77229	-2.03014	9.8	0.00366053	0.100831	ATP5PDP4	processed_pseudogene	ATP synthase peripheral stalk subunit d pseudogene 4 [Source:HGNC Symbol;Acc:HGNC:49626]
ENSG00000004059	0.414	5.998	10.1616	0.003662	0.100831	ARF5	protein_coding	ADP ribosylation factor 5 [Source:HGNC Symbol;Acc:HGNC:658]
ENSG00000212802	1.64969	0.626007	10.1636	0.00368081	0.101111	RPL15P3	processed_pseudogene	ribosomal protein L15 pseudogene 3 [Source:HGNC Symbol;Acc:HGNC:21538]
ENSG00000178715	2.31713	-2.08508	9.59445	0.00368105	0.101111		processed_pseudogene	ribosomal protein S16 (RPS16) pseudogene
ENSG00000289210	-0.661948	1.49651	10.1464	0.00368596	0.101125		lncRNA	novel transcript
ENSG00000108786	0.997709	0.603806	10.1482	0.00370062	0.101356	HSD17B1	protein_coding	hydroxysteroid 17-beta dehydrogenase 1 [Source:HGNC Symbol;Acc:HGNC:5210]
ENSG00000287236	-1.41233	-2.57476	9.51005	0.00370728	0.101356		lncRNA	novel transcript, antisense to ANKRD54
ENSG00000083097	-0.310425	5.36242	10.1248	0.00371493	0.101356	DOP1A	protein_coding	DOP1 leucine zipper like protein A [Source:HGNC Symbol;Acc:HGNC:21194]
ENSG00000141519	0.621038	3.12848	10.1226	0.00371851	0.101356	CCDC40	protein_coding	coiled-coil domain containing 40 [Source:HGNC Symbol;Acc:HGNC:26090]
ENSG00000146373	-0.523065	5.65359	10.1106	0.00373564	0.101356	RNF217	protein_coding	ring finger protein 217 [Source:HGNC Symbol;Acc:HGNC:21487]
ENSG00000219409	-1.4122	-2.38156	9.62033	0.00373797	0.101356		processed_pseudogene	rhomboid domain containing 1 (RHBDD1) pseudogene
ENSG00000083844	-0.371286	6.61732	10.107	0.00374084	0.101356	ZNF264	protein_coding	zinc finger protein 264 [Source:HGNC Symbol;Acc:HGNC:13057]
ENSG00000124172	0.59988	6.98305	10.1042	0.00374494	0.101356	ATP5F1E	protein_coding	ATP synthase F1 subunit epsilon [Source:HGNC Symbol;Acc:HGNC:838]
ENSG00000248905	-0.539436	4.90788	10.1036	0.00374592	0.101356	FMN1	protein_coding	formin 1 [Source:HGNC Symbol;Acc:HGNC:3768]
ENSG00000239809	3.47058	-1.95882	9.8302	0.00375453	0.101356		processed_pseudogene	ribosomal protein, large, P2 (RPLP2) pseudogene
ENSG00000272335	-0.591483	3.54377	10.0957	0.00375767	0.101356		lncRNA	novel transcript
ENSG00000283071	2.69915	-2.0287	9.8135	0.00376152	0.101356	LBHD2	protein_coding	LBH domain containing 2 [Source:HGNC Symbol;Acc:HGNC:52384]
ENSG00000264169	3.54344	-0.822699	9.60196	0.00376288	0.101356	RN7SL665P	misc_RNA	RNA, 7SL, cytoplasmic 665, pseudogene [Source:HGNC Symbol;Acc:HGNC:46681]
ENSG00000204406	-0.359412	5.54254	10.0892	0.00376701	0.101356	MBD5	protein_coding	methyl-CpG binding domain protein 5 [Source:HGNC Symbol;Acc:HGNC:20444]
ENSG00000229931	0.769073	1.63495	10.09	0.00376825	0.101356	ATXN1-AS1	lncRNA	ATXN1 antisense RNA 1 [Source:HGNC Symbol;Acc:HGNC:40515]
ENSG00000031003	-0.43928	6.78241	10.0862	0.00377149	0.101356	FAM13B	protein_coding	family with sequence similarity 13 member B [Source:HGNC Symbol;Acc:HGNC:1335]
ENSG00000168852	-1.12974	-1.65063	9.85645	0.0037749	0.101356	TPTE2P5	transcribed_unprocessed_pseudogene	TPTE2 pseudogene 5 [Source:HGNC Symbol;Acc:HGNC:42356]
ENSG00000105321	0.455175	4.29466	10.0836	0.00377537	0.101356	CCDC9	protein_coding	coiled-coil domain containing 9 [Source:HGNC Symbol;Acc:HGNC:24560]
ENSG00000103152	0.527038	5.1019	10.0813	0.00377878	0.101356	MPG	protein_coding	N-methylpurine DNA glycosylase [Source:HGNC Symbol;Acc:HGNC:7211]
ENSG00000105617	0.524369	2.68577	10.063	0.00380663	0.101891	LENG1	protein_coding	leukocyte receptor cluster member 1 [Source:HGNC Symbol;Acc:HGNC:15502]
ENSG00000203914	1.97978	-0.917227	9.89787	0.00381368	0.101891	HSP90B3P	processed_pseudogene	heat shock protein 90 beta family member 3, pseudogene [Source:HGNC Symbol;Acc:HGNC:12100]
ENSG00000145242	-1.19721	4.89587	10.1121	0.00381552	0.101891	EPHA5	protein_coding	EPH receptor A5 [Source:HGNC Symbol;Acc:HGNC:3389]
ENSG00000235720	2.06302	-2.04745	9.53681	0.00381656	0.101891	GABPAP	processed_pseudogene	GABPA pseudogene [Source:HGNC Symbol;Acc:HGNC:4072]
ENSG00000087077	0.430935	6.21669	10.0451	0.00383267	0.102105	TRIP6	protein_coding	thyroid hormone receptor interactor 6 [Source:HGNC Symbol;Acc:HGNC:12311]
ENSG00000289480	-0.653212	0.735594	10.0495	0.00383353	0.102105		lncRNA	novel transcript
ENSG00000156858	0.395658	4.63246	10.0411	0.00383877	0.102126	PRR14	protein_coding	proline rich 14 [Source:HGNC Symbol;Acc:HGNC:28458]
ENSG00000250746	2.16129	-2.1381	9.50648	0.00389135	0.103404		processed_pseudogene	heat shock 70kDa protein 5 (glucose-regulated protein, 78kDa) (HSPA5) pseudogene
ENSG00000168283	-0.566415	5.46275	9.99515	0.0039085	0.103739	BMI1	protein_coding	BMI1 proto-oncogene, polycomb ring finger [Source:HGNC Symbol;Acc:HGNC:1066]
ENSG00000145632	0.474411	5.93507	9.98675	0.00392141	0.103907	PLK2	protein_coding	polo like kinase 2 [Source:HGNC Symbol;Acc:HGNC:19699]
ENSG00000238251	1.67776	-1.97736	9.50469	0.00392394	0.103907	NSA2P7	processed_pseudogene	NSA2 pseudogene 7 [Source:HGNC Symbol;Acc:HGNC:54588]
ENSG00000068028	0.503541	3.94886	9.97804	0.00393503	0.10408	RASSF1	protein_coding	Ras association domain family member 1 [Source:HGNC Symbol;Acc:HGNC:9882]
ENSG00000163884	0.82894	3.56987	9.97321	0.00394294	0.104168	KLF15	protein_coding	KLF transcription factor 15 [Source:HGNC Symbol;Acc:HGNC:14536]
ENSG00000108518	0.49173	8.52167	9.96452	0.0039558	0.104345	PFN1	protein_coding	profilin 1 [Source:HGNC Symbol;Acc:HGNC:8881]
ENSG00000271849	-1.29908	-2.07571	9.65047	0.00395878	0.104345	MAN2A1-DT	lncRNA	MAN2A1 divergent transcript [Source:HGNC Symbol;Acc:HGNC:54821]
ENSG00000268189	1.63611	-1.75431	9.55393	0.00398489	0.104623		lncRNA	novel transcript, antisense to AKAP8 and AKAP8L
ENSG00000278022	-1.34676	-1.79804	9.82238	0.00398629	0.104623		lncRNA	novel transcript, sense intronic to IGF1R
ENSG00000143369	0.702838	7.91749	9.94741	0.00398957	0.104623	ECM1	protein_coding	extracellular matrix protein 1 [Source:HGNC Symbol;Acc:HGNC:3153]
ENSG00000100387	0.458532	5.3653	9.93853	0.00399645	0.104623	RBX1	protein_coding	ring-box 1 [Source:HGNC Symbol;Acc:HGNC:9928]
ENSG00000108830	1.00111	2.78724	9.93828	0.0039981	0.104623	RND2	protein_coding	Rho family GTPase 2 [Source:HGNC Symbol;Acc:HGNC:18315]
ENSG00000185658	-0.376456	7.42335	9.93653	0.00399959	0.104623	BRWD1	protein_coding	bromodomain and WD repeat domain containing 1 [Source:HGNC Symbol;Acc:HGNC:12760]
ENSG00000235097	1.60057	-2.46678	9.18994	0.00400207	0.104623	LINC00330	lncRNA	long intergenic non-protein coding RNA 330 [Source:HGNC Symbol;Acc:HGNC:42047]
ENSG00000270405	2.07661	-1.18121	9.68528	0.00400995	0.104623		processed_pseudogene	nuclear protein, transcriptional regulator, 1-like, pseudogene
ENSG00000147642	1.3276	3.94408	9.96603	0.00401898	0.104623	SYBU	protein_coding	syntabulin [Source:HGNC Symbol;Acc:HGNC:26011]
ENSG00000269343	-0.457563	4.47041	9.92035	0.00402521	0.104623	ZNF587B	protein_coding	zinc finger protein 587B [Source:HGNC Symbol;Acc:HGNC:37142]
ENSG00000241175	5.32337	-2.74735	9.75188	0.00402674	0.104623	RN7SL494P	misc_RNA	RNA, 7SL, cytoplasmic 494, pseudogene [Source:HGNC Symbol;Acc:HGNC:46510]
ENSG00000165240	-0.329061	5.30877	9.918	0.00402885	0.104623	ATP7A	protein_coding	ATPase copper transporting alpha [Source:HGNC Symbol;Acc:HGNC:869]
ENSG00000234645	2.0622	-0.993948	9.67852	0.00403281	0.104623	YWHAEP5	processed_pseudogene	tyrosine 3-monooxygenase/tryptophan 5-monooxygenase activation protein epsilon pseudogene 5 [Source:HGNC Symbol;Acc:HGNC:49439]
ENSG00000225973	0.452179	2.11634	9.9159	0.00403349	0.104623	PIGBOS1	protein_coding	PIGB opposite strand 1 [Source:HGNC Symbol;Acc:HGNC:50696]
ENSG00000149212	-0.598193	8.50114	9.90617	0.00404766	0.104872	SESN3	protein_coding	sestrin 3 [Source:HGNC Symbol;Acc:HGNC:23060]
ENSG00000104133	-0.334292	7.11914	9.89678	0.00406266	0.105141	SPG11	protein_coding	SPG11 vesicle trafficking associated, spatacsin [Source:HGNC Symbol;Acc:HGNC:11226]
ENSG00000173273	-0.360583	7.33558	9.89103	0.00407187	0.105149	TNKS	protein_coding	tankyrase [Source:HGNC Symbol;Acc:HGNC:11941]
ENSG00000205940	1.65442	-0.979875	9.80386	0.00408045	0.105149	HSP90AB2P	transcribed_processed_pseudogene	heat shock protein 90 alpha family class B member 2, pseudogene [Source:HGNC Symbol;Acc:HGNC:32537]
ENSG00000223198	-1.48963	-2.61917	9.24193	0.00408206	0.105149	RNU2-22P	snRNA	RNA, U2 small nuclear 22, pseudogene [Source:HGNC Symbol;Acc:HGNC:48515]
ENSG00000289171	-0.942079	-0.104045	9.90165	0.00408867	0.105149		lncRNA	novel transcript, sense intronic to RBBP6
ENSG00000119699	-0.661775	4.86049	9.87994	0.00408981	0.105149	TGFB3	protein_coding	transforming growth factor beta 3 [Source:HGNC Symbol;Acc:HGNC:11769]
ENSG00000242175	3.63149	1.18394	9.83235	0.00409062	0.105149	RN7SL127P	misc_RNA	RNA, 7SL, cytoplasmic 127, pseudogene [Source:HGNC Symbol;Acc:HGNC:46143]
ENSG00000287676	-1.07425	-1.51261	9.85013	0.00410446	0.105386		lncRNA	novel transcript
ENSG00000164171	-0.882151	6.02598	9.88925	0.00411268	0.105479	ITGA2	protein_coding	integrin subunit alpha 2 [Source:HGNC Symbol;Acc:HGNC:6137]
ENSG00000157540	-0.252278	7.2158	9.85144	0.00413592	0.105956	DYRK1A	protein_coding	dual specificity tyrosine phosphorylation regulated kinase 1A [Source:HGNC Symbol;Acc:HGNC:3091]
ENSG00000288984	-1.10679	-2.18328	9.30386	0.0041517	0.106237		lncRNA	novel transcript, antisense to ITFG2
ENSG00000119138	0.946927	6.60963	9.86245	0.00415621	0.106237	KLF9	protein_coding	KLF transcription factor 9 [Source:HGNC Symbol;Acc:HGNC:1123]
ENSG00000080345	-0.417209	7.58286	9.83211	0.00416759	0.106267	RIF1	protein_coding	replication timing regulatory factor 1 [Source:HGNC Symbol;Acc:HGNC:23207]
ENSG00000226321	1.45507	2.03609	9.85006	0.00417051	0.106267	CROCC2	protein_coding	ciliary rootlet coiled-coil, rootletin family member 2 [Source:HGNC Symbol;Acc:HGNC:51677]
ENSG00000268034	2.12799	-1.51518	9.42744	0.00417134	0.106267	TPM3P5	processed_pseudogene	tropomyosin 3 pseudogene 5 [Source:HGNC Symbol;Acc:HGNC:39168]
ENSG00000101182	0.432401	6.70301	9.82665	0.00417659	0.106282	PSMA7	protein_coding	proteasome 20S subunit alpha 7 [Source:HGNC Symbol;Acc:HGNC:9536]
ENSG00000130332	0.751618	4.22951	9.81457	0.00419666	0.106563	LSM7	protein_coding	LSM7 homolog, U6 small nuclear RNA and mRNA degradation associated [Source:HGNC Symbol;Acc:HGNC:20470]
ENSG00000100612	0.547139	6.27723	9.81433	0.00419696	0.106563	DHRS7	protein_coding	dehydrogenase/reductase 7 [Source:HGNC Symbol;Acc:HGNC:21524]
ENSG00000135480	1.66872	7.21607	9.89351	0.00421234	0.10673	KRT7	protein_coding	keratin 7 [Source:HGNC Symbol;Acc:HGNC:6445]
ENSG00000182326	0.727898	8.79496	9.80726	0.0042129	0.10673	C1S	protein_coding	complement C1s [Source:HGNC Symbol;Acc:HGNC:1247]
ENSG00000157315	2.55376	0.427858	9.85776	0.00421938	0.106775	TMED6	protein_coding	transmembrane p24 trafficking protein 6 [Source:HGNC Symbol;Acc:HGNC:28331]
ENSG00000124343	2.13617	-0.131504	9.78918	0.00423819	0.107133	XG	protein_coding	Xg glycoprotein (Xg blood group) [Source:HGNC Symbol;Acc:HGNC:12806]
ENSG00000231120	2.16078	-1.30315	9.44742	0.00424546	0.107148	BTF3P10	processed_pseudogene	basic transcription factor 3 pseudogene 10 [Source:HGNC Symbol;Acc:HGNC:38570]
ENSG00000105401	0.395337	6.91567	9.78219	0.00425061	0.107148	CDC37	protein_coding	cell division cycle 37, HSP90 cochaperone [Source:HGNC Symbol;Acc:HGNC:1735]
ENSG00000134809	0.591186	3.63786	9.78099	0.00425287	0.107148	TIMM10	protein_coding	translocase of inner mitochondrial membrane 10 [Source:HGNC Symbol;Acc:HGNC:11814]
ENSG00000244398	2.29735	0.430541	9.78342	0.00428082	0.107654	RPL36AP37	processed_pseudogene	ribosomal protein L36a pseudogene 37 [Source:HGNC Symbol;Acc:HGNC:36969]
ENSG00000244194	3.7501	-2.24118	9.74898	0.00428239	0.107654	RN7SL218P	misc_RNA	RNA, 7SL, cytoplasmic 218, pseudogene [Source:HGNC Symbol;Acc:HGNC:46234]
ENSG00000130770	0.577587	5.63575	9.75991	0.00428826	0.107683	ATP5IF1	protein_coding	ATP synthase inhibitory factor subunit 1 [Source:HGNC Symbol;Acc:HGNC:871]
ENSG00000120327	-0.575294	3.6826	9.74708	0.00431029	0.108117	PCDHB14	protein_coding	protocadherin beta 14 [Source:HGNC Symbol;Acc:HGNC:8685]
ENSG00000232573	2.03371	4.09326	9.82024	0.00433443	0.108603	RPL3P4	processed_pseudogene	ribosomal protein L3 pseudogene 4 [Source:HGNC Symbol;Acc:HGNC:19805]
ENSG00000079482	-0.550944	4.91773	9.71848	0.00435922	0.108806	OPHN1	protein_coding	oligophrenin 1 [Source:HGNC Symbol;Acc:HGNC:8148]
ENSG00000107554	-0.403699	5.88998	9.71613	0.00436326	0.108806	DNMBP	protein_coding	dynamin binding protein [Source:HGNC Symbol;Acc:HGNC:30373]
ENSG00000276023	0.851476	4.9121	9.73141	0.00436742	0.108806	DUSP14	protein_coding	dual specificity phosphatase 14 [Source:HGNC Symbol;Acc:HGNC:17007]
ENSG00000200243	4.23737	-1.32069	9.55217	0.00436766	0.108806	RN7SKP79	misc_RNA	RN7SK pseudogene 79 [Source:HGNC Symbol;Acc:HGNC:45803]
ENSG00000133083	-1.1601	2.75837	9.72939	0.00437163	0.108806	DCLK1	protein_coding	doublecortin like kinase 1 [Source:HGNC Symbol;Acc:HGNC:2700]
ENSG00000136603	-0.395072	7.45306	9.70738	0.00437842	0.108806	SKIL	protein_coding	SKI like proto-oncogene [Source:HGNC Symbol;Acc:HGNC:10897]
ENSG00000068745	0.28117	5.79533	9.70692	0.00437922	0.108806	IP6K2	protein_coding	inositol hexakisphosphate kinase 2 [Source:HGNC Symbol;Acc:HGNC:17313]
ENSG00000143147	0.793428	5.14333	9.71883	0.00438065	0.108806	GPR161	protein_coding	G protein-coupled receptor 161 [Source:HGNC Symbol;Acc:HGNC:23694]
ENSG00000144485	0.882041	2.5827	9.70369	0.00438573	0.108814	HES6	protein_coding	hes family bHLH transcription factor 6 [Source:HGNC Symbol;Acc:HGNC:18254]
ENSG00000269378	1.68146	-0.0270702	9.70952	0.00439906	0.109002	ITGB1P1	processed_pseudogene	integrin subunit beta 1 pseudogene 1 [Source:HGNC Symbol;Acc:HGNC:3781]
ENSG00000242358	2.80535	-1.74666	9.24553	0.00440286	0.109002	RPS21P4	processed_pseudogene	ribosomal protein S21 pseudogene 4 [Source:HGNC Symbol;Acc:HGNC:35922]
ENSG00000172469	-0.487837	5.47081	9.68679	0.00441433	0.109149	MANEA	protein_coding	mannosidase endo-alpha [Source:HGNC Symbol;Acc:HGNC:21072]
ENSG00000262096	-0.833332	-1.46717	9.68868	0.00441837	0.109149	PCDHB19P	transcribed_unprocessed_pseudogene	protocadherin beta 19 pseudogene [Source:HGNC Symbol;Acc:HGNC:14549]
ENSG00000081870	0.449977	4.05851	9.68036	0.00442573	0.109213	IFT25	protein_coding	intraflagellar transport 25 [Source:HGNC Symbol;Acc:HGNC:25019]
ENSG00000279605	1.65602	0.565088	9.68197	0.00444525	0.109576		TEC	TEC
ENSG00000257093	-0.351173	6.15945	9.66531	0.00445212	0.109627	DENND11	protein_coding	DENN domain containing 11 [Source:HGNC Symbol;Acc:HGNC:29472]
ENSG00000234478	1.40587	-0.341253	9.67799	0.00445988	0.1097	ACBD3-AS1	lncRNA	ACBD3 antisense RNA 1 [Source:HGNC Symbol;Acc:HGNC:40701]
ENSG00000180673	2.38724	-2.18177	9.16799	0.00446589	0.109729	EXOC5P1	processed_pseudogene	exocyst complex component 5 pseudogene 1 [Source:HGNC Symbol;Acc:HGNC:43870]
ENSG00000115204	0.268046	4.59962	9.65439	0.00447152	0.109749	MPV17	protein_coding	mitochondrial inner membrane protein MPV17 [Source:HGNC Symbol;Acc:HGNC:7224]
ENSG00000226608	1.67209	-0.0639026	9.64808	0.00448094	0.109862	FTLP3	processed_pseudogene	ferritin light chain pseudogene 3 [Source:HGNC Symbol;Acc:HGNC:4000]
ENSG00000229638	1.82487	1.71233	9.67243	0.00448632	0.109876	RPL4P4	processed_pseudogene	ribosomal protein L4 pseudogene 4 [Source:HGNC Symbol;Acc:HGNC:36179]
ENSG00000122741	-0.258187	6.35742	9.64069	0.00449588	0.109934	DCAF10	protein_coding	DDB1 and CUL4 associated factor 10 [Source:HGNC Symbol;Acc:HGNC:23686]
ENSG00000253506	2.22133	-1.26491	9.37806	0.00449881	0.109934	NACA2	protein_coding	nascent polypeptide associated complex subunit alpha 2 [Source:HGNC Symbol;Acc:HGNC:23290]
ENSG00000275580	-0.888081	-0.288616	9.65946	0.00450593	0.109934		lncRNA	novel transcript, sense intronic to GALK2
ENSG00000087253	-0.67921	4.93153	9.6389	0.00450795	0.109934	LPCAT2	protein_coding	lysophosphatidylcholine acyltransferase 2 [Source:HGNC Symbol;Acc:HGNC:26032]
ENSG00000112379	-0.549229	5.47383	9.62735	0.00451978	0.109965	ARFGEF3	protein_coding	ARFGEF family member 3 [Source:HGNC Symbol;Acc:HGNC:21213]
ENSG00000108479	0.540086	4.06087	9.62576	0.00452282	0.109965	GALK1	protein_coding	galactokinase 1 [Source:HGNC Symbol;Acc:HGNC:4118]
ENSG00000166452	0.368213	3.50827	9.62511	0.0045241	0.109965	AKIP1	protein_coding	A-kinase interacting protein 1 [Source:HGNC Symbol;Acc:HGNC:1170]
ENSG00000107317	1.22573	6.12359	9.67099	0.00453342	0.109965	PTGDS	protein_coding	prostaglandin D2 synthase [Source:HGNC Symbol;Acc:HGNC:9592]
ENSG00000273226	-0.681138	-0.171089	9.63628	0.00453771	0.109965		lncRNA	novel transcript, antisense to RPS6
ENSG00000277840	-1.29829	-1.85374	9.49072	0.00453811	0.109965		lncRNA	novel transcript, sense intronic to FBXW8
ENSG00000279527	-1.27965	-2.07891	9.36244	0.00454537	0.109992		TEC	novel transcript
ENSG00000214087	0.488425	3.78479	9.61133	0.00454888	0.109992	ARL16	protein_coding	ADP ribosylation factor like GTPase 16 [Source:HGNC Symbol;Acc:HGNC:27902]
ENSG00000197837	0.770885	5.6521	9.62089	0.00455626	0.110054	H4C16	protein_coding	H4 histone 16 [Source:HGNC Symbol;Acc:HGNC:20510]
ENSG00000266187	5.32948	0.238363	9.36938	0.00456182	0.110072	RN7SL480P	misc_RNA	RNA, 7SL, cytoplasmic 480, pseudogene [Source:HGNC Symbol;Acc:HGNC:46496]
ENSG00000258841	3.49086	-2.2418	9.38233	0.00456885	0.110125	EEF1A1P2	processed_pseudogene	eukaryotic translation elongation factor 1 alpha 1 pseudogene 2 [Source:HGNC Symbol;Acc:HGNC:20008]
ENSG00000279198	1.0985	0.475296	9.60634	0.00458156	0.110315		TEC	TEC
ENSG00000102309	0.703737	3.17838	9.58663	0.00459401	0.110382	PIN4	protein_coding	peptidylprolyl cis/trans isomerase, NIMA-interacting 4 [Source:HGNC Symbol;Acc:HGNC:8992]
ENSG00000267152	-0.848858	1.14184	9.58883	0.00459596	0.110382		lncRNA	novel transcript
ENSG00000262919	0.54323	4.02995	9.58386	0.00459886	0.110382	CCNQ	protein_coding	cyclin Q [Source:HGNC Symbol;Acc:HGNC:28434]
ENSG00000050767	1.14181	3.14094	9.59397	0.00461212	0.110529	COL23A1	protein_coding	collagen type XXIII alpha 1 chain [Source:HGNC Symbol;Acc:HGNC:22990]
ENSG00000148795	-1.79983	-2.56455	9.14286	0.00461464	0.110529	CYP17A1	protein_coding	cytochrome P450 family 17 subfamily A member 1 [Source:HGNC Symbol;Acc:HGNC:2593]
ENSG00000176043	6.00236	-2.31066	9.69482	0.00462352	0.110625	RPL36P3	processed_pseudogene	ribosomal protein L36 pseudogene 3 [Source:HGNC Symbol;Acc:HGNC:19786]
ENSG00000153993	-0.994509	4.35335	9.58228	0.00464365	0.110983	SEMA3D	protein_coding	semaphorin 3D [Source:HGNC Symbol;Acc:HGNC:10726]
ENSG00000157764	-0.309437	6.41695	9.55697	0.00464819	0.110983	BRAF	protein_coding	B-Raf proto-oncogene, serine/threonine kinase [Source:HGNC Symbol;Acc:HGNC:1097]
ENSG00000107874	0.340821	5.34493	9.54711	0.00466652	0.111163	CUEDC2	protein_coding	CUE domain containing 2 [Source:HGNC Symbol;Acc:HGNC:28352]
ENSG00000241095	2.20221	-2.58029	9.06051	0.00467529	0.111163	CYP51A1P1	processed_pseudogene	cytochrome P450 family 51 subfamily A member 1 pseudogene 1 [Source:HGNC Symbol;Acc:HGNC:20245]
ENSG00000265646	2.28104	-2.42502	9.13819	0.00467592	0.111163	TUFMP1	processed_pseudogene	Tu translation elongation factor, mitochondrial pseudogene 1 [Source:HGNC Symbol;Acc:HGNC:12421]
ENSG00000197779	-0.354839	4.96957	9.54188	0.00467628	0.111163	ZNF81	protein_coding	zinc finger protein 81 [Source:HGNC Symbol;Acc:HGNC:13156]
ENSG00000196236	-0.410605	5.85179	9.53982	0.0046801	0.111163	XPNPEP3	protein_coding	X-prolyl aminopeptidase 3 [Source:HGNC Symbol;Acc:HGNC:28052]
ENSG00000230364	1.96526	-1.80345	9.169	0.00468902	0.111259	RPL4P3	processed_pseudogene	ribosomal protein L4 pseudogene 3 [Source:HGNC Symbol;Acc:HGNC:35773]
ENSG00000141441	-0.438864	5.59658	9.52908	0.00470021	0.111277	GAREM1	protein_coding	GRB2 associated regulator of MAPK1 subtype 1 [Source:HGNC Symbol;Acc:HGNC:26136]
ENSG00000164841	1.15982	0.388645	9.50372	0.00470736	0.111277	TMEM74	protein_coding	transmembrane protein 74 [Source:HGNC Symbol;Acc:HGNC:26409]
ENSG00000185736	1.9235	-2.02066	9.07042	0.00470802	0.111277	ADARB2	protein_coding	adenosine deaminase RNA specific B2 (inactive) [Source:HGNC Symbol;Acc:HGNC:227]
ENSG00000276128	-1.1914	-0.101417	9.54335	0.00470926	0.111277		transcribed_processed_pseudogene	glucoside xylosyltransferase 1 pseudogene 5
ENSG00000119705	0.779952	4.87858	9.53037	0.00471639	0.111312	SLIRP	protein_coding	SRA stem-loop interacting RNA binding protein [Source:HGNC Symbol;Acc:HGNC:20495]
ENSG00000241478	1.87062	-1.58537	9.20104	0.00472048	0.111312	HSPA8P9	processed_pseudogene	heat shock protein family A (Hsp70) member 8 pseudogene 9 [Source:HGNC Symbol;Acc:HGNC:44924]
ENSG00000065809	0.602185	6.66328	9.51344	0.0047296	0.111412	FAM107B	protein_coding	family with sequence similarity 107 member B [Source:HGNC Symbol;Acc:HGNC:23726]
ENSG00000096006	2.81923	7.17281	9.58717	0.00474836	0.111673	CRISP3	protein_coding	cysteine rich secretory protein 3 [Source:HGNC Symbol;Acc:HGNC:16904]
ENSG00000134020	3.63779	0.469716	9.25868	0.00475554	0.111673	PEBP4	protein_coding	phosphatidylethanolamine binding protein 4 [Source:HGNC Symbol;Acc:HGNC:28319]
ENSG00000156603	0.481939	4.19776	9.49738	0.00476018	0.111673	MED19	protein_coding	mediator complex subunit 19 [Source:HGNC Symbol;Acc:HGNC:29600]
ENSG00000219491	4.16522	-2.36957	9.49599	0.00476028	0.111673	TPT1P8	transcribed_processed_pseudogene	TPT1 pseudogene 8 [Source:HGNC Symbol;Acc:HGNC:24088]
ENSG00000169562	1.27667	5.54137	9.54092	0.00477299	0.111857	GJB1	protein_coding	gap junction protein beta 1 [Source:HGNC Symbol;Acc:HGNC:4283]
ENSG00000153774	0.441849	5.28585	9.48241	0.00478862	0.112108	CFDP1	protein_coding	craniofacial development protein 1 [Source:HGNC Symbol;Acc:HGNC:1873]
ENSG00000198134	-1.2223	-1.27189	9.44132	0.00479796	0.112211	PTMAP9	processed_pseudogene	prothymosin alpha pseudogene 9 [Source:HGNC Symbol;Acc:HGNC:34054]
ENSG00000055044	0.497331	5.88467	9.47129	0.00480992	0.112243	NOP58	protein_coding	NOP58 ribonucleoprotein [Source:HGNC Symbol;Acc:HGNC:29926]
ENSG00000199883	4.10415	-0.890281	9.2144	0.00482083	0.112243	RN7SKP90	misc_RNA	RN7SK pseudogene 90 [Source:HGNC Symbol;Acc:HGNC:45814]
ENSG00000074842	0.592803	6.28068	9.46485	0.00482233	0.112243	MYDGF	protein_coding	myeloid derived growth factor [Source:HGNC Symbol;Acc:HGNC:16948]
ENSG00000215284	3.75977	-2.50868	9.32499	0.00482274	0.112243	CHMP5P1	processed_pseudogene	CHMP5 pseudogene 1 [Source:HGNC Symbol;Acc:HGNC:54950]
ENSG00000184956	-2.58963	-0.0601927	9.5145	0.0048239	0.112243	MUC6	protein_coding	mucin 6, oligomeric mucus/gel-forming [Source:HGNC Symbol;Acc:HGNC:7517]
ENSG00000104980	0.37909	4.77498	9.45953	0.00483264	0.112332	TIMM44	protein_coding	translocase of inner mitochondrial membrane 44 [Source:HGNC Symbol;Acc:HGNC:17316]
ENSG00000099341	0.329884	6.99327	9.44891	0.00485317	0.112681	PSMD8	protein_coding	proteasome 26S subunit, non-ATPase 8 [Source:HGNC Symbol;Acc:HGNC:9566]
ENSG00000196456	0.513444	2.40755	9.44715	0.0048576	0.112681	ZNF775	protein_coding	zinc finger protein 775 [Source:HGNC Symbol;Acc:HGNC:28501]
ENSG00000226723	1.97416	-2.34315	8.87916	0.00486317	0.112681		processed_pseudogene	pseudogene similar to ATP-binding cassette, sub-family E (OABP), member (ABCE1)
ENSG00000090857	-0.50126	6.03795	9.44159	0.00486741	0.112681	PDPR	protein_coding	pyruvate dehydrogenase phosphatase regulatory subunit [Source:HGNC Symbol;Acc:HGNC:30264]
ENSG00000271943	0.754151	1.4178	9.43216	0.00488993	0.113088	TPM4P2	transcribed_processed_pseudogene	TPM4 pseudogene 2 [Source:HGNC Symbol;Acc:HGNC:56401]
ENSG00000091831	-0.447499	9.40064	9.42298	0.00490381	0.113271	ESR1	protein_coding	estrogen receptor 1 [Source:HGNC Symbol;Acc:HGNC:3467]
ENSG00000124406	-0.819203	4.5053	9.43382	0.00491034	0.113271	ATP8A1	protein_coding	ATPase phospholipid transporting 8A1 [Source:HGNC Symbol;Acc:HGNC:13531]
ENSG00000133657	-0.426112	7.75251	9.41616	0.00491722	0.113271	ATP13A3	protein_coding	ATPase 13A3 [Source:HGNC Symbol;Acc:HGNC:24113]
ENSG00000168772	-0.649586	2.40759	9.41701	0.00491772	0.113271	CXXC4	protein_coding	CXXC finger protein 4 [Source:HGNC Symbol;Acc:HGNC:24593]
ENSG00000139973	-1.02292	2.98555	9.43125	0.00492887	0.113414	SYT16	protein_coding	synaptotagmin 16 [Source:HGNC Symbol;Acc:HGNC:23142]
ENSG00000116747	-0.406747	7.67531	9.40525	0.00493876	0.113527	RO60	protein_coding	Ro60, Y RNA binding protein [Source:HGNC Symbol;Acc:HGNC:11313]
ENSG00000249855	1.62559	1.29292	9.41418	0.00495258	0.11373	EEF1A1P19	processed_pseudogene	eukaryotic translation elongation factor 1 alpha 1 pseudogene 19 [Source:HGNC Symbol;Acc:HGNC:37892]
ENSG00000169814	-0.282902	4.9451	9.38719	0.00497466	0.113983	BTD	protein_coding	biotinidase [Source:HGNC Symbol;Acc:HGNC:1122]
ENSG00000228002	1.91458	-1.66411	9.09046	0.00497812	0.113983	DHX9P1	processed_pseudogene	DEAH-box helicase 9 pseudogene 1 [Source:HGNC Symbol;Acc:HGNC:2751]
ENSG00000215450	3.78395	-2.03628	9.29605	0.00497857	0.113983		processed_pseudogene	ribosomal protein S2 (RPS2) pseudogene
ENSG00000251199	-0.964426	-0.741695	9.30229	0.00499165	0.114168		lncRNA	novel transcript
ENSG00000121851	0.459192	2.97105	9.37376	0.00500203	0.114291	POLR3GL	protein_coding	RNA polymerase III subunit GL [Source:HGNC Symbol;Acc:HGNC:28466]
ENSG00000101546	0.29458	3.93328	9.35369	0.00504213	0.115092	RBFA	protein_coding	ribosome binding factor A [Source:HGNC Symbol;Acc:HGNC:26120]
ENSG00000105523	0.70257	3.99848	9.34597	0.00505791	0.115231	FAM83E	protein_coding	family with sequence similarity 83 member E [Source:HGNC Symbol;Acc:HGNC:25972]
ENSG00000165185	-0.30762	5.12012	9.34562	0.00505833	0.115231	KIAA1958	protein_coding	KIAA1958 [Source:HGNC Symbol;Acc:HGNC:23427]
ENSG00000122641	-1.12403	1.1545	9.34651	0.00506944	0.115369	INHBA	protein_coding	inhibin subunit beta A [Source:HGNC Symbol;Acc:HGNC:6066]
ENSG00000240205	5.50518	-1.19433	9.50619	0.00509055	0.115734	RN7SL865P	misc_RNA	RNA, 7SL, cytoplasmic 865, pseudogene [Source:HGNC Symbol;Acc:HGNC:46881]
ENSG00000070761	0.375628	4.73706	9.32583	0.00509875	0.115803	CFAP20	protein_coding	cilia and flagella associated protein 20 [Source:HGNC Symbol;Acc:HGNC:29523]
ENSG00000130396	-0.416382	7.81698	9.31965	0.00511136	0.115803	AFDN	protein_coding	afadin, adherens junction formation factor [Source:HGNC Symbol;Acc:HGNC:7137]
ENSG00000239246	1.99427	-1.5446	9.02244	0.00511149	0.115803		processed_pseudogene	ribosomal protein S10 (RPS10) pseudogene
ENSG00000226015	1.66962	-0.47092	9.28089	0.00511388	0.115803	CCT8P1	processed_pseudogene	chaperonin containing TCP1 subunit 8 pseudogene 1 [Source:HGNC Symbol;Acc:HGNC:35144]
ENSG00000127837	0.307944	6.35373	9.3141	0.00512278	0.11589	AAMP	protein_coding	angio associated migratory cell protein [Source:HGNC Symbol;Acc:HGNC:18]
ENSG00000289881	1.36624	-2.30369	8.79486	0.00514394	0.116183		lncRNA	novel transcript
ENSG00000266668	-1.8839	-2.66389	8.66317	0.00514593	0.116183	MIR5692C2	miRNA	microRNA 5692c-2 [Source:HGNC Symbol;Acc:HGNC:43448]
ENSG00000280189	-1.80755	-1.55186	9.26604	0.00515744	0.116228		TEC	novel transcript
ENSG00000224550	2.79337	-1.9375	8.85546	0.00516658	0.116228	NDUFA4P1	processed_pseudogene	NDUFA4 pseudogene 1 [Source:HGNC Symbol;Acc:HGNC:29835]
ENSG00000092758	1.03489	0.60312	9.30031	0.00516839	0.116228	COL9A3	protein_coding	collagen type IX alpha 3 chain [Source:HGNC Symbol;Acc:HGNC:2219]
ENSG00000178307	0.358638	4.29785	9.29074	0.00517126	0.116228	TMEM11	protein_coding	transmembrane protein 11 [Source:HGNC Symbol;Acc:HGNC:16823]
ENSG00000138688	-0.45819	7.50082	9.28967	0.00517338	0.116228	BLTP1	protein_coding	bridge-like lipid transfer protein family member 1 [Source:HGNC Symbol;Acc:HGNC:26953]
ENSG00000116095	-0.390804	6.10051	9.28187	0.00518963	0.11641	PLEKHA3	protein_coding	pleckstrin homology domain containing A3 [Source:HGNC Symbol;Acc:HGNC:14338]
ENSG00000116539	-0.318168	7.47269	9.28089	0.00519167	0.11641	ASH1L	protein_coding	ASH1 like histone lysine methyltransferase [Source:HGNC Symbol;Acc:HGNC:19088]
ENSG00000151881	-0.439752	3.69695	9.27117	0.00521227	0.116757	TMEM267	protein_coding	transmembrane protein 267 [Source:HGNC Symbol;Acc:HGNC:26139]
ENSG00000167702	0.659121	2.08429	9.26715	0.00522437	0.116913	KIFC2	protein_coding	kinesin family member C2 [Source:HGNC Symbol;Acc:HGNC:29530]
ENSG00000178896	1.12476	0.379939	9.27209	0.00523691	0.116985	EXOSC4	protein_coding	exosome component 4 [Source:HGNC Symbol;Acc:HGNC:18189]
ENSG00000243029	4.53261	-2.29177	9.21507	0.00523784	0.116985	RN7SL635P	misc_RNA	RNA, 7SL, cytoplasmic 635, pseudogene [Source:HGNC Symbol;Acc:HGNC:46651]
ENSG00000150403	0.348651	6.47862	9.24813	0.00526063	0.117379	TMCO3	protein_coding	transmembrane and coiled-coil domains 3 [Source:HGNC Symbol;Acc:HGNC:20329]
ENSG00000164989	-0.431714	4.00836	9.23938	0.00527944	0.117438	CCDC171	protein_coding	coiled-coil domain containing 171 [Source:HGNC Symbol;Acc:HGNC:29828]
ENSG00000227200	-1.1223	-1.7294	9.06938	0.00528134	0.117438		lncRNA	novel transcript
ENSG00000136068	-0.555951	8.23917	9.23723	0.00528379	0.117438	FLNB	protein_coding	filamin B [Source:HGNC Symbol;Acc:HGNC:3755]
ENSG00000272010	-1.06303	-0.0740474	9.25689	0.00528382	0.117438		lncRNA	novel transcript
ENSG00000261468	-0.826585	-0.018318	9.25604	0.00529153	0.117481		lncRNA	novel transcript
ENSG00000237774	2.08359	-2.23702	8.74279	0.00530318	0.117481		processed_pseudogene	ribosomal protein L14 (RPL14) pseudogene
ENSG00000173578	-1.55577	0.682959	9.24393	0.00530838	0.117481	XCR1	protein_coding	X-C motif chemokine receptor 1 [Source:HGNC Symbol;Acc:HGNC:1625]
ENSG00000231789	0.77963	1.16244	9.22822	0.0053097	0.117481	PIK3CD-AS2	lncRNA	PIK3CD antisense RNA 2 [Source:HGNC Symbol;Acc:HGNC:51334]
ENSG00000241685	0.382364	5.01412	9.22426	0.00531152	0.117481	ARPC1A	protein_coding	actin related protein 2/3 complex subunit 1A [Source:HGNC Symbol;Acc:HGNC:703]
ENSG00000243704	4.40742	-2.23296	9.19837	0.00532719	0.117714	RN7SL105P	misc_RNA	RNA, 7SL, cytoplasmic 105, pseudogene [Source:HGNC Symbol;Acc:HGNC:46121]
ENSG00000196189	-0.563799	3.5392	9.20797	0.00534679	0.118033	SEMA4A	protein_coding	semaphorin 4A [Source:HGNC Symbol;Acc:HGNC:10729]
ENSG00000185834	1.68247	-0.20579	9.19969	0.00535803	0.118167	RPL12P4	processed_pseudogene	ribosomal protein L12 pseudogene 4 [Source:HGNC Symbol;Acc:HGNC:16587]
ENSG00000131504	-0.329712	7.75442	9.17893	0.00540957	0.118838	DIAPH1	protein_coding	diaphanous related formin 1 [Source:HGNC Symbol;Acc:HGNC:2876]
ENSG00000111785	0.33774	4.85356	9.17755	0.0054126	0.118838	RIC8B	protein_coding	RIC8 guanine nucleotide exchange factor B [Source:HGNC Symbol;Acc:HGNC:25555]
ENSG00000272412	3.37362	0.748281	9.08833	0.00541687	0.118838	RN7SL778P	misc_RNA	RNA, 7SL, cytoplasmic 778, pseudogene [Source:HGNC Symbol;Acc:HGNC:46794]
ENSG00000101670	1.74137	4.1631	9.24563	0.00541847	0.118838	LIPG	protein_coding	lipase G, endothelial type [Source:HGNC Symbol;Acc:HGNC:6623]
ENSG00000197140	-0.636724	3.78081	9.17288	0.00542303	0.118838	ADAM32	protein_coding	ADAM metallopeptidase domain 32 [Source:HGNC Symbol;Acc:HGNC:15479]
ENSG00000205090	0.749108	1.16238	9.1749	0.00542471	0.118838	TMEM240	protein_coding	transmembrane protein 240 [Source:HGNC Symbol;Acc:HGNC:25186]
ENSG00000261461	2.97571	-2.34062	8.97644	0.00542492	0.118838	UBE2MP1	processed_pseudogene	ubiquitin conjugating enzyme E2 M pseudogene 1 [Source:HGNC Symbol;Acc:HGNC:32195]
ENSG00000259664	1.32909	-1.73613	8.95007	0.00544833	0.119237	LINC02254	lncRNA	long intergenic non-protein coding RNA 2254 [Source:HGNC Symbol;Acc:HGNC:53152]
ENSG00000134569	1.74136	4.25981	9.23371	0.0054609	0.119383	LRP4	protein_coding	LDL receptor related protein 4 [Source:HGNC Symbol;Acc:HGNC:6696]
ENSG00000263841	3.88447	-0.953995	8.929	0.0054655	0.119383	RN7SL44P	misc_RNA	RNA, 7SL, cytoplasmic 44, pseudogene [Source:HGNC Symbol;Acc:HGNC:46060]
ENSG00000130035	-1.11217	-2.07129	8.90035	0.0054811	0.119606	GALNT8	protein_coding	polypeptide N-acetylgalactosaminyltransferase 8 [Source:HGNC Symbol;Acc:HGNC:4130]
ENSG00000151612	-0.370143	4.89377	9.14145	0.00549218	0.119606	ZNF827	protein_coding	zinc finger protein 827 [Source:HGNC Symbol;Acc:HGNC:27193]
ENSG00000070961	-0.333723	6.92979	9.13812	0.00549955	0.119606	ATP2B1	protein_coding	ATPase plasma membrane Ca2+ transporting 1 [Source:HGNC Symbol;Acc:HGNC:814]
ENSG00000146433	-0.334709	7.05992	9.13709	0.00550183	0.119606	TMEM181	protein_coding	transmembrane protein 181 [Source:HGNC Symbol;Acc:HGNC:20958]
ENSG00000226701	2.81461	-2.37679	8.71162	0.00550298	0.119606	RPL15P14	processed_pseudogene	ribosomal protein L15 pseudogene 14 [Source:HGNC Symbol;Acc:HGNC:36487]
ENSG00000153201	-0.429293	8.49234	9.1347	0.00550716	0.119606	RANBP2	protein_coding	RAN binding protein 2 [Source:HGNC Symbol;Acc:HGNC:9848]
ENSG00000224536	-0.692467	0.794398	9.12632	0.00553539	0.12	CSRP1-AS1	lncRNA	CSRP1 antisense RNA 1 [Source:HGNC Symbol;Acc:HGNC:55856]
ENSG00000026559	1.69972	4.68943	9.19802	0.0055406	0.12	KCNG1	protein_coding	potassium voltage-gated channel modifier subfamily G member 1 [Source:HGNC Symbol;Acc:HGNC:6248]
ENSG00000115970	-0.297998	6.1496	9.11954	0.00554105	0.12	THADA	protein_coding	THADA armadillo repeat containing [Source:HGNC Symbol;Acc:HGNC:19217]
ENSG00000219797	2.53954	-2.5328	8.68991	0.00560654	0.121303	PPIAP9	processed_pseudogene	peptidylprolyl isomerase A pseudogene 9 [Source:HGNC Symbol;Acc:HGNC:9272]
ENSG00000278829	-1.01059	-0.982782	9.10602	0.00562458	0.121578		lncRNA	novel transcript, sense intronic to STAT5B
ENSG00000166233	-0.268961	7.2958	9.07537	0.0056411	0.121739	ARIH1	protein_coding	ariadne RBR E3 ubiquitin protein ligase 1 [Source:HGNC Symbol;Acc:HGNC:689]
ENSG00000241207	0.931111	-1.4233	9.03329	0.00564269	0.121739		unprocessed_pseudogene	psiSSX8 pseudogene (psiSSX8)
ENSG00000197714	-0.403121	6.47291	9.06755	0.00565902	0.121961	ZNF460	protein_coding	zinc finger protein 460 [Source:HGNC Symbol;Acc:HGNC:21628]
ENSG00000012061	0.322044	5.61705	9.06553	0.00566366	0.121961	ERCC1	protein_coding	ERCC excision repair 1, endonuclease non-catalytic subunit [Source:HGNC Symbol;Acc:HGNC:3433]
ENSG00000243352	4.1092	-1.11965	8.90265	0.00567632	0.122078	RN7SL8P	misc_RNA	RNA, 7SL, cytoplasmic 8, pseudogene [Source:HGNC Symbol;Acc:HGNC:10043]
ENSG00000226972	2.0953	-2.09152	8.63877	0.00567981	0.122078	RPL12P19	processed_pseudogene	ribosomal protein L12 pseudogene 19 [Source:HGNC Symbol;Acc:HGNC:36248]
ENSG00000226098	1.62653	-2.08206	8.69034	0.00569387	0.122265	SEC11B	processed_pseudogene	SEC11 homolog B, signal peptidase complex subunit (pseudogene) [Source:HGNC Symbol;Acc:HGNC:31884]
ENSG00000073169	0.537868	3.83005	9.04805	0.00570431	0.122366	SELENOO	protein_coding	selenoprotein O [Source:HGNC Symbol;Acc:HGNC:30395]
ENSG00000236819	0.898732	-0.0773117	9.06104	0.00571365	0.122366	LINC01563	lncRNA	long intergenic non-protein coding RNA 1563 [Source:HGNC Symbol;Acc:HGNC:51343]
ENSG00000106799	-0.373747	6.91058	9.04345	0.00571464	0.122366	TGFBR1	protein_coding	transforming growth factor beta receptor 1 [Source:HGNC Symbol;Acc:HGNC:11772]
ENSG00000111254	-0.869955	0.610256	9.04308	0.00572673	0.12251	AKAP3	protein_coding	A-kinase anchoring protein 3 [Source:HGNC Symbol;Acc:HGNC:373]
ENSG00000100292	1.26924	4.4395	9.06819	0.00575866	0.123009	HMOX1	protein_coding	heme oxygenase 1 [Source:HGNC Symbol;Acc:HGNC:5013]
ENSG00000170345	-0.981503	3.83967	9.03946	0.00576503	0.123009	FOS	protein_coding	Fos proto-oncogene, AP-1 transcription factor subunit [Source:HGNC Symbol;Acc:HGNC:3796]
ENSG00000100197	-1.32375	-2.27227	8.68669	0.00576999	0.123009	CYP2D6	protein_coding	cytochrome P450 family 2 subfamily D member 6 [Source:HGNC Symbol;Acc:HGNC:2625]
ENSG00000166979	1.04934	4.66788	9.03868	0.00577282	0.123009	EVA1C	protein_coding	eva-1 homolog C [Source:HGNC Symbol;Acc:HGNC:13239]
ENSG00000185324	0.395549	4.5535	9.01676	0.00577697	0.123009	CDK10	protein_coding	cyclin dependent kinase 10 [Source:HGNC Symbol;Acc:HGNC:1770]
ENSG00000099800	0.45919	5.37735	9.00907	0.005795	0.123157	TIMM13	protein_coding	translocase of inner mitochondrial membrane 13 [Source:HGNC Symbol;Acc:HGNC:11816]
ENSG00000138600	-0.362711	7.13476	9.00712	0.00579958	0.123157	SPPL2A	protein_coding	signal peptide peptidase like 2A [Source:HGNC Symbol;Acc:HGNC:30227]
ENSG00000228499	3.29118	-1.79132	8.71276	0.00580475	0.123157	TMSB10P1	processed_pseudogene	thymosin beta 10 pseudogene 1 [Source:HGNC Symbol;Acc:HGNC:41949]
ENSG00000141013	0.365436	4.00667	9.00469	0.0058055	0.123157	GAS8	protein_coding	growth arrest specific 8 [Source:HGNC Symbol;Acc:HGNC:4166]
ENSG00000286329	-2.07723	-1.84493	8.78183	0.00581777	0.123302		lncRNA	novel transcript
ENSG00000204961	-1.02626	0.172162	9.00707	0.0058296	0.123438	PCDHA9	protein_coding	protocadherin alpha 9 [Source:HGNC Symbol;Acc:HGNC:8675]
ENSG00000169783	1.04239	4.26695	9.00403	0.00585421	0.123844	LINGO1	protein_coding	leucine rich repeat and Ig domain containing 1 [Source:HGNC Symbol;Acc:HGNC:21205]
ENSG00000214297	3.92709	-2.50654	8.96246	0.00587232	0.12403	ALDOAP2	processed_pseudogene	ALDOA pseudogene 2 [Source:HGNC Symbol;Acc:HGNC:416]
ENSG00000275236	-1.16925	-1.90118	8.82054	0.00588092	0.12403		lncRNA	novel transcript
ENSG00000133958	-0.773475	1.52388	8.97486	0.00588407	0.12403	UNC79	protein_coding	unc-79 homolog, NALCN channel complex subunit [Source:HGNC Symbol;Acc:HGNC:19966]
ENSG00000137145	-0.305071	6.83468	8.96819	0.00589216	0.12403	DENND4C	protein_coding	DENN domain containing 4C [Source:HGNC Symbol;Acc:HGNC:26079]
ENSG00000091317	-0.489556	8.80439	8.96818	0.00589217	0.12403	CMTM6	protein_coding	CKLF like MARVEL transmembrane domain containing 6 [Source:HGNC Symbol;Acc:HGNC:19177]
ENSG00000228071	2.13863	-1.94163	8.53171	0.00590077	0.12403	RPL7P47	processed_pseudogene	ribosomal protein L7 pseudogene 47 [Source:HGNC Symbol;Acc:HGNC:35913]
ENSG00000198768	2.69736	-0.886563	8.78506	0.00590104	0.12403	APCDD1L	protein_coding	APC down-regulated 1 like [Source:HGNC Symbol;Acc:HGNC:26892]
ENSG00000231991	1.91407	3.40647	9.01144	0.0059089	0.124081	ANXA2P2	processed_pseudogene	annexin A2 pseudogene 2 [Source:HGNC Symbol;Acc:HGNC:539]
ENSG00000240950	2.22397	-1.70892	8.61886	0.00591579	0.124112	RPL8P3	processed_pseudogene	ribosomal protein L8 pseudogene 3 [Source:HGNC Symbol;Acc:HGNC:36407]
ENSG00000007080	0.461519	5.34585	8.95499	0.00592392	0.124168	CCDC124	protein_coding	coiled-coil domain containing 124 [Source:HGNC Symbol;Acc:HGNC:25171]
ENSG00000114686	0.363584	6.78871	8.94791	0.00594102	0.124378	MRPL3	protein_coding	mitochondrial ribosomal protein L3 [Source:HGNC Symbol;Acc:HGNC:10379]
ENSG00000165916	0.410444	6.46061	8.94633	0.00594484	0.124378	PSMC3	protein_coding	proteasome 26S subunit, ATPase 3 [Source:HGNC Symbol;Acc:HGNC:9549]
ENSG00000135749	-0.290391	4.7339	8.94218	0.00595496	0.124476	PCNX2	protein_coding	pecanex 2 [Source:HGNC Symbol;Acc:HGNC:8736]
ENSG00000272788	-1.12138	-1.30378	8.55686	0.00598009	0.124875		lncRNA	novel transcript, sense intronic to SOGA2
ENSG00000119185	0.377158	5.22306	8.92543	0.00599574	0.124875	ITGB1BP1	protein_coding	integrin subunit beta 1 binding protein 1 [Source:HGNC Symbol;Acc:HGNC:23927]
ENSG00000205358	5.21265	5.31441	8.62701	0.00600277	0.124875	MT1H	protein_coding	metallothionein 1H [Source:HGNC Symbol;Acc:HGNC:7400]
ENSG00000108381	-0.972895	0.885364	8.92555	0.00600345	0.124875	ASPA	protein_coding	aspartoacylase [Source:HGNC Symbol;Acc:HGNC:756]
ENSG00000110514	-0.329249	5.65268	8.92027	0.00600832	0.124875	MADD	protein_coding	MAP kinase activating death domain [Source:HGNC Symbol;Acc:HGNC:6766]
ENSG00000285128	-1.65772	-2.07388	8.54546	0.00601786	0.124875		lncRNA	novel transcript
ENSG00000279289	-0.986316	1.83555	8.91614	0.00602086	0.124875		TEC	TEC
ENSG00000105255	0.719835	0.281427	8.92532	0.00602244	0.124875	FSD1	protein_coding	fibronectin type III and SPRY domain containing 1 [Source:HGNC Symbol;Acc:HGNC:13745]
ENSG00000169519	-0.297834	4.03229	8.9134	0.00602536	0.124875	METTL15	protein_coding	methyltransferase like 15 [Source:HGNC Symbol;Acc:HGNC:26606]
ENSG00000228251	-0.785007	-1.97869	8.75261	0.00602874	0.124875		lncRNA	novel transcript
ENSG00000121988	-0.344355	3.68735	8.90193	0.00605376	0.125182	ZRANB3	protein_coding	zinc finger RANBP2-type containing 3 [Source:HGNC Symbol;Acc:HGNC:25249]
ENSG00000165912	0.545008	3.69274	8.90112	0.00605571	0.125182	PACSIN3	protein_coding	protein kinase C and casein kinase substrate in neurons 3 [Source:HGNC Symbol;Acc:HGNC:8572]
ENSG00000180581	2.78103	-2.24951	8.53633	0.00606349	0.125182	SRP9P1	processed_pseudogene	signal recognition particle 9 pseudogene 1 [Source:HGNC Symbol;Acc:HGNC:23402]
ENSG00000241106	1.85454	1.9324	8.92425	0.00606896	0.125182	HLA-DOB	protein_coding	major histocompatibility complex, class II, DO beta [Source:HGNC Symbol;Acc:HGNC:4937]
ENSG00000112996	-0.365168	6.60907	8.89484	0.00607098	0.125182	MRPS30	protein_coding	mitochondrial ribosomal protein S30 [Source:HGNC Symbol;Acc:HGNC:8769]
ENSG00000272209	1.85135	-0.77503	8.82358	0.00609107	0.125483		lncRNA	novel transcript
ENSG00000175893	-0.502616	5.47323	8.86847	0.00613669	0.126109	ZDHHC21	protein_coding	zinc finger DHHC-type palmitoyltransferase 21 [Source:HGNC Symbol;Acc:HGNC:20750]
ENSG00000161513	0.487814	3.46852	8.86821	0.00613771	0.126109	FDXR	protein_coding	ferredoxin reductase [Source:HGNC Symbol;Acc:HGNC:3642]
ENSG00000171703	0.362707	4.60381	8.86795	0.00613806	0.126109	TCEA2	protein_coding	transcription elongation factor A2 [Source:HGNC Symbol;Acc:HGNC:11614]
ENSG00000187621	-0.626942	0.407219	8.82709	0.00618262	0.126575	TCL6	lncRNA	T cell leukemia/lymphoma 6 [Source:HGNC Symbol;Acc:HGNC:13463]
ENSG00000148357	-1.58166	-0.0968389	8.8755	0.00619254	0.126575	HMCN2	protein_coding	hemicentin 2 [Source:HGNC Symbol;Acc:HGNC:21293]
ENSG00000100354	-0.404849	7.52807	8.84475	0.00619646	0.126575	TNRC6B	protein_coding	trinucleotide repeat containing adaptor 6B [Source:HGNC Symbol;Acc:HGNC:29190]
ENSG00000248873	1.77303	-1.7581	8.53899	0.00621258	0.126575	SERBP1P6	processed_pseudogene	SERPINE1 mRNA binding protein 1 pseudogene 6 [Source:HGNC Symbol;Acc:HGNC:44635]
ENSG00000273402	-0.855162	-1.25326	8.84511	0.00621418	0.126575		lncRNA	novel transcript, antisense to ZNF596
ENSG00000232320	2.55966	-2.50058	8.56154	0.00621746	0.126575	MXRA7P1	processed_pseudogene	MXRA7 pseudogene 1 [Source:HGNC Symbol;Acc:HGNC:54643]
ENSG00000161082	-0.729902	-0.973053	8.60393	0.00622738	0.126575	CELF5	protein_coding	CUGBP Elav-like family member 5 [Source:HGNC Symbol;Acc:HGNC:14058]
ENSG00000220472	2.48341	-0.199065	8.78982	0.00622816	0.126575		processed_pseudogene	ribosomal protein S3 (RPS3) pseudogene
ENSG00000274618	0.828765	5.76298	8.84803	0.00623088	0.126575	H4C6	protein_coding	H4 clustered histone 6 [Source:HGNC Symbol;Acc:HGNC:4783]
ENSG00000136732	0.551914	5.34629	8.83032	0.00623317	0.126575	GYPC	protein_coding	glycophorin C (Gerbich blood group) [Source:HGNC Symbol;Acc:HGNC:4704]
ENSG00000173611	-0.416256	4.40517	8.82989	0.00623433	0.126575	SCAI	protein_coding	suppressor of cancer cell invasion [Source:HGNC Symbol;Acc:HGNC:26709]
ENSG00000235238	2.86264	-2.59771	8.51397	0.00624881	0.126575	SUMO2P1	processed_pseudogene	SUMO2 pseudogene 1 [Source:HGNC Symbol;Acc:HGNC:13985]
ENSG00000006459	-0.566056	6.50469	8.82399	0.00624932	0.126575	KDM7A	protein_coding	lysine demethylase 7A [Source:HGNC Symbol;Acc:HGNC:22224]
ENSG00000240474	3.01675	-1.07158	8.46094	0.00624947	0.126575	RN7SL116P	misc_RNA	RNA, 7SL, cytoplasmic 116, pseudogene [Source:HGNC Symbol;Acc:HGNC:46132]
ENSG00000236090	1.93058	-1.11849	8.49771	0.00625094	0.126575	LDHAP3	processed_pseudogene	lactate dehydrogenase A pseudogene 3 [Source:HGNC Symbol;Acc:HGNC:6538]
ENSG00000235381	-0.615225	0.775394	8.82539	0.00625832	0.126575		lncRNA	novel transcript
ENSG00000165078	-1.61902	-2.06662	8.36694	0.00626272	0.126575	CPA6	protein_coding	carboxypeptidase A6 [Source:HGNC Symbol;Acc:HGNC:17245]
ENSG00000137860	-2.19455	2.2662	8.89173	0.00626855	0.126575	SLC28A2	protein_coding	solute carrier family 28 member 2 [Source:HGNC Symbol;Acc:HGNC:11002]
ENSG00000104979	0.561431	4.91706	8.81564	0.00627076	0.126575	C19orf53	protein_coding	chromosome 19 open reading frame 53 [Source:HGNC Symbol;Acc:HGNC:24991]
ENSG00000166347	0.815741	5.74017	8.83205	0.00627162	0.126575	CYB5A	protein_coding	cytochrome b5 type A [Source:HGNC Symbol;Acc:HGNC:2570]
ENSG00000223482	-0.507435	4.13571	8.80943	0.00628682	0.126673	NUTM2A-AS1	lncRNA	NUTM2A antisense RNA 1 [Source:HGNC Symbol;Acc:HGNC:45161]
ENSG00000157020	0.346166	6.66334	8.80873	0.00628847	0.126673	SEC13	protein_coding	SEC13 homolog, nuclear pore and COPII coat complex component [Source:HGNC Symbol;Acc:HGNC:10697]
ENSG00000099204	-0.458453	7.3662	8.80606	0.00629535	0.126673	ABLIM1	protein_coding	actin binding LIM protein 1 [Source:HGNC Symbol;Acc:HGNC:78]
ENSG00000119547	-0.864654	-1.17549	8.82969	0.00630285	0.126673	ONECUT2	protein_coding	one cut homeobox 2 [Source:HGNC Symbol;Acc:HGNC:8139]
ENSG00000173890	-0.623973	5.68739	8.80811	0.00630425	0.126673	GPR160	protein_coding	G protein-coupled receptor 160 [Source:HGNC Symbol;Acc:HGNC:23693]
ENSG00000103460	-1.08218	1.85798	8.80122	0.00631078	0.126693	TOX3	protein_coding	TOX high mobility group box family member 3 [Source:HGNC Symbol;Acc:HGNC:11972]
ENSG00000243517	2.13704	-2.15316	8.37456	0.00631716	0.12671	RPL13AP22	processed_pseudogene	ribosomal protein L13a pseudogene 22 [Source:HGNC Symbol;Acc:HGNC:35825]
ENSG00000049541	0.373462	4.6445	8.78796	0.00634227	0.127043	RFC2	protein_coding	replication factor C subunit 2 [Source:HGNC Symbol;Acc:HGNC:9970]
ENSG00000001630	1.04994	0.840256	8.79377	0.00634887	0.127043	CYP51A1	protein_coding	cytochrome P450 family 51 subfamily A member 1 [Source:HGNC Symbol;Acc:HGNC:2649]
ENSG00000227382	-1.08819	-1.81655	8.70311	0.00635048	0.127043	EIF4A2P2	processed_pseudogene	eukaryotic translation initiation factor 4A2 pseudogene 2 [Source:HGNC Symbol;Acc:HGNC:45099]
ENSG00000163623	-1.65297	-0.0515311	8.80756	0.00637033	0.127328	NKX6-1	protein_coding	NK6 homeobox 1 [Source:HGNC Symbol;Acc:HGNC:7839]
ENSG00000214029	-0.472367	4.32069	8.77302	0.00638127	0.127436	ZNF891	protein_coding	zinc finger protein 891 [Source:HGNC Symbol;Acc:HGNC:38709]
ENSG00000060303	2.86339	-2.47483	8.49492	0.00638881	0.127475	RPS17P5	processed_pseudogene	ribosomal protein S17 pseudogene 5 [Source:HGNC Symbol;Acc:HGNC:21352]
ENSG00000164342	-0.59109	5.12357	8.76586	0.00640003	0.127587	TLR3	protein_coding	toll like receptor 3 [Source:HGNC Symbol;Acc:HGNC:11849]
ENSG00000137871	-0.351895	4.86985	8.76163	0.00641103	0.127695	ZNF280D	protein_coding	zinc finger protein 280D [Source:HGNC Symbol;Acc:HGNC:25953]
ENSG00000135245	0.425306	3.89613	8.75675	0.00642412	0.127844	HILPDA	protein_coding	hypoxia inducible lipid droplet associated [Source:HGNC Symbol;Acc:HGNC:28859]
ENSG00000276966	0.685115	8.08413	8.75962	0.00643065	0.127845	H4C5	protein_coding	H4 clustered histone 5 [Source:HGNC Symbol;Acc:HGNC:4790]
ENSG00000115211	0.280866	4.78807	8.7524	0.00643538	0.127845	EIF2B4	protein_coding	eukaryotic translation initiation factor 2B subunit delta [Source:HGNC Symbol;Acc:HGNC:3260]
ENSG00000146842	-0.335713	5.45363	8.74873	0.00644503	0.127925	TMEM209	protein_coding	transmembrane protein 209 [Source:HGNC Symbol;Acc:HGNC:21898]
ENSG00000253293	0.494201	6.90715	8.74592	0.00645247	0.127962	HOXA10	protein_coding	homeobox A10 [Source:HGNC Symbol;Acc:HGNC:5100]
ENSG00000197889	0.979834	-1.18699	8.71506	0.0064639	0.128077	MEIG1	protein_coding	meiosis/spermiogenesis associated 1 [Source:HGNC Symbol;Acc:HGNC:23429]
ENSG00000250144	1.78286	-0.70626	8.69372	0.00647339	0.128145	EEF1A1P35	processed_pseudogene	eukaryotic translation elongation factor 1 alpha 1 pseudogene 35 [Source:HGNC Symbol;Acc:HGNC:37913]
ENSG00000112159	-0.505247	6.77026	8.73609	0.00647855	0.128145	MDN1	protein_coding	midasin AAA ATPase 1 [Source:HGNC Symbol;Acc:HGNC:18302]
ENSG00000133142	0.788308	5.7888	8.74301	0.006504	0.128427	TCEAL4	protein_coding	transcription elongation factor A like 4 [Source:HGNC Symbol;Acc:HGNC:26121]
ENSG00000161896	2.05055	1.50635	8.73031	0.00650962	0.128427	IP6K3	protein_coding	inositol hexakisphosphate kinase 3 [Source:HGNC Symbol;Acc:HGNC:17269]
ENSG00000269604	1.86531	-1.83364	8.35813	0.00650969	0.128427		lncRNA	novel transcript, antisense to FEM1A
ENSG00000127241	1.37377	6.19031	8.78636	0.00651627	0.128436	MASP1	protein_coding	MBL associated serine protease 1 [Source:HGNC Symbol;Acc:HGNC:6901]
ENSG00000236762	2.53256	-2.29125	8.34593	0.0065214	0.128436	RPL19P16	processed_pseudogene	ribosomal protein L19 pseudogene 16 [Source:HGNC Symbol;Acc:HGNC:36596]
ENSG00000100075	0.574274	6.64443	8.71433	0.00653669	0.128555	SLC25A1	protein_coding	solute carrier family 25 member 1 [Source:HGNC Symbol;Acc:HGNC:10979]
ENSG00000114446	0.35232	5.82723	8.71358	0.00653872	0.128555	IFT57	protein_coding	intraflagellar transport 57 [Source:HGNC Symbol;Acc:HGNC:17367]
ENSG00000156234	3.14425	4.83832	8.75197	0.00655322	0.128642	CXCL13	protein_coding	C-X-C motif chemokine ligand 13 [Source:HGNC Symbol;Acc:HGNC:10639]
ENSG00000288945	-0.810651	-0.671481	8.73721	0.00655783	0.128642		lncRNA	novel transcript
ENSG00000166575	-0.29609	5.40986	8.70404	0.00656441	0.128642	TMEM135	protein_coding	transmembrane protein 135 [Source:HGNC Symbol;Acc:HGNC:26167]
ENSG00000010626	0.635541	3.59774	8.70369	0.00656569	0.128642	LRRC23	protein_coding	leucine rich repeat containing 23 [Source:HGNC Symbol;Acc:HGNC:19138]
ENSG00000228887	2.55218	-1.77399	8.35354	0.00658349	0.128826	EEF1DP1	processed_pseudogene	eukaryotic translation elongation factor 1 delta pseudogene 1 [Source:HGNC Symbol;Acc:HGNC:32474]
ENSG00000039650	0.396947	4.52665	8.69004	0.00660238	0.128826	PNKP	protein_coding	polynucleotide kinase 3'-phosphatase [Source:HGNC Symbol;Acc:HGNC:9154]
ENSG00000184307	-0.577704	3.98067	8.68746	0.00660951	0.128826	ZDHHC23	protein_coding	zinc finger DHHC-type palmitoyltransferase 23 [Source:HGNC Symbol;Acc:HGNC:28654]
ENSG00000175073	-0.329634	6.75878	8.68684	0.00661099	0.128826	VCPIP1	protein_coding	valosin containing protein interacting protein 1 [Source:HGNC Symbol;Acc:HGNC:30897]
ENSG00000185608	0.399159	4.43631	8.68633	0.00661244	0.128826	MRPL40	protein_coding	mitochondrial ribosomal protein L40 [Source:HGNC Symbol;Acc:HGNC:14491]
ENSG00000039068	-0.543921	8.77807	8.685	0.00661598	0.128826	CDH1	protein_coding	cadherin 1 [Source:HGNC Symbol;Acc:HGNC:1748]
ENSG00000289305	1.87762	-0.477632	8.46849	0.00661887	0.128826		lncRNA	novel transcript
ENSG00000110711	0.384469	4.75417	8.68347	0.00662023	0.128826	AIP	protein_coding	aryl hydrocarbon receptor interacting protein [Source:HGNC Symbol;Acc:HGNC:358]
ENSG00000162959	-0.760911	1.88532	8.68134	0.00662796	0.128867	MEMO1	protein_coding	mediator of cell motility 1 [Source:HGNC Symbol;Acc:HGNC:14014]
ENSG00000172380	-0.446154	7.44418	8.67633	0.00663964	0.128984	GNG12	protein_coding	G protein subunit gamma 12 [Source:HGNC Symbol;Acc:HGNC:19663]
ENSG00000196586	-0.43044	7.10431	8.67105	0.00665408	0.129155	MYO6	protein_coding	myosin VI [Source:HGNC Symbol;Acc:HGNC:7605]
ENSG00000184260	0.69284	7.00443	8.66925	0.00668189	0.129527	H2AC20	protein_coding	H2A clustered histone 20 [Source:HGNC Symbol;Acc:HGNC:4738]
ENSG00000237709	2.49648	-1.48009	8.32019	0.00668463	0.129527	EEF1A1P28	processed_pseudogene	eukaryotic translation elongation factor 1 alpha 1 pseudogene 28 [Source:HGNC Symbol;Acc:HGNC:37902]
ENSG00000091009	-0.490155	5.2389	8.64958	0.00671314	0.12993	RBM27	protein_coding	RNA binding motif protein 27 [Source:HGNC Symbol;Acc:HGNC:29243]
ENSG00000225674	1.75799	-1.18312	8.50634	0.00671677	0.12993	IPO7P2	processed_pseudogene	importin 7 pseudogene 2 [Source:HGNC Symbol;Acc:HGNC:39838]
ENSG00000177406	-0.428044	2.51878	8.64325	0.00673172	0.130061	NINJ2-AS1	lncRNA	NINJ2 antisense RNA 1 [Source:HGNC Symbol;Acc:HGNC:40405]
ENSG00000118804	1.61558	-0.158348	8.47045	0.00673496	0.130061	STBD1	protein_coding	starch binding domain 1 [Source:HGNC Symbol;Acc:HGNC:24854]
ENSG00000245910	0.601399	4.78932	8.63526	0.00675291	0.130128	SNHG6	lncRNA	small nucleolar RNA host gene 6 [Source:HGNC Symbol;Acc:HGNC:32965]
ENSG00000187608	0.88535	4.41871	8.6505	0.00675378	0.130128	ISG15	protein_coding	ISG15 ubiquitin like modifier [Source:HGNC Symbol;Acc:HGNC:4053]
ENSG00000124614	1.36993	5.08287	8.69368	0.00675554	0.130128	RPS10	protein_coding	ribosomal protein S10 [Source:HGNC Symbol;Acc:HGNC:10383]
ENSG00000198642	-0.229212	7.08878	8.63149	0.00676337	0.130169	KLHL9	protein_coding	kelch like family member 9 [Source:HGNC Symbol;Acc:HGNC:18732]
ENSG00000184160	0.88023	6.27592	8.64704	0.00677148	0.130215	ADRA2C	protein_coding	adrenoceptor alpha 2C [Source:HGNC Symbol;Acc:HGNC:283]
ENSG00000214892	1.70547	-2.41883	8.14706	0.00679444	0.130521	USP8P1	processed_pseudogene	USP8 pseudogene 1 [Source:HGNC Symbol;Acc:HGNC:13987]
ENSG00000259366	-0.446622	2.8707	8.61903	0.0067988	0.130521		lncRNA	novel transcript, sense intronic to HMBOX1
ENSG00000111186	0.717668	3.68281	8.61539	0.00680891	0.130605	WNT5B	protein_coding	Wnt family member 5B [Source:HGNC Symbol;Acc:HGNC:16265]
ENSG00000267298	-0.960933	-0.885208	8.64252	0.00682467	0.130737		lncRNA	novel transcript, sense intronic to ZSCAN5A
ENSG00000141570	0.400554	2.78902	8.60896	0.00682724	0.130737	CBX8	protein_coding	chromobox 8 [Source:HGNC Symbol;Acc:HGNC:15962]
ENSG00000143669	-0.463665	5.79034	8.60583	0.00683528	0.130781	LYST	protein_coding	lysosomal trafficking regulator [Source:HGNC Symbol;Acc:HGNC:1968]
ENSG00000141744	3.23444	-0.852276	8.29701	0.0068488	0.130822	PNMT	protein_coding	phenylethanolamine N-methyltransferase [Source:HGNC Symbol;Acc:HGNC:9160]
ENSG00000270170	0.420041	3.21217	8.60121	0.00684885	0.130822	NCBP2AS2	protein_coding	NCBP2 antisense 2 (head to head) [Source:HGNC Symbol;Acc:HGNC:25121]
ENSG00000018625	-1.4233	4.06075	8.65622	0.00687274	0.131168	ATP1A2	protein_coding	ATPase Na+/K+ transporting subunit alpha 2 [Source:HGNC Symbol;Acc:HGNC:800]
ENSG00000213399	2.03337	-2.23005	8.20149	0.00688061	0.131209	RPS2P17	processed_pseudogene	ribosomal protein S2 pseudogene 17 [Source:HGNC Symbol;Acc:HGNC:35764]
ENSG00000181143	-1.285	8.93107	8.63471	0.00688779	0.131236	MUC16	protein_coding	mucin 16, cell surface associated [Source:HGNC Symbol;Acc:HGNC:15582]
ENSG00000172765	-0.342099	6.29977	8.58032	0.00690763	0.131395	TMCC1	protein_coding	transmembrane and coiled-coil domain family 1 [Source:HGNC Symbol;Acc:HGNC:29116]
ENSG00000106004	0.567554	2.9455	8.58056	0.00690768	0.131395	HOXA5	protein_coding	homeobox A5 [Source:HGNC Symbol;Acc:HGNC:5106]
ENSG00000255310	-0.50461	2.0351	8.57792	0.00691612	0.131447		lncRNA	novel transcript
ENSG00000105516	0.653257	4.31662	8.57398	0.00692587	0.131522	DBP	protein_coding	D-box binding PAR bZIP transcription factor [Source:HGNC Symbol;Acc:HGNC:2697]
ENSG00000115760	-0.406398	8.08344	8.56659	0.00694692	0.131636	BIRC6	protein_coding	baculoviral IAP repeat containing 6 [Source:HGNC Symbol;Acc:HGNC:13516]
ENSG00000160298	0.666523	2.99264	8.5653	0.00695134	0.131636	C21orf58	protein_coding	chromosome 21 open reading frame 58 [Source:HGNC Symbol;Acc:HGNC:1300]
ENSG00000228929	2.45539	0.377622	8.57246	0.00695476	0.131636	RPS13P2	processed_pseudogene	ribosomal protein S13 pseudogene 2 [Source:HGNC Symbol;Acc:HGNC:36364]
ENSG00000066468	-0.674275	6.66093	8.57384	0.0069549	0.131636	FGFR2	protein_coding	fibroblast growth factor receptor 2 [Source:HGNC Symbol;Acc:HGNC:3689]
ENSG00000250535	-4.32385	-3.1589	9.05521	0.00697383	0.131639	STK19B	unprocessed_pseudogene	serine/threonine kinase 19B (pseudogene) [Source:HGNC Symbol;Acc:HGNC:21668]
ENSG00000164588	-1.15482	2.4087	8.58403	0.00697681	0.131639	HCN1	protein_coding	hyperpolarization activated cyclic nucleotide gated potassium channel 1 [Source:HGNC Symbol;Acc:HGNC:4845]
ENSG00000265778	0.612251	0.473683	8.56165	0.00697991	0.131639	ZNF516-AS1	lncRNA	ZNF516 antisense RNA 1 [Source:HGNC Symbol;Acc:HGNC:55324]
ENSG00000247570	1.69616	-2.33103	8.12418	0.00698141	0.131639	SDCBPP2	processed_pseudogene	syndecan binding protein pseudogene 2 [Source:HGNC Symbol;Acc:HGNC:44686]
ENSG00000163283	3.09252	1.13543	8.62132	0.00699	0.131639	ALPP	protein_coding	alkaline phosphatase, placental [Source:HGNC Symbol;Acc:HGNC:439]
ENSG00000126883	-0.32354	6.55336	8.54795	0.00700062	0.131639	NUP214	protein_coding	nucleoporin 214 [Source:HGNC Symbol;Acc:HGNC:8064]
ENSG00000160201	0.648066	2.81555	8.54748	0.0070028	0.131639	U2AF1	protein_coding	U2 small nuclear RNA auxiliary factor 1 [Source:HGNC Symbol;Acc:HGNC:12453]
ENSG00000265486	4.84111	-1.12564	8.57709	0.00700507	0.131639	RN7SL518P	misc_RNA	RNA, 7SL, cytoplasmic 518, pseudogene [Source:HGNC Symbol;Acc:HGNC:46534]
ENSG00000228203	0.744136	2.20859	8.54638	0.00700699	0.131639	GRASLND	lncRNA	glycosaminoglycan regulatory associated long non-coding RNA [Source:HGNC Symbol;Acc:HGNC:30963]
ENSG00000125877	0.431491	5.02939	8.53441	0.00704	0.131937	ITPA	protein_coding	inosine triphosphatase [Source:HGNC Symbol;Acc:HGNC:6176]
ENSG00000161281	0.77686	2.76121	8.53332	0.00704408	0.131937	COX7A1	protein_coding	cytochrome c oxidase subunit 7A1 [Source:HGNC Symbol;Acc:HGNC:2287]
ENSG00000163389	-0.285813	4.88638	8.53084	0.00705035	0.131937	POGLUT1	protein_coding	protein O-glucosyltransferase 1 [Source:HGNC Symbol;Acc:HGNC:22954]
ENSG00000271976	-0.510688	2.79597	8.53089	0.00705088	0.131937		lncRNA	novel transcript, antisense to IL17RB
ENSG00000153944	-0.324858	6.80907	8.53036	0.00705174	0.131937	MSI2	protein_coding	musashi RNA binding protein 2 [Source:HGNC Symbol;Acc:HGNC:18585]
ENSG00000136810	0.481765	7.68036	8.52346	0.00707189	0.132147	TXN	protein_coding	thioredoxin [Source:HGNC Symbol;Acc:HGNC:12435]
ENSG00000143322	-0.325719	5.70263	8.52106	0.00707893	0.132147	ABL2	protein_coding	ABL proto-oncogene 2, non-receptor tyrosine kinase [Source:HGNC Symbol;Acc:HGNC:77]
ENSG00000160360	0.535612	5.06097	8.51858	0.00708624	0.132147	GPSM1	protein_coding	G protein signaling modulator 1 [Source:HGNC Symbol;Acc:HGNC:17858]
ENSG00000261505	1.85499	-2.43106	8.09043	0.00708933	0.132147		lncRNA	novel transcript, antisense to UBE2I
ENSG00000136770	0.441183	5.36851	8.51575	0.00709451	0.132147	DNAJC1	protein_coding	DnaJ heat shock protein family (Hsp40) member C1 [Source:HGNC Symbol;Acc:HGNC:20090]
ENSG00000125878	0.994893	-1.11152	8.51577	0.00710067	0.132147	TCF15	protein_coding	transcription factor 15 [Source:HGNC Symbol;Acc:HGNC:11627]
ENSG00000214562	-0.776588	-0.815469	8.54468	0.0071064	0.132147	NUTM2D	protein_coding	NUT family member 2D [Source:HGNC Symbol;Acc:HGNC:23447]
ENSG00000130956	0.482202	3.33894	8.51088	0.00710929	0.132147	HABP4	protein_coding	hyaluronan binding protein 4 [Source:HGNC Symbol;Acc:HGNC:17062]
ENSG00000164411	1.20009	-1.28445	8.41184	0.00715368	0.132549	GJB7	protein_coding	gap junction protein beta 7 [Source:HGNC Symbol;Acc:HGNC:16690]
ENSG00000273035	-1.11345	-1.09292	8.5073	0.00715655	0.132549		lncRNA	novel transcript, sense intronic to MAP4K3
ENSG00000254662	1.57709	-1.31705	8.32255	0.00716457	0.132549		lncRNA	novel transcript
ENSG00000072133	-0.592174	2.80474	8.49181	0.00716603	0.132549	RPS6KA6	protein_coding	ribosomal protein S6 kinase A6 [Source:HGNC Symbol;Acc:HGNC:10435]
ENSG00000215210	1.3789	-1.776	8.30399	0.00717137	0.132549	RBMXP2	processed_pseudogene	RBMX pseudogene 2 [Source:HGNC Symbol;Acc:HGNC:23284]
ENSG00000273654	1.68022	-0.839238	8.42233	0.00717142	0.132549		transcribed_processed_pseudogene	citrate synthase (CS) pseudogene
ENSG00000013275	0.335039	6.25954	8.48847	0.0071751	0.132549	PSMC4	protein_coding	proteasome 26S subunit, ATPase 4 [Source:HGNC Symbol;Acc:HGNC:9551]
ENSG00000273680	-0.614394	0.524934	8.49262	0.00717737	0.132549		lncRNA	novel transcript, antisense to FAR2
ENSG00000198355	0.423424	5.6907	8.47937	0.00720225	0.132844	PIM3	protein_coding	Pim-3 proto-oncogene, serine/threonine kinase [Source:HGNC Symbol;Acc:HGNC:19310]
ENSG00000218208	1.80308	-1.34994	8.34095	0.00720615	0.132844	RPS27AP11	processed_pseudogene	RPS27A pseudogene 11 [Source:HGNC Symbol;Acc:HGNC:36126]
ENSG00000178917	-0.349575	3.89351	8.47657	0.00721079	0.132844	ZNF852	protein_coding	zinc finger protein 852 [Source:HGNC Symbol;Acc:HGNC:27713]
ENSG00000230311	2.0381	-2.13457	8.0458	0.00723126	0.133114	TOMM20P4	processed_pseudogene	TOMM20 pseudogene 4 [Source:HGNC Symbol;Acc:HGNC:50522]
ENSG00000108551	0.858345	7.11886	8.47297	0.00727481	0.133807	RASD1	protein_coding	ras related dexamethasone induced 1 [Source:HGNC Symbol;Acc:HGNC:15828]
ENSG00000141002	0.245462	6.68582	8.44876	0.0072942	0.133952	TCF25	protein_coding	transcription factor 25 [Source:HGNC Symbol;Acc:HGNC:29181]
ENSG00000173457	0.489078	5.49022	8.44781	0.00729709	0.133952	PPP1R14B	protein_coding	protein phosphatase 1 regulatory inhibitor subunit 14B [Source:HGNC Symbol;Acc:HGNC:9057]
ENSG00000091137	2.1241	1.55679	8.49336	0.00730328	0.133952	SLC26A4	protein_coding	solute carrier family 26 member 4 [Source:HGNC Symbol;Acc:HGNC:8818]
ENSG00000088179	-0.34834	6.47209	8.44228	0.00731384	0.133952	PTPN4	protein_coding	protein tyrosine phosphatase non-receptor type 4 [Source:HGNC Symbol;Acc:HGNC:9656]
ENSG00000183688	0.81727	4.71377	8.45339	0.00732181	0.133952	RFLNB	protein_coding	refilin B [Source:HGNC Symbol;Acc:HGNC:28705]
ENSG00000270039	-0.497048	-0.342311	8.45853	0.00732275	0.133952		lncRNA	novel transcript
ENSG00000258701	-0.698925	0.499659	8.44396	0.00732546	0.133952	LINC00638	lncRNA	long intergenic non-protein coding RNA 638 [Source:HGNC Symbol;Acc:HGNC:28325]
ENSG00000197043	0.527214	7.05588	8.43648	0.00733148	0.133952	ANXA6	protein_coding	annexin A6 [Source:HGNC Symbol;Acc:HGNC:544]
ENSG00000232472	1.45653	0.82886	8.44474	0.00733547	0.133952	EEF1B2P3	processed_pseudogene	eukaryotic translation elongation factor 1 beta 2 pseudogene 3 [Source:HGNC Symbol;Acc:HGNC:3210]
ENSG00000232801	2.10753	-2.53125	8.06241	0.00734648	0.134045	SDCBPP3	processed_pseudogene	syndecan binding protein pseudogene 3 [Source:HGNC Symbol;Acc:HGNC:44687]
ENSG00000214391	2.15317	-0.759332	8.34957	0.00735731	0.134136	TUBAP2	processed_pseudogene	tubulin alpha pseudogene 2 [Source:HGNC Symbol;Acc:HGNC:14531]
ENSG00000161920	0.389878	3.47714	8.42336	0.00737195	0.134214	MED11	protein_coding	mediator complex subunit 11 [Source:HGNC Symbol;Acc:HGNC:32687]
ENSG00000224291	5.0421	-2.93792	8.24224	0.00737334	0.134214	RPL38P6	processed_pseudogene	RPL38 pseudogene 6 [Source:HGNC Symbol;Acc:HGNC:54608]
ENSG00000259706	1.27326	0.727921	8.41425	0.00742222	0.134996	HSP90B2P	processed_pseudogene	heat shock protein 90 beta family member 2, pseudogene [Source:HGNC Symbol;Acc:HGNC:12099]
ENSG00000272232	3.19773	-1.6084	8.17062	0.0074415	0.135086	RN7SL726P	misc_RNA	RNA, 7SL, cytoplasmic 726, pseudogene [Source:HGNC Symbol;Acc:HGNC:46742]
ENSG00000257698	0.55894	2.23086	8.40074	0.00744283	0.135086	GIHCG	lncRNA	GIHCG inhibitor of miR-200b/200a/429 expression [Source:HGNC Symbol;Acc:HGNC:52649]
ENSG00000179094	0.88384	5.72998	8.41623	0.00744767	0.135086	PER1	protein_coding	period circadian regulator 1 [Source:HGNC Symbol;Acc:HGNC:8845]
ENSG00000157470	0.978436	3.0973	8.40402	0.00745585	0.135086	FAM81A	protein_coding	family with sequence similarity 81 member A [Source:HGNC Symbol;Acc:HGNC:28379]
ENSG00000075213	-1.16357	3.95732	8.43132	0.00745679	0.135086	SEMA3A	protein_coding	semaphorin 3A [Source:HGNC Symbol;Acc:HGNC:10723]
ENSG00000145241	-0.308929	5.50317	8.38828	0.00747979	0.135206	CENPC	protein_coding	centromere protein C [Source:HGNC Symbol;Acc:HGNC:1854]
ENSG00000127884	0.326817	6.91266	8.3876	0.00748191	0.135206	ECHS1	protein_coding	enoyl-CoA hydratase, short chain 1 [Source:HGNC Symbol;Acc:HGNC:3151]
ENSG00000091157	-0.257621	5.43765	8.38675	0.00748456	0.135206	WDR7	protein_coding	WD repeat domain 7 [Source:HGNC Symbol;Acc:HGNC:13490]
ENSG00000253676	2.70359	-0.270741	8.12328	0.00748709	0.135206	TAGLN2P1	processed_pseudogene	transgelin 2 pseudogene 1 [Source:HGNC Symbol;Acc:HGNC:21739]
ENSG00000175467	0.49494	5.74031	8.38241	0.00749806	0.13526	SART1	protein_coding	spliceosome associated factor 1, recruiter of U4/U6.U5 tri-snRNP [Source:HGNC Symbol;Acc:HGNC:10538]
ENSG00000168090	0.361712	6.41088	8.3793	0.00750779	0.13526	COPS6	protein_coding	COP9 signalosome subunit 6 [Source:HGNC Symbol;Acc:HGNC:21749]
ENSG00000233705	2.06303	2.10894	8.39526	0.00750787	0.13526	SLC26A4-AS1	lncRNA	SLC26A4 antisense RNA 1 [Source:HGNC Symbol;Acc:HGNC:22385]
ENSG00000159231	0.700266	2.79104	8.37344	0.00752698	0.13534	CBR3	protein_coding	carbonyl reductase 3 [Source:HGNC Symbol;Acc:HGNC:1549]
ENSG00000142676	0.709522	9.09177	8.37783	0.0075281	0.13534	RPL11	protein_coding	ribosomal protein L11 [Source:HGNC Symbol;Acc:HGNC:10301]
ENSG00000228205	2.06857	-0.0738943	8.36622	0.00753009	0.13534	RPS3P3	processed_pseudogene	ribosomal protein S3 pseudogene 3 [Source:HGNC Symbol;Acc:HGNC:36700]
ENSG00000260236	0.586959	0.0404971	8.37973	0.00754479	0.135497	PTPN23-DT	lncRNA	PTPN23 divergent transcript [Source:HGNC Symbol;Acc:HGNC:55397]
ENSG00000131374	-0.289037	6.97441	8.3618	0.00756266	0.135712	TBC1D5	protein_coding	TBC1 domain family member 5 [Source:HGNC Symbol;Acc:HGNC:19166]
ENSG00000261512	-1.0241	-0.757829	8.37007	0.00757695	0.135777		lncRNA	novel transcript
ENSG00000163902	0.298822	8.94641	8.35632	0.00757993	0.135777	RPN1	protein_coding	ribophorin I [Source:HGNC Symbol;Acc:HGNC:10381]
ENSG00000085276	-0.645034	7.83143	8.36044	0.00758412	0.135777	MECOM	protein_coding	MDS1 and EVI1 complex locus [Source:HGNC Symbol;Acc:HGNC:3498]
ENSG00000241429	2.7086	-2.35377	8.02815	0.00760528	0.135954	EEF1A1P25	processed_pseudogene	eukaryotic translation elongation factor 1 alpha 1 pseudogene 25 [Source:HGNC Symbol;Acc:HGNC:37898]
ENSG00000236603	1.6056	-1.84053	8.11168	0.00760597	0.135954	RANP1	processed_pseudogene	RAN pseudogene 1 [Source:HGNC Symbol;Acc:HGNC:21631]
ENSG00000068394	0.341065	4.54027	8.34461	0.00761708	0.136011	GPKOW	protein_coding	G-patch domain and KOW motifs [Source:HGNC Symbol;Acc:HGNC:30677]
ENSG00000131475	0.31687	5.75234	8.34332	0.00762107	0.136011	VPS25	protein_coding	vacuolar protein sorting 25 homolog [Source:HGNC Symbol;Acc:HGNC:28122]
ENSG00000240087	2.39177	-2.46407	8.01122	0.0076385	0.136062	RPSAP12	processed_pseudogene	ribosomal protein SA pseudogene 12 [Source:HGNC Symbol;Acc:HGNC:6504]
ENSG00000176788	0.698636	7.12866	8.34512	0.00764291	0.136062	BASP1	protein_coding	brain abundant membrane attached signal protein 1 [Source:HGNC Symbol;Acc:HGNC:957]
ENSG00000138495	0.608344	3.81998	8.3364	0.00764339	0.136062	COX17	protein_coding	cytochrome c oxidase copper chaperone COX17 [Source:HGNC Symbol;Acc:HGNC:2264]
ENSG00000259024	-1.0311	-1.28191	8.35285	0.00765238	0.136062	TVP23C-CDRT4	protein_coding	TVP23C-CDRT4 readthrough [Source:HGNC Symbol;Acc:HGNC:42961]
ENSG00000288899	-0.779884	3.51223	8.33506	0.0076537	0.136062		lncRNA	novel transcript
ENSG00000232842	2.04547	-1.70631	8.02178	0.00766048	0.136076	KAT7P1	processed_pseudogene	KAT7 pseudogene 1 [Source:HGNC Symbol;Acc:HGNC:55026]
ENSG00000241834	4.64027	-2.02922	8.4604	0.00767042	0.136087	RN7SL149P	misc_RNA	RNA, 7SL, cytoplasmic 149, pseudogene [Source:HGNC Symbol;Acc:HGNC:46165]
ENSG00000025423	1.02555	0.146793	8.33891	0.00767301	0.136087	HSD17B6	protein_coding	hydroxysteroid 17-beta dehydrogenase 6 [Source:HGNC Symbol;Acc:HGNC:23316]
ENSG00000147586	-0.582174	1.70447	8.32303	0.00768877	0.136237	MRPS28	protein_coding	mitochondrial ribosomal protein S28 [Source:HGNC Symbol;Acc:HGNC:14513]
ENSG00000142507	0.409243	5.85029	8.32065	0.00769341	0.136237	PSMB6	protein_coding	proteasome 20S subunit beta 6 [Source:HGNC Symbol;Acc:HGNC:9543]
ENSG00000156219	1.28227	-0.773813	8.14686	0.00771144	0.136449	ART3	protein_coding	ADP-ribosyltransferase 3 (inactive) [Source:HGNC Symbol;Acc:HGNC:725]
ENSG00000290395	1.39129	-1.81661	8.07444	0.00771734	0.136449		lncRNA	novel transcript
ENSG00000008282	-0.35863	7.28296	8.30787	0.00773453	0.136542	SYPL1	protein_coding	synaptophysin like 1 [Source:HGNC Symbol;Acc:HGNC:11507]
ENSG00000261824	-0.431054	4.23979	8.30779	0.00773494	0.136542	LINC00662	lncRNA	long intergenic non-protein coding RNA 662 [Source:HGNC Symbol;Acc:HGNC:27122]
ENSG00000117519	0.363913	7.99976	8.30602	0.00774051	0.136542	CNN3	protein_coding	calponin 3 [Source:HGNC Symbol;Acc:HGNC:2157]
ENSG00000104447	-0.372716	7.73193	8.30007	0.00775973	0.136662	TRPS1	protein_coding	transcriptional repressor GATA binding 1 [Source:HGNC Symbol;Acc:HGNC:12340]
ENSG00000288031	-1.01825	-1.11057	8.3219	0.00776168	0.136662		transcribed_unprocessed_pseudogene	novel pseudogene
ENSG00000060491	0.460812	5.2267	8.29838	0.00776527	0.136662	OGFR	protein_coding	opioid growth factor receptor [Source:HGNC Symbol;Acc:HGNC:15768]
ENSG00000101608	0.377696	8.14318	8.29384	0.00777996	0.136778	MYL12A	protein_coding	myosin light chain 12A [Source:HGNC Symbol;Acc:HGNC:16701]
ENSG00000183696	0.6449	2.95242	8.29308	0.00778386	0.136778	UPP1	protein_coding	uridine phosphorylase 1 [Source:HGNC Symbol;Acc:HGNC:12576]
ENSG00000235527	0.877504	-1.24012	8.27248	0.00782208	0.137272	HIPK1-AS1	lncRNA	HIPK1 antisense RNA 1 [Source:HGNC Symbol;Acc:HGNC:50576]
ENSG00000224295	-1.23182	-1.61685	8.23305	0.00782404	0.137272	OLFM5P	unitary_pseudogene	olfactomedin family member 5, pseudogene [Source:HGNC Symbol;Acc:HGNC:51927]
ENSG00000162783	0.423869	3.83857	8.27774	0.00783272	0.137319	IER5	protein_coding	immediate early response 5 [Source:HGNC Symbol;Acc:HGNC:5393]
ENSG00000152208	-0.971239	-1.7437	7.90172	0.0078677	0.137827	GRID2	protein_coding	glutamate ionotropic receptor delta type subunit 2 [Source:HGNC Symbol;Acc:HGNC:4576]
ENSG00000243746	1.95723	-0.932614	8.16151	0.00790143	0.138227	EEF1A1P10	processed_pseudogene	eukaryotic translation elongation factor 1 alpha 1 pseudogene 10 [Source:HGNC Symbol;Acc:HGNC:3205]
ENSG00000000003	-0.400376	6.13322	8.25636	0.00790268	0.138227	TSPAN6	protein_coding	tetraspanin 6 [Source:HGNC Symbol;Acc:HGNC:11858]
ENSG00000256338	2.16531	-0.0342761	8.25459	0.00791276	0.138298	RPL41P2	processed_pseudogene	ribosomal protein L41 pseudogene 2 [Source:HGNC Symbol;Acc:HGNC:10357]
ENSG00000086504	0.423239	4.98924	8.24073	0.00795457	0.138783	MRPL28	protein_coding	mitochondrial ribosomal protein L28 [Source:HGNC Symbol;Acc:HGNC:14484]
ENSG00000223668	2.05401	-1.25666	8.06499	0.00795604	0.138783	EEF1A1P24	processed_pseudogene	eukaryotic translation elongation factor 1 alpha 1 pseudogene 24 [Source:HGNC Symbol;Acc:HGNC:37897]
ENSG00000128563	0.296696	3.93044	8.23807	0.00796359	0.138783	PRKRIP1	protein_coding	PRKR interacting protein 1 [Source:HGNC Symbol;Acc:HGNC:21894]
ENSG00000167671	0.365175	6.79318	8.23574	0.00797112	0.138783	UBXN6	protein_coding	UBX domain protein 6 [Source:HGNC Symbol;Acc:HGNC:14928]
ENSG00000105866	-0.323525	4.9475	8.2325	0.00798194	0.138783	SP4	protein_coding	Sp4 transcription factor [Source:HGNC Symbol;Acc:HGNC:11209]
ENSG00000196470	-0.216525	5.26553	8.23222	0.00798287	0.138783	SIAH1	protein_coding	siah E3 ubiquitin protein ligase 1 [Source:HGNC Symbol;Acc:HGNC:10857]
ENSG00000147889	0.902521	1.57686	8.2328	0.00798606	0.138783	CDKN2A	protein_coding	cyclin dependent kinase inhibitor 2A [Source:HGNC Symbol;Acc:HGNC:1787]
ENSG00000124097	1.01537	-1.8096	8.05991	0.007991	0.138783	HMGB1P1	protein_coding	high mobility group box 1 pseudogene 1 [Source:HGNC Symbol;Acc:HGNC:4993]
ENSG00000143315	-0.308131	5.24305	8.22852	0.00799526	0.138783	PIGM	protein_coding	phosphatidylinositol glycan anchor biosynthesis class M [Source:HGNC Symbol;Acc:HGNC:18858]
ENSG00000256443	1.78993	-2.38245	7.85997	0.00805875	0.139779		lncRNA	novel transcript
ENSG00000179454	-0.382953	5.43977	8.2065	0.00806927	0.139855	KLHL28	protein_coding	kelch like family member 28 [Source:HGNC Symbol;Acc:HGNC:19741]
ENSG00000213085	1.17356	2.44344	8.21363	0.00807919	0.139921	CFAP45	protein_coding	cilia and flagella associated protein 45 [Source:HGNC Symbol;Acc:HGNC:17229]
ENSG00000059758	-0.288193	5.38872	8.20091	0.0080882	0.139971	CDK17	protein_coding	cyclin dependent kinase 17 [Source:HGNC Symbol;Acc:HGNC:8750]
ENSG00000172869	-0.359178	6.5181	8.19506	0.00810802	0.140131	DMXL1	protein_coding	Dmx like 1 [Source:HGNC Symbol;Acc:HGNC:2937]
ENSG00000276644	-0.720042	4.91013	8.20522	0.00810977	0.140131	DACH1	protein_coding	dachshund family transcription factor 1 [Source:HGNC Symbol;Acc:HGNC:2663]
ENSG00000164920	0.594944	7.11187	8.193	0.0081183	0.140173	OSR2	protein_coding	odd-skipped related transciption factor 2 [Source:HGNC Symbol;Acc:HGNC:15830]
ENSG00000213326	2.9769	-2.33492	8.04773	0.0081298	0.140265	RPS7P11	processed_pseudogene	ribosomal protein S7 pseudogene 11 [Source:HGNC Symbol;Acc:HGNC:35841]
ENSG00000109133	-0.358185	7.45351	8.18423	0.00814493	0.140406	TMEM33	protein_coding	transmembrane protein 33 [Source:HGNC Symbol;Acc:HGNC:25541]
ENSG00000093217	-0.411818	2.91104	8.17985	0.00816057	0.140406	XYLB	protein_coding	xylulokinase [Source:HGNC Symbol;Acc:HGNC:12839]
ENSG00000130312	0.492269	4.37425	8.17879	0.00816365	0.140406	MRPL34	protein_coding	mitochondrial ribosomal protein L34 [Source:HGNC Symbol;Acc:HGNC:14488]
ENSG00000237214	1.98735	-0.278075	8.16956	0.00816979	0.140406		processed_pseudogene	ribosomal protein S9 (RPS9) pseudogene
ENSG00000230873	1.08424	0.85086	8.17469	0.00819301	0.140406	STMND1	protein_coding	stathmin domain containing 1 [Source:HGNC Symbol;Acc:HGNC:44668]
ENSG00000100697	-0.365754	7.34928	8.16953	0.00819526	0.140406	DICER1	protein_coding	dicer 1, ribonuclease III [Source:HGNC Symbol;Acc:HGNC:17098]
ENSG00000238228	-0.844122	-0.89484	8.19984	0.00819825	0.140406	OR7E7P	unprocessed_pseudogene	olfactory receptor family 7 subfamily E member 7 pseudogene [Source:HGNC Symbol;Acc:HGNC:8457]
ENSG00000103404	-0.26031	4.99089	8.16846	0.00819893	0.140406	USP31	protein_coding	ubiquitin specific peptidase 31 [Source:HGNC Symbol;Acc:HGNC:20060]
ENSG00000230191	1.96649	-1.61227	7.92858	0.00820207	0.140406	IFITM3P4	processed_pseudogene	IFITM3 pseudogene 4 [Source:HGNC Symbol;Acc:HGNC:54542]
ENSG00000212743	-1.25154	-1.60743	8.12933	0.00822176	0.140406	LINC02656	lncRNA	long intergenic non-protein coding RNA 2656 [Source:HGNC Symbol;Acc:HGNC:54142]
ENSG00000163611	-0.62469	2.30886	8.16139	0.00822472	0.140406	SPICE1	protein_coding	spindle and centriole associated protein 1 [Source:HGNC Symbol;Acc:HGNC:25083]
ENSG00000260290	1.17543	0.20694	8.17175	0.00822663	0.140406		processed_pseudogene	non-POU domain containing, octamer-binding (NONO) pseudogene
ENSG00000269243	2.18631	-2.35445	7.84	0.00823528	0.140406		lncRNA	novel transcript, antisense RAB8A
ENSG00000117322	-1.26195	0.629782	8.12959	0.00823952	0.140406	CR2	protein_coding	complement C3d receptor 2 [Source:HGNC Symbol;Acc:HGNC:2336]
ENSG00000241352	1.91709	-0.988942	8.03884	0.00824416	0.140406		processed_pseudogene	ribosomal protein S6 (RPS6) pseudogene
ENSG00000279814	-1.25108	-1.35294	8.12918	0.0082597	0.140406		TEC	TEC
ENSG00000174775	0.46631	3.65855	8.14961	0.00826451	0.140406	HRAS	protein_coding	HRas proto-oncogene, GTPase [Source:HGNC Symbol;Acc:HGNC:5173]
ENSG00000256211	2.40485	-2.5711	7.76113	0.00826966	0.140406	SKP1P2	processed_pseudogene	S-phase kinase associated protein 1 pseudogene 2 [Source:HGNC Symbol;Acc:HGNC:10900]
ENSG00000250332	3.71942	-2.55322	8.06447	0.00829397	0.140406	PTPN11P4	processed_pseudogene	PTPN11 pseudogene 4 [Source:HGNC Symbol;Acc:HGNC:56468]
ENSG00000233695	0.723785	0.438478	8.15215	0.00829624	0.140406	GAS6-AS1	lncRNA	GAS6 antisense RNA 1 [Source:HGNC Symbol;Acc:HGNC:39826]
ENSG00000271303	1.78886	-1.87215	7.80557	0.00830789	0.140406	SRXN1	protein_coding	sulfiredoxin 1 [Source:HGNC Symbol;Acc:HGNC:16132]
ENSG00000215199	2.64169	-2.30892	7.93217	0.00831692	0.140406	YWHAZP6	processed_pseudogene	tyrosine 3-monooxygenase/tryptophan 5-monooxygenase activation protein zeta pseudogene 6 [Source:HGNC Symbol;Acc:HGNC:30849]
ENSG00000164830	-0.429195	7.03603	8.13405	0.00831819	0.140406	OXR1	protein_coding	oxidation resistance 1 [Source:HGNC Symbol;Acc:HGNC:15822]
ENSG00000131944	0.598155	1.27601	8.13379	0.00832531	0.140406	FAAP24	protein_coding	FA core complex associated protein 24 [Source:HGNC Symbol;Acc:HGNC:28467]
ENSG00000174206	-0.333978	3.68765	8.13124	0.00832834	0.140406	KICS2	protein_coding	KICSTOR subunit 2 [Source:HGNC Symbol;Acc:HGNC:26517]
ENSG00000109956	-0.983192	-0.411422	8.15212	0.00832934	0.140406	B3GAT1	protein_coding	beta-1,3-glucuronyltransferase 1 [Source:HGNC Symbol;Acc:HGNC:921]
ENSG00000232346	3.58816	-1.93851	7.9737	0.00833421	0.140406		processed_pseudogene	ribosomal protein S17 (RPS17) pseudogene
ENSG00000065978	0.523608	8.76411	8.12934	0.00833465	0.140406	YBX1	protein_coding	Y-box binding protein 1 [Source:HGNC Symbol;Acc:HGNC:8014]
ENSG00000163683	-0.337759	7.32501	8.1293	0.0083348	0.140406	SMIM14	protein_coding	small integral membrane protein 14 [Source:HGNC Symbol;Acc:HGNC:27321]
ENSG00000148335	0.39381	3.74988	8.12737	0.00834194	0.140406	NTMT1	protein_coding	N-terminal Xaa-Pro-Lys N-methyltransferase 1 [Source:HGNC Symbol;Acc:HGNC:23373]
ENSG00000236570	2.156	-1.83198	7.8152	0.00835404	0.140406	RAD23BP1	processed_pseudogene	RAD23B pseudogene 1 [Source:HGNC Symbol;Acc:HGNC:44509]
ENSG00000278637	1.0925	4.7693	8.15769	0.00835424	0.140406	H4C1	protein_coding	H4 clustered histone 1 [Source:HGNC Symbol;Acc:HGNC:4781]
ENSG00000175387	-0.29013	7.81533	8.1237	0.00835443	0.140406	SMAD2	protein_coding	SMAD family member 2 [Source:HGNC Symbol;Acc:HGNC:6768]
ENSG00000138413	0.873763	7.49432	8.13967	0.00835647	0.140406	IDH1	protein_coding	isocitrate dehydrogenase (NADP(+)) 1 [Source:HGNC Symbol;Acc:HGNC:5382]
ENSG00000170043	0.362164	5.0096	8.121	0.00836397	0.140406	TRAPPC1	protein_coding	trafficking protein particle complex subunit 1 [Source:HGNC Symbol;Acc:HGNC:19894]
ENSG00000263648	-1.13172	-2.3244	7.84463	0.00836838	0.140406		processed_pseudogene	dynein, light chain, Tctex-type 1 (DYNLT1) pseudogene
ENSG00000233270	1.6223	-2.01461	7.84461	0.00836899	0.140406	SNRPEP4	processed_pseudogene	SNRPE pseudogene 4 [Source:HGNC Symbol;Acc:HGNC:43446]
ENSG00000163344	0.399441	4.69583	8.1188	0.00837173	0.140406	PMVK	protein_coding	phosphomevalonate kinase [Source:HGNC Symbol;Acc:HGNC:9141]
ENSG00000113578	0.988953	2.79703	8.1195	0.00840458	0.140766	FGF1	protein_coding	fibroblast growth factor 1 [Source:HGNC Symbol;Acc:HGNC:3665]
ENSG00000023516	-0.324414	7.43867	8.10919	0.00840552	0.140766	AKAP11	protein_coding	A-kinase anchoring protein 11 [Source:HGNC Symbol;Acc:HGNC:369]
ENSG00000241111	-1.35995	3.25369	8.14312	0.00842932	0.140863		lncRNA	PRICKLE2 antisense RNA 1 [Source:NCBI gene (formerly Entrezgene);Acc:100652759]
ENSG00000123395	0.396241	4.68564	8.10211	0.00843065	0.140863	ATG101	protein_coding	autophagy related 101 [Source:HGNC Symbol;Acc:HGNC:25679]
ENSG00000148841	0.663542	4.39031	8.10014	0.00843771	0.140863	ITPRIP	protein_coding	inositol 1,4,5-trisphosphate receptor interacting protein [Source:HGNC Symbol;Acc:HGNC:29370]
ENSG00000271452	-0.673631	0.0579041	8.10932	0.00843882	0.140863		lncRNA	novel transcript, sense intronic to MRPL19
ENSG00000288864	1.42023	-2.38952	7.71428	0.00844813	0.140863	ARHGAP11A-SCG5	protein_coding	ARHGAP11A-SCG5 readthrough [Source:HGNC Symbol;Acc:HGNC:56310]
ENSG00000177853	-0.352259	6.5832	8.09711	0.00844833	0.140863	ZNF518A	protein_coding	zinc finger protein 518A [Source:HGNC Symbol;Acc:HGNC:29009]
ENSG00000235501	0.430698	2.15263	8.0931	0.00846521	0.141042	CNN3-DT	lncRNA	CNN3 divergent transcript [Source:HGNC Symbol;Acc:HGNC:54176]
ENSG00000188690	0.380547	4.98163	8.08974	0.0084746	0.141095	UROS	protein_coding	uroporphyrinogen III synthase [Source:HGNC Symbol;Acc:HGNC:12592]
ENSG00000276136	-0.842117	1.11959	8.08403	0.00850361	0.141238		lncRNA	novel transcript
ENSG00000138767	-0.366169	6.91654	8.08155	0.00850379	0.141238	CNOT6L	protein_coding	CCR4-NOT transcription complex subunit 6 like [Source:HGNC Symbol;Acc:HGNC:18042]
ENSG00000243905	3.56808	-1.57295	7.96885	0.00850497	0.141238	RN7SL679P	misc_RNA	RNA, 7SL, cytoplasmic 679, pseudogene [Source:HGNC Symbol;Acc:HGNC:46695]
ENSG00000273489	-1.04583	-0.618183	8.1065	0.00850794	0.141238		lncRNA	novel transcript, antisense to MKLN1
ENSG00000259531	1.73663	-2.29482	7.66118	0.00853474	0.141502		processed_pseudogene	signal peptide peptidase-like 2A (SPPL2A) pseudogene
ENSG00000164442	0.631898	6.4148	8.07748	0.00853621	0.141502	CITED2	protein_coding	Cbp/p300 interacting transactivator with Glu/Asp rich carboxy-terminal domain 2 [Source:HGNC Symbol;Acc:HGNC:1987]
ENSG00000175548	-0.521112	5.07094	8.06828	0.00855146	0.141531	ALG10B	protein_coding	ALG10 alpha-1,2-glucosyltransferase B [Source:HGNC Symbol;Acc:HGNC:31088]
ENSG00000196205	1.79055	4.24231	8.12915	0.00855604	0.141531	EEF1A1P5	processed_pseudogene	eukaryotic translation elongation factor 1 alpha 1 pseudogene 5 [Source:HGNC Symbol;Acc:HGNC:3200]
ENSG00000136450	-0.443472	6.61805	8.06459	0.00856474	0.141531	SRSF1	protein_coding	serine and arginine rich splicing factor 1 [Source:HGNC Symbol;Acc:HGNC:10780]
ENSG00000244485	2.59105	-2.5888	7.76039	0.00857858	0.141531	RPL18P13	processed_pseudogene	ribosomal protein L18 pseudogene 13 [Source:HGNC Symbol;Acc:HGNC:35599]
ENSG00000257576	1.57364	-1.7976	7.84849	0.00858482	0.141531	HSPD1P4	processed_pseudogene	heat shock protein family D (Hsp60) member 1 pseudogene 4 [Source:HGNC Symbol;Acc:HGNC:35146]
ENSG00000137267	1.00196	2.76969	8.0634	0.00858734	0.141531	TUBB2A	protein_coding	tubulin beta 2A class IIa [Source:HGNC Symbol;Acc:HGNC:12412]
ENSG00000174007	0.499863	2.43934	8.05777	0.00859073	0.141531	CEP19	protein_coding	centrosomal protein 19 [Source:HGNC Symbol;Acc:HGNC:28209]
ENSG00000111639	0.554663	5.84987	8.05674	0.0085931	0.141531	MRPL51	protein_coding	mitochondrial ribosomal protein L51 [Source:HGNC Symbol;Acc:HGNC:14044]
ENSG00000214019	1.97788	-1.68941	7.74791	0.00859424	0.141531	RBM39P1	processed_pseudogene	RBM39 pseudogene 1 [Source:HGNC Symbol;Acc:HGNC:54942]
ENSG00000233247	2.57845	-2.26295	7.69381	0.00859998	0.141531	UBE2E4P	processed_pseudogene	ubiquitin conjugating enzyme E2 E4 pseudogene [Source:HGNC Symbol;Acc:HGNC:32199]
ENSG00000048162	0.416428	4.02439	8.05199	0.00861055	0.141603	NOP16	protein_coding	NOP16 nucleolar protein [Source:HGNC Symbol;Acc:HGNC:26934]
ENSG00000228981	2.2953	-1.30472	7.80743	0.00865681	0.141974		processed_pseudogene	ribosomal protein S2 (RPS2) pseudogene
ENSG00000233762	1.42193	0.926716	8.04726	0.00865947	0.141974	RPS15P4	processed_pseudogene	ribosomal protein S15 pseudogene 4 [Source:HGNC Symbol;Acc:HGNC:35712]
ENSG00000279970	1.88715	-1.00133	7.90472	0.00866023	0.141974		TEC	TEC
ENSG00000135924	0.365433	5.53127	8.0374	0.00866343	0.141974	DNAJB2	protein_coding	DnaJ heat shock protein family (Hsp40) member B2 [Source:HGNC Symbol;Acc:HGNC:5228]
ENSG00000225580	1.12652	-0.853524	8.04189	0.00866424	0.141974	PA2G4P5	processed_pseudogene	proliferation-associated 2G4 pseudogene 5 [Source:HGNC Symbol;Acc:HGNC:32218]
ENSG00000147421	-0.265664	5.46969	8.03316	0.00867889	0.14205	HMBOX1	protein_coding	homeobox containing 1 [Source:HGNC Symbol;Acc:HGNC:26137]
ENSG00000205581	0.325582	6.8511	8.0325	0.00868133	0.14205	HMGN1	protein_coding	high mobility group nucleosome binding domain 1 [Source:HGNC Symbol;Acc:HGNC:4984]
ENSG00000071051	0.367013	5.24094	8.02613	0.00870468	0.14233	NCK2	protein_coding	NCK adaptor protein 2 [Source:HGNC Symbol;Acc:HGNC:7665]
ENSG00000154640	0.672054	5.10473	8.02882	0.00871603	0.142414	BTG3	protein_coding	BTG anti-proliferation factor 3 [Source:HGNC Symbol;Acc:HGNC:1132]
ENSG00000126861	1.42466	2.9974	8.04065	0.00875106	0.14283	OMG	protein_coding	oligodendrocyte myelin glycoprotein [Source:HGNC Symbol;Acc:HGNC:8135]
ENSG00000088812	-0.303039	7.00146	8.01173	0.0087577	0.14283	ATRN	protein_coding	attractin [Source:HGNC Symbol;Acc:HGNC:885]
ENSG00000188026	0.415716	4.30926	8.00803	0.00877154	0.14283	RILPL1	protein_coding	Rab interacting lysosomal protein like 1 [Source:HGNC Symbol;Acc:HGNC:26814]
ENSG00000132475	0.280613	8.81108	8.00721	0.00877443	0.14283	H3-3B	protein_coding	H3.3 histone B [Source:HGNC Symbol;Acc:HGNC:4765]
ENSG00000108604	0.326539	6.35707	8.00655	0.00877687	0.14283	SMARCD2	protein_coding	SWI/SNF related, matrix associated, actin dependent regulator of chromatin, subfamily d, member 2 [Source:HGNC Symbol;Acc:HGNC:11107]
ENSG00000122034	0.413123	6.02748	8.00545	0.00878092	0.14283	GTF3A	protein_coding	general transcription factor IIIA [Source:HGNC Symbol;Acc:HGNC:4662]
ENSG00000144199	0.518896	2.18677	8.00435	0.00878684	0.14283	FAHD2B	protein_coding	fumarylacetoacetate hydrolase domain containing 2B [Source:HGNC Symbol;Acc:HGNC:25318]
ENSG00000130725	0.387301	5.59532	8.00018	0.0088005	0.14283	UBE2M	protein_coding	ubiquitin conjugating enzyme E2 M [Source:HGNC Symbol;Acc:HGNC:12491]
ENSG00000226200	-0.43965	3.26356	8.00017	0.00880105	0.14283	SGMS1-AS1	lncRNA	SGMS1 antisense RNA 1 [Source:HGNC Symbol;Acc:HGNC:49683]
ENSG00000070540	0.520804	5.22134	7.99585	0.00881667	0.14283	WIPI1	protein_coding	WD repeat domain, phosphoinositide interacting 1 [Source:HGNC Symbol;Acc:HGNC:25471]
ENSG00000286449	-1.02334	-0.631886	8.02153	0.00881685	0.14283		lncRNA	novel transcript
ENSG00000271525	2.88495	-2.23412	7.73979	0.00881931	0.14283	ARF4P1	processed_pseudogene	ADP ribosylation factor 4 pseudogene 1 [Source:HGNC Symbol;Acc:HGNC:657]
ENSG00000054148	0.649932	4.83685	7.9967	0.00882282	0.14283	PHPT1	protein_coding	phosphohistidine phosphatase 1 [Source:HGNC Symbol;Acc:HGNC:30033]
ENSG00000172803	0.872104	0.599003	7.99858	0.00883135	0.142866	SNX32	protein_coding	sorting nexin 32 [Source:HGNC Symbol;Acc:HGNC:26423]
ENSG00000112851	-0.271519	8.20538	7.98855	0.00884379	0.142922	ERBIN	protein_coding	erbb2 interacting protein [Source:HGNC Symbol;Acc:HGNC:15842]
ENSG00000254449	2.19626	-2.47259	7.6054	0.00884733	0.142922	SF3A3P2	processed_pseudogene	splicing factor 3a, subunit 3 pseudogene 2 [Source:HGNC Symbol;Acc:HGNC:23277]
ENSG00000189431	2.09149	1.58259	7.99294	0.00888059	0.143358	RASSF10	protein_coding	Ras association domain family member 10 [Source:HGNC Symbol;Acc:HGNC:33984]
ENSG00000215895	1.29003	-0.958721	7.9518	0.00891905	0.143877	HSPA5P1	processed_pseudogene	HSPA5 pseudogene 1 [Source:HGNC Symbol;Acc:HGNC:54532]
ENSG00000137288	0.480505	4.36739	7.96387	0.00893662	0.144059	UQCC2	protein_coding	ubiquinol-cytochrome c reductase complex assembly factor 2 [Source:HGNC Symbol;Acc:HGNC:21237]
ENSG00000156222	-0.918759	-2.12324	7.60366	0.00894685	0.144122	SLC28A1	protein_coding	solute carrier family 28 member 1 [Source:HGNC Symbol;Acc:HGNC:11001]
ENSG00000213433	1.53438	-0.247631	7.95908	0.0089547	0.144147	RPLP1P6	transcribed_processed_pseudogene	ribosomal protein lateral stalk subunit P1 pseudogene 6 [Source:HGNC Symbol;Acc:HGNC:35809]
ENSG00000164197	-0.504388	6.54584	7.95585	0.00896686	0.144241	RNF180	protein_coding	ring finger protein 180 [Source:HGNC Symbol;Acc:HGNC:27752]
ENSG00000274578	-1.13997	-1.79008	7.65363	0.00901181	0.144862		lncRNA	novel transcript, sense intronic to CDH2
ENSG00000123144	0.395188	6.61799	7.9408	0.00902411	0.144892	TRIR	protein_coding	telomerase RNA component interacting RNase [Source:HGNC Symbol;Acc:HGNC:28424]
ENSG00000142552	0.706493	5.46229	7.94877	0.00902922	0.144892	RCN3	protein_coding	reticulocalbin 3 [Source:HGNC Symbol;Acc:HGNC:21145]
ENSG00000185088	0.455479	5.19522	7.93814	0.0090343	0.144892	RPS27L	protein_coding	ribosomal protein S27 like [Source:HGNC Symbol;Acc:HGNC:18476]
ENSG00000198561	-0.401264	4.42649	7.93692	0.00903908	0.144892	CTNND1	protein_coding	catenin delta 1 [Source:HGNC Symbol;Acc:HGNC:2515]
ENSG00000150893	-0.99208	6.64238	7.96777	0.00905802	0.145025	FREM2	protein_coding	FRAS1 related extracellular matrix 2 [Source:HGNC Symbol;Acc:HGNC:25396]
ENSG00000214203	1.89438	-2.09212	7.58268	0.0090601	0.145025	RPS4XP1	processed_pseudogene	ribosomal protein S4X pseudogene 1 [Source:HGNC Symbol;Acc:HGNC:32444]
ENSG00000161956	0.336998	3.5021	7.92659	0.00907897	0.145198	SENP3	protein_coding	SUMO specific peptidase 3 [Source:HGNC Symbol;Acc:HGNC:17862]
ENSG00000145494	0.576937	4.52544	7.92529	0.00908363	0.145198	NDUFS6	protein_coding	NADH:ubiquinone oxidoreductase subunit S6 [Source:HGNC Symbol;Acc:HGNC:7713]
ENSG00000115594	0.70297	9.01207	7.92588	0.00910032	0.145363	IL1R1	protein_coding	interleukin 1 receptor type 1 [Source:HGNC Symbol;Acc:HGNC:5993]
ENSG00000289341	-0.941239	-2.16009	7.70867	0.00911119	0.145435		lncRNA	novel transcript
ENSG00000177803	5.18224	-2.92636	7.67914	0.00912787	0.145508	YWHAQP4	processed_pseudogene	YWHAQ pseudogene 4 [Source:HGNC Symbol;Acc:HGNC:37683]
ENSG00000265141	4.25544	-1.82336	7.97505	0.00912849	0.145508	RN7SL451P	misc_RNA	RNA, 7SL, cytoplasmic 451, pseudogene [Source:HGNC Symbol;Acc:HGNC:46467]
ENSG00000116793	0.310137	4.98366	7.90745	0.00915247	0.145633	PHTF1	protein_coding	putative homeodomain transcription factor 1 [Source:HGNC Symbol;Acc:HGNC:8939]
ENSG00000145592	0.590913	7.71855	7.90706	0.00915394	0.145633	RPL37	protein_coding	ribosomal protein L37 [Source:HGNC Symbol;Acc:HGNC:10347]
ENSG00000075239	0.340688	5.68651	7.90513	0.00916144	0.145633	ACAT1	protein_coding	acetyl-CoA acetyltransferase 1 [Source:HGNC Symbol;Acc:HGNC:93]
ENSG00000112706	2.58258	-2.73445	7.89509	0.00916188	0.145633	IMPG1	protein_coding	interphotoreceptor matrix proteoglycan 1 [Source:HGNC Symbol;Acc:HGNC:6055]
ENSG00000115084	-0.321363	7.59826	7.8983	0.009188	0.145947	SLC35F5	protein_coding	solute carrier family 35 member F5 [Source:HGNC Symbol;Acc:HGNC:23617]
ENSG00000108846	-1.05936	6.12228	7.92909	0.00920674	0.14606	ABCC3	protein_coding	ATP binding cassette subfamily C member 3 [Source:HGNC Symbol;Acc:HGNC:54]
ENSG00000079101	-0.983318	1.48748	7.89914	0.00920796	0.14606	CLUL1	protein_coding	clusterin like 1 [Source:HGNC Symbol;Acc:HGNC:2096]
ENSG00000078699	-0.291172	5.26579	7.88474	0.00924098	0.146465	CBFA2T2	protein_coding	CBFA2/RUNX1 partner transcriptional co-repressor 2 [Source:HGNC Symbol;Acc:HGNC:1536]
ENSG00000111530	-0.250605	7.96635	7.88337	0.00924631	0.146465	CAND1	protein_coding	cullin associated and neddylation dissociated 1 [Source:HGNC Symbol;Acc:HGNC:30688]
ENSG00000178177	-0.337986	5.06857	7.87757	0.0092691	0.146724	LCORL	protein_coding	ligand dependent nuclear receptor corepressor like [Source:HGNC Symbol;Acc:HGNC:30776]
ENSG00000049246	-0.581692	5.56082	7.87464	0.00929286	0.146899	PER3	protein_coding	period circadian regulator 3 [Source:HGNC Symbol;Acc:HGNC:8847]
ENSG00000157551	-1.19288	-0.798133	7.88502	0.00929947	0.146899	KCNJ15	protein_coding	potassium inwardly rectifying channel subfamily J member 15 [Source:HGNC Symbol;Acc:HGNC:6261]
ENSG00000059915	0.740624	5.05367	7.87773	0.00931163	0.146899	PSD	protein_coding	pleckstrin and Sec7 domain containing [Source:HGNC Symbol;Acc:HGNC:9507]
ENSG00000242327	1.90074	-1.9185	7.58304	0.00931286	0.146899		processed_pseudogene	ribosomal protein S13 (RPS13) pseudogene
ENSG00000135596	0.457168	5.71641	7.86593	0.009315	0.146899	MICAL1	protein_coding	microtubule associated monooxygenase, calponin and LIM domain containing 1 [Source:HGNC Symbol;Acc:HGNC:20619]
ENSG00000233426	1.56268	0.150182	7.8759	0.00932002	0.146899	EIF3FP3	processed_pseudogene	eukaryotic translation initiation factor 3 subunit F pseudogene 3 [Source:HGNC Symbol;Acc:HGNC:37625]
ENSG00000235875	0.93689	-2.15678	7.48621	0.00933124	0.146899	ARHGEF7-AS2	lncRNA	ARHGEF7 antisense RNA 2 [Source:HGNC Symbol;Acc:HGNC:40717]
ENSG00000162191	0.362246	5.8194	7.86172	0.00933165	0.146899	UBXN1	protein_coding	UBX domain protein 1 [Source:HGNC Symbol;Acc:HGNC:18402]
ENSG00000183379	-2.32242	-1.97442	7.54536	0.00934004	0.14693	SYNDIG1L	protein_coding	synapse differentiation inducing 1 like [Source:HGNC Symbol;Acc:HGNC:32388]
ENSG00000101751	-0.3333	5.45966	7.85778	0.00934725	0.146942	POLI	protein_coding	DNA polymerase iota [Source:HGNC Symbol;Acc:HGNC:9182]
ENSG00000161533	-0.280199	7.09715	7.85517	0.00935762	0.147004	ACOX1	protein_coding	acyl-CoA oxidase 1 [Source:HGNC Symbol;Acc:HGNC:119]
ENSG00000224888	-0.724205	-0.903017	7.87823	0.00937836	0.147182		lncRNA	novel transcript, antisense to FAM38A
ENSG00000177697	0.502386	7.22774	7.84908	0.00938185	0.147182	CD151	protein_coding	CD151 molecule (Raph blood group) [Source:HGNC Symbol;Acc:HGNC:1630]
ENSG00000239607	5.5257	-2.44111	7.80622	0.00940362	0.147336	RN7SL573P	misc_RNA	RNA, 7SL, cytoplasmic 573, pseudogene [Source:HGNC Symbol;Acc:HGNC:46589]
ENSG00000134287	-0.283765	7.10289	7.84077	0.00941501	0.147336	ARF3	protein_coding	ADP ribosylation factor 3 [Source:HGNC Symbol;Acc:HGNC:654]
ENSG00000166068	-0.380815	7.1155	7.83971	0.00941925	0.147336	SPRED1	protein_coding	sprouty related EVH1 domain containing 1 [Source:HGNC Symbol;Acc:HGNC:20249]
ENSG00000234965	2.59533	0.383619	7.86076	0.00942242	0.147336	SHISA8	protein_coding	shisa family member 8 [Source:HGNC Symbol;Acc:HGNC:18351]
ENSG00000126698	0.319906	6.68138	7.83746	0.00942825	0.147336	DNAJC8	protein_coding	DnaJ heat shock protein family (Hsp40) member C8 [Source:HGNC Symbol;Acc:HGNC:15470]
ENSG00000257084	1.27527	0.297723	7.84477	0.00943321	0.147336	MIR200CHG	lncRNA	MIR200C and MIR141 host gene [Source:HGNC Symbol;Acc:HGNC:53161]
ENSG00000120725	0.394458	5.17471	7.83461	0.00943973	0.147336	SIL1	protein_coding	SIL1 nucleotide exchange factor [Source:HGNC Symbol;Acc:HGNC:24624]
ENSG00000137312	0.307931	6.79626	7.8337	0.00944332	0.147336	FLOT1	protein_coding	flotillin 1 [Source:HGNC Symbol;Acc:HGNC:3757]
ENSG00000113205	-0.562467	2.93229	7.83174	0.00945194	0.14737	PCDHB3	protein_coding	protocadherin beta 3 [Source:HGNC Symbol;Acc:HGNC:8688]
ENSG00000106546	-0.64879	6.23349	7.83807	0.00946102	0.147411	AHR	protein_coding	aryl hydrocarbon receptor [Source:HGNC Symbol;Acc:HGNC:348]
ENSG00000227632	2.86842	-2.20302	7.44877	0.00947862	0.147585		unprocessed_pseudogene	pseudogene similar to part of CDC42 binding protein kinase beta (DMPK-like) CDC42BPB
ENSG00000197785	0.440247	4.37752	7.82232	0.00948924	0.147649	ATAD3A	protein_coding	ATPase family AAA domain containing 3A [Source:HGNC Symbol;Acc:HGNC:25567]
ENSG00000142684	0.56476	3.76532	7.81875	0.0095039	0.147715	ZNF593	protein_coding	zinc finger protein 593 [Source:HGNC Symbol;Acc:HGNC:30943]
ENSG00000168672	-0.613715	8.46331	7.81694	0.00951763	0.147715	LRATD2	protein_coding	LRAT domain containing 2 [Source:HGNC Symbol;Acc:HGNC:24166]
ENSG00000172318	-0.762437	2.16718	7.81528	0.00952167	0.147715	B3GALT1	protein_coding	beta-1,3-galactosyltransferase 1 [Source:HGNC Symbol;Acc:HGNC:916]
ENSG00000275266	2.44485	-0.88224	7.53514	0.00952518	0.147715		misc_RNA
ENSG00000101986	0.543412	3.89063	7.81332	0.00952584	0.147715	ABCD1	protein_coding	ATP binding cassette subfamily D member 1 [Source:HGNC Symbol;Acc:HGNC:61]
ENSG00000271978	0.794041	-0.828281	7.83022	0.00953775	0.147773		lncRNA	novel transcript
ENSG00000100600	-0.428853	7.32138	7.80715	0.00955052	0.147773	LGMN	protein_coding	legumain [Source:HGNC Symbol;Acc:HGNC:9472]
ENSG00000155368	0.587437	5.43061	7.80688	0.0095549	0.147773	DBI	protein_coding	diazepam binding inhibitor, acyl-CoA binding protein [Source:HGNC Symbol;Acc:HGNC:2690]
ENSG00000188229	0.472534	8.1356	7.80593	0.00955549	0.147773	TUBB4B	protein_coding	tubulin beta 4B class IVb [Source:HGNC Symbol;Acc:HGNC:20771]
ENSG00000115159	-0.365576	6.47053	7.80016	0.00957894	0.147776	GPD2	protein_coding	glycerol-3-phosphate dehydrogenase 2 [Source:HGNC Symbol;Acc:HGNC:4456]
ENSG00000203668	-0.435355	6.36564	7.79724	0.00959088	0.147776	CHML	protein_coding	CHM like Rab escort protein [Source:HGNC Symbol;Acc:HGNC:1941]
ENSG00000173230	-0.386961	8.42374	7.79528	0.00959886	0.147776	GOLGB1	protein_coding	golgin B1 [Source:HGNC Symbol;Acc:HGNC:4429]
ENSG00000280027	-0.881162	0.194166	7.80443	0.00960711	0.147776		TEC	novel transcript
ENSG00000100211	0.383948	5.03496	7.79325	0.00960717	0.147776	CBY1	protein_coding	chibby family member 1, beta catenin antagonist [Source:HGNC Symbol;Acc:HGNC:1307]
ENSG00000074621	-0.323559	4.61118	7.78987	0.00962106	0.147776	SLC24A1	protein_coding	solute carrier family 24 member 1 [Source:HGNC Symbol;Acc:HGNC:10975]
ENSG00000207971	-1.28339	-1.97788	7.5996	0.0096219	0.147776	MIR125B1	miRNA	microRNA 125b-1 [Source:HGNC Symbol;Acc:HGNC:31506]
ENSG00000146122	0.912928	5.47002	7.80982	0.00962513	0.147776	DAAM2	protein_coding	dishevelled associated activator of morphogenesis 2 [Source:HGNC Symbol;Acc:HGNC:18143]
ENSG00000289045	-0.935871	1.24732	7.79101	0.0096254	0.147776		lncRNA	novel transcript
ENSG00000110717	0.41034	5.41746	7.78788	0.00962917	0.147776	NDUFS8	protein_coding	NADH:ubiquinone oxidoreductase core subunit S8 [Source:HGNC Symbol;Acc:HGNC:7715]
ENSG00000237945	-0.722056	2.24612	7.78825	0.00962932	0.147776	LINC00649	lncRNA	long intergenic non-protein coding RNA 649 [Source:HGNC Symbol;Acc:HGNC:44305]
ENSG00000078596	-0.77988	3.20411	7.78704	0.00963331	0.147776	ITM2A	protein_coding	integral membrane protein 2A [Source:HGNC Symbol;Acc:HGNC:6173]
ENSG00000139921	-0.354628	6.44554	7.77782	0.00967045	0.148208	TMX1	protein_coding	thioredoxin related transmembrane protein 1 [Source:HGNC Symbol;Acc:HGNC:15487]
ENSG00000176401	0.485159	1.33998	7.77827	0.00967449	0.148208	EID2B	protein_coding	EP300 interacting inhibitor of differentiation 2B [Source:HGNC Symbol;Acc:HGNC:26796]
ENSG00000279464	-0.938512	-1.11766	7.79551	0.00969756	0.148462		TEC	tec
ENSG00000259915	-1.13653	-0.9542	7.79603	0.00970498	0.148476		lncRNA	novel transcript
ENSG00000165899	-1.52121	-1.16281	7.77306	0.00972061	0.148615	OTOGL	protein_coding	otogelin like [Source:HGNC Symbol;Acc:HGNC:26901]
ENSG00000162402	-0.341955	6.63798	7.76329	0.00973049	0.14862	USP24	protein_coding	ubiquitin specific peptidase 24 [Source:HGNC Symbol;Acc:HGNC:12623]
ENSG00000125870	0.393449	5.80996	7.76247	0.00973392	0.14862	SNRPB2	protein_coding	small nuclear ribonucleoprotein polypeptide B2 [Source:HGNC Symbol;Acc:HGNC:11155]
ENSG00000116138	-0.213368	6.04673	7.75696	0.0097568	0.148676	DNAJC16	protein_coding	DnaJ heat shock protein family (Hsp40) member C16 [Source:HGNC Symbol;Acc:HGNC:29157]
ENSG00000258947	0.946946	-0.113764	7.7684	0.00975845	0.148676	TUBB3	protein_coding	tubulin beta 3 class III [Source:HGNC Symbol;Acc:HGNC:20772]
ENSG00000160808	0.607876	1.59752	7.75679	0.00976166	0.148676	MYL3	protein_coding	myosin light chain 3 [Source:HGNC Symbol;Acc:HGNC:7584]
ENSG00000139154	-0.343223	5.97442	7.75397	0.00976922	0.148676	AEBP2	protein_coding	AE binding protein 2 [Source:HGNC Symbol;Acc:HGNC:24051]
ENSG00000198108	0.683062	4.70223	7.75738	0.00977426	0.148676	CHSY3	protein_coding	chondroitin sulfate synthase 3 [Source:HGNC Symbol;Acc:HGNC:24293]
ENSG00000239437	1.2497	1.67341	7.75866	0.0097767	0.148676	RN7SL752P	misc_RNA	RNA, 7SL, cytoplasmic 752, pseudogene [Source:HGNC Symbol;Acc:HGNC:46768]
ENSG00000116809	0.307111	4.03591	7.74963	0.00978756	0.148742	ZBTB17	protein_coding	zinc finger and BTB domain containing 17 [Source:HGNC Symbol;Acc:HGNC:12936]
ENSG00000183580	-0.457659	4.71733	7.74787	0.00979472	0.148752	FBXL7	protein_coding	F-box and leucine rich repeat protein 7 [Source:HGNC Symbol;Acc:HGNC:13604]
ENSG00000144283	-0.489893	7.0698	7.74273	0.00981613	0.148882	PKP4	protein_coding	plakophilin 4 [Source:HGNC Symbol;Acc:HGNC:9026]
ENSG00000129003	-0.485072	8.67835	7.74233	0.00981781	0.148882	VPS13C	protein_coding	vacuolar protein sorting 13 homolog C [Source:HGNC Symbol;Acc:HGNC:23594]
ENSG00000237036	-0.37277	2.96275	7.74131	0.00982282	0.148882	ZEB1-AS1	lncRNA	ZEB1 antisense RNA 1 [Source:HGNC Symbol;Acc:HGNC:42354]
ENSG00000260743	-0.790519	0.412548	7.74179	0.00984583	0.149131		lncRNA	novel transcript
ENSG00000232499	1.14452	-1.03872	7.72993	0.00985803	0.14921		processed_pseudogene	heterogeneous nuclear ribonucleoprotein A3 (hnRNPA3) pseudogene
ENSG00000230626	2.35182	-2.13517	7.41119	0.00987392	0.14921		transcribed_processed_pseudogene	novel transcript
ENSG00000167110	0.320224	6.57796	7.72871	0.00987501	0.14921	GOLGA2	protein_coding	golgin A2 [Source:HGNC Symbol;Acc:HGNC:4425]
ENSG00000178163	-0.278472	6.03648	7.72819	0.0098772	0.14921	ZNF518B	protein_coding	zinc finger protein 518B [Source:HGNC Symbol;Acc:HGNC:29365]
ENSG00000158301	-0.300657	4.43255	7.726	0.00988655	0.149253	GPRASP2	protein_coding	G protein-coupled receptor associated sorting protein 2 [Source:HGNC Symbol;Acc:HGNC:25169]
ENSG00000233668	2.72174	-2.41185	7.38594	0.00991718	0.149539		processed_pseudogene	ribosomal protein S8 (RPS8) pseudogene
ENSG00000213885	1.48599	-2.10979	7.43495	0.00991863	0.149539	RPL13AP7	transcribed_processed_pseudogene	ribosomal protein L13a pseudogene 7 [Source:HGNC Symbol;Acc:HGNC:23755]
ENSG00000201640	4.19232	-1.2181	7.6503	0.00999085	0.150381	RN7SKP28	misc_RNA	RN7SK pseudogene 28 [Source:HGNC Symbol;Acc:HGNC:45752]
ENSG00000204065	0.900991	1.44752	7.70689	0.0099921	0.150381	TCEAL5	protein_coding	transcription elongation factor A like 5 [Source:HGNC Symbol;Acc:HGNC:22282]
ENSG00000164932	0.641889	3.11417	7.70076	0.00999425	0.150381	CTHRC1	protein_coding	collagen triple helix repeat containing 1 [Source:HGNC Symbol;Acc:HGNC:18831]
ENSG00000240652	1.9661	-1.00227	7.58267	0.010014	0.150505		processed_pseudogene	ribosomal protein, large, P2 (RPLP2) pseudogene
ENSG00000124074	0.437161	3.45692	7.69571	0.0100157	0.150505	ENKD1	protein_coding	enkurin domain containing 1 [Source:HGNC Symbol;Acc:HGNC:25246]
ENSG00000262209	-0.671184	1.2805	7.68899	0.0100495	0.150914	PCDHGB3	protein_coding	protocadherin gamma subfamily B, 3 [Source:HGNC Symbol;Acc:HGNC:8710]
ENSG00000234093	2.90447	-1.29646	7.43333	0.0100672	0.151081	RPS15AP11	processed_pseudogene	ribosomal protein S15a pseudogene 11 [Source:HGNC Symbol;Acc:HGNC:36707]
ENSG00000087258	-0.790035	3.10621	7.68144	0.0100771	0.151129	GNAO1	protein_coding	G protein subunit alpha o1 [Source:HGNC Symbol;Acc:HGNC:4389]
ENSG00000175147	-0.942136	-0.333135	7.69688	0.010088	0.151195	TMEM51-AS1	lncRNA	TMEM51 antisense RNA 1 [Source:HGNC Symbol;Acc:HGNC:26301]
ENSG00000234076	1.6193	-2.334	7.3417	0.010112	0.151392	TPRG1-AS1	lncRNA	TPRG1 antisense RNA 1 [Source:HGNC Symbol;Acc:HGNC:42391]
ENSG00000235207	4.12621	-2.73671	7.48165	0.0101156	0.151392	TUBBP6	processed_pseudogene	tubulin beta class I pseudogene 6 [Source:HGNC Symbol;Acc:HGNC:42175]
ENSG00000239742	4.26816	-1.70786	7.65263	0.0101211	0.151392	RN7SL672P	misc_RNA	RNA, 7SL, cytoplasmic 672, pseudogene [Source:HGNC Symbol;Acc:HGNC:46688]
ENSG00000102243	1.56915	-1.39191	7.49252	0.0101331	0.151472	VGLL1	protein_coding	vestigial like family member 1 [Source:HGNC Symbol;Acc:HGNC:20985]
ENSG00000223960	-0.448488	4.21747	7.66631	0.010142	0.151506	CHROMR	lncRNA	cholesterol induced regulator of metabolism RNA [Source:HGNC Symbol;Acc:HGNC:54059]
ENSG00000288873	0.825248	-0.406113	7.66761	0.0101742	0.151815		lncRNA	novel transcript, antisense to PHPT1and AJM1
ENSG00000206417	0.76094	2.24508	7.65896	0.010176	0.151815	H1-10-AS1	lncRNA	H1-10 antisense RNA 1 [Source:HGNC Symbol;Acc:HGNC:27953]
ENSG00000150556	1.64845	-0.0954514	7.67447	0.010187	0.15188	LYPD6B	protein_coding	LY6/PLAUR domain containing 6B [Source:HGNC Symbol;Acc:HGNC:27018]
ENSG00000198932	-0.353229	3.87744	7.65304	0.0101998	0.151891	GPRASP1	protein_coding	G protein-coupled receptor associated sorting protein 1 [Source:HGNC Symbol;Acc:HGNC:24834]
ENSG00000198885	0.643477	1.27757	7.65439	0.0102011	0.151891	ITPRIPL1	protein_coding	ITPRIP like 1 [Source:HGNC Symbol;Acc:HGNC:29371]
ENSG00000288745	-0.99136	-1.09054	7.67692	0.0102084	0.151902		lncRNA	novel transcript, sense intronic to RNF111
ENSG00000157502	1.36268	5.67979	7.70443	0.0102212	0.151918	PWWP3B	protein_coding	PWWP domain containing 3B [Source:HGNC Symbol;Acc:HGNC:26583]
ENSG00000169967	-0.247332	7.22282	7.64772	0.0102228	0.151918	MAP3K2	protein_coding	mitogen-activated protein kinase kinase kinase 2 [Source:HGNC Symbol;Acc:HGNC:6854]
ENSG00000138439	-0.356236	5.49295	7.64217	0.0102471	0.151997	FAM117B	protein_coding	family with sequence similarity 117 member B [Source:HGNC Symbol;Acc:HGNC:14440]
ENSG00000141367	-0.302929	9.49191	7.64148	0.0102501	0.151997	CLTC	protein_coding	clathrin heavy chain [Source:HGNC Symbol;Acc:HGNC:2092]
ENSG00000111266	-0.235722	5.99702	7.64054	0.0102542	0.151997	DUSP16	protein_coding	dual specificity phosphatase 16 [Source:HGNC Symbol;Acc:HGNC:17909]
ENSG00000215349	1.60524	-2.15648	7.33363	0.0102596	0.151997	MRPL3P1	processed_pseudogene	mitochondrial ribosomal protein L3 pseudogene 1 [Source:HGNC Symbol;Acc:HGNC:29701]
ENSG00000072274	-0.50009	7.81184	7.6389	0.0102614	0.151997	TFRC	protein_coding	transferrin receptor [Source:HGNC Symbol;Acc:HGNC:11763]
ENSG00000273398	1.30038	-2.08342	7.35951	0.0102731	0.152071		protein_coding	novel protein
ENSG00000235043	1.76404	-1.78984	7.41446	0.0102872	0.152181	TECRP1	processed_pseudogene	trans-2,3-enoyl-CoA reductase pseudogene 1 [Source:HGNC Symbol;Acc:HGNC:44050]
ENSG00000162775	-0.299091	5.26133	7.62581	0.0103191	0.152502	RBM15	protein_coding	RNA binding motif protein 15 [Source:HGNC Symbol;Acc:HGNC:14959]
ENSG00000173141	0.325917	4.97355	7.62512	0.0103222	0.152502	MRPL57	protein_coding	mitochondrial ribosomal protein L57 [Source:HGNC Symbol;Acc:HGNC:14514]
ENSG00000256053	0.522186	4.61877	7.62049	0.0103428	0.152609	COA8	protein_coding	cytochrome c oxidase assembly factor 8 [Source:HGNC Symbol;Acc:HGNC:20492]
ENSG00000152936	0.994986	-0.045666	7.63749	0.0103429	0.152609	LMNTD1	protein_coding	lamin tail domain containing 1 [Source:HGNC Symbol;Acc:HGNC:26683]
ENSG00000166589	4.42168	2.73607	7.61981	0.0103638	0.152819	CDH16	protein_coding	cadherin 16 [Source:HGNC Symbol;Acc:HGNC:1755]
ENSG00000163156	0.344363	3.81463	7.60764	0.0104001	0.153188	SCNM1	protein_coding	sodium channel modifier 1 [Source:HGNC Symbol;Acc:HGNC:23136]
ENSG00000237298	-0.529949	4.61335	7.60668	0.0104041	0.153188	TTN-AS1	lncRNA	TTN antisense RNA 1 [Source:HGNC Symbol;Acc:HGNC:44124]
ENSG00000115042	0.345542	3.24604	7.60151	0.0104277	0.153188	FAHD2A	protein_coding	fumarylacetoacetate hydrolase domain containing 2A [Source:HGNC Symbol;Acc:HGNC:24252]
ENSG00000147036	0.63512	1.2727	7.60182	0.010433	0.153188	LANCL3	protein_coding	LanC like family member 3 [Source:HGNC Symbol;Acc:HGNC:24767]
ENSG00000145348	-0.374143	6.06383	7.59918	0.0104376	0.153188	TBCK	protein_coding	TBC1 domain containing kinase [Source:HGNC Symbol;Acc:HGNC:28261]
ENSG00000271971	-0.613593	0.472632	7.60337	0.0104403	0.153188		lncRNA	novel transcript, antisense to FAM92A1
ENSG00000099954	-0.599529	4.63377	7.5974	0.0104458	0.153188	CECR2	protein_coding	CECR2 histone acetyl-lysine reader [Source:HGNC Symbol;Acc:HGNC:1840]
ENSG00000154188	1.44255	2.29347	7.61223	0.010449	0.153188	ANGPT1	protein_coding	angiopoietin 1 [Source:HGNC Symbol;Acc:HGNC:484]
ENSG00000128652	0.599425	2.13713	7.59707	0.0104492	0.153188	HOXD3	protein_coding	homeobox D3 [Source:HGNC Symbol;Acc:HGNC:5137]
ENSG00000183943	0.915248	7.29827	7.6136	0.0104693	0.153384	PRKX	protein_coding	protein kinase cAMP-dependent X-linked catalytic subunit [Source:HGNC Symbol;Acc:HGNC:9441]
ENSG00000118513	-0.561492	3.30995	7.58456	0.0105049	0.153749	MYB	protein_coding	MYB proto-oncogene, transcription factor [Source:HGNC Symbol;Acc:HGNC:7545]
ENSG00000156875	1.07502	0.239957	7.59383	0.0105077	0.153749	MFSD14A	protein_coding	major facilitator superfamily domain containing 14A [Source:HGNC Symbol;Acc:HGNC:23363]
ENSG00000260782	0.866422	-2.42539	7.18455	0.010542	0.15413		processed_pseudogene	nuclear factor (erythroid-derived 2)-like 3 (NFE2L3) pseudogene
ENSG00000109193	7.51018	-0.181002	7.90096	0.0105472	0.15413	SULT1E1	protein_coding	sulfotransferase family 1E member 1 [Source:HGNC Symbol;Acc:HGNC:11377]
ENSG00000224609	0.942522	-0.963796	7.5788	0.0105592	0.154206	FGGY-DT	lncRNA	FGGY divergent transcript [Source:HGNC Symbol;Acc:HGNC:55265]
ENSG00000140563	-0.604542	4.57788	7.5691	0.0105733	0.154314	MCTP2	protein_coding	multiple C2 and transmembrane domain containing 2 [Source:HGNC Symbol;Acc:HGNC:25636]
ENSG00000242066	5.79682	0.105946	7.60244	0.0106329	0.155056	RN7SL214P	misc_RNA	RNA, 7SL, cytoplasmic 214, pseudogene [Source:HGNC Symbol;Acc:HGNC:46230]
ENSG00000182150	-0.310883	6.77021	7.55393	0.0106423	0.155056	ERCC6L2	protein_coding	ERCC excision repair 6 like 2 [Source:HGNC Symbol;Acc:HGNC:26922]
ENSG00000213414	3.29588	-2.56199	7.46234	0.010646	0.155056		processed_pseudogene	cell division cycle 37 homolog (S. cerevisiae) (CDC37 ) pseudogene
ENSG00000113456	-0.257144	5.25003	7.55107	0.0106554	0.155056	RAD1	protein_coding	RAD1 checkpoint DNA exonuclease [Source:HGNC Symbol;Acc:HGNC:9806]
ENSG00000065150	-0.228779	8.23491	7.55047	0.0106581	0.155056	IPO5	protein_coding	importin 5 [Source:HGNC Symbol;Acc:HGNC:6402]
ENSG00000106692	-0.330504	5.72372	7.5464	0.0106768	0.155202	FKTN	protein_coding	fukutin [Source:HGNC Symbol;Acc:HGNC:3622]
ENSG00000115947	-0.255953	5.50296	7.54532	0.0106818	0.155202	ORC4	protein_coding	origin recognition complex subunit 4 [Source:HGNC Symbol;Acc:HGNC:8490]
ENSG00000197745	2.54728	5.19684	7.5968	0.0106994	0.155335	SCGB1D4	protein_coding	secretoglobin family 1D member 4 [Source:HGNC Symbol;Acc:HGNC:31748]
ENSG00000136999	1.30323	4.2239	7.5736	0.0107046	0.155335	CCN3	protein_coding	cellular communication network factor 3 [Source:HGNC Symbol;Acc:HGNC:7885]
ENSG00000186834	0.505917	6.58212	7.53579	0.0107256	0.155542	HEXIM1	protein_coding	HEXIM P-TEFb complex subunit 1 [Source:HGNC Symbol;Acc:HGNC:24953]
ENSG00000053108	1.17437	-1.12917	7.44007	0.0107402	0.155654	FSTL4	protein_coding	follistatin like 4 [Source:HGNC Symbol;Acc:HGNC:21389]
ENSG00000137693	-0.330056	8.05627	7.52779	0.0107625	0.155826	YAP1	protein_coding	Yes1 associated transcriptional regulator [Source:HGNC Symbol;Acc:HGNC:16262]
ENSG00000125775	1.77386	4.97645	7.5685	0.0107719	0.155826	SDCBP2	protein_coding	syndecan binding protein 2 [Source:HGNC Symbol;Acc:HGNC:15756]
ENSG00000115705	4.0959	-1.7423	7.5107	0.0107757	0.155826	TPO	protein_coding	thyroid peroxidase [Source:HGNC Symbol;Acc:HGNC:12015]
ENSG00000134146	-0.430469	3.46876	7.52427	0.0107793	0.155826	DPH6	protein_coding	diphthamine biosynthesis 6 [Source:HGNC Symbol;Acc:HGNC:30543]
ENSG00000237984	1.068	0.321107	7.5293	0.0107989	0.15601	PTENP1	transcribed_processed_pseudogene	phosphatase and tensin homolog pseudogene 1 [Source:HGNC Symbol;Acc:HGNC:9589]
ENSG00000128045	1.0497	0.144072	7.52573	0.0108101	0.156073	RASL11B	protein_coding	RAS like family 11 member B [Source:HGNC Symbol;Acc:HGNC:23804]
ENSG00000120860	0.388215	4.2294	7.51246	0.0108339	0.156318	WASHC3	protein_coding	WASH complex subunit 3 [Source:HGNC Symbol;Acc:HGNC:24256]
ENSG00000235078	1.00848	-1.20578	7.47528	0.010856	0.156465		lncRNA	novel transcript, antisense to ADI1
ENSG00000111596	-0.204679	6.31847	7.50731	0.0108578	0.156465	CNOT2	protein_coding	CCR4-NOT transcription complex subunit 2 [Source:HGNC Symbol;Acc:HGNC:7878]
ENSG00000164107	0.889467	7.26857	7.52139	0.0108832	0.156732	HAND2	protein_coding	heart and neural crest derivatives expressed 2 [Source:HGNC Symbol;Acc:HGNC:4808]
ENSG00000118960	0.311369	5.21986	7.49893	0.0108971	0.156753	HS1BP3	protein_coding	HCLS1 binding protein 3 [Source:HGNC Symbol;Acc:HGNC:24979]
ENSG00000164329	-0.257363	5.905	7.49864	0.0108984	0.156753	TENT2	protein_coding	terminal nucleotidyltransferase 2 [Source:HGNC Symbol;Acc:HGNC:26776]
ENSG00000197959	-0.431888	2.32542	7.49737	0.0109061	0.156764	DNM3	protein_coding	dynamin 3 [Source:HGNC Symbol;Acc:HGNC:29125]
ENSG00000228118	5.45082	-2.66021	7.43087	0.0109189	0.15685	MYL6P5	processed_pseudogene	MYL6 pseudogene 5 [Source:HGNC Symbol;Acc:HGNC:51646]
ENSG00000167840	0.383764	2.84104	7.49225	0.0109294	0.156902	ZNF232	protein_coding	zinc finger protein 232 [Source:HGNC Symbol;Acc:HGNC:13026]
ENSG00000131584	0.451027	4.44047	7.4883	0.0109472	0.157059	ACAP3	protein_coding	ArfGAP with coiled-coil, ankyrin repeat and PH domains 3 [Source:HGNC Symbol;Acc:HGNC:16754]
ENSG00000259612	1.86376	-1.04789	7.39917	0.0109712	0.157103	EEF1A1P22	processed_pseudogene	eukaryotic translation elongation factor 1 alpha 1 pseudogene 22 [Source:HGNC Symbol;Acc:HGNC:37895]
ENSG00000196365	0.411641	6.19115	7.48247	0.0109746	0.157103	LONP1	protein_coding	lon peptidase 1, mitochondrial [Source:HGNC Symbol;Acc:HGNC:9479]
ENSG00000101951	1.46739	2.79625	7.50848	0.0109774	0.157103	PAGE4	protein_coding	PAGE family member 4 [Source:HGNC Symbol;Acc:HGNC:4108]
ENSG00000113658	-0.311568	7.66503	7.4818	0.0109778	0.157103	SMAD5	protein_coding	SMAD family member 5 [Source:HGNC Symbol;Acc:HGNC:6771]
ENSG00000167757	-1.2084	2.5757	7.4949	0.010985	0.157107	KLK11	protein_coding	kallikrein related peptidase 11 [Source:HGNC Symbol;Acc:HGNC:6359]
ENSG00000196139	0.921054	3.46371	7.48544	0.0109995	0.157217	AKR1C3	protein_coding	aldo-keto reductase family 1 member C3 [Source:HGNC Symbol;Acc:HGNC:386]
ENSG00000006194	0.268322	3.96505	7.47419	0.0110141	0.157327	ZNF263	protein_coding	zinc finger protein 263 [Source:HGNC Symbol;Acc:HGNC:13056]
ENSG00000234961	1.46973	1.72957	7.48293	0.0110383	0.157547		lncRNA	novel transcript
ENSG00000107984	1.77262	6.20574	7.52299	0.0110433	0.157547	DKK1	protein_coding	dickkopf WNT signaling pathway inhibitor 1 [Source:HGNC Symbol;Acc:HGNC:2891]
ENSG00000162777	-0.347002	4.96945	7.46051	0.011079	0.157953	DENND2D	protein_coding	DENN domain containing 2D [Source:HGNC Symbol;Acc:HGNC:26192]
ENSG00000184076	0.469048	5.24739	7.45811	0.0110905	0.157953	UQCR10	protein_coding	ubiquinol-cytochrome c reductase, complex III subunit X [Source:HGNC Symbol;Acc:HGNC:30863]
ENSG00000175550	0.456319	5.31116	7.45768	0.0110925	0.157953	DRAP1	protein_coding	DR1 associated protein 1 [Source:HGNC Symbol;Acc:HGNC:3019]
ENSG00000276101	0.861075	-1.08881	7.43476	0.0111149	0.158173		lncRNA	novel transcript, antisense to SLC38A10
ENSG00000240376	1.90407	0.26498	7.46384	0.011144	0.15834		processed_pseudogene	ribosomal protein S8 (RPS8) pseudogene
ENSG00000119820	-0.283362	6.63016	7.44682	0.0111446	0.15834	YIPF4	protein_coding	Yip1 domain family member 4 [Source:HGNC Symbol;Acc:HGNC:28145]
ENSG00000249364	-0.964081	-0.0432419	7.4595	0.0111475	0.15834	LINC02997	lncRNA	long intergenic non-protein coding RNA 2997 [Source:HGNC Symbol;Acc:HGNC:56113]
ENSG00000117614	0.405942	5.37089	7.43923	0.0111812	0.158466	SYF2	protein_coding	SYF2 pre-mRNA splicing factor [Source:HGNC Symbol;Acc:HGNC:19824]
ENSG00000124151	-0.228591	6.84879	7.43857	0.0111844	0.158466	NCOA3	protein_coding	nuclear receptor coactivator 3 [Source:HGNC Symbol;Acc:HGNC:7670]
ENSG00000196562	0.652923	8.67783	7.44078	0.0111933	0.158466	SULF2	protein_coding	sulfatase 2 [Source:HGNC Symbol;Acc:HGNC:20392]
ENSG00000213500	2.24212	-2.3973	7.17245	0.0112028	0.158466	LAP3P2	processed_pseudogene	leucine aminopeptidase 3 pseudogene 2 [Source:HGNC Symbol;Acc:HGNC:42365]
ENSG00000251143	1.04446	0.876102	7.44057	0.0112056	0.158466		lncRNA	novel transcript
ENSG00000278492	-1.01974	-2.02078	7.31466	0.011215	0.158466		lncRNA	novel transcript, sense intronic to ZNF155
ENSG00000196116	0.315814	4.96989	7.4321	0.0112157	0.158466	TDRD7	protein_coding	tudor domain containing 7 [Source:HGNC Symbol;Acc:HGNC:30831]
ENSG00000103194	-0.322029	6.62831	7.43033	0.0112242	0.158466	USP10	protein_coding	ubiquitin specific peptidase 10 [Source:HGNC Symbol;Acc:HGNC:12608]
ENSG00000280115	-1.03823	-1.73356	7.39028	0.0112252	0.158466		TEC	TEC
ENSG00000136942	0.680849	8.66402	7.43515	0.0112258	0.158466	RPL35	protein_coding	ribosomal protein L35 [Source:HGNC Symbol;Acc:HGNC:10344]
ENSG00000049449	0.808204	7.41109	7.43944	0.0112483	0.158616	RCN1	protein_coding	reticulocalbin 1 [Source:HGNC Symbol;Acc:HGNC:9934]
ENSG00000106028	0.365454	5.79724	7.42495	0.0112503	0.158616	SSBP1	protein_coding	single stranded DNA binding protein 1 [Source:HGNC Symbol;Acc:HGNC:11317]
ENSG00000095932	2.22763	0.155722	7.39545	0.0112815	0.158709	SMIM24	protein_coding	small integral membrane protein 24 [Source:HGNC Symbol;Acc:HGNC:37244]
ENSG00000104081	-0.733992	5.77796	7.43104	0.0112871	0.158709	BMF	protein_coding	Bcl2 modifying factor [Source:HGNC Symbol;Acc:HGNC:24132]
ENSG00000168481	-1.25304	-2.34686	7.39463	0.0112876	0.158709	LGI3	protein_coding	leucine rich repeat LGI family member 3 [Source:HGNC Symbol;Acc:HGNC:18711]
ENSG00000289449	-1.04272	-1.27973	7.41581	0.0113198	0.158709		lncRNA	novel transcript, antisense to GPM6B
ENSG00000250526	1.84852	-1.46381	7.24301	0.011323	0.158709	CCT6P2	processed_pseudogene	chaperonin containing TCP1 subunit 6 pseudogene 2 [Source:HGNC Symbol;Acc:HGNC:35150]
ENSG00000279133	-0.470895	2.34697	7.40875	0.0113308	0.158709		TEC	TEC
ENSG00000170231	0.968414	0.428967	7.41609	0.0113351	0.158709	FABP6	protein_coding	fatty acid binding protein 6 [Source:HGNC Symbol;Acc:HGNC:3561]
ENSG00000139289	0.915651	6.54365	7.4321	0.0113468	0.158709	PHLDA1	protein_coding	pleckstrin homology like domain family A member 1 [Source:HGNC Symbol;Acc:HGNC:8933]
ENSG00000186260	-0.341953	6.65755	7.40293	0.0113579	0.158709	MRTFB	protein_coding	myocardin related transcription factor B [Source:HGNC Symbol;Acc:HGNC:29819]
ENSG00000275126	0.95189	4.90063	7.42325	0.0113591	0.158709	H4C13	protein_coding	H4 clustered histone 13 [Source:HGNC Symbol;Acc:HGNC:4791]
ENSG00000232341	2.59931	-2.57777	7.13818	0.0113685	0.158709	RPL4P2	processed_pseudogene	ribosomal protein L4 pseudogene 2 [Source:HGNC Symbol;Acc:HGNC:36836]
ENSG00000182902	1.35325	-0.594673	7.40313	0.0113699	0.158709	SLC25A18	protein_coding	solute carrier family 25 member 18 [Source:HGNC Symbol;Acc:HGNC:10988]
ENSG00000284966	1.36397	-2.26443	7.0807	0.011374	0.158709		lncRNA	novel transcript, antisense to EFNB2
ENSG00000204923	-0.512694	1.94674	7.39912	0.0113791	0.158709	FBXO48	protein_coding	F-box protein 48 [Source:HGNC Symbol;Acc:HGNC:33857]
ENSG00000198535	3.25264	8.61411	7.45514	0.0113803	0.158709	C2CD4A	protein_coding	C2 calcium dependent domain containing 4A [Source:HGNC Symbol;Acc:HGNC:33627]
ENSG00000213462	-1.09096	4.30039	7.42999	0.0113803	0.158709	ERV3-1	protein_coding	endogenous retrovirus group 3 member 1, envelope [Source:HGNC Symbol;Acc:HGNC:3454]
ENSG00000099899	0.331401	4.2836	7.39815	0.0113816	0.158709	TRMT2A	protein_coding	tRNA methyltransferase 2 homolog A [Source:HGNC Symbol;Acc:HGNC:24974]
ENSG00000109536	0.485497	4.32635	7.39804	0.011382	0.158709	FRG1	protein_coding	FSHD region gene 1 [Source:HGNC Symbol;Acc:HGNC:3954]
ENSG00000020922	-0.299264	5.64016	7.39231	0.0114101	0.159003	MRE11	protein_coding	MRE11 homolog, double strand break repair nuclease [Source:HGNC Symbol;Acc:HGNC:7230]
ENSG00000265033	4.10696	-0.532146	7.19327	0.01142	0.159044	RN7SL262P	misc_RNA	RNA, 7SL, cytoplasmic 262, pseudogene [Source:HGNC Symbol;Acc:HGNC:46278]
ENSG00000142186	0.299811	6.31147	7.38598	0.0114414	0.159175	SCYL1	protein_coding	SCY1 like pseudokinase 1 [Source:HGNC Symbol;Acc:HGNC:14372]
ENSG00000120156	-0.774451	4.81632	7.39777	0.0114434	0.159175	TEK	protein_coding	TEK receptor tyrosine kinase [Source:HGNC Symbol;Acc:HGNC:11724]
ENSG00000142634	0.4349	5.35597	7.38002	0.011471	0.159463	EFHD2	protein_coding	EF-hand domain family member D2 [Source:HGNC Symbol;Acc:HGNC:28670]
ENSG00000101138	-0.26381	5.44172	7.37802	0.0114809	0.159503	CSTF1	protein_coding	cleavage stimulation factor subunit 1 [Source:HGNC Symbol;Acc:HGNC:2483]
ENSG00000106392	-0.406044	5.1318	7.37655	0.0114882	0.159507	C1GALT1	protein_coding	core 1 synthase, glycoprotein-N-acetylgalactosamine 3-beta-galactosyltransferase 1 [Source:HGNC Symbol;Acc:HGNC:24337]
ENSG00000124570	0.3297	6.52184	7.36983	0.0115216	0.159874	SERPINB6	protein_coding	serpin family B member 6 [Source:HGNC Symbol;Acc:HGNC:8950]
ENSG00000223529	1.69148	-0.116669	7.37858	0.0115333	0.159939	EEF1A1P8	processed_pseudogene	eukaryotic translation elongation factor 1 alpha 1 pseudogene 8 [Source:HGNC Symbol;Acc:HGNC:3203]
ENSG00000253837	0.741656	-1.15609	7.34458	0.011545	0.160003	LOXL2-AS1	lncRNA	LOXL2 antisense RNA 1 [Source:HGNC Symbol;Acc:HGNC:56648]
ENSG00000108826	0.368183	4.90879	7.36319	0.0115549	0.160003	MRPL27	protein_coding	mitochondrial ribosomal protein L27 [Source:HGNC Symbol;Acc:HGNC:14483]
ENSG00000250790	-0.598661	0.982126	7.36454	0.0115622	0.160003		lncRNA	novel transcript
ENSG00000235997	-1.07251	-1.53452	7.13214	0.011566	0.160003	LINC01936	lncRNA	long intergenic non-protein coding RNA 1936 [Source:HGNC Symbol;Acc:HGNC:52759]
ENSG00000103888	2.14806	4.99701	7.41004	0.0115864	0.160188	CEMIP	protein_coding	cell migration inducing hyaluronidase 1 [Source:HGNC Symbol;Acc:HGNC:29213]
ENSG00000177565	-0.371193	8.55569	7.35018	0.0116201	0.160524	TBL1XR1	protein_coding	TBL1X/Y related 1 [Source:HGNC Symbol;Acc:HGNC:29529]
ENSG00000135736	0.541078	3.70708	7.34908	0.0116261	0.160524	CCDC102A	protein_coding	coiled-coil domain containing 102A [Source:HGNC Symbol;Acc:HGNC:28097]
ENSG00000238116	2.5958	-2.86989	7.13284	0.0116345	0.160524	RAD21P1	processed_pseudogene	RAD21 pseudogene 1 [Source:HGNC Symbol;Acc:HGNC:55032]
ENSG00000131143	0.464806	7.6548	7.34647	0.0116388	0.160524	COX4I1	protein_coding	cytochrome c oxidase subunit 4I1 [Source:HGNC Symbol;Acc:HGNC:2265]
ENSG00000259032	2.64374	-2.51449	7.11027	0.0116493	0.160572	ENSAP2	processed_pseudogene	endosulfine alpha pseudogene 2 [Source:HGNC Symbol;Acc:HGNC:20011]
ENSG00000078114	-0.709778	5.8343	7.35432	0.01166	0.160622	NEBL	protein_coding	nebulette [Source:HGNC Symbol;Acc:HGNC:16932]
ENSG00000075945	-0.270819	6.05311	7.33777	0.0116828	0.160839	KIFAP3	protein_coding	kinesin associated protein 3 [Source:HGNC Symbol;Acc:HGNC:17060]
ENSG00000188060	0.605176	2.21401	7.33599	0.0116939	0.160895	RAB42	protein_coding	RAB42, member RAS oncogene family [Source:HGNC Symbol;Acc:HGNC:28702]
ENSG00000170185	-0.240995	6.30692	7.33096	0.0117173	0.16112	USP38	protein_coding	ubiquitin specific peptidase 38 [Source:HGNC Symbol;Acc:HGNC:20067]
ENSG00000119125	1.30457	7.26445	7.38166	0.0117247	0.161125	GDA	protein_coding	guanine deaminase [Source:HGNC Symbol;Acc:HGNC:4212]
ENSG00000158014	3.10028	7.32246	7.38107	0.0117451	0.161308	SLC30A2	protein_coding	solute carrier family 30 member 2 [Source:HGNC Symbol;Acc:HGNC:11013]
ENSG00000004838	0.94273	3.55651	7.33264	0.0117633	0.161461	ZMYND10	protein_coding	zinc finger MYND-type containing 10 [Source:HGNC Symbol;Acc:HGNC:19412]
ENSG00000180015	1.8345	-1.52028	7.14798	0.011787	0.161689		processed_pseudogene	mitochondrial translational release factor 1-like (MTRF1L) pseudogene
ENSG00000125977	0.370939	6.21032	7.30976	0.0118256	0.16212	EIF2S2	protein_coding	eukaryotic translation initiation factor 2 subunit beta [Source:HGNC Symbol;Acc:HGNC:3266]
ENSG00000113648	0.3113	7.67632	7.3067	0.0118412	0.162194	MACROH2A1	protein_coding	macroH2A.1 histone [Source:HGNC Symbol;Acc:HGNC:4740]
ENSG00000179335	0.227934	4.93898	7.30595	0.0118451	0.162194	CLK3	protein_coding	CDC like kinase 3 [Source:HGNC Symbol;Acc:HGNC:2071]
ENSG00000140519	3.08758	-2.7756	7.15175	0.0118613	0.162318	RHCG	protein_coding	Rh family C glycoprotein [Source:HGNC Symbol;Acc:HGNC:18140]
ENSG00000023228	-0.283891	7.56203	7.30047	0.0118733	0.162385	NDUFS1	protein_coding	NADH:ubiquinone oxidoreductase core subunit S1 [Source:HGNC Symbol;Acc:HGNC:7707]
ENSG00000177822	1.15004	0.117249	7.30346	0.0119157	0.162867	TENM3-AS1	lncRNA	TENM3 antisense RNA 1 [Source:HGNC Symbol;Acc:HGNC:28076]
ENSG00000262003	1.26313	-1.25164	7.2307	0.0119267	0.16292		lncRNA	novel transcript, antisense to NXN
ENSG00000259865	-0.764455	1.12771	7.28826	0.0119451	0.163074		lncRNA	novel transcript
ENSG00000196188	2.43642	0.109568	7.24491	0.0119544	0.163102	CTSE	protein_coding	cathepsin E [Source:HGNC Symbol;Acc:HGNC:2530]
ENSG00000243424	3.79897	-2.21208	7.27599	0.0119854	0.16332	RN7SL107P	misc_RNA	RNA, 7SL, cytoplasmic 107, pseudogene [Source:HGNC Symbol;Acc:HGNC:46123]
ENSG00000218014	3.15181	-0.58106	7.03404	0.0119908	0.16332	KRT19P1	processed_pseudogene	keratin 19 pseudogene 1 [Source:HGNC Symbol;Acc:HGNC:33422]
ENSG00000100243	0.507629	6.67045	7.27761	0.0119918	0.16332	CYB5R3	protein_coding	cytochrome b5 reductase 3 [Source:HGNC Symbol;Acc:HGNC:2873]
ENSG00000011114	-0.232171	7.03925	7.27559	0.0120023	0.163366	BTBD7	protein_coding	BTB domain containing 7 [Source:HGNC Symbol;Acc:HGNC:18269]
ENSG00000158828	0.339774	6.11113	7.26885	0.0120375	0.163425	PINK1	protein_coding	PTEN induced kinase 1 [Source:HGNC Symbol;Acc:HGNC:14581]
ENSG00000177370	0.314001	4.54117	7.26848	0.0120395	0.163425	TIMM22	protein_coding	translocase of inner mitochondrial membrane 22 [Source:HGNC Symbol;Acc:HGNC:17317]
ENSG00000092094	0.382418	4.37377	7.26833	0.0120404	0.163425	OSGEP	protein_coding	O-sialoglycoprotein endopeptidase [Source:HGNC Symbol;Acc:HGNC:18028]
ENSG00000161036	0.44454	4.18916	7.26759	0.0120443	0.163425	LRWD1	protein_coding	leucine rich repeats and WD repeat domain containing 1 [Source:HGNC Symbol;Acc:HGNC:21769]
ENSG00000144827	-0.335985	5.14011	7.26702	0.0120471	0.163425	ABHD10	protein_coding	abhydrolase domain containing 10, depalmitoylase [Source:HGNC Symbol;Acc:HGNC:25656]
ENSG00000204711	0.989051	1.18214	7.2697	0.0120501	0.163425	CFAP95	protein_coding	cilia and flagella associated protein 95 [Source:HGNC Symbol;Acc:HGNC:31422]
ENSG00000115268	0.583543	7.56782	7.26621	0.0120602	0.163425	RPS15	protein_coding	ribosomal protein S15 [Source:HGNC Symbol;Acc:HGNC:10388]
ENSG00000201428	3.87745	-2.06292	7.23616	0.0120639	0.163425	RN7SKP71	misc_RNA	RN7SK pseudogene 71 [Source:HGNC Symbol;Acc:HGNC:45795]
ENSG00000278993	0.88654	-1.91358	7.05928	0.0121007	0.163825		TEC	novel transcript
ENSG00000049323	-0.66942	6.9656	7.26441	0.0121155	0.16393	LTBP1	protein_coding	latent transforming growth factor beta binding protein 1 [Source:HGNC Symbol;Acc:HGNC:6714]
ENSG00000261051	-0.95615	-1.0724	7.26953	0.0121364	0.164115		lncRNA	novel transcript, overlapping to PLOD2
ENSG00000135218	1.53743	5.94156	7.29447	0.0121717	0.164495	CD36	protein_coding	CD36 molecule [Source:HGNC Symbol;Acc:HGNC:1663]
ENSG00000232093	1.0881	-0.706576	7.24941	0.0121973	0.164744	DCST1-AS1	lncRNA	DCST1 antisense RNA 1 [Source:HGNC Symbol;Acc:HGNC:41147]
ENSG00000205336	-0.694134	6.4306	7.24712	0.012214	0.164839	ADGRG1	protein_coding	adhesion G protein-coupled receptor G1 [Source:HGNC Symbol;Acc:HGNC:4512]
ENSG00000157214	-0.732236	3.28687	7.23385	0.0122227	0.164839	STEAP2	protein_coding	STEAP2 metalloreductase [Source:HGNC Symbol;Acc:HGNC:17885]
ENSG00000177479	0.200057	5.88565	7.23124	0.0122361	0.164839	ARIH2	protein_coding	ariadne RBR E3 ubiquitin protein ligase 2 [Source:HGNC Symbol;Acc:HGNC:690]
ENSG00000204001	-2.48543	-3.0593	6.98164	0.0122367	0.164839	LCN8	protein_coding	lipocalin 8 [Source:HGNC Symbol;Acc:HGNC:27038]
ENSG00000101109	-0.225921	6.11665	7.23041	0.0122405	0.164839	STK4	protein_coding	serine/threonine kinase 4 [Source:HGNC Symbol;Acc:HGNC:11408]
ENSG00000179010	0.298056	8.20043	7.22668	0.0122604	0.164923	MRFAP1	protein_coding	Morf4 family associated protein 1 [Source:HGNC Symbol;Acc:HGNC:24549]
ENSG00000160087	0.272882	5.34704	7.22532	0.0122677	0.164923	UBE2J2	protein_coding	ubiquitin conjugating enzyme E2 J2 [Source:HGNC Symbol;Acc:HGNC:19268]
ENSG00000251364	-0.81609	0.0925115	7.23266	0.0122684	0.164923	SYT9-AS1	lncRNA	SYT9 antisense RNA 1 [Source:HGNC Symbol;Acc:HGNC:56173]
ENSG00000131023	-0.294685	6.66247	7.22342	0.0122778	0.164952	LATS1	protein_coding	large tumor suppressor kinase 1 [Source:HGNC Symbol;Acc:HGNC:6514]
ENSG00000198406	1.38502	-0.529985	7.21573	0.0123044	0.165176	BZW1P2	processed_pseudogene	basic leucine zipper and W2 domains 1 pseudogene 2 [Source:HGNC Symbol;Acc:HGNC:33954]
ENSG00000281404	-1.00495	0.93113	7.21831	0.0123178	0.165176	LINC01176	lncRNA	long intergenic non-protein coding RNA 1176 [Source:HGNC Symbol;Acc:HGNC:49548]
ENSG00000025708	0.676253	5.54321	7.21952	0.0123253	0.165176	TYMP	protein_coding	thymidine phosphorylase [Source:HGNC Symbol;Acc:HGNC:3148]
ENSG00000188761	1.3554	1.93232	7.2259	0.0123283	0.165176	BCL2L15	protein_coding	BCL2 like 15 [Source:HGNC Symbol;Acc:HGNC:33624]
ENSG00000159761	0.771142	0.273571	7.22162	0.0123307	0.165176	C16orf86	protein_coding	chromosome 16 open reading frame 86 [Source:HGNC Symbol;Acc:HGNC:33755]
ENSG00000181991	0.288237	4.80714	7.20942	0.012353	0.165378	MRPS11	protein_coding	mitochondrial ribosomal protein S11 [Source:HGNC Symbol;Acc:HGNC:14050]
ENSG00000123342	0.577675	4.16523	7.20732	0.0123645	0.165435	MMP19	protein_coding	matrix metallopeptidase 19 [Source:HGNC Symbol;Acc:HGNC:7165]
ENSG00000131470	0.550831	2.0096	7.20429	0.0123835	0.165591	PSMC3IP	protein_coding	PSMC3 interacting protein [Source:HGNC Symbol;Acc:HGNC:17928]
ENSG00000162415	-0.433605	2.71866	7.19957	0.0124071	0.165743	ZSWIM5	protein_coding	zinc finger SWIM-type containing 5 [Source:HGNC Symbol;Acc:HGNC:29299]
ENSG00000228971	1.47879	-1.22111	7.01345	0.0124093	0.165743	LINC02607	lncRNA	long intergenic non-protein coding RNA 2607 [Source:HGNC Symbol;Acc:HGNC:54049]
ENSG00000169683	0.427436	3.8798	7.1948	0.0124322	0.165901	LRRC45	protein_coding	leucine rich repeat containing 45 [Source:HGNC Symbol;Acc:HGNC:28302]
ENSG00000186854	0.865352	-0.377288	7.20717	0.0124357	0.165901	TRABD2A	protein_coding	TraB domain containing 2A [Source:HGNC Symbol;Acc:HGNC:27013]
ENSG00000170832	-0.279627	5.73983	7.18599	0.0124797	0.166366	USP32	protein_coding	ubiquitin specific peptidase 32 [Source:HGNC Symbol;Acc:HGNC:19143]
ENSG00000147459	-0.491613	6.9875	7.185	0.0124851	0.166366	DOCK5	protein_coding	dedicator of cytokinesis 5 [Source:HGNC Symbol;Acc:HGNC:23476]
ENSG00000128692	1.65869	-1.19469	7.09977	0.0125201	0.166735	EIF2S2P4	processed_pseudogene	eukaryotic translation initiation factor 2 subunit 2 beta pseudogene 4 [Source:HGNC Symbol;Acc:HGNC:37626]
ENSG00000179869	-0.766743	2.26197	7.17608	0.012536	0.166785	ABCA13	protein_coding	ATP binding cassette subfamily A member 13 [Source:HGNC Symbol;Acc:HGNC:14638]
ENSG00000089775	-0.293131	4.62499	7.1747	0.0125414	0.166785	ZBTB25	protein_coding	zinc finger and BTB domain containing 25 [Source:HGNC Symbol;Acc:HGNC:13112]
ENSG00000168621	-0.942198	-0.95373	6.92939	0.0125458	0.166785	GDNF	protein_coding	glial cell derived neurotrophic factor [Source:HGNC Symbol;Acc:HGNC:4232]
ENSG00000245571	-0.380948	2.04701	7.17031	0.0125678	0.166861	FAM111A-DT	lncRNA	FAM111A divergent transcript [Source:HGNC Symbol;Acc:HGNC:53752]
ENSG00000130717	0.320158	4.74593	7.16888	0.0125733	0.166861	UCK1	protein_coding	uridine-cytidine kinase 1 [Source:HGNC Symbol;Acc:HGNC:14859]
ENSG00000174109	0.436044	2.93544	7.16902	0.0125735	0.166861	UQCC4	protein_coding	ubiquinol-cytochrome c reductase complex assembly factor 4 [Source:HGNC Symbol;Acc:HGNC:27558]
ENSG00000284638	1.86285	-0.0880795	7.08543	0.0125982	0.167089	SMIM44	protein_coding	small integral membrane protein 44 [Source:HGNC Symbol;Acc:HGNC:55815]
ENSG00000221953	0.798717	-0.46293	7.18023	0.0126053	0.167089	LINC02897	lncRNA	long intergenic non-protein coding RNA 2897 [Source:HGNC Symbol;Acc:HGNC:33759]
ENSG00000271828	-1.23929	-1.88251	7.05148	0.0126144	0.167113		lncRNA	novel transcript, antisense to MIER3
ENSG00000091129	-0.764049	5.41119	7.16469	0.0126689	0.167738	NRCAM	protein_coding	neuronal cell adhesion molecule [Source:HGNC Symbol;Acc:HGNC:7994]
ENSG00000247982	0.563355	0.98883	7.14567	0.0127128	0.168176	LINC00926	lncRNA	long intergenic non-protein coding RNA 926 [Source:HGNC Symbol;Acc:HGNC:27514]
ENSG00000287281	0.748419	0.968573	7.14551	0.0127194	0.168176		lncRNA	novel transcript
ENSG00000211598	4.08034	0.84917	7.09362	0.0127241	0.168176	IGKV4-1	IG_V_gene	immunoglobulin kappa variable 4-1 [Source:HGNC Symbol;Acc:HGNC:5834]
ENSG00000023608	0.466748	3.23867	7.139	0.0127391	0.168277	SNAPC1	protein_coding	small nuclear RNA activating complex polypeptide 1 [Source:HGNC Symbol;Acc:HGNC:11134]
ENSG00000085733	0.377953	7.91463	7.13494	0.012761	0.168316	CTTN	protein_coding	cortactin [Source:HGNC Symbol;Acc:HGNC:3338]
ENSG00000105894	1.17899	6.32113	7.1751	0.0127715	0.168316	PTN	protein_coding	pleiotrophin [Source:HGNC Symbol;Acc:HGNC:9630]
ENSG00000153406	0.417645	5.04609	7.12699	0.0128055	0.168316	NMRAL1	protein_coding	NmrA like redox sensor 1 [Source:HGNC Symbol;Acc:HGNC:24987]
ENSG00000184983	0.480514	5.773	7.12654	0.0128079	0.168316	NDUFA6	protein_coding	NADH:ubiquinone oxidoreductase subunit A6 [Source:HGNC Symbol;Acc:HGNC:7690]
ENSG00000108582	-0.366366	8.09789	7.1264	0.0128087	0.168316	CPD	protein_coding	carboxypeptidase D [Source:HGNC Symbol;Acc:HGNC:2301]
ENSG00000114854	1.87638	1.97729	7.15727	0.0128193	0.168316	TNNC1	protein_coding	troponin C1, slow skeletal and cardiac type [Source:HGNC Symbol;Acc:HGNC:11943]
ENSG00000205670	0.900822	-1.56174	7.08217	0.0128259	0.168316	SMIM11	protein_coding	small integral membrane protein 11 [Source:HGNC Symbol;Acc:HGNC:1293]
ENSG00000135678	-0.950867	9.23404	7.1447	0.0128275	0.168316	CPM	protein_coding	carboxypeptidase M [Source:HGNC Symbol;Acc:HGNC:2311]
ENSG00000177459	0.85358	2.31307	7.12336	0.0128285	0.168316	ERICH5	protein_coding	glutamate rich 5 [Source:HGNC Symbol;Acc:HGNC:26823]
ENSG00000118217	-0.213164	6.95073	7.12208	0.012833	0.168316	ATF6	protein_coding	activating transcription factor 6 [Source:HGNC Symbol;Acc:HGNC:791]
ENSG00000158669	0.325232	6.91077	7.12181	0.0128345	0.168316	GPAT4	protein_coding	glycerol-3-phosphate acyltransferase 4 [Source:HGNC Symbol;Acc:HGNC:20880]
ENSG00000152939	-0.315089	5.9947	7.12136	0.012837	0.168316	MARVELD2	protein_coding	MARVEL domain containing 2 [Source:HGNC Symbol;Acc:HGNC:26401]
ENSG00000267809	2.09529	-1.10077	6.95859	0.0128417	0.168316	NDUFV2P1	processed_pseudogene	NADH:ubiquinone oxidoreductase core subunit V2 pseudogene 1 [Source:HGNC Symbol;Acc:HGNC:7718]
ENSG00000278129	-0.459555	4.78791	7.11867	0.0128521	0.168316	ZNF8	protein_coding	zinc finger protein 8 [Source:HGNC Symbol;Acc:HGNC:13154]
ENSG00000238132	1.79109	-2.29419	6.8255	0.0128527	0.168316	GOLM2P1	processed_pseudogene	GOLM2 pseudogene 1 [Source:HGNC Symbol;Acc:HGNC:39251]
ENSG00000130511	0.398508	5.64487	7.11487	0.0128735	0.168492	SSBP4	protein_coding	single stranded DNA binding protein 4 [Source:HGNC Symbol;Acc:HGNC:15676]
ENSG00000125257	0.530108	5.66685	7.11012	0.0129003	0.168746	ABCC4	protein_coding	ATP binding cassette subfamily C member 4 [Source:HGNC Symbol;Acc:HGNC:55]
ENSG00000214552	1.65798	-2.34935	6.802	0.0129101	0.168759	COPS8P2	processed_pseudogene	COP9 signalosome subunit 8 pseudogene 2 [Source:HGNC Symbol;Acc:HGNC:45270]
ENSG00000157734	1.43657	1.32284	7.11678	0.0129235	0.168759	SNX22	protein_coding	sorting nexin 22 [Source:HGNC Symbol;Acc:HGNC:16315]
ENSG00000087302	0.304555	6.74144	7.10306	0.0129402	0.168759	RTRAF	protein_coding	RNA transcription, translation and transport factor [Source:HGNC Symbol;Acc:HGNC:23169]
ENSG00000078140	-0.284244	7.02386	7.10298	0.0129407	0.168759	UBE2K	protein_coding	ubiquitin conjugating enzyme E2 K [Source:HGNC Symbol;Acc:HGNC:4914]
ENSG00000122861	0.445899	4.66737	7.10178	0.0129475	0.168759	PLAU	protein_coding	plasminogen activator, urokinase [Source:HGNC Symbol;Acc:HGNC:9052]
ENSG00000273156	-0.582158	0.942686	7.1042	0.012948	0.168759		lncRNA	novel transcript
ENSG00000124356	0.231679	5.82552	7.10079	0.012953	0.168759	STAMBP	protein_coding	STAM binding protein [Source:HGNC Symbol;Acc:HGNC:16950]
ENSG00000103994	-0.275087	7.28544	7.09867	0.0129651	0.168771	ZNF106	protein_coding	zinc finger protein 106 [Source:HGNC Symbol;Acc:HGNC:12886]
ENSG00000092140	-0.341505	5.49275	7.09754	0.0129715	0.168771	G2E3	protein_coding	G2/M-phase specific E3 ubiquitin protein ligase [Source:HGNC Symbol;Acc:HGNC:20338]
ENSG00000174840	-0.281139	5.90465	7.09672	0.0129762	0.168771	PDE12	protein_coding	phosphodiesterase 12 [Source:HGNC Symbol;Acc:HGNC:25386]
ENSG00000233251	-0.889539	0.13531	7.10537	0.012991	0.168869		lncRNA	novel transcript, antisense to CCDC85A
ENSG00000101844	0.438415	3.65724	7.09276	0.0129991	0.168878	ATG4A	protein_coding	autophagy related 4A cysteine peptidase [Source:HGNC Symbol;Acc:HGNC:16489]
ENSG00000233476	0.832729	0.543313	7.09481	0.0130143	0.168932	EEF1A1P6	processed_pseudogene	eukaryotic translation elongation factor 1 alpha 1 pseudogene 6 [Source:HGNC Symbol;Acc:HGNC:3201]
ENSG00000231006	1.06374	-1.72389	6.99873	0.0130181	0.168932	RPL7P32	processed_pseudogene	ribosomal protein L7 pseudogene 32 [Source:HGNC Symbol;Acc:HGNC:35692]
ENSG00000197180	0.755509	0.717016	7.08671	0.0130557	0.169172	ATP6AP1-DT	lncRNA	ATP6AP1 divergent transcript [Source:HGNC Symbol;Acc:HGNC:25138]
ENSG00000185641	1.964	-0.730906	7.03976	0.0130578	0.169172		processed_pseudogene	ribosomal protein S25 (RPS25) pseudogene
ENSG00000171766	-0.520023	3.62096	7.08126	0.0130649	0.169172	GATM	protein_coding	glycine amidinotransferase [Source:HGNC Symbol;Acc:HGNC:4175]
ENSG00000215899	1.58099	-2.3894	6.77969	0.0130768	0.169172	EEF1A1P46	processed_pseudogene	eukaryotic translation elongation factor 1 alpha 1 pseudogene 46 [Source:HGNC Symbol;Acc:HGNC:56203]
ENSG00000229808	-0.918111	-1.12985	7.09535	0.0130832	0.169172		transcribed_processed_pseudogene	proteasome (prosome, macropain) activator subunit 3 (PA28 gamma; Ki) pseudogene
ENSG00000008517	0.951607	4.16149	7.09029	0.0130867	0.169172	IL32	protein_coding	interleukin 32 [Source:HGNC Symbol;Acc:HGNC:16830]
ENSG00000240961	4.67159	-0.79968	7.05128	0.0130944	0.169172	RN7SL415P	misc_RNA	RNA, 7SL, cytoplasmic 415, pseudogene [Source:HGNC Symbol;Acc:HGNC:46431]
ENSG00000243137	4.31156	-0.537793	6.93706	0.0130959	0.169172	PSG4	protein_coding	pregnancy specific beta-1-glycoprotein 4 [Source:HGNC Symbol;Acc:HGNC:9521]
ENSG00000116254	-0.876482	0.879407	6.75106	0.01311	0.169258	CHD5	protein_coding	chromodomain helicase DNA binding protein 5 [Source:HGNC Symbol;Acc:HGNC:16816]
ENSG00000179399	1.22257	-2.32273	6.74857	0.0131319	0.169445	GPC5	protein_coding	glypican 5 [Source:HGNC Symbol;Acc:HGNC:4453]
ENSG00000102172	0.416449	6.55661	7.06719	0.0131451	0.169519	SMS	protein_coding	spermine synthase [Source:HGNC Symbol;Acc:HGNC:11123]
ENSG00000172361	1.01192	2.13082	7.07003	0.013153	0.169526	CFAP53	protein_coding	cilia and flagella associated protein 53 [Source:HGNC Symbol;Acc:HGNC:26530]
ENSG00000164031	-0.358786	6.49846	7.06077	0.0131821	0.169694	DNAJB14	protein_coding	DnaJ heat shock protein family (Hsp40) member B14 [Source:HGNC Symbol;Acc:HGNC:25881]
ENSG00000244053	3.76592	-2.93986	6.84035	0.0131849	0.169694	RPL13AP2	processed_pseudogene	ribosomal protein L13a pseudogene 2 [Source:HGNC Symbol;Acc:HGNC:19675]
ENSG00000121766	0.362082	4.89726	7.05971	0.0131883	0.169694	ZCCHC17	protein_coding	zinc finger CCHC-type containing 17 [Source:HGNC Symbol;Acc:HGNC:30246]
ENSG00000097021	0.531848	4.01801	7.05218	0.0132322	0.170041	ACOT7	protein_coding	acyl-CoA thioesterase 7 [Source:HGNC Symbol;Acc:HGNC:24157]
ENSG00000114120	-0.387959	6.70516	7.05148	0.0132359	0.170041	SLC25A36	protein_coding	solute carrier family 25 member 36 [Source:HGNC Symbol;Acc:HGNC:25554]
ENSG00000158125	2.82727	3.18126	7.10195	0.0132587	0.170041	XDH	protein_coding	xanthine dehydrogenase [Source:HGNC Symbol;Acc:HGNC:12805]
ENSG00000166813	0.419961	3.72418	7.04571	0.0132699	0.170041	KIF7	protein_coding	kinesin family member 7 [Source:HGNC Symbol;Acc:HGNC:30497]
ENSG00000289138	-0.507208	1.94676	7.04585	0.0132713	0.170041		lncRNA	novel transcript, sense intronic to RAB5A
ENSG00000075886	1.38224	0.944781	7.05796	0.0132719	0.170041	TUBA3D	protein_coding	tubulin alpha 3d [Source:HGNC Symbol;Acc:HGNC:24071]
ENSG00000266900	-0.893873	0.00981578	7.05331	0.0132743	0.170041		lncRNA	novel transcript, sense intronic to KIAA1468
ENSG00000100604	-1.61747	1.66131	7.07328	0.0132749	0.170041	CHGA	protein_coding	chromogranin A [Source:HGNC Symbol;Acc:HGNC:1929]
ENSG00000162695	-0.296125	7.04136	7.03929	0.0133069	0.170277	SLC30A7	protein_coding	solute carrier family 30 member 7 [Source:HGNC Symbol;Acc:HGNC:19306]
ENSG00000119650	0.369147	4.28831	7.03909	0.0133083	0.170277	IFT43	protein_coding	intraflagellar transport 43 [Source:HGNC Symbol;Acc:HGNC:29669]
ENSG00000276853	-0.881612	-0.501896	7.05306	0.0133291	0.170448		lncRNA	novel transcript, sense intronic to LEMD3
ENSG00000182132	1.37545	2.20033	7.04589	0.0133474	0.170587	KCNIP1	protein_coding	potassium voltage-gated channel interacting protein 1 [Source:HGNC Symbol;Acc:HGNC:15521]
ENSG00000115107	-0.607215	5.52493	7.03679	0.0133551	0.170589	STEAP3	protein_coding	STEAP3 metalloreductase [Source:HGNC Symbol;Acc:HGNC:24592]
ENSG00000241529	2.01973	-0.849436	6.92148	0.0133798	0.170717	RN7SL767P	misc_RNA	RNA, 7SL, cytoplasmic 767, pseudogene [Source:HGNC Symbol;Acc:HGNC:46783]
ENSG00000162444	0.613298	4.29781	7.02653	0.0133829	0.170717	RBP7	protein_coding	retinol binding protein 7 [Source:HGNC Symbol;Acc:HGNC:30316]
ENSG00000288746	0.996725	-0.973872	7.00608	0.0133875	0.170717		lncRNA	novel transcript
ENSG00000250423	1.26853	6.58959	7.06492	0.0134395	0.171284	KIAA1210	protein_coding	KIAA1210 [Source:HGNC Symbol;Acc:HGNC:29218]
ENSG00000107819	0.428902	4.88555	7.01506	0.0134493	0.171314	SFXN3	protein_coding	sideroflexin 3 [Source:HGNC Symbol;Acc:HGNC:16087]
ENSG00000090097	0.435361	4.58228	7.01328	0.0134599	0.17132	PCBP4	protein_coding	poly(rC) binding protein 4 [Source:HGNC Symbol;Acc:HGNC:8652]
ENSG00000024048	-0.227051	6.54133	7.01242	0.0134648	0.17132	UBR2	protein_coding	ubiquitin protein ligase E3 component n-recognin 2 [Source:HGNC Symbol;Acc:HGNC:21289]
ENSG00000059122	0.421231	4.96453	7.01059	0.0134757	0.171363	FLYWCH1	protein_coding	FLYWCH-type zinc finger 1 [Source:HGNC Symbol;Acc:HGNC:25404]
ENSG00000189320	1.06029	-0.976157	6.97815	0.013503	0.171615	FAM180A	protein_coding	family with sequence similarity 180 member A [Source:HGNC Symbol;Acc:HGNC:33773]
ENSG00000011485	0.269046	5.57592	7.00199	0.0135267	0.171679	PPP5C	protein_coding	protein phosphatase 5 catalytic subunit [Source:HGNC Symbol;Acc:HGNC:9322]
ENSG00000174749	-0.5289	3.43679	7.00171	0.013529	0.171679	FAM241A	protein_coding	family with sequence similarity 241 member A [Source:HGNC Symbol;Acc:HGNC:26813]
ENSG00000154277	0.829169	3.38902	7.00521	0.0135354	0.171679	UCHL1	protein_coding	ubiquitin C-terminal hydrolase L1 [Source:HGNC Symbol;Acc:HGNC:12513]
ENSG00000173545	0.361396	5.01451	7.00007	0.0135382	0.171679	ZNF622	protein_coding	zinc finger protein 622 [Source:HGNC Symbol;Acc:HGNC:30958]
ENSG00000218502	1.98482	-2.38374	6.65801	0.01356	0.171796	H2AZP3	processed_pseudogene	H2A.Z histone pseudogene 3 [Source:HGNC Symbol;Acc:HGNC:38013]
ENSG00000267533	2.32311	-2.07051	6.74969	0.0135682	0.171796		processed_pseudogene	single stranded DNA binding protein 4 (SSBP4) pseudogene
ENSG00000275074	0.489487	2.47735	6.99504	0.0135699	0.171796	NUDT18	protein_coding	nudix hydrolase 18 [Source:HGNC Symbol;Acc:HGNC:26194]
ENSG00000177706	0.513544	5.12302	6.98974	0.0135999	0.172079	FAM20C	protein_coding	FAM20C golgi associated secretory pathway kinase [Source:HGNC Symbol;Acc:HGNC:22140]
ENSG00000186767	-0.410632	4.37752	6.98836	0.0136082	0.172089	SPIN4	protein_coding	spindlin family member 4 [Source:HGNC Symbol;Acc:HGNC:27040]
ENSG00000061337	0.734959	3.39085	6.98533	0.0136268	0.172229	LZTS1	protein_coding	leucine zipper tumor suppressor 1 [Source:HGNC Symbol;Acc:HGNC:13861]
ENSG00000218537	1.69628	0.7412	6.99133	0.0136503	0.172271	MIF-AS1	lncRNA	MIF antisense RNA 1 [Source:HGNC Symbol;Acc:HGNC:27669]
ENSG00000281398	-0.609416	1.88285	6.98102	0.0136553	0.172271	SNHG4	lncRNA	small nucleolar RNA host gene 4 [Source:HGNC Symbol;Acc:HGNC:32964]
ENSG00000213569	2.68853	-2.24738	6.77909	0.0136556	0.172271	GTF3C6P2	processed_pseudogene	GTF3C6 pseudogene 2 [Source:HGNC Symbol;Acc:HGNC:55024]
ENSG00000224781	2.08763	-1.24322	6.80007	0.0136604	0.172271	EIF4A2P4	processed_pseudogene	eukaryotic translation initiation factor 4A2 pseudogene 4 [Source:HGNC Symbol;Acc:HGNC:45101]
ENSG00000289208	-0.993583	-1.38006	6.96879	0.0136886	0.172472		lncRNA	novel transcript, sense intronic to GPHN
ENSG00000135404	0.491367	8.75687	6.97447	0.0136914	0.172472	CD63	protein_coding	CD63 molecule [Source:HGNC Symbol;Acc:HGNC:1692]
ENSG00000142669	0.46439	6.51553	6.97106	0.013712	0.172636	SH3BGRL3	protein_coding	SH3 domain binding glutamate rich protein like 3 [Source:HGNC Symbol;Acc:HGNC:15568]
ENSG00000104093	-0.413765	5.62918	6.96886	0.0137252	0.172708	DMXL2	protein_coding	Dmx like 2 [Source:HGNC Symbol;Acc:HGNC:2938]
ENSG00000173915	0.402909	5.76026	6.96751	0.0137334	0.172715	ATP5MK	protein_coding	ATP synthase membrane subunit k [Source:HGNC Symbol;Acc:HGNC:30889]
ENSG00000275854	-0.698413	-0.244044	6.97752	0.0137453	0.17277		lncRNA	novel transcript, sense intronic to YARS2
ENSG00000169169	0.571963	3.28729	6.95934	0.0137836	0.173156	CPT1C	protein_coding	carnitine palmitoyltransferase 1C [Source:HGNC Symbol;Acc:HGNC:18540]
ENSG00000226360	1.17027	-0.317327	6.96783	0.0138069	0.173277	RPL10AP6	processed_pseudogene	ribosomal protein L10a pseudogene 6 [Source:HGNC Symbol;Acc:HGNC:36504]
ENSG00000231848	1.85085	-2.45512	6.63751	0.0138084	0.173277	KRTCAP2P1	processed_pseudogene	KRTCAP2 pseudogene 1 [Source:HGNC Symbol;Acc:HGNC:54589]
ENSG00000291336	1.48208	0.901446	6.96308	0.013835	0.173515		TEC	enhancer_promoter
ENSG00000041988	0.341294	3.45707	6.94825	0.013851	0.17362	THAP3	protein_coding	THAP domain containing 3 [Source:HGNC Symbol;Acc:HGNC:20855]
ENSG00000124177	-0.307788	7.18663	6.94532	0.0138682	0.173741	CHD6	protein_coding	chromodomain helicase DNA binding protein 6 [Source:HGNC Symbol;Acc:HGNC:19057]
ENSG00000204498	0.37839	3.8644	6.9429	0.0138834	0.173836	NFKBIL1	protein_coding	NFKB inhibitor like 1 [Source:HGNC Symbol;Acc:HGNC:7800]
ENSG00000054179	-0.535992	2.54021	6.94071	0.0138978	0.173891	ENTPD2	protein_coding	ectonucleoside triphosphate diphosphohydrolase 2 [Source:HGNC Symbol;Acc:HGNC:3364]
ENSG00000279319	-1.14926	-0.275111	6.95257	0.0139082	0.173891		TEC	TEC
ENSG00000228549	2.81914	-2.0237	6.68122	0.0139107	0.173891		lncRNA	novel transcript
ENSG00000184100	1.22411	-1.27186	6.89607	0.0139192	0.173902	BRD7P2	processed_pseudogene	bromodomain containing 7 pseudogene 2 [Source:HGNC Symbol;Acc:HGNC:33541]
ENSG00000200488	1.5007	-0.357311	6.92721	0.0139549	0.174051	RN7SKP203	misc_RNA	RN7SK pseudogene 203 [Source:HGNC Symbol;Acc:HGNC:45927]
ENSG00000250120	-0.799139	2.22199	6.93096	0.0139588	0.174051	PCDHA10	protein_coding	protocadherin alpha 10 [Source:HGNC Symbol;Acc:HGNC:8664]
ENSG00000101246	0.267715	4.59128	6.93022	0.0139609	0.174051	ARFRP1	protein_coding	ADP ribosylation factor related protein 1 [Source:HGNC Symbol;Acc:HGNC:662]
ENSG00000188010	0.585755	4.25628	6.93015	0.0139616	0.174051	MORN2	protein_coding	MORN repeat containing 2 [Source:HGNC Symbol;Acc:HGNC:30166]
ENSG00000183207	0.342868	6.21196	6.92795	0.0139748	0.174121	RUVBL2	protein_coding	RuvB like AAA ATPase 2 [Source:HGNC Symbol;Acc:HGNC:10475]
ENSG00000180628	-0.400129	6.82426	6.92591	0.0139874	0.174182	PCGF5	protein_coding	polycomb group ring finger 5 [Source:HGNC Symbol;Acc:HGNC:28264]
ENSG00000226543	4.6117	-1.90919	7.04066	0.0140093	0.17436	MYL6P1	processed_pseudogene	MYL6 pseudogene 1 [Source:HGNC Symbol;Acc:HGNC:7588]
ENSG00000128585	-0.277403	7.33047	6.91998	0.0140241	0.174449	MKLN1	protein_coding	muskelin 1 [Source:HGNC Symbol;Acc:HGNC:7109]
ENSG00000152332	-0.296387	7.94295	6.91827	0.0140346	0.174485	UHMK1	protein_coding	U2AF homology motif kinase 1 [Source:HGNC Symbol;Acc:HGNC:19683]
ENSG00000289003	-0.777644	0.329135	6.91898	0.0140593	0.174673		lncRNA	novel transcript
ENSG00000150776	0.28223	5.92341	6.91202	0.0140734	0.174673	NKAPD1	protein_coding	NKAP domain containing 1 [Source:HGNC Symbol;Acc:HGNC:25569]
ENSG00000112697	-0.252452	8.0596	6.91105	0.0140794	0.174673	TMEM30A	protein_coding	transmembrane protein 30A [Source:HGNC Symbol;Acc:HGNC:16667]
ENSG00000204950	1.06589	2.03609	6.9151	0.0140821	0.174673	LRRC10B	protein_coding	leucine rich repeat containing 10B [Source:HGNC Symbol;Acc:HGNC:37215]
ENSG00000143222	0.39467	6.40824	6.90966	0.014088	0.174673	UFC1	protein_coding	ubiquitin-fold modifier conjugating enzyme 1 [Source:HGNC Symbol;Acc:HGNC:26941]
ENSG00000187522	0.32337	3.46793	6.90782	0.0141	0.174677	HSPA14	protein_coding	heat shock protein family A (Hsp70) member 14 [Source:HGNC Symbol;Acc:HGNC:29526]
ENSG00000162601	-0.428337	6.09186	6.90612	0.0141101	0.174677	MYSM1	protein_coding	Myb like, SWIRM and MPN domains 1 [Source:HGNC Symbol;Acc:HGNC:29401]
ENSG00000236018	-0.797225	-1.87597	6.84219	0.0141113	0.174677		processed_pseudogene	UBX domain protein 2B (UBXN2B) pseudogene
ENSG00000242602	2.91749	-2.76661	6.61873	0.0141315	0.174736	RPL35AP13	processed_pseudogene	ribosomal protein L35a pseudogene 13 [Source:HGNC Symbol;Acc:HGNC:35916]
ENSG00000226948	1.28574	-1.44724	6.81955	0.0141371	0.174736	RPS4XP2	transcribed_processed_pseudogene	ribosomal protein S4X pseudogene 2 [Source:HGNC Symbol;Acc:HGNC:16563]
ENSG00000230067	1.62954	-1.8879	6.71479	0.0141475	0.174736	HSPD1P6	transcribed_processed_pseudogene	heat shock protein family D (Hsp60) member 1 pseudogene 6 [Source:HGNC Symbol;Acc:HGNC:5267]
ENSG00000291076	1.32675	-1.03803	6.83072	0.0141569	0.174736		lncRNA	arylacetamide deacetylase pseudogene 1 [Source:NCBI gene (formerly Entrezgene);Acc:201651]
ENSG00000184254	1.79054	7.27349	6.94483	0.0141608	0.174736	ALDH1A3	protein_coding	aldehyde dehydrogenase 1 family member A3 [Source:HGNC Symbol;Acc:HGNC:409]
ENSG00000182923	-0.357107	3.53339	6.89787	0.014162	0.174736	CEP63	protein_coding	centrosomal protein 63 [Source:HGNC Symbol;Acc:HGNC:25815]
ENSG00000198832	0.621239	5.5657	6.90034	0.0141804	0.174799	SELENOM	protein_coding	selenoprotein M [Source:HGNC Symbol;Acc:HGNC:30397]
ENSG00000145451	-1.00593	-1.25502	6.60844	0.0141824	0.174799	GLRA3	protein_coding	glycine receptor alpha 3 [Source:HGNC Symbol;Acc:HGNC:4328]
ENSG00000101421	0.355891	6.84526	6.89076	0.014206	0.17491	CHMP4B	protein_coding	charged multivesicular body protein 4B [Source:HGNC Symbol;Acc:HGNC:16171]
ENSG00000169372	0.458456	2.78158	6.88965	0.0142143	0.17491	CRADD	protein_coding	CASP2 and RIPK1 domain containing adaptor with death domain [Source:HGNC Symbol;Acc:HGNC:2340]
ENSG00000266794	2.0684	-1.02542	6.73357	0.0142181	0.17491	RN7SL7P	misc_RNA	RNA, 7SL, cytoplasmic 7, pseudogene [Source:HGNC Symbol;Acc:HGNC:10042]
ENSG00000103254	0.680846	3.24917	6.88834	0.0142221	0.17491	ANTKMT	protein_coding	adenine nucleotide translocase lysine methyltransferase [Source:HGNC Symbol;Acc:HGNC:14152]
ENSG00000180596	0.671281	7.46371	6.89386	0.0142458	0.175103	H2BC4	protein_coding	H2B clustered histone 4 [Source:HGNC Symbol;Acc:HGNC:4757]
ENSG00000168743	-0.680842	3.42291	6.88336	0.0142531	0.175103	NPNT	protein_coding	nephronectin [Source:HGNC Symbol;Acc:HGNC:27405]
ENSG00000087095	-0.272364	4.99522	6.88025	0.0142722	0.175243	NLK	protein_coding	nemo like kinase [Source:HGNC Symbol;Acc:HGNC:29858]
ENSG00000215808	-0.761949	2.44604	6.87238	0.014324	0.175673	LINC01139	lncRNA	long intergenic non-protein coding RNA 1139 [Source:HGNC Symbol;Acc:HGNC:27924]
ENSG00000224032	0.420293	4.30599	6.87129	0.014329	0.175673	EPB41L4A-AS1	lncRNA	EPB41L4A antisense RNA 1 [Source:HGNC Symbol;Acc:HGNC:30749]
ENSG00000253537	-0.468123	2.23658	6.87047	0.014336	0.175673	PCDHGA7	protein_coding	protocadherin gamma subfamily A, 7 [Source:HGNC Symbol;Acc:HGNC:8705]
ENSG00000237667	-2.00008	-1.01339	6.87716	0.014342	0.175673	LINC01115	lncRNA	long intergenic non-protein coding RNA 1115 [Source:HGNC Symbol;Acc:HGNC:49258]
ENSG00000100124	0.307271	4.25159	6.86784	0.0143509	0.175673	ANKRD54	protein_coding	ankyrin repeat domain 54 [Source:HGNC Symbol;Acc:HGNC:25185]
ENSG00000230330	1.50099	-1.78653	6.71149	0.0143534	0.175673	HMGN2P3	processed_pseudogene	high mobility group nucleosomal binding domain 2 pseudogene 3 [Source:HGNC Symbol;Acc:HGNC:33566]
ENSG00000175054	-0.322913	6.29806	6.86267	0.0143835	0.175922	ATR	protein_coding	ATR serine/threonine kinase [Source:HGNC Symbol;Acc:HGNC:882]
ENSG00000115128	0.353776	5.91465	6.86082	0.0143953	0.175922	SF3B6	protein_coding	splicing factor 3b subunit 6 [Source:HGNC Symbol;Acc:HGNC:30096]
ENSG00000169727	0.296605	6.11857	6.86057	0.0143968	0.175922	GPS1	protein_coding	G protein pathway suppressor 1 [Source:HGNC Symbol;Acc:HGNC:4549]
ENSG00000243403	1.17096	-1.68757	6.769	0.0144352	0.176263		processed_pseudogene	ribosomal protein S26 (RPS26) pseudogene
ENSG00000237268	-1.36833	-1.7149	6.77574	0.0144436	0.176263		transcribed_unprocessed_pseudogene	pseudogene similar to part of coiled-coil domain containing 144A CCDC144A
ENSG00000250479	0.457688	5.6887	6.85256	0.0144479	0.176263	CHCHD10	protein_coding	coiled-coil-helix-coiled-coil-helix domain containing 10 [Source:HGNC Symbol;Acc:HGNC:15559]
ENSG00000215030	1.62825	4.65345	6.89427	0.0144766	0.176494	RPL13P12	processed_pseudogene	ribosomal protein L13 pseudogene 12 [Source:HGNC Symbol;Acc:HGNC:35701]
ENSG00000214652	-0.514091	4.45185	6.84721	0.0144823	0.176494	ZNF727	protein_coding	zinc finger protein 727 [Source:HGNC Symbol;Acc:HGNC:22785]
ENSG00000010295	0.374428	3.1364	6.84494	0.0144976	0.176586	IFFO1	protein_coding	intermediate filament family orphan 1 [Source:HGNC Symbol;Acc:HGNC:24970]
ENSG00000067082	0.425979	8.38306	6.84331	0.0145072	0.176608	KLF6	protein_coding	KLF transcription factor 6 [Source:HGNC Symbol;Acc:HGNC:2235]
ENSG00000274093	-1.11347	0.327911	6.84655	0.0145188	0.176655		lncRNA	novel transcript, sense intronic to NFAT5
ENSG00000228501	1.41491	-1.80438	6.68709	0.0145281	0.176675	RPL15P18	processed_pseudogene	ribosomal protein L15 pseudogene 18 [Source:HGNC Symbol;Acc:HGNC:36515]
ENSG00000198483	1.23781	4.57442	6.86293	0.0145774	0.177088	ANKRD35	protein_coding	ankyrin repeat domain 35 [Source:HGNC Symbol;Acc:HGNC:26323]
ENSG00000064961	0.365258	6.5471	6.83199	0.01458	0.177088	HMG20B	protein_coding	high mobility group 20B [Source:HGNC Symbol;Acc:HGNC:5002]
ENSG00000241680	1.60433	-2.05669	6.5795	0.0145854	0.177088	RPL31P49	processed_pseudogene	ribosomal protein L31 pseudogene 49 [Source:HGNC Symbol;Acc:HGNC:35909]
ENSG00000058335	-0.849246	2.52289	6.83378	0.0146212	0.177362	RASGRF1	protein_coding	Ras protein specific guanine nucleotide releasing factor 1 [Source:HGNC Symbol;Acc:HGNC:9875]
ENSG00000178401	-0.49881	4.68868	6.8253	0.0146235	0.177362	DNAJC22	protein_coding	DnaJ heat shock protein family (Hsp40) member C22 [Source:HGNC Symbol;Acc:HGNC:25802]
ENSG00000115041	0.686659	1.70708	6.82025	0.0146614	0.177727	KCNIP3	protein_coding	potassium voltage-gated channel interacting protein 3 [Source:HGNC Symbol;Acc:HGNC:15523]
ENSG00000100142	0.413574	4.19697	6.81797	0.0146712	0.177752	POLR2F	protein_coding	RNA polymerase II, I and III subunit F [Source:HGNC Symbol;Acc:HGNC:9193]
ENSG00000181924	0.313113	5.24767	6.81447	0.0146936	0.177772	COA4	protein_coding	cytochrome c oxidase assembly factor 4 homolog [Source:HGNC Symbol;Acc:HGNC:24604]
ENSG00000255153	0.712094	-0.809414	6.82651	0.0147037	0.177772	TOLLIP-DT	lncRNA	TOLLIP divergent transcript [Source:HGNC Symbol;Acc:HGNC:27403]
ENSG00000240891	-0.59095	0.818136	6.81492	0.014704	0.177772	PLCXD2	protein_coding	phosphatidylinositol specific phospholipase C X domain containing 2 [Source:HGNC Symbol;Acc:HGNC:26462]
ENSG00000180694	-0.49556	5.44378	6.81203	0.0147095	0.177772	TMEM64	protein_coding	transmembrane protein 64 [Source:HGNC Symbol;Acc:HGNC:25441]
ENSG00000227173	2.53883	-2.37825	6.58602	0.0147244	0.177772	MYL6P3	processed_pseudogene	MYL6 pseudogene 3 [Source:HGNC Symbol;Acc:HGNC:37812]
ENSG00000118689	-0.413407	6.5623	6.80723	0.0147408	0.177772	FOXO3	protein_coding	forkhead box O3 [Source:HGNC Symbol;Acc:HGNC:3821]
ENSG00000101680	-0.806795	4.74298	6.81867	0.0147465	0.177772	LAMA1	protein_coding	laminin subunit alpha 1 [Source:HGNC Symbol;Acc:HGNC:6481]
ENSG00000204237	0.444631	3.25073	6.80601	0.0147497	0.177772	OXLD1	protein_coding	oxidoreductase like domain containing 1 [Source:HGNC Symbol;Acc:HGNC:27901]
ENSG00000127920	0.720844	6.29883	6.81626	0.0147562	0.177772	GNG11	protein_coding	G protein subunit gamma 11 [Source:HGNC Symbol;Acc:HGNC:4403]
ENSG00000144362	-0.556953	1.64448	6.80269	0.0147748	0.177772	PHOSPHO2	protein_coding	phosphatase, orphan 2 [Source:HGNC Symbol;Acc:HGNC:28316]
ENSG00000204116	-0.461658	4.84537	6.79862	0.0147973	0.177772	CHIC1	protein_coding	cysteine rich hydrophobic domain 1 [Source:HGNC Symbol;Acc:HGNC:1934]
ENSG00000174485	-0.296403	6.47588	6.7986	0.0147974	0.177772	DENND4A	protein_coding	DENN domain containing 4A [Source:HGNC Symbol;Acc:HGNC:24321]
ENSG00000289515	1.08323	-0.34915	6.79511	0.0147985	0.177772		lncRNA	novel transcript
ENSG00000109083	0.440669	4.03104	6.79833	0.0147994	0.177772	IFT20	protein_coding	intraflagellar transport 20 [Source:HGNC Symbol;Acc:HGNC:30989]
ENSG00000275092	-0.95843	-2.14338	6.53894	0.0148115	0.177772		lncRNA	novel transcript, sense intronic to MAPK8IP3
ENSG00000180440	-1.1979	1.7551	6.80859	0.0148149	0.177772	SERTM1	protein_coding	serine rich and transmembrane domain containing 1 [Source:HGNC Symbol;Acc:HGNC:33792]
ENSG00000235552	2.09239	-0.405126	6.78732	0.0148169	0.177772	RPL6P27	transcribed_processed_pseudogene	ribosomal protein L6 pseudogene 27 [Source:HGNC Symbol;Acc:HGNC:36133]
ENSG00000183022	1.91044	-2.28749	6.53164	0.0148274	0.177772	TPM3P8	processed_pseudogene	tropomyosin 3 pseudogene 8 [Source:HGNC Symbol;Acc:HGNC:39171]
ENSG00000103257	-0.758107	4.50923	6.80449	0.0148277	0.177772	SLC7A5	protein_coding	solute carrier family 7 member 5 [Source:HGNC Symbol;Acc:HGNC:11063]
ENSG00000154639	-0.453368	6.60282	6.79385	0.0148286	0.177772	CXADR	protein_coding	CXADR Ig-like cell adhesion molecule [Source:HGNC Symbol;Acc:HGNC:2559]
ENSG00000234816	1.0748	-2.07362	6.54012	0.0148663	0.17813	H2AC5P	unprocessed_pseudogene	H2A clustered histone 5, pseudogene [Source:HGNC Symbol;Acc:HGNC:4728]
ENSG00000241003	-1.15417	-2.32677	6.5792	0.0148966	0.1783		processed_pseudogene	ribosomal protein S15a (RPS15A) pseudogene
ENSG00000149289	-0.313379	5.11464	6.78242	0.0149039	0.1783	ZC3H12C	protein_coding	zinc finger CCCH-type containing 12C [Source:HGNC Symbol;Acc:HGNC:29362]
ENSG00000222020	1.00542	-1.3266	6.76146	0.0149049	0.1783	HDAC4-AS1	lncRNA	HDAC4 antisense RNA 1 [Source:HGNC Symbol;Acc:HGNC:54064]
ENSG00000198663	-0.237392	7.40826	6.77906	0.0149261	0.1783	C6orf89	protein_coding	chromosome 6 open reading frame 89 [Source:HGNC Symbol;Acc:HGNC:21114]
ENSG00000188779	0.806791	-1.98373	6.62986	0.0149356	0.1783	SKOR1	protein_coding	SKI family transcriptional corepressor 1 [Source:HGNC Symbol;Acc:HGNC:21326]
ENSG00000063854	0.411157	4.24417	6.77763	0.014936	0.1783	HAGH	protein_coding	hydroxyacylglutathione hydrolase [Source:HGNC Symbol;Acc:HGNC:4805]
ENSG00000215223	-1.17595	-2.08953	6.65196	0.0149374	0.1783	CYP51A1P3	processed_pseudogene	cytochrome P450 family 51 subfamily A member 1 pseudogene 3 [Source:HGNC Symbol;Acc:HGNC:41991]
ENSG00000291338	-1.00921	-0.861965	6.78552	0.0149452	0.1783		TEC	enhancer_promoter
ENSG00000261997	-0.976473	-0.822578	6.79568	0.0149507	0.1783		lncRNA	novel transcript
ENSG00000254531	0.713065	0.62315	6.77847	0.0149595	0.178311		lncRNA	uncharacterized LOC90024 [Source:NCBI gene (formerly Entrezgene);Acc:90024]
ENSG00000105664	5.07346	6.74652	6.57814	0.0149714	0.178322	COMP	protein_coding	cartilage oligomeric matrix protein [Source:HGNC Symbol;Acc:HGNC:2227]
ENSG00000158406	0.649183	6.42792	6.78074	0.0149761	0.178322	H4C8	protein_coding	H4 clustered histone 8 [Source:HGNC Symbol;Acc:HGNC:4788]
ENSG00000087884	0.473264	2.95798	6.76437	0.0150248	0.178665	AAMDC	protein_coding	adipogenesis associated Mth938 domain containing [Source:HGNC Symbol;Acc:HGNC:30205]
ENSG00000008869	-0.278825	5.51474	6.76372	0.0150281	0.178665	HEATR5B	protein_coding	HEAT repeat containing 5B [Source:HGNC Symbol;Acc:HGNC:29273]
ENSG00000247708	-0.504958	2.87597	6.76302	0.0150339	0.178665	STX18-AS1	lncRNA	STX18 antisense RNA 1 (head to head) [Source:HGNC Symbol;Acc:HGNC:48877]
ENSG00000204560	0.275299	5.21497	6.76137	0.0150438	0.178665	DHX16	protein_coding	DEAH-box helicase 16 [Source:HGNC Symbol;Acc:HGNC:2739]
ENSG00000232203	2.22917	-2.10283	6.5168	0.015044	0.178665	SLC25A6P2	processed_pseudogene	solute carrier family 25 member 6 pseudogene 2 [Source:HGNC Symbol;Acc:HGNC:43850]
ENSG00000272842	-1.04189	-0.175368	6.76836	0.0150678	0.178801		lncRNA	novel transcript, antisense to DENND4C
ENSG00000253729	-0.493032	8.95841	6.75729	0.0150711	0.178801	PRKDC	protein_coding	protein kinase, DNA-activated, catalytic subunit [Source:HGNC Symbol;Acc:HGNC:9413]
ENSG00000237668	1.7462	-2.36296	6.45951	0.0151321	0.179431	RPS15AP38	processed_pseudogene	ribosomal protein S15a pseudogene 38 [Source:HGNC Symbol;Acc:HGNC:36523]
ENSG00000249035	1.43097	-1.8852	6.56923	0.0151616	0.179688	CLMAT3	lncRNA	colorectal liver metastasis associated transcript 3 [Source:HGNC Symbol;Acc:HGNC:52287]
ENSG00000204977	-0.26739	6.44883	6.74121	0.0151792	0.179715	TRIM13	protein_coding	tripartite motif containing 13 [Source:HGNC Symbol;Acc:HGNC:9976]
ENSG00000214049	0.785213	8.60865	6.74978	0.015191	0.179715	UCA1	lncRNA	urothelial cancer associated 1 [Source:HGNC Symbol;Acc:HGNC:37126]
ENSG00000130921	0.348741	3.56848	6.73575	0.0152166	0.179715	MTRFR	protein_coding	mitochondrial translation release factor in rescue [Source:HGNC Symbol;Acc:HGNC:26784]
ENSG00000188994	-0.326968	7.38732	6.73511	0.0152204	0.179715	ZNF292	protein_coding	zinc finger protein 292 [Source:HGNC Symbol;Acc:HGNC:18410]
ENSG00000214827	-0.786428	-1.10533	6.74674	0.0152209	0.179715	MTCP1	protein_coding	mature T cell proliferation 1 [Source:HGNC Symbol;Acc:HGNC:7423]
ENSG00000147130	-0.311397	5.58638	6.73466	0.0152234	0.179715	ZMYM3	protein_coding	zinc finger MYM-type containing 3 [Source:HGNC Symbol;Acc:HGNC:13054]
ENSG00000169184	-0.931484	3.84612	6.74684	0.0152252	0.179715	MN1	protein_coding	MN1 proto-oncogene, transcriptional regulator [Source:HGNC Symbol;Acc:HGNC:7180]
ENSG00000210196	-0.987723	-1.49717	6.73481	0.0152269	0.179715	MT-TP	Mt_tRNA	mitochondrially encoded tRNA-Pro (CCN) [Source:HGNC Symbol;Acc:HGNC:7494]
ENSG00000245156	1.9127	-2.14692	6.47685	0.0152435	0.179818		lncRNA	novel transcript
ENSG00000125733	0.324841	5.51905	6.72753	0.0152719	0.180015	TRIP10	protein_coding	thyroid hormone receptor interactor 10 [Source:HGNC Symbol;Acc:HGNC:12304]
ENSG00000144426	-0.471247	6.66851	6.72667	0.0152776	0.180015	NBEAL1	protein_coding	neurobeachin like 1 [Source:HGNC Symbol;Acc:HGNC:20681]
ENSG00000005073	0.520039	7.22329	6.72575	0.0152839	0.180015	HOXA11	protein_coding	homeobox A11 [Source:HGNC Symbol;Acc:HGNC:5101]
ENSG00000158716	0.547298	5.13037	6.72232	0.0153074	0.1802	DUSP23	protein_coding	dual specificity phosphatase 23 [Source:HGNC Symbol;Acc:HGNC:21480]
ENSG00000133740	-0.286837	4.04635	6.71662	0.0153464	0.180565	E2F5	protein_coding	E2F transcription factor 5 [Source:HGNC Symbol;Acc:HGNC:3119]
ENSG00000145912	0.376168	5.83276	6.71307	0.0153703	0.180708	NHP2	protein_coding	NHP2 ribonucleoprotein [Source:HGNC Symbol;Acc:HGNC:14377]
ENSG00000179967	0.821319	-0.254939	6.71891	0.015378	0.180708	PPP1R14BP3	processed_pseudogene	protein phosphatase 1 regulatory inhibitor subunit 14B pseudogene 3 [Source:HGNC Symbol;Acc:HGNC:16330]
ENSG00000181201	1.14471	-0.829839	6.70918	0.0153823	0.180708	H2BC27P	unitary_pseudogene	H2B clustered histone 27, pseudogene [Source:HGNC Symbol;Acc:HGNC:20515]
ENSG00000140391	0.220476	7.5202	6.7093	0.0153961	0.180736	TSPAN3	protein_coding	tetraspanin 3 [Source:HGNC Symbol;Acc:HGNC:17752]
ENSG00000258925	1.69742	-2.29374	6.43748	0.0154081	0.180736	NPM1P5	processed_pseudogene	nucleophosmin 1 pseudogene 5 [Source:HGNC Symbol;Acc:HGNC:7925]
ENSG00000046889	-0.630378	5.5487	6.71646	0.0154087	0.180736	PREX2	protein_coding	phosphatidylinositol-3,4,5-trisphosphate dependent Rac exchange factor 2 [Source:HGNC Symbol;Acc:HGNC:22950]
ENSG00000240639	5.73447	0.19472	6.72194	0.0154195	0.180736	RN7SL666P	misc_RNA	RNA, 7SL, cytoplasmic 666, pseudogene [Source:HGNC Symbol;Acc:HGNC:46682]
ENSG00000186020	-0.259803	4.95655	6.70448	0.0154292	0.180736	ZNF529	protein_coding	zinc finger protein 529 [Source:HGNC Symbol;Acc:HGNC:29328]
ENSG00000110811	0.483983	5.35671	6.70361	0.0154352	0.180736	P3H3	protein_coding	prolyl 3-hydroxylase 3 [Source:HGNC Symbol;Acc:HGNC:19318]
ENSG00000126247	0.306972	8.40925	6.70289	0.0154401	0.180736	CAPNS1	protein_coding	calpain small subunit 1 [Source:HGNC Symbol;Acc:HGNC:1481]
ENSG00000172795	-0.300333	6.887	6.70129	0.0154511	0.180772	DCP2	protein_coding	decapping mRNA 2 [Source:HGNC Symbol;Acc:HGNC:24452]
ENSG00000250492	2.32216	-2.53674	6.45617	0.0154593	0.180775	INTS6P1	processed_pseudogene	integrator complex subunit 6 pseudogene 1 [Source:HGNC Symbol;Acc:HGNC:43921]
ENSG00000285973	0.736621	-1.66646	6.42244	0.0154933	0.181081		lncRNA	novel transcript, antisense to TACC2
ENSG00000109814	-0.463811	8.083	6.69366	0.0155037	0.181109	UGDH	protein_coding	UDP-glucose 6-dehydrogenase [Source:HGNC Symbol;Acc:HGNC:12525]
ENSG00000136504	-0.241725	6.27386	6.69163	0.0155177	0.181178	KAT7	protein_coding	lysine acetyltransferase 7 [Source:HGNC Symbol;Acc:HGNC:17016]
ENSG00000149948	-0.695959	2.6297	6.69655	0.0155255	0.181178	HMGA2	protein_coding	high mobility group AT-hook 2 [Source:HGNC Symbol;Acc:HGNC:5009]
ENSG00000090104	-1.05999	0.536857	6.69597	0.0155435	0.181296	RGS1	protein_coding	regulator of G protein signaling 1 [Source:HGNC Symbol;Acc:HGNC:9991]
ENSG00000151229	-0.562594	4.45637	6.68514	0.0155628	0.181429	SLC2A13	protein_coding	solute carrier family 2 member 13 [Source:HGNC Symbol;Acc:HGNC:15956]
ENSG00000243544	3.12163	0.269904	6.59601	0.0155714	0.181436	RN7SL172P	misc_RNA	RNA, 7SL, cytoplasmic 172, pseudogene [Source:HGNC Symbol;Acc:HGNC:46188]
ENSG00000132716	-0.256392	4.44173	6.68143	0.0155886	0.181452	DCAF8	protein_coding	DDB1 and CUL4 associated factor 8 [Source:HGNC Symbol;Acc:HGNC:24891]
ENSG00000288890	-0.759528	-0.564979	6.69862	0.0155887	0.181452		lncRNA	novel transcript
ENSG00000267197	-1.01769	-2.29358	6.48614	0.0156088	0.181512		lncRNA	novel transcript, sense intronic with KEAP1
ENSG00000161904	0.291541	5.0177	6.67806	0.0156119	0.181512	LEMD2	protein_coding	LEM domain nuclear envelope protein 2 [Source:HGNC Symbol;Acc:HGNC:21244]
ENSG00000212127	-0.923343	0.840871	6.67956	0.0156177	0.181512	TAS2R14	protein_coding	taste 2 receptor member 14 [Source:HGNC Symbol;Acc:HGNC:14920]
ENSG00000273165	-1.19207	-1.4096	6.66836	0.0156376	0.181606		lncRNA	novel transcript
ENSG00000177614	-0.818188	5.36419	6.69081	0.0156417	0.181606	PGBD5	protein_coding	piggyBac transposable element derived 5 [Source:HGNC Symbol;Acc:HGNC:19405]
ENSG00000113141	0.443181	6.43587	6.66874	0.0156768	0.181921	IK	protein_coding	IK cytokine [Source:HGNC Symbol;Acc:HGNC:5958]
ENSG00000101940	0.293425	5.96027	6.66722	0.0156875	0.181941	WDR13	protein_coding	WD repeat domain 13 [Source:HGNC Symbol;Acc:HGNC:14352]
ENSG00000128346	0.782038	-0.41966	6.68087	0.0156944	0.181941	C22orf23	protein_coding	chromosome 22 open reading frame 23 [Source:HGNC Symbol;Acc:HGNC:18589]
ENSG00000228474	0.473637	6.55805	6.6642	0.0157086	0.181951	OST4	protein_coding	oligosaccharyltransferase complex subunit 4, non-catalytic [Source:HGNC Symbol;Acc:HGNC:32483]
ENSG00000127526	-0.266904	6.21404	6.66382	0.0157112	0.181951	SLC35E1	protein_coding	solute carrier family 35 member E1 [Source:HGNC Symbol;Acc:HGNC:20803]
ENSG00000162129	-0.307147	5.21488	6.66091	0.0157317	0.182095	CLPB	protein_coding	caseinolytic mitochondrial matrix peptidase chaperone subunit B [Source:HGNC Symbol;Acc:HGNC:30664]
ENSG00000092208	0.351877	3.22749	6.65877	0.0157473	0.182184	GEMIN2	protein_coding	gem nuclear organelle associated protein 2 [Source:HGNC Symbol;Acc:HGNC:10884]
ENSG00000203791	-0.375962	3.55094	6.65596	0.0157669	0.182318	EEF1AKMT2	protein_coding	EEF1A lysine methyltransferase 2 [Source:HGNC Symbol;Acc:HGNC:33787]
ENSG00000176444	0.243347	4.68739	6.65435	0.0157779	0.182349	CLK2	protein_coding	CDC like kinase 2 [Source:HGNC Symbol;Acc:HGNC:2069]
ENSG00000278771	1.03197	4.49899	6.67641	0.0157856	0.182349	RN7SL3	misc_RNA	RNA component of signal recognition particle 7SL3 [Source:HGNC Symbol;Acc:HGNC:23135]
ENSG00000147465	1.47912	2.62927	6.65824	0.0158508	0.182934	STAR	protein_coding	steroidogenic acute regulatory protein [Source:HGNC Symbol;Acc:HGNC:11359]
ENSG00000184164	0.382763	5.35979	6.64344	0.0158548	0.182934	CRELD2	protein_coding	cysteine rich with EGF like domains 2 [Source:HGNC Symbol;Acc:HGNC:28150]
ENSG00000137441	1.269	-1.19035	6.62305	0.0158602	0.182934	FGFBP2	protein_coding	fibroblast growth factor binding protein 2 [Source:HGNC Symbol;Acc:HGNC:29451]
ENSG00000111679	0.320454	4.58856	6.63723	0.015899	0.183289	PTPN6	protein_coding	protein tyrosine phosphatase non-receptor type 6 [Source:HGNC Symbol;Acc:HGNC:9658]
ENSG00000110911	-0.383078	6.59128	6.63586	0.0159085	0.183306	SLC11A2	protein_coding	solute carrier family 11 member 2 [Source:HGNC Symbol;Acc:HGNC:10908]
ENSG00000241746	3.14081	-2.36837	6.50175	0.0159292	0.183451	RPL13AP18	processed_pseudogene	ribosomal protein L13a pseudogene 18 [Source:HGNC Symbol;Acc:HGNC:36593]
ENSG00000230409	0.9632	0.0866716	6.63912	0.0159449	0.18354	TCEA1P2	processed_pseudogene	transcription elongation factor A1 pseudogene 2 [Source:HGNC Symbol;Acc:HGNC:29891]
ENSG00000163531	-0.600509	0.537818	6.63092	0.0159647	0.183675	NFASC	protein_coding	neurofascin [Source:HGNC Symbol;Acc:HGNC:29866]
ENSG00000213609	1.08567	-1.94484	6.49754	0.0159969	0.183953	RPL7AP50	processed_pseudogene	ribosomal protein L7a pseudogene 50 [Source:HGNC Symbol;Acc:HGNC:36117]
ENSG00000183077	0.438909	3.95178	6.62114	0.0160138	0.184022	AFMID	protein_coding	arylformamidase [Source:HGNC Symbol;Acc:HGNC:20910]
ENSG00000184270	0.634473	5.79538	6.6276	0.0160214	0.184022	H2AC21	protein_coding	H2A clustered histone 21 [Source:HGNC Symbol;Acc:HGNC:20508]
ENSG00000151623	-0.575688	3.01043	6.6174	0.0160411	0.184022	NR3C2	protein_coding	nuclear receptor subfamily 3 group C member 2 [Source:HGNC Symbol;Acc:HGNC:7979]
ENSG00000160991	0.595783	6.32657	6.62019	0.016057	0.184022	ORAI2	protein_coding	ORAI calcium release-activated calcium modulator 2 [Source:HGNC Symbol;Acc:HGNC:21667]
ENSG00000261840	0.605845	-0.453155	6.62661	0.0160639	0.184022		lncRNA	novel transcript, antisense to SRCAP
ENSG00000174106	-0.196364	5.9469	6.61402	0.0160645	0.184022	LEMD3	protein_coding	LEM domain containing 3 [Source:HGNC Symbol;Acc:HGNC:28887]
ENSG00000158163	0.458977	2.41542	6.61424	0.0160649	0.184022	DZIP1L	protein_coding	DAZ interacting zinc finger protein 1 like [Source:HGNC Symbol;Acc:HGNC:26551]
ENSG00000166848	0.314017	6.30578	6.61361	0.0160674	0.184022	TERF2IP	protein_coding	TERF2 interacting protein [Source:HGNC Symbol;Acc:HGNC:19246]
ENSG00000249774	3.02116	-2.35093	6.4828	0.0160922	0.184175		processed_pseudogene	translocase of outer mitochondrial membrane 7 homolog (yeast) (TOMM7) pseudogene
ENSG00000065526	-0.353152	7.38409	6.6095	0.016097	0.184175	SPEN	protein_coding	spen family transcriptional repressor [Source:HGNC Symbol;Acc:HGNC:17575]
ENSG00000241162	5.4693	-0.259042	6.66781	0.0161227	0.184315	RN7SL617P	misc_RNA	RNA, 7SL, cytoplasmic 617, pseudogene [Source:HGNC Symbol;Acc:HGNC:46633]
ENSG00000142065	-0.251767	4.74577	6.60471	0.0161315	0.184315	ZFP14	protein_coding	ZFP14 zinc finger protein [Source:HGNC Symbol;Acc:HGNC:29312]
ENSG00000232258	2.39127	-2.60595	6.27453	0.0161334	0.184315	TMEM114	protein_coding	transmembrane protein 114 [Source:HGNC Symbol;Acc:HGNC:33227]
ENSG00000228818	2.02359	-1.60545	6.40771	0.0161561	0.184481		processed_pseudogene	proteasome 26S non-ATPase subunit 2 (PSMD2) pseudogene
[truncated: 20,827 more rows]
