# Supplementary material for: Single-cell mapping of human endometrium and decidua reveals epithelial and stromal contributions to fertility
Source: JCI Insight. 2026 Jan 23;11(2):e195254. doi: 10.1172/jci.insight.195254 (PMC12892900; doi:10.1172/jci.insight.195254)
Supplement: Supplemental table 3 [file jciinsight-11-195254-s114.xlsx]

## Sheet: SupplementalTable3_prolif-vs-mi
	logFC	logCPM	F	PValue	FDR	hgnc_symbol	gene_biotype	description
ENSG00000182010	4.01104	3.8372	349.218	9.02487e-17	1.09248e-12	RTKN2	protein_coding	rhotekin 2 [Source:HGNC Symbol;Acc:HGNC:19364]
ENSG00000221869	-4.76579	6.51931	347.137	9.57223e-17	1.09248e-12	CEBPD	protein_coding	CCAAT enhancer binding protein delta [Source:HGNC Symbol;Acc:HGNC:1835]
ENSG00000067082	-3.5102	8.38306	325.54	2.10764e-16	1.20986e-12	KLF6	protein_coding	KLF transcription factor 6 [Source:HGNC Symbol;Acc:HGNC:2235]
ENSG00000074211	3.20624	6.66866	325.388	2.12014e-16	1.20986e-12	PPP2R2C	protein_coding	protein phosphatase 2 regulatory subunit Bgamma [Source:HGNC Symbol;Acc:HGNC:9306]
ENSG00000146859	-3.46393	4.03857	284.63	1.09478e-15	4.63029e-12	TMEM140	protein_coding	transmembrane protein 140 [Source:HGNC Symbol;Acc:HGNC:21870]
ENSG00000139112	-3.75028	6.52569	282.015	1.21711e-15	4.63029e-12	GABARAPL1	protein_coding	GABA type A receptor associated protein like 1 [Source:HGNC Symbol;Acc:HGNC:4068]
ENSG00000166532	-3.50716	7.3872	266.872	2.37435e-15	7.7424e-12	RIMKLB	protein_coding	ribosomal modification protein rimK like family member B [Source:HGNC Symbol;Acc:HGNC:29228]
ENSG00000291237	-4.02339	10.1914	257.08	3.7278e-15	1.06363e-11	SOD2	protein_coding	superoxide dismutase 2 [Source:HGNC Symbol;Acc:HGNC:11180]
ENSG00000025708	-4.75453	5.54321	256.362	4.23194e-15	1.07331e-11	TYMP	protein_coding	thymidine phosphorylase [Source:HGNC Symbol;Acc:HGNC:3148]
ENSG00000121957	2.25669	5.03997	251.472	4.86435e-15	1.11034e-11	GPSM2	protein_coding	G protein signaling modulator 2 [Source:HGNC Symbol;Acc:HGNC:29501]
ENSG00000139370	-2.71573	6.25077	244.529	6.80582e-15	1.41227e-11	SLC15A4	protein_coding	solute carrier family 15 member 4 [Source:HGNC Symbol;Acc:HGNC:23090]
ENSG00000082175	3.46588	11.1034	214.473	3.24706e-14	6.0331e-11	PGR	protein_coding	progesterone receptor [Source:HGNC Symbol;Acc:HGNC:8910]
ENSG00000144802	-2.59475	4.29719	213.487	3.43601e-14	6.0331e-11	NFKBIZ	protein_coding	NFKB inhibitor zeta [Source:HGNC Symbol;Acc:HGNC:29805]
ENSG00000171617	3.40658	6.17753	212.13	3.74772e-14	6.11039e-11	ENC1	protein_coding	ectodermal-neural cortex 1 [Source:HGNC Symbol;Acc:HGNC:3345]
ENSG00000134986	3.30781	8.38741	209.823	4.20757e-14	6.4028e-11	NREP	protein_coding	neuronal regeneration related protein [Source:HGNC Symbol;Acc:HGNC:16834]
ENSG00000165449	2.81953	4.37195	207.627	4.76997e-14	6.74139e-11	SLC16A9	protein_coding	solute carrier family 16 member 9 [Source:HGNC Symbol;Acc:HGNC:23520]
ENSG00000125149	-2.12412	5.36738	206.714	5.02075e-14	6.74139e-11	PHAF1	protein_coding	phagosome assembly factor 1 [Source:HGNC Symbol;Acc:HGNC:29564]
ENSG00000091831	2.32926	9.40064	202.355	6.44972e-14	7.59235e-11	ESR1	protein_coding	estrogen receptor 1 [Source:HGNC Symbol;Acc:HGNC:3467]
ENSG00000159388	-2.58833	7.59132	201.835	6.64787e-14	7.59235e-11	BTG2	protein_coding	BTG anti-proliferation factor 2 [Source:HGNC Symbol;Acc:HGNC:1131]
ENSG00000107014	3.89244	-0.528507	143.994	6.65237e-14	7.59235e-11	RLN2	protein_coding	relaxin 2 [Source:HGNC Symbol;Acc:HGNC:10027]
ENSG00000095383	-2.51235	5.08843	197.186	8.74929e-14	8.59375e-11	TBC1D2	protein_coding	TBC1 domain family member 2 [Source:HGNC Symbol;Acc:HGNC:18026]
ENSG00000156970	3.38652	4.78003	197.133	8.78383e-14	8.59375e-11	BUB1B	protein_coding	BUB1 mitotic checkpoint serine/threonine kinase B [Source:HGNC Symbol;Acc:HGNC:1149]
ENSG00000278053	-2.29599	7.37333	196.326	9.1998e-14	8.59375e-11	DDX52	protein_coding	DExD-box helicase 52 [Source:HGNC Symbol;Acc:HGNC:20038]
ENSG00000101447	3.2597	3.83725	194.919	1.00661e-13	8.59375e-11	FAM83D	protein_coding	family with sequence similarity 83 member D [Source:HGNC Symbol;Acc:HGNC:16122]
ENSG00000178075	-3.03219	6.39595	194.764	1.01069e-13	8.59375e-11	GRAMD1C	protein_coding	GRAM domain containing 1C [Source:HGNC Symbol;Acc:HGNC:25252]
ENSG00000013364	-3.05446	7.59333	194.755	1.01083e-13	8.59375e-11	MVP	protein_coding	major vault protein [Source:HGNC Symbol;Acc:HGNC:7531]
ENSG00000117461	2.18361	6.14375	194.663	1.01652e-13	8.59375e-11	PIK3R3	protein_coding	phosphoinositide-3-kinase regulatory subunit 3 [Source:HGNC Symbol;Acc:HGNC:8981]
ENSG00000073150	-3.96519	3.29995	192.972	1.15691e-13	9.22169e-11	PANX2	protein_coding	pannexin 2 [Source:HGNC Symbol;Acc:HGNC:8600]
ENSG00000106258	-9.03269	4.10052	140.213	1.1716e-13	9.22169e-11	CYP3A5	protein_coding	cytochrome P450 family 3 subfamily A member 5 [Source:HGNC Symbol;Acc:HGNC:2638]
ENSG00000180530	1.7543	8.34202	190.304	1.32469e-13	9.85716e-11	NRIP1	protein_coding	nuclear receptor interacting protein 1 [Source:HGNC Symbol;Acc:HGNC:8001]
ENSG00000125618	-2.79469	6.89442	190.133	1.3387e-13	9.85716e-11	PAX8	protein_coding	paired box 8 [Source:HGNC Symbol;Acc:HGNC:8622]
ENSG00000174371	3.6114	3.80517	188.245	1.51639e-13	1.08166e-10	EXO1	protein_coding	exonuclease 1 [Source:HGNC Symbol;Acc:HGNC:3511]
ENSG00000121005	3.76528	5.72211	187.605	1.73082e-13	1.1972e-10	CRISPLD1	protein_coding	cysteine rich secretory protein LCCL domain containing 1 [Source:HGNC Symbol;Acc:HGNC:18206]
ENSG00000198517	-3.58037	4.90975	184.228	1.9381e-13	1.28444e-10	MAFK	protein_coding	MAF bZIP transcription factor K [Source:HGNC Symbol;Acc:HGNC:6782]
ENSG00000188277	-6.04058	2.24595	171.464	1.96949e-13	1.28444e-10	C15orf62	protein_coding	chromosome 15 open reading frame 62 [Source:HGNC Symbol;Acc:HGNC:34489]
ENSG00000000003	2.10602	6.13322	182.722	2.12749e-13	1.34894e-10	TSPAN6	protein_coding	tetraspanin 6 [Source:HGNC Symbol;Acc:HGNC:11858]
ENSG00000204592	-1.46231	8.87487	180.294	2.48503e-13	1.53306e-10	HLA-E	protein_coding	major histocompatibility complex, class I, E [Source:HGNC Symbol;Acc:HGNC:4962]
ENSG00000153292	-10.4767	5.44545	142.32	2.66346e-13	1.57557e-10	ADGRF1	protein_coding	adhesion G protein-coupled receptor F1 [Source:HGNC Symbol;Acc:HGNC:18990]
ENSG00000168078	4.05187	4.05154	179.376	2.69198e-13	1.57557e-10	PBK	protein_coding	PDZ binding kinase [Source:HGNC Symbol;Acc:HGNC:18282]
ENSG00000196932	3.10537	5.76617	175.925	3.34202e-13	1.90712e-10	TMEM26	protein_coding	transmembrane protein 26 [Source:HGNC Symbol;Acc:HGNC:28550]
ENSG00000125731	-2.58599	4.00545	174.549	3.62608e-13	1.91559e-10	SH2D3A	protein_coding	SH2 domain containing 3A [Source:HGNC Symbol;Acc:HGNC:16885]
ENSG00000160097	3.23152	2.42501	175.084	3.66958e-13	1.91559e-10	FNDC5	protein_coding	fibronectin type III domain containing 5 [Source:HGNC Symbol;Acc:HGNC:20240]
ENSG00000164287	6.38366	2.85049	149.212	3.69309e-13	1.91559e-10	CDC20B	protein_coding	cell division cycle 20B [Source:HGNC Symbol;Acc:HGNC:24222]
ENSG00000141738	-3.55741	5.05754	174.492	3.75353e-13	1.91559e-10	GRB7	protein_coding	growth factor receptor bound protein 7 [Source:HGNC Symbol;Acc:HGNC:4567]
ENSG00000136108	2.24678	6.36763	173.894	3.77646e-13	1.91559e-10	CKAP2	protein_coding	cytoskeleton associated protein 2 [Source:HGNC Symbol;Acc:HGNC:1990]
ENSG00000114790	2.71089	4.13234	173.078	3.99391e-13	1.98185e-10	ARHGEF26	protein_coding	Rho guanine nucleotide exchange factor 26 [Source:HGNC Symbol;Acc:HGNC:24490]
ENSG00000086544	-2.15162	4.94622	172.002	4.2874e-13	2.08222e-10	ITPKC	protein_coding	inositol-trisphosphate 3-kinase C [Source:HGNC Symbol;Acc:HGNC:14897]
ENSG00000112742	3.25987	4.56388	171.324	4.49326e-13	2.13673e-10	TTK	protein_coding	TTK protein kinase [Source:HGNC Symbol;Acc:HGNC:12401]
ENSG00000171320	3.43903	4.22663	170.933	4.62028e-13	2.1523e-10	ESCO2	protein_coding	establishment of sister chromatid cohesion N-acetyltransferase 2 [Source:HGNC Symbol;Acc:HGNC:27230]
ENSG00000225190	-2.09743	5.29953	169.977	4.91362e-13	2.2167e-10	PLEKHM1	protein_coding	pleckstrin homology and RUN domain containing M1 [Source:HGNC Symbol;Acc:HGNC:29017]
ENSG00000024526	3.99302	4.62383	171.206	4.95276e-13	2.2167e-10	DEPDC1	protein_coding	DEP domain containing 1 [Source:HGNC Symbol;Acc:HGNC:22949]
ENSG00000205502	-5.91621	6.30826	174.646	5.14009e-13	2.24528e-10	C2CD4B	protein_coding	C2 calcium dependent domain containing 4B [Source:HGNC Symbol;Acc:HGNC:33628]
ENSG00000185215	-3.19591	6.65082	169.464	5.21336e-13	2.24528e-10	TNFAIP2	protein_coding	TNF alpha induced protein 2 [Source:HGNC Symbol;Acc:HGNC:11895]
ENSG00000198759	3.07798	4.18627	167.699	5.75088e-13	2.35212e-10	EGFL6	protein_coding	EGF like domain multiple 6 [Source:HGNC Symbol;Acc:HGNC:3235]
ENSG00000154222	-1.73558	4.93599	167.563	5.79322e-13	2.35212e-10	CC2D1B	protein_coding	coiled-coil and C2 domain containing 1B [Source:HGNC Symbol;Acc:HGNC:29386]
ENSG00000112984	3.45734	5.34184	168.45	5.79913e-13	2.35212e-10	KIF20A	protein_coding	kinesin family member 20A [Source:HGNC Symbol;Acc:HGNC:9787]
ENSG00000105053	-1.44303	5.15623	167.358	5.8736e-13	2.35212e-10	VRK3	protein_coding	VRK serine/threonine kinase 3 [Source:HGNC Symbol;Acc:HGNC:18996]
ENSG00000162694	1.57445	5.26085	165.715	6.57817e-13	2.54628e-10	EXTL2	protein_coding	exostosin like glycosyltransferase 2 [Source:HGNC Symbol;Acc:HGNC:3516]
ENSG00000106688	-4.85096	8.10497	168.175	6.58156e-13	2.54628e-10	SLC1A1	protein_coding	solute carrier family 1 member 1 [Source:HGNC Symbol;Acc:HGNC:10939]
ENSG00000079819	2.2122	7.81616	164.697	7.05887e-13	2.68543e-10	EPB41L2	protein_coding	erythrocyte membrane protein band 4.1 like 2 [Source:HGNC Symbol;Acc:HGNC:3379]
ENSG00000121988	1.64614	3.68735	163.891	7.47748e-13	2.79805e-10	ZRANB3	protein_coding	zinc finger RANBP2-type containing 3 [Source:HGNC Symbol;Acc:HGNC:25249]
ENSG00000137460	-3.05016	5.01677	162.572	8.20349e-13	3.02021e-10	FHDC1	protein_coding	FH2 domain containing 1 [Source:HGNC Symbol;Acc:HGNC:29363]
ENSG00000165480	2.63188	4.0044	161.447	8.89039e-13	3.22114e-10	SKA3	protein_coding	spindle and kinetochore associated complex subunit 3 [Source:HGNC Symbol;Acc:HGNC:20262]
ENSG00000101098	5.97854	3.94445	161.952	9.32623e-13	3.32626e-10	RIMS4	protein_coding	regulating synaptic membrane exocytosis 4 [Source:HGNC Symbol;Acc:HGNC:16183]
ENSG00000189221	-5.31787	8.34642	161.956	1.03398e-12	3.60273e-10	MAOA	protein_coding	monoamine oxidase A [Source:HGNC Symbol;Acc:HGNC:6833]
ENSG00000151136	3.35747	4.75602	159.758	1.04557e-12	3.60273e-10	ABTB3	protein_coding	ankyrin repeat and BTB domain containing 3 [Source:HGNC Symbol;Acc:HGNC:23844]
ENSG00000108828	-1.77821	7.76488	158.609	1.08622e-12	3.60273e-10	VAT1	protein_coding	vesicle amine transport 1 [Source:HGNC Symbol;Acc:HGNC:16919]
ENSG00000206053	-1.64452	8.37807	158.267	1.11328e-12	3.60273e-10	JPT2	protein_coding	Jupiter microtubule associated homolog 2 [Source:HGNC Symbol;Acc:HGNC:14137]
ENSG00000174469	4.6784	1.94868	157.361	1.12695e-12	3.60273e-10	CNTNAP2	protein_coding	contactin associated protein 2 [Source:HGNC Symbol;Acc:HGNC:13830]
ENSG00000189143	-4.82799	8.10017	160.718	1.12769e-12	3.60273e-10	CLDN4	protein_coding	claudin 4 [Source:HGNC Symbol;Acc:HGNC:2046]
ENSG00000182718	-2.87028	10.0846	157.59	1.1691e-12	3.60273e-10	ANXA2	protein_coding	annexin A2 [Source:HGNC Symbol;Acc:HGNC:537]
ENSG00000289357	4.18918	1.47178	158.352	1.18983e-12	3.60273e-10		lncRNA	novel transcript
ENSG00000157456	3.27934	4.5371	157.331	1.19364e-12	3.60273e-10	CCNB2	protein_coding	cyclin B2 [Source:HGNC Symbol;Acc:HGNC:1580]
ENSG00000108684	5.71507	3.67476	161.087	1.20258e-12	3.60273e-10	ASIC2	protein_coding	acid sensing ion channel subunit 2 [Source:HGNC Symbol;Acc:HGNC:99]
ENSG00000126787	3.34425	5.06664	157.974	1.2047e-12	3.60273e-10	DLGAP5	protein_coding	DLG associated protein 5 [Source:HGNC Symbol;Acc:HGNC:16864]
ENSG00000119969	2.62764	5.91229	157.07	1.21419e-12	3.60273e-10	HELLS	protein_coding	helicase, lymphoid specific [Source:HGNC Symbol;Acc:HGNC:4861]
ENSG00000186310	2.0372	4.2834	156.89	1.23091e-12	3.60273e-10	NAP1L3	protein_coding	nucleosome assembly protein 1 like 3 [Source:HGNC Symbol;Acc:HGNC:7639]
ENSG00000164442	-3.23765	6.4148	157.657	1.23136e-12	3.60273e-10	CITED2	protein_coding	Cbp/p300 interacting transactivator with Glu/Asp rich carboxy-terminal domain 2 [Source:HGNC Symbol;Acc:HGNC:1987]
ENSG00000137807	3.01973	4.91664	156.715	1.24689e-12	3.60273e-10	KIF23	protein_coding	kinesin family member 23 [Source:HGNC Symbol;Acc:HGNC:6392]
ENSG00000132793	-3.74447	4.9435	157.092	1.31847e-12	3.72184e-10	LPIN3	protein_coding	lipin 3 [Source:HGNC Symbol;Acc:HGNC:14451]
ENSG00000134057	2.6452	5.48974	155.917	1.32073e-12	3.72184e-10	CCNB1	protein_coding	cyclin B1 [Source:HGNC Symbol;Acc:HGNC:1579]
ENSG00000197442	-3.32479	7.00311	156.184	1.37261e-12	3.76521e-10	MAP3K5	protein_coding	mitogen-activated protein kinase kinase kinase 5 [Source:HGNC Symbol;Acc:HGNC:6857]
ENSG00000144401	1.55733	3.74797	155.36	1.37703e-12	3.76521e-10	METTL21A	protein_coding	methyltransferase 21A, HSPA lysine [Source:HGNC Symbol;Acc:HGNC:30476]
ENSG00000116254	6.3925	0.879407	103.48	1.3856e-12	3.76521e-10	CHD5	protein_coding	chromodomain helicase DNA binding protein 5 [Source:HGNC Symbol;Acc:HGNC:16816]
ENSG00000136830	-2.84813	8.72927	154.552	1.45923e-12	3.91864e-10	NIBAN2	protein_coding	niban apoptosis regulator 2 [Source:HGNC Symbol;Acc:HGNC:25282]
ENSG00000128016	-3.24448	5.66586	154.595	1.53705e-12	4.07962e-10	ZFP36	protein_coding	ZFP36 ring finger protein [Source:HGNC Symbol;Acc:HGNC:12862]
ENSG00000213160	2.12236	5.22029	153.371	1.59253e-12	4.17828e-10	KLHL23	protein_coding	kelch like family member 23 [Source:HGNC Symbol;Acc:HGNC:27506]
ENSG00000165304	2.63308	4.65576	153.201	1.61379e-12	4.18594e-10	MELK	protein_coding	maternal embryonic leucine zipper kinase [Source:HGNC Symbol;Acc:HGNC:16870]
ENSG00000131747	3.34906	7.44452	153.925	1.65964e-12	4.25652e-10	TOP2A	protein_coding	DNA topoisomerase II alpha [Source:HGNC Symbol;Acc:HGNC:11989]
ENSG00000158164	3.67962	2.26676	153.85	1.69671e-12	4.30322e-10	TMSB15A	protein_coding	thymosin beta 15A [Source:HGNC Symbol;Acc:HGNC:30744]
ENSG00000137563	2.08244	4.3768	151.995	1.76513e-12	4.42757e-10	GGH	protein_coding	gamma-glutamyl hydrolase [Source:HGNC Symbol;Acc:HGNC:4248]
ENSG00000113916	-3.27732	5.60009	152.54	1.79451e-12	4.45235e-10	BCL6	protein_coding	BCL6 transcription repressor [Source:HGNC Symbol;Acc:HGNC:1001]
ENSG00000138160	2.85467	6.19047	151.598	1.85916e-12	4.53758e-10	KIF11	protein_coding	kinesin family member 11 [Source:HGNC Symbol;Acc:HGNC:6388]
ENSG00000114346	1.98737	6.02819	151.163	1.87694e-12	4.53758e-10	ECT2	protein_coding	epithelial cell transforming 2 [Source:HGNC Symbol;Acc:HGNC:3155]
ENSG00000176485	-4.77662	6.13093	153.493	1.90832e-12	4.53758e-10	PLAAT3	protein_coding	phospholipase A and acyltransferase 3 [Source:HGNC Symbol;Acc:HGNC:17825]
ENSG00000241889	-4.88287	1.39916	144.127	1.90838e-12	4.53758e-10	CTDNEP1P1	processed_pseudogene	CTDNEP1 pseudogene 1 [Source:HGNC Symbol;Acc:HGNC:56481]
ENSG00000165244	2.91761	4.19044	150.463	1.98319e-12	4.66684e-10	ZNF367	protein_coding	zinc finger protein 367 [Source:HGNC Symbol;Acc:HGNC:18320]
ENSG00000166881	1.27077	5.12321	149.696	2.09642e-12	4.88295e-10	NEMP1	protein_coding	nuclear envelope integral membrane protein 1 [Source:HGNC Symbol;Acc:HGNC:29001]
ENSG00000090889	3.14792	4.56112	149.439	2.14092e-12	4.92158e-10	KIF4A	protein_coding	kinesin family member 4A [Source:HGNC Symbol;Acc:HGNC:13339]
ENSG00000187231	-2.18063	7.57939	149.323	2.15613e-12	4.92158e-10	SESTD1	protein_coding	SEC14 and spectrin domain containing 1 [Source:HGNC Symbol;Acc:HGNC:18379]
ENSG00000129810	3.31947	3.36923	148.584	2.3017e-12	5.15239e-10	SGO1	protein_coding	shugoshin 1 [Source:HGNC Symbol;Acc:HGNC:25088]
ENSG00000163808	2.90721	4.55362	148.476	2.30239e-12	5.15239e-10	KIF15	protein_coding	kinesin family member 15 [Source:HGNC Symbol;Acc:HGNC:17273]
ENSG00000080986	3.02157	4.35174	148.264	2.34155e-12	5.18915e-10	NDC80	protein_coding	NDC80 kinetochore complex component [Source:HGNC Symbol;Acc:HGNC:16909]
ENSG00000188257	-13.197	3.42815	112.272	2.42918e-12	5.32866e-10	PLA2G2A	protein_coding	phospholipase A2 group IIA [Source:HGNC Symbol;Acc:HGNC:9031]
ENSG00000253666	-10.0027	0.567171	115.056	2.45119e-12	5.32866e-10		lncRNA	novel transcript
ENSG00000185022	-3.22724	4.92438	147.602	2.50977e-12	5.40453e-10	MAFF	protein_coding	MAF bZIP transcription factor F [Source:HGNC Symbol;Acc:HGNC:6780]
ENSG00000149948	4.43353	2.6297	148.134	2.58998e-12	5.50412e-10	HMGA2	protein_coding	high mobility group AT-hook 2 [Source:HGNC Symbol;Acc:HGNC:5009]
ENSG00000111247	2.45059	3.53675	146.891	2.60424e-12	5.50412e-10	RAD51AP1	protein_coding	RAD51 associated protein 1 [Source:HGNC Symbol;Acc:HGNC:16956]
ENSG00000011426	3.08635	5.78916	147.452	2.64105e-12	5.53071e-10	ANLN	protein_coding	anillin, actin binding protein [Source:HGNC Symbol;Acc:HGNC:14082]
ENSG00000181544	2.18351	3.48624	146.572	2.66639e-12	5.533e-10	FANCB	protein_coding	FA complementation group B [Source:HGNC Symbol;Acc:HGNC:3583]
ENSG00000105339	-2.38482	4.17684	146.207	2.74067e-12	5.6359e-10	DENND3	protein_coding	DENN domain containing 3 [Source:HGNC Symbol;Acc:HGNC:29134]
ENSG00000186767	2.10994	4.37752	145.242	2.95018e-12	5.99709e-10	SPIN4	protein_coding	spindlin family member 4 [Source:HGNC Symbol;Acc:HGNC:27040]
ENSG00000231971	-7.06967	0.250229	98.9804	2.96885e-12	5.99709e-10	CT69	lncRNA	cancer/testis associated transcript 69 [Source:HGNC Symbol;Acc:HGNC:37196]
ENSG00000139354	2.60276	4.5317	144.515	3.12272e-12	6.25256e-10	GAS2L3	protein_coding	growth arrest specific 2 like 3 [Source:HGNC Symbol;Acc:HGNC:27475]
ENSG00000187621	3.54849	0.407219	141.527	3.19446e-12	6.32864e-10	TCL6	lncRNA	T cell leukemia/lymphoma 6 [Source:HGNC Symbol;Acc:HGNC:13463]
ENSG00000164684	2.49348	8.68339	144.098	3.22311e-12	6.32864e-10	ZNF704	protein_coding	zinc finger protein 704 [Source:HGNC Symbol;Acc:HGNC:32291]
ENSG00000010932	6.05969	0.817034	98.13	3.24389e-12	6.32864e-10	FMO1	protein_coding	flavin containing dimethylaniline monoxygenase 1 [Source:HGNC Symbol;Acc:HGNC:3769]
ENSG00000101856	2.05835	9.31134	143.376	3.41047e-12	6.59724e-10	PGRMC1	protein_coding	progesterone receptor membrane component 1 [Source:HGNC Symbol;Acc:HGNC:16090]
ENSG00000183850	2.39355	2.59619	143.282	3.47547e-12	6.66647e-10	ZNF730	protein_coding	zinc finger protein 730 [Source:HGNC Symbol;Acc:HGNC:32470]
ENSG00000165507	-7.06654	7.52081	148.287	3.58854e-12	6.7305e-10	DEPP1	protein_coding	DEPP autophagy regulator 1 [Source:HGNC Symbol;Acc:HGNC:23355]
ENSG00000249599	5.71582	1.83175	124.417	3.60763e-12	6.7305e-10	BMPR1B-DT	lncRNA	BMPR1B divergent transcript [Source:HGNC Symbol;Acc:HGNC:50864]
ENSG00000175505	-2.57086	2.94326	142.748	3.61363e-12	6.7305e-10	CLCF1	protein_coding	cardiotrophin like cytokine factor 1 [Source:HGNC Symbol;Acc:HGNC:17412]
ENSG00000133119	1.79716	4.6074	142.6	3.62679e-12	6.7305e-10	RFC3	protein_coding	replication factor C subunit 3 [Source:HGNC Symbol;Acc:HGNC:9971]
ENSG00000121621	3.05581	3.82183	142.295	3.72684e-12	6.8604e-10	KIF18A	protein_coding	kinesin family member 18A [Source:HGNC Symbol;Acc:HGNC:29441]
ENSG00000164109	2.95837	4.91835	141.95	3.85791e-12	7.04485e-10	MAD2L1	protein_coding	mitotic arrest deficient 2 like 1 [Source:HGNC Symbol;Acc:HGNC:6763]
ENSG00000279286	-4.97105	-0.152516	90.2216	4.05959e-12	7.29992e-10		TEC	TEC
ENSG00000118513	2.87574	3.30995	141.219	4.06155e-12	7.29992e-10	MYB	protein_coding	MYB proto-oncogene, transcription factor [Source:HGNC Symbol;Acc:HGNC:7545]
ENSG00000136542	6.31044	2.11057	121.119	4.31315e-12	7.69156e-10	GALNT5	protein_coding	polypeptide N-acetylgalactosaminyltransferase 5 [Source:HGNC Symbol;Acc:HGNC:4127]
ENSG00000142449	6.23636	2.06348	113.414	4.35642e-12	7.70849e-10	FBN3	protein_coding	fibrillin 3 [Source:HGNC Symbol;Acc:HGNC:18794]
ENSG00000259424	3.59206	-0.726879	122.534	4.41028e-12	7.74377e-10	IRAIN	lncRNA	IGF1R antisense imprinted non-protein coding RNA [Source:HGNC Symbol;Acc:HGNC:50365]
ENSG00000148848	4.43917	7.53642	142.333	4.50023e-12	7.84139e-10	ADAM12	protein_coding	ADAM metallopeptidase domain 12 [Source:HGNC Symbol;Acc:HGNC:190]
ENSG00000197766	-6.5679	5.94374	144.711	4.61182e-12	7.97495e-10	CFD	protein_coding	complement factor D [Source:HGNC Symbol;Acc:HGNC:2771]
ENSG00000214274	-4.88403	3.33308	140.919	4.77078e-12	8.14075e-10	ANG	protein_coding	angiogenin [Source:HGNC Symbol;Acc:HGNC:483]
ENSG00000171223	-2.79552	6.3919	139.255	4.77903e-12	8.14075e-10	JUNB	protein_coding	JunB proto-oncogene, AP-1 transcription factor subunit [Source:HGNC Symbol;Acc:HGNC:6205]
ENSG00000235863	-2.74202	3.38738	138.969	4.8665e-12	8.22835e-10	B3GALT4	protein_coding	beta-1,3-galactosyltransferase 4 [Source:HGNC Symbol;Acc:HGNC:919]
ENSG00000196730	-2.48295	6.37455	138.648	4.96872e-12	8.33275e-10	DAPK1	protein_coding	death associated protein kinase 1 [Source:HGNC Symbol;Acc:HGNC:2674]
ENSG00000124610	4.22038	5.45284	140.736	5.00126e-12	8.33275e-10	H1-1	protein_coding	H1.1 linker histone, cluster member [Source:HGNC Symbol;Acc:HGNC:4715]
ENSG00000145283	-3.97344	-0.641993	94.3875	5.09693e-12	8.43062e-10	SLC10A6	protein_coding	solute carrier family 10 member 6 [Source:HGNC Symbol;Acc:HGNC:30603]
ENSG00000119514	3.79309	4.94001	139.11	5.47281e-12	8.98722e-10	GALNT12	protein_coding	polypeptide N-acetylgalactosaminyltransferase 12 [Source:HGNC Symbol;Acc:HGNC:19877]
ENSG00000104892	-3.98613	0.836577	135.87	5.57948e-12	9.09695e-10	KLC3	protein_coding	kinesin light chain 3 [Source:HGNC Symbol;Acc:HGNC:20717]
ENSG00000169242	-3.92496	5.48462	138.824	5.69473e-12	9.219e-10	EFNA1	protein_coding	ephrin A1 [Source:HGNC Symbol;Acc:HGNC:3221]
ENSG00000204131	2.55521	4.97981	136.362	5.98557e-12	9.62159e-10	NHSL2	protein_coding	NHS like 2 [Source:HGNC Symbol;Acc:HGNC:33737]
ENSG00000267374	3.11484	1.9112	136.96	6.08227e-12	9.70866e-10	MIR924HG	lncRNA	MIR924 host gene [Source:HGNC Symbol;Acc:HGNC:44332]
ENSG00000108018	-4.0026	3.33697	136.772	6.1702e-12	9.77169e-10	SORCS1	protein_coding	sortilin related VPS10 domain containing receptor 1 [Source:HGNC Symbol;Acc:HGNC:16697]
ENSG00000184661	3.2758	4.35905	136.339	6.2325e-12	9.77169e-10	CDCA2	protein_coding	cell division cycle associated 2 [Source:HGNC Symbol;Acc:HGNC:14623]
ENSG00000101782	-1.43141	6.94642	135.817	6.25652e-12	9.77169e-10	RIOK3	protein_coding	RIO kinase 3 [Source:HGNC Symbol;Acc:HGNC:11451]
ENSG00000138207	-7.68548	3.65092	104.685	6.29299e-12	9.77169e-10	RBP4	protein_coding	retinol binding protein 4 [Source:HGNC Symbol;Acc:HGNC:9922]
ENSG00000165929	-2.58855	7.61144	135.463	6.44113e-12	9.93414e-10	TC2N	protein_coding	tandem C2 domains, nuclear [Source:HGNC Symbol;Acc:HGNC:19859]
ENSG00000100284	-1.98549	6.16411	135.379	6.48643e-12	9.93686e-10	TOM1	protein_coding	target of myb1 membrane trafficking protein [Source:HGNC Symbol;Acc:HGNC:11982]
ENSG00000170312	3.10644	5.79128	136.136	6.59277e-12	9.98681e-10	CDK1	protein_coding	cyclin dependent kinase 1 [Source:HGNC Symbol;Acc:HGNC:1722]
ENSG00000064932	-2.44154	6.57398	135.133	6.61916e-12	9.98681e-10	SBNO2	protein_coding	strawberry notch homolog 2 [Source:HGNC Symbol;Acc:HGNC:29158]
ENSG00000104881	-2.53906	3.97759	135.099	6.65029e-12	9.98681e-10	PPP1R13L	protein_coding	protein phosphatase 1 regulatory subunit 13 like [Source:HGNC Symbol;Acc:HGNC:18838]
ENSG00000175928	3.96865	3.81717	135.704	6.71869e-12	1.00236e-09	LRRN1	protein_coding	leucine rich repeat neuronal 1 [Source:HGNC Symbol;Acc:HGNC:20980]
ENSG00000142494	6.18067	7.04459	140.064	6.80057e-12	1.00799e-09	SLC47A1	protein_coding	solute carrier family 47 member 1 [Source:HGNC Symbol;Acc:HGNC:25588]
ENSG00000136492	2.80531	4.53749	134.22	7.14591e-12	1.05234e-09	BRIP1	protein_coding	BRCA1 interacting helicase 1 [Source:HGNC Symbol;Acc:HGNC:20473]
ENSG00000101680	4.60054	4.74298	136.125	7.24589e-12	1.06022e-09	LAMA1	protein_coding	laminin subunit alpha 1 [Source:HGNC Symbol;Acc:HGNC:6481]
ENSG00000119862	1.57613	4.95103	133.952	7.30011e-12	1.06135e-09	LGALSL	protein_coding	galectin like [Source:HGNC Symbol;Acc:HGNC:25012]
ENSG00000088325	2.87878	6.01493	134.349	7.44486e-12	1.07555e-09	TPX2	protein_coding	TPX2 microtubule nucleation factor [Source:HGNC Symbol;Acc:HGNC:1249]
ENSG00000205208	1.63214	4.86192	133.539	7.55593e-12	1.08473e-09	C4orf46	protein_coding	chromosome 4 open reading frame 46 [Source:HGNC Symbol;Acc:HGNC:27320]
ENSG00000102924	6.08436	4.88536	138.187	7.66885e-12	1.09039e-09	CBLN1	protein_coding	cerebellin 1 precursor [Source:HGNC Symbol;Acc:HGNC:1543]
ENSG00000162437	1.72297	4.55811	133.328	7.69089e-12	1.09039e-09	RAVER2	protein_coding	ribonucleoprotein, PTB binding 2 [Source:HGNC Symbol;Acc:HGNC:25577]
ENSG00000140525	2.13336	5.38066	132.902	7.96806e-12	1.11952e-09	FANCI	protein_coding	FA complementation group I [Source:HGNC Symbol;Acc:HGNC:25568]
ENSG00000166068	1.73118	7.1155	132.86	7.99446e-12	1.11952e-09	SPRED1	protein_coding	sprouty related EVH1 domain containing 1 [Source:HGNC Symbol;Acc:HGNC:20249]
ENSG00000170558	2.77616	5.83442	132.819	8.41807e-12	1.17119e-09	CDH2	protein_coding	cadherin 2 [Source:HGNC Symbol;Acc:HGNC:1759]
ENSG00000180998	3.43997	2.91139	132.45	8.46605e-12	1.17119e-09	GPR137C	protein_coding	G protein-coupled receptor 137C [Source:HGNC Symbol;Acc:HGNC:25445]
ENSG00000159314	-2.5656	4.41616	131.858	8.7084e-12	1.18773e-09	ARHGAP27	protein_coding	Rho GTPase activating protein 27 [Source:HGNC Symbol;Acc:HGNC:31813]
ENSG00000069188	5.38747	6.47017	136.383	8.72975e-12	1.18773e-09	SDK2	protein_coding	sidekick cell adhesion molecule 2 [Source:HGNC Symbol;Acc:HGNC:19308]
ENSG00000109854	-2.3632	4.6794	131.806	8.74174e-12	1.18773e-09	HTATIP2	protein_coding	HIV-1 Tat interactive protein 2 [Source:HGNC Symbol;Acc:HGNC:16637]
ENSG00000254535	2.88035	5.727	132.227	8.88252e-12	1.19577e-09	PABPC4L	protein_coding	poly(A) binding protein cytoplasmic 4 like [Source:HGNC Symbol;Acc:HGNC:31955]
ENSG00000188015	-4.42071	0.890195	122.205	8.92124e-12	1.19577e-09	S100A3	protein_coding	S100 calcium binding protein A3 [Source:HGNC Symbol;Acc:HGNC:10493]
ENSG00000101187	-6.25848	4.4959	135.514	8.97512e-12	1.19577e-09	SLCO4A1	protein_coding	solute carrier organic anion transporter family member 4A1 [Source:HGNC Symbol;Acc:HGNC:10953]
ENSG00000139618	2.70509	4.86322	131.444	9.01044e-12	1.19577e-09	BRCA2	protein_coding	BRCA2 DNA repair associated [Source:HGNC Symbol;Acc:HGNC:1101]
ENSG00000135547	3.07023	5.94328	132.113	9.21583e-12	1.21596e-09	HEY2	protein_coding	hes related family bHLH transcription factor with YRPW motif 2 [Source:HGNC Symbol;Acc:HGNC:4881]
ENSG00000087494	3.75984	1.80626	132.067	9.43782e-12	1.23175e-09	PTHLH	protein_coding	parathyroid hormone like hormone [Source:HGNC Symbol;Acc:HGNC:9607]
ENSG00000198554	1.78571	4.53346	130.888	9.44349e-12	1.23175e-09	WDHD1	protein_coding	WD repeat and HMG-box DNA binding protein 1 [Source:HGNC Symbol;Acc:HGNC:23170]
ENSG00000186638	2.11397	3.73979	130.809	9.5181e-12	1.23443e-09	KIF24	protein_coding	kinesin family member 24 [Source:HGNC Symbol;Acc:HGNC:19916]
ENSG00000163412	-1.99778	7.17911	130.389	9.84718e-12	1.26353e-09	EIF4E3	protein_coding	eukaryotic translation initiation factor 4E family member 3 [Source:HGNC Symbol;Acc:HGNC:31837]
ENSG00000186871	3.30866	2.94651	130.57	9.85317e-12	1.26353e-09	ERCC6L	protein_coding	ERCC excision repair 6 like, spindle assembly checkpoint helicase [Source:HGNC Symbol;Acc:HGNC:20794]
ENSG00000153944	1.38669	6.80907	129.623	1.05109e-11	1.34034e-09	MSI2	protein_coding	musashi RNA binding protein 2 [Source:HGNC Symbol;Acc:HGNC:18585]
ENSG00000104723	1.12741	6.42216	128.941	1.11432e-11	1.41277e-09	TUSC3	protein_coding	tumor suppressor candidate 3 [Source:HGNC Symbol;Acc:HGNC:30242]
ENSG00000276122	6.45958	2.55447	124.221	1.12027e-11	1.41277e-09		lncRNA	novel transcript
ENSG00000236671	-5.05645	-1.24387	96.4603	1.13215e-11	1.41992e-09	PRKG1-AS1	lncRNA	PRKG1 antisense RNA 1 [Source:HGNC Symbol;Acc:HGNC:45029]
ENSG00000164089	7.11876	1.76341	88.5147	1.1461e-11	1.42956e-09	ETNPPL	protein_coding	ethanolamine-phosphate phospho-lyase [Source:HGNC Symbol;Acc:HGNC:14404]
ENSG00000139438	3.43403	2.41569	128.471	1.21458e-11	1.50674e-09	FAM222A	protein_coding	family with sequence similarity 222 member A [Source:HGNC Symbol;Acc:HGNC:25915]
ENSG00000166387	-2.70291	5.30143	127.824	1.22762e-11	1.51469e-09	PPFIBP2	protein_coding	PPFIA binding protein 2 [Source:HGNC Symbol;Acc:HGNC:9250]
ENSG00000137812	2.89621	5.33049	128.05	1.26638e-11	1.5541e-09	KNL1	protein_coding	kinetochore scaffold 1 [Source:HGNC Symbol;Acc:HGNC:24054]
ENSG00000151322	4.57237	6.67013	130.905	1.28827e-11	1.57251e-09	NPAS3	protein_coding	neuronal PAS domain protein 3 [Source:HGNC Symbol;Acc:HGNC:19311]
ENSG00000159403	-2.76245	8.77506	127.04	1.31305e-11	1.58639e-09	C1R	protein_coding	complement C1r [Source:HGNC Symbol;Acc:HGNC:1246]
ENSG00000117650	3.27732	3.79961	127.097	1.31353e-11	1.58639e-09	NEK2	protein_coding	NIMA related kinase 2 [Source:HGNC Symbol;Acc:HGNC:7745]
ENSG00000198276	-1.36037	4.55469	126.813	1.33988e-11	1.60969e-09	UCKL1	protein_coding	uridine-cytidine kinase 1 like 1 [Source:HGNC Symbol;Acc:HGNC:15938]
ENSG00000101003	2.23771	4.07711	126.448	1.3843e-11	1.65435e-09	GINS1	protein_coding	GINS complex subunit 1 [Source:HGNC Symbol;Acc:HGNC:28980]
ENSG00000143753	-1.619	6.86192	126.203	1.41246e-11	1.67628e-09	DEGS1	protein_coding	delta 4-desaturase, sphingolipid 1 [Source:HGNC Symbol;Acc:HGNC:13709]
ENSG00000079337	-2.39734	4.06202	126.183	1.41734e-11	1.67628e-09	RAPGEF3	protein_coding	Rap guanine nucleotide exchange factor 3 [Source:HGNC Symbol;Acc:HGNC:16629]
ENSG00000140853	-2.27536	4.77026	125.164	1.54834e-11	1.82177e-09	NLRC5	protein_coding	NLR family CARD domain containing 5 [Source:HGNC Symbol;Acc:HGNC:29933]
ENSG00000172201	-1.94179	8.6892	125.04	1.56401e-11	1.83077e-09	ID4	protein_coding	inhibitor of DNA binding 4 [Source:HGNC Symbol;Acc:HGNC:5363]
ENSG00000102763	2.15166	6.77352	124.936	1.57844e-11	1.83823e-09	VWA8	protein_coding	von Willebrand factor A domain containing 8 [Source:HGNC Symbol;Acc:HGNC:29071]
ENSG00000104147	2.90017	1.74237	125.458	1.59524e-11	1.84402e-09	OIP5	protein_coding	Opa interacting protein 5 [Source:HGNC Symbol;Acc:HGNC:20300]
ENSG00000125733	-1.53394	5.51905	124.787	1.59956e-11	1.84402e-09	TRIP10	protein_coding	thyroid hormone receptor interactor 10 [Source:HGNC Symbol;Acc:HGNC:12304]
ENSG00000130827	-2.14556	5.29913	124.51	1.63939e-11	1.88044e-09	PLXNA3	protein_coding	plexin A3 [Source:HGNC Symbol;Acc:HGNC:9101]
ENSG00000275410	-2.81717	5.86031	124.931	1.6538e-11	1.88748e-09	HNF1B	protein_coding	HNF1 homeobox B [Source:HGNC Symbol;Acc:HGNC:11630]
ENSG00000198355	-1.78552	5.6907	124.112	1.69781e-11	1.92807e-09	PIM3	protein_coding	Pim-3 proto-oncogene, serine/threonine kinase [Source:HGNC Symbol;Acc:HGNC:19310]
ENSG00000120696	1.32435	4.95881	124.047	1.70769e-11	1.92969e-09	KBTBD7	protein_coding	kelch repeat and BTB domain containing 7 [Source:HGNC Symbol;Acc:HGNC:25266]
ENSG00000182240	-1.6274	7.82288	123.958	1.72094e-11	1.93508e-09	BACE2	protein_coding	beta-secretase 2 [Source:HGNC Symbol;Acc:HGNC:934]
ENSG00000139734	2.74272	4.59768	123.758	1.75339e-11	1.96191e-09	DIAPH3	protein_coding	diaphanous related formin 3 [Source:HGNC Symbol;Acc:HGNC:15480]
ENSG00000118515	-3.22551	9.03409	124.185	1.7694e-11	1.96565e-09	SGK1	protein_coding	serum/glucocorticoid regulated kinase 1 [Source:HGNC Symbol;Acc:HGNC:10810]
ENSG00000131941	-3.26737	6.91686	124.995	1.77395e-11	1.96565e-09	RHPN2	protein_coding	rhophilin Rho GTPase binding protein 2 [Source:HGNC Symbol;Acc:HGNC:19974]
ENSG00000179715	-2.38563	3.13947	123.61	1.78462e-11	1.9679e-09	PCED1B	protein_coding	PC-esterase domain containing 1B [Source:HGNC Symbol;Acc:HGNC:28255]
ENSG00000143365	-2.93702	5.19181	123.872	1.81664e-11	1.99359e-09	RORC	protein_coding	RAR related orphan receptor C [Source:HGNC Symbol;Acc:HGNC:10260]
ENSG00000166446	-2.71784	7.33119	123.379	1.84319e-11	2.01304e-09	CDYL2	protein_coding	chromodomain Y like 2 [Source:HGNC Symbol;Acc:HGNC:23030]
ENSG00000158301	1.318	4.43255	123.038	1.86827e-11	2.03072e-09	GPRASP2	protein_coding	G protein-coupled receptor associated sorting protein 2 [Source:HGNC Symbol;Acc:HGNC:25169]
ENSG00000185305	2.09489	5.7494	122.871	1.89598e-11	2.05107e-09	ARL15	protein_coding	ADP ribosylation factor like GTPase 15 [Source:HGNC Symbol;Acc:HGNC:25945]
ENSG00000141068	-2.32637	5.81433	122.62	1.9392e-11	2.08793e-09	KSR1	protein_coding	kinase suppressor of ras 1 [Source:HGNC Symbol;Acc:HGNC:6465]
ENSG00000198826	2.77151	4.84096	122.611	1.97507e-11	2.11657e-09	ARHGAP11A	protein_coding	Rho GTPase activating protein 11A [Source:HGNC Symbol;Acc:HGNC:15783]
ENSG00000102384	2.20026	3.56696	121.942	2.06461e-11	2.19419e-09	CENPI	protein_coding	centromere protein I [Source:HGNC Symbol;Acc:HGNC:3968]
ENSG00000162738	2.1565	5.0448	121.911	2.06672e-11	2.19419e-09	VANGL2	protein_coding	VANGL planar cell polarity protein 2 [Source:HGNC Symbol;Acc:HGNC:15511]
ENSG00000104419	-3.05609	7.29693	122.536	2.09574e-11	2.21469e-09	NDRG1	protein_coding	N-myc downstream regulated 1 [Source:HGNC Symbol;Acc:HGNC:7679]
ENSG00000168874	-4.19685	5.37664	123.198	2.15847e-11	2.27048e-09	ATOH8	protein_coding	atonal bHLH transcription factor 8 [Source:HGNC Symbol;Acc:HGNC:24126]
ENSG00000118960	-1.36517	5.21986	121.252	2.19284e-11	2.29605e-09	HS1BP3	protein_coding	HCLS1 binding protein 3 [Source:HGNC Symbol;Acc:HGNC:24979]
ENSG00000134253	1.76259	2.85004	121.198	2.21031e-11	2.30043e-09	TRIM45	protein_coding	tripartite motif containing 45 [Source:HGNC Symbol;Acc:HGNC:19018]
ENSG00000149131	-3.81501	8.19027	122.647	2.21719e-11	2.30043e-09	SERPING1	protein_coding	serpin family G member 1 [Source:HGNC Symbol;Acc:HGNC:1228]
ENSG00000048471	-1.89857	6.61232	120.401	2.36813e-11	2.44593e-09	SNX29	protein_coding	sorting nexin 29 [Source:HGNC Symbol;Acc:HGNC:30542]
ENSG00000117308	-2.14466	5.06996	120.348	2.38067e-11	2.4478e-09	GALE	protein_coding	UDP-galactose-4-epimerase [Source:HGNC Symbol;Acc:HGNC:4116]
ENSG00000151725	2.8404	4.21843	120.255	2.40306e-11	2.45974e-09	CENPU	protein_coding	centromere protein U [Source:HGNC Symbol;Acc:HGNC:21348]
ENSG00000141542	-1.99714	4.79559	120.104	2.43415e-11	2.48044e-09	RAB40B	protein_coding	RAB40B, member RAS oncogene family [Source:HGNC Symbol;Acc:HGNC:18284]
ENSG00000263724	-9.81299	2.0221	87.9782	2.44822e-11	2.48369e-09	DLGAP1-AS3	lncRNA	DLGAP1 antisense RNA 3 [Source:HGNC Symbol;Acc:HGNC:27317]
ENSG00000112029	1.86418	4.56876	119.702	2.52492e-11	2.55017e-09	FBXO5	protein_coding	F-box protein 5 [Source:HGNC Symbol;Acc:HGNC:13584]
ENSG00000142945	2.77849	4.13796	119.568	2.55888e-11	2.57308e-09	KIF2C	protein_coding	kinesin family member 2C [Source:HGNC Symbol;Acc:HGNC:6393]
ENSG00000251459	7.42266	2.25215	93.4648	2.5973e-11	2.58987e-09		lncRNA	novel transcript
ENSG00000135960	4.80664	2.86696	120.332	2.60889e-11	2.58987e-09	EDAR	protein_coding	ectodysplasin A receptor [Source:HGNC Symbol;Acc:HGNC:2895]
ENSG00000147697	-6.73422	0.280493	85.1253	2.60961e-11	2.58987e-09	GSDMC	protein_coding	gasdermin C [Source:HGNC Symbol;Acc:HGNC:7151]
ENSG00000127423	2.70312	1.36771	120.215	2.63971e-11	2.60325e-09	AUNIP	protein_coding	aurora kinase A and ninein interacting protein [Source:HGNC Symbol;Acc:HGNC:28363]
ENSG00000139971	1.84384	4.22743	119.193	2.6459e-11	2.60325e-09	ARMH4	protein_coding	armadillo like helical domain containing 4 [Source:HGNC Symbol;Acc:HGNC:19846]
ENSG00000115163	3.09766	3.24198	119.101	2.68614e-11	2.63149e-09	CENPA	protein_coding	centromere protein A [Source:HGNC Symbol;Acc:HGNC:1851]
ENSG00000109794	-2.34146	5.4219	118.947	2.70526e-11	2.6333e-09	FAM149A	protein_coding	family with sequence similarity 149 member A [Source:HGNC Symbol;Acc:HGNC:24527]
ENSG00000138735	2.40006	6.06658	118.921	2.71105e-11	2.6333e-09	PDE5A	protein_coding	phosphodiesterase 5A [Source:HGNC Symbol;Acc:HGNC:8784]
ENSG00000141750	-4.96882	0.805156	78.0246	2.74516e-11	2.65513e-09	STAC2	protein_coding	SH3 and cysteine rich domain 2 [Source:HGNC Symbol;Acc:HGNC:23990]
ENSG00000145386	3.22746	5.44181	120.028	2.76104e-11	2.65922e-09	CCNA2	protein_coding	cyclin A2 [Source:HGNC Symbol;Acc:HGNC:1578]
ENSG00000164649	2.53805	4.38776	118.553	2.80633e-11	2.68678e-09	CDCA7L	protein_coding	cell division cycle associated 7 like [Source:HGNC Symbol;Acc:HGNC:30777]
ENSG00000142065	1.16524	4.74577	118.493	2.82016e-11	2.68678e-09	ZFP14	protein_coding	ZFP14 zinc finger protein [Source:HGNC Symbol;Acc:HGNC:29312]
ENSG00000125775	-7.33874	4.97645	123.525	2.82497e-11	2.68678e-09	SDCBP2	protein_coding	syndecan binding protein 2 [Source:HGNC Symbol;Acc:HGNC:15756]
ENSG00000117724	2.90659	6.9706	119.198	2.85664e-11	2.70563e-09	CENPF	protein_coding	centromere protein F [Source:HGNC Symbol;Acc:HGNC:1857]
ENSG00000162444	2.90099	4.29781	118.334	2.86886e-11	2.70597e-09	RBP7	protein_coding	retinol binding protein 7 [Source:HGNC Symbol;Acc:HGNC:30316]
ENSG00000084110	-7.01071	4.49365	122.668	2.93341e-11	2.7464e-09	HAL	protein_coding	histidine ammonia-lyase [Source:HGNC Symbol;Acc:HGNC:4806]
ENSG00000158716	-2.5707	5.13037	118.06	2.93578e-11	2.7464e-09	DUSP23	protein_coding	dual specificity phosphatase 23 [Source:HGNC Symbol;Acc:HGNC:21480]
ENSG00000153044	2.20355	3.52937	117.581	3.07332e-11	2.86333e-09	CENPH	protein_coding	centromere protein H [Source:HGNC Symbol;Acc:HGNC:17268]
ENSG00000165490	3.03951	3.20991	117.567	3.09528e-11	2.86486e-09	DDIAS	protein_coding	DNA damage induced apoptosis suppressor [Source:HGNC Symbol;Acc:HGNC:26351]
ENSG00000058804	1.58291	6.01158	117.444	3.10655e-11	2.86486e-09	NDC1	protein_coding	NDC1 transmembrane nucleoporin [Source:HGNC Symbol;Acc:HGNC:25525]
ENSG00000111321	-1.31195	6.6202	117.422	3.11261e-11	2.86486e-09	LTBR	protein_coding	lymphotoxin beta receptor [Source:HGNC Symbol;Acc:HGNC:6718]
ENSG00000173559	-2.41506	5.33913	117.309	3.14715e-11	2.88502e-09	NABP1	protein_coding	nucleic acid binding protein 1 [Source:HGNC Symbol;Acc:HGNC:26232]
ENSG00000145604	1.49435	5.51489	116.857	3.2807e-11	2.98624e-09	SKP2	protein_coding	S-phase kinase associated protein 2 [Source:HGNC Symbol;Acc:HGNC:10901]
ENSG00000166401	-2.36865	3.28243	116.887	3.28374e-11	2.98624e-09	SERPINB8	protein_coding	serpin family B member 8 [Source:HGNC Symbol;Acc:HGNC:8952]
ENSG00000177666	-2.25865	5.8008	116.757	3.3117e-11	2.99972e-09	PNPLA2	protein_coding	patatin like phospholipase domain containing 2 [Source:HGNC Symbol;Acc:HGNC:30802]
ENSG00000189077	-1.51979	4.72288	116.559	3.37427e-11	3.03951e-09	TMEM120A	protein_coding	transmembrane protein 120A [Source:HGNC Symbol;Acc:HGNC:21697]
ENSG00000118193	2.70108	4.28662	116.542	3.38226e-11	3.03951e-09	KIF14	protein_coding	kinesin family member 14 [Source:HGNC Symbol;Acc:HGNC:19181]
ENSG00000167468	-1.65343	7.87733	116.328	3.44638e-11	3.08499e-09	GPX4	protein_coding	glutathione peroxidase 4 [Source:HGNC Symbol;Acc:HGNC:4556]
ENSG00000139973	4.99427	2.98555	117.686	3.52e-11	3.13857e-09	SYT16	protein_coding	synaptotagmin 16 [Source:HGNC Symbol;Acc:HGNC:23142]
ENSG00000006453	-1.96286	4.5901	116.039	3.54352e-11	3.14725e-09	BAIAP2L1	protein_coding	BAR/IMD domain containing adaptor protein 2 like 1 [Source:HGNC Symbol;Acc:HGNC:21649]
ENSG00000150907	-2.89089	8.00113	116.245	3.63539e-11	3.2143e-09	FOXO1	protein_coding	forkhead box O1 [Source:HGNC Symbol;Acc:HGNC:3819]
ENSG00000189159	-1.52297	6.21653	115.724	3.64718e-11	3.2143e-09	JPT1	protein_coding	Jupiter microtubule associated homolog 1 [Source:HGNC Symbol;Acc:HGNC:14569]
ENSG00000196584	2.63152	2.64073	115.432	3.78073e-11	3.31919e-09	XRCC2	protein_coding	X-ray repair cross complementing 2 [Source:HGNC Symbol;Acc:HGNC:12829]
ENSG00000159921	-1.25017	5.12786	115.188	3.83615e-11	3.35494e-09	GNE	protein_coding	glucosamine (UDP-N-acetyl)-2-epimerase/N-acetylmannosamine kinase [Source:HGNC Symbol;Acc:HGNC:23657]
ENSG00000130270	3.66072	4.3453	116.405	3.85633e-11	3.35972e-09	ATP8B3	protein_coding	ATPase phospholipid transporting 8B3 [Source:HGNC Symbol;Acc:HGNC:13535]
ENSG00000081181	-4.62061	6.58353	118.175	3.88943e-11	3.37567e-09	ARG2	protein_coding	arginase 2 [Source:HGNC Symbol;Acc:HGNC:664]
ENSG00000165891	3.2155	3.35202	114.936	3.95432e-11	3.41899e-09	E2F7	protein_coding	E2F transcription factor 7 [Source:HGNC Symbol;Acc:HGNC:23820]
ENSG00000158109	-1.41497	6.12207	114.805	3.97662e-11	3.4253e-09	TPRG1L	protein_coding	tumor protein p63 regulated 1 like [Source:HGNC Symbol;Acc:HGNC:27007]
ENSG00000185033	-2.31521	6.49864	114.761	3.99315e-11	3.42661e-09	SEMA4B	protein_coding	semaphorin 4B [Source:HGNC Symbol;Acc:HGNC:10730]
ENSG00000173801	-2.68445	8.0698	114.812	4.00868e-11	3.42705e-09	JUP	protein_coding	junction plakoglobin [Source:HGNC Symbol;Acc:HGNC:6207]
ENSG00000085063	-1.92113	8.10615	114.521	4.08473e-11	3.47019e-09	CD59	protein_coding	CD59 molecule (CD59 blood group) [Source:HGNC Symbol;Acc:HGNC:1689]
ENSG00000104689	-2.01687	4.12492	114.521	4.08955e-11	3.47019e-09	TNFRSF10A	protein_coding	TNF receptor superfamily member 10a [Source:HGNC Symbol;Acc:HGNC:11904]
ENSG00000270210	-3.9373	0.56269	100.731	4.12537e-11	3.48762e-09		lncRNA	novel transcript
ENSG00000138346	1.94562	3.91834	114.182	4.2228e-11	3.55682e-09	DNA2	protein_coding	DNA replication helicase/nuclease 2 [Source:HGNC Symbol;Acc:HGNC:2939]
ENSG00000141526	-4.07911	6.48257	116.015	4.26015e-11	3.57508e-09	SLC16A3	protein_coding	solute carrier family 16 member 3 [Source:HGNC Symbol;Acc:HGNC:10924]
ENSG00000100441	-1.53026	6.41274	113.851	4.35289e-11	3.63952e-09	KHNYN	protein_coding	KH and NYN domain containing [Source:HGNC Symbol;Acc:HGNC:20166]
ENSG00000153993	4.37983	4.35335	115.41	4.37997e-11	3.6488e-09	SEMA3D	protein_coding	semaphorin 3D [Source:HGNC Symbol;Acc:HGNC:10726]
ENSG00000132938	5.20276	4.30136	116.421	4.40585e-11	3.65701e-09	MTUS2	protein_coding	microtubule associated scaffold protein 2 [Source:HGNC Symbol;Acc:HGNC:20595]
ENSG00000168412	-4.51713	1.23092	109.217	4.54542e-11	3.7592e-09	MTNR1A	protein_coding	melatonin receptor 1A [Source:HGNC Symbol;Acc:HGNC:7463]
ENSG00000232306	-6.54917	0.699765	83.8297	4.57757e-11	3.77211e-09		lncRNA	novel transcript
ENSG00000114993	-1.4793	5.12029	113.01	4.7177e-11	3.87361e-09	RTKN	protein_coding	rhotekin [Source:HGNC Symbol;Acc:HGNC:10466]
ENSG00000197557	1.45615	4.45784	112.87	4.78237e-11	3.91263e-09	TTC30A	protein_coding	tetratricopeptide repeat domain 30A [Source:HGNC Symbol;Acc:HGNC:25853]
ENSG00000109846	-3.70609	5.24338	113.858	4.95729e-11	4.04126e-09	CRYAB	protein_coding	crystallin alpha B [Source:HGNC Symbol;Acc:HGNC:2389]
ENSG00000152495	2.71163	4.09979	111.885	5.26174e-11	4.27418e-09	CAMK4	protein_coding	calcium/calmodulin dependent protein kinase IV [Source:HGNC Symbol;Acc:HGNC:1464]
ENSG00000124466	-5.25372	3.27551	113.168	5.55685e-11	4.48364e-09	LYPD3	protein_coding	LY6/PLAUR domain containing 3 [Source:HGNC Symbol;Acc:HGNC:24880]
ENSG00000073350	-2.27391	5.97262	111.305	5.55888e-11	4.48364e-09	LLGL2	protein_coding	LLGL scribble cell polarity complex component 2 [Source:HGNC Symbol;Acc:HGNC:6629]
ENSG00000167325	1.43996	6.42828	110.949	5.75379e-11	4.6245e-09	RRM1	protein_coding	ribonucleotide reductase catalytic subunit M1 [Source:HGNC Symbol;Acc:HGNC:10451]
ENSG00000076382	2.63191	4.2841	110.712	5.89407e-11	4.72063e-09	SPAG5	protein_coding	sperm associated antigen 5 [Source:HGNC Symbol;Acc:HGNC:13452]
ENSG00000151131	1.68452	5.06154	110.663	5.9168e-11	4.72227e-09	NOPCHAP1	protein_coding	NOP protein chaperone 1 [Source:HGNC Symbol;Acc:HGNC:28628]
ENSG00000135709	-2.55135	5.49266	110.709	5.98571e-11	4.75682e-09	KIAA0513	protein_coding	KIAA0513 [Source:HGNC Symbol;Acc:HGNC:29058]
ENSG00000136824	1.73017	6.25025	110.515	6.00177e-11	4.75682e-09	SMC2	protein_coding	structural maintenance of chromosomes 2 [Source:HGNC Symbol;Acc:HGNC:14011]
ENSG00000182541	-2.20544	6.3358	110.451	6.0394e-11	4.77008e-09	LIMK2	protein_coding	LIM domain kinase 2 [Source:HGNC Symbol;Acc:HGNC:6614]
ENSG00000154839	2.99826	3.57958	110.292	6.1585e-11	4.84146e-09	SKA1	protein_coding	spindle and kinetochore associated complex subunit 1 [Source:HGNC Symbol;Acc:HGNC:28109]
ENSG00000116514	-1.60519	4.41141	110.234	6.17219e-11	4.84146e-09	RNF19B	protein_coding	ring finger protein 19B [Source:HGNC Symbol;Acc:HGNC:26886]
ENSG00000075426	-2.46639	8.66203	110.083	6.26052e-11	4.89392e-09	FOSL2	protein_coding	FOS like 2, AP-1 transcription factor subunit [Source:HGNC Symbol;Acc:HGNC:3798]
ENSG00000131153	2.36309	3.23989	109.97	6.35499e-11	4.95082e-09	GINS2	protein_coding	GINS complex subunit 2 [Source:HGNC Symbol;Acc:HGNC:24575]
ENSG00000137331	-3.4542	5.5472	110.887	6.57565e-11	5.1053e-09	IER3	protein_coding	immediate early response 3 [Source:HGNC Symbol;Acc:HGNC:5392]
ENSG00000186479	4.5225	5.274	112.35	6.73076e-11	5.20801e-09	RGS7BP	protein_coding	regulator of G protein signaling 7 binding protein [Source:HGNC Symbol;Acc:HGNC:23271]
ENSG00000178401	2.2604	4.68868	109.2	6.82896e-11	5.25332e-09	DNAJC22	protein_coding	DnaJ heat shock protein family (Hsp40) member C22 [Source:HGNC Symbol;Acc:HGNC:25802]
ENSG00000288658	-4.20331	1.33826	109.791	6.83558e-11	5.25332e-09		protein_coding	novel protein, ortholog of Gm2102 (M. musculus)
ENSG00000259495	2.91955	2.35831	109.345	6.85837e-11	5.25332e-09	ARNT2-DT	lncRNA	ARNT2 divergent transcript [Source:HGNC Symbol;Acc:HGNC:56077]
ENSG00000070214	-1.56124	9.05879	108.871	7.05152e-11	5.38321e-09	SLC44A1	protein_coding	solute carrier family 44 member 1 [Source:HGNC Symbol;Acc:HGNC:18798]
ENSG00000187189	1.08882	5.40147	108.785	7.11158e-11	5.39994e-09	TSPYL4	protein_coding	TSPY like 4 [Source:HGNC Symbol;Acc:HGNC:21559]
ENSG00000109805	2.89847	4.88795	109.426	7.12075e-11	5.39994e-09	NCAPG	protein_coding	non-SMC condensin I complex subunit G [Source:HGNC Symbol;Acc:HGNC:24304]
ENSG00000177106	-2.19274	5.81757	108.703	7.17049e-11	5.41966e-09	EPS8L2	protein_coding	EPS8 like 2 [Source:HGNC Symbol;Acc:HGNC:21296]
ENSG00000146143	1.14243	4.18646	108.671	7.19552e-11	5.42062e-09	PRIM2	protein_coding	DNA primase subunit 2 [Source:HGNC Symbol;Acc:HGNC:9370]
ENSG00000164989	1.6482	4.00836	108.624	7.23081e-11	5.42929e-09	CCDC171	protein_coding	coiled-coil domain containing 171 [Source:HGNC Symbol;Acc:HGNC:29828]
ENSG00000116852	-2.10453	3.04712	108.591	7.28269e-11	5.45032e-09	KIF21B	protein_coding	kinesin family member 21B [Source:HGNC Symbol;Acc:HGNC:29442]
ENSG00000140382	0.884232	5.87446	108.501	7.31402e-11	5.45588e-09	HMG20A	protein_coding	high mobility group 20A [Source:HGNC Symbol;Acc:HGNC:5001]
ENSG00000171208	1.96729	4.34587	108.07	7.63783e-11	5.67886e-09	NETO2	protein_coding	neuropilin and tolloid like 2 [Source:HGNC Symbol;Acc:HGNC:14644]
ENSG00000183856	2.9926	4.18534	108.366	7.67054e-11	5.68467e-09	IQGAP3	protein_coding	IQ motif containing GTPase activating protein 3 [Source:HGNC Symbol;Acc:HGNC:20669]
ENSG00000145431	2.29342	6.20196	107.867	7.8183e-11	5.77542e-09	PDGFC	protein_coding	platelet derived growth factor C [Source:HGNC Symbol;Acc:HGNC:8801]
ENSG00000164946	2.91688	6.18032	108.847	7.8963e-11	5.81422e-09	FREM1	protein_coding	FRAS1 related extracellular matrix 1 [Source:HGNC Symbol;Acc:HGNC:23399]
ENSG00000154734	-2.75576	6.7996	108.322	7.93448e-11	5.82355e-09	ADAMTS1	protein_coding	ADAM metallopeptidase with thrombospondin type 1 motif 1 [Source:HGNC Symbol;Acc:HGNC:217]
ENSG00000206249	-6.45487	0.574512	78.5258	8.47012e-11	6.19676e-09		lncRNA	novel transcript
ENSG00000260230	3.7925	3.97473	107.967	8.6671e-11	6.32061e-09	FRRS1L	protein_coding	ferric chelate reductase 1 like [Source:HGNC Symbol;Acc:HGNC:1362]
ENSG00000196187	-2.0461	6.05745	106.667	8.78066e-11	6.36993e-09	TMEM63A	protein_coding	transmembrane protein 63A [Source:HGNC Symbol;Acc:HGNC:29118]
ENSG00000123353	-1.47137	5.17622	106.657	8.79054e-11	6.36993e-09	ORMDL2	protein_coding	ORMDL sphingolipid biosynthesis regulator 2 [Source:HGNC Symbol;Acc:HGNC:16037]
ENSG00000134744	1.40208	7.097	106.531	8.9004e-11	6.42913e-09	TUT4	protein_coding	terminal uridylyl transferase 4 [Source:HGNC Symbol;Acc:HGNC:28981]
ENSG00000197299	2.37233	3.79015	106.394	9.03834e-11	6.50818e-09	BLM	protein_coding	BLM RecQ like helicase [Source:HGNC Symbol;Acc:HGNC:1058]
ENSG00000265485	-3.21491	-1.02707	87.8873	9.16129e-11	6.57596e-09	LINC01915	lncRNA	long intergenic non-protein coding RNA 1915 [Source:HGNC Symbol;Acc:HGNC:52734]
ENSG00000077152	2.39389	2.87652	106.253	9.21216e-11	6.58054e-09	UBE2T	protein_coding	ubiquitin conjugating enzyme E2 T [Source:HGNC Symbol;Acc:HGNC:25009]
ENSG00000128039	-2.83616	4.72563	106.568	9.24391e-11	6.58054e-09	SRD5A3	protein_coding	steroid 5 alpha-reductase 3 [Source:HGNC Symbol;Acc:HGNC:25812]
ENSG00000165105	-2.57813	5.67322	106.552	9.25416e-11	6.58054e-09	RASEF	protein_coding	RAS and EF-hand domain containing [Source:HGNC Symbol;Acc:HGNC:26464]
ENSG00000162413	-1.76821	5.56888	105.864	9.52065e-11	6.74902e-09	KLHL21	protein_coding	kelch like family member 21 [Source:HGNC Symbol;Acc:HGNC:29041]
ENSG00000169570	1.84447	4.2428	105.561	9.81998e-11	6.93965e-09	DTWD2	protein_coding	DTW domain containing 2 [Source:HGNC Symbol;Acc:HGNC:19334]
ENSG00000060138	-1.57588	7.43195	105.419	9.95712e-11	6.9983e-09	YBX3	protein_coding	Y-box binding protein 3 [Source:HGNC Symbol;Acc:HGNC:2428]
ENSG00000125734	-1.54323	5.63946	105.412	9.96429e-11	6.9983e-09	GPR108	protein_coding	G protein-coupled receptor 108 [Source:HGNC Symbol;Acc:HGNC:17829]
ENSG00000152253	3.1061	2.82536	105.513	1e-10	7.00187e-09	SPC25	protein_coding	SPC25 component of NDC80 kinetochore complex [Source:HGNC Symbol;Acc:HGNC:24031]
ENSG00000175305	2.77356	3.57312	105.177	1.02346e-10	7.1442e-09	CCNE2	protein_coding	cyclin E2 [Source:HGNC Symbol;Acc:HGNC:1590]
ENSG00000129988	-8.92402	3.77546	85.3941	1.0324e-10	7.18464e-09	LBP	protein_coding	lipopolysaccharide binding protein [Source:HGNC Symbol;Acc:HGNC:6517]
ENSG00000076770	1.51304	5.63001	105.009	1.03798e-10	7.20147e-09	MBNL3	protein_coding	muscleblind like splicing regulator 3 [Source:HGNC Symbol;Acc:HGNC:20564]
ENSG00000049323	2.95447	6.9656	105.996	1.04682e-10	7.24083e-09	LTBP1	protein_coding	latent transforming growth factor beta binding protein 1 [Source:HGNC Symbol;Acc:HGNC:6714]
ENSG00000106462	1.34598	4.41123	104.688	1.07281e-10	7.39815e-09	EZH2	protein_coding	enhancer of zeste 2 polycomb repressive complex 2 subunit [Source:HGNC Symbol;Acc:HGNC:3527]
ENSG00000067182	-1.24504	7.0691	104.403	1.10407e-10	7.59083e-09	TNFRSF1A	protein_coding	TNF receptor superfamily member 1A [Source:HGNC Symbol;Acc:HGNC:11916]
ENSG00000165572	1.18002	5.61839	104.276	1.11846e-10	7.64732e-09	KBTBD6	protein_coding	kelch repeat and BTB domain containing 6 [Source:HGNC Symbol;Acc:HGNC:25340]
ENSG00000113368	2.44874	6.23476	104.685	1.11899e-10	7.64732e-09	LMNB1	protein_coding	lamin B1 [Source:HGNC Symbol;Acc:HGNC:6637]
ENSG00000158710	-1.62501	7.908	104.21	1.12605e-10	7.66883e-09	TAGLN2	protein_coding	transgelin 2 [Source:HGNC Symbol;Acc:HGNC:11554]
ENSG00000163435	-2.1994	6.01051	104.186	1.12886e-10	7.66883e-09	ELF3	protein_coding	E74 like ETS transcription factor 3 [Source:HGNC Symbol;Acc:HGNC:3318]
ENSG00000161011	-1.35543	8.2348	103.875	1.16524e-10	7.88605e-09	SQSTM1	protein_coding	sequestosome 1 [Source:HGNC Symbol;Acc:HGNC:11280]
ENSG00000105643	-2.50601	4.31938	103.864	1.16774e-10	7.88605e-09	ARRDC2	protein_coding	arrestin domain containing 2 [Source:HGNC Symbol;Acc:HGNC:25225]
ENSG00000139178	-1.12926	5.97414	103.696	1.18683e-10	7.99129e-09	C1RL	protein_coding	complement C1r subcomponent like [Source:HGNC Symbol;Acc:HGNC:21265]
ENSG00000172183	-2.65007	4.56529	103.603	1.19948e-10	8.05272e-09	ISG20	protein_coding	interferon stimulated exonuclease gene 20 [Source:HGNC Symbol;Acc:HGNC:6130]
ENSG00000066279	2.83171	5.99569	104.585	1.20589e-10	8.07204e-09	ASPM	protein_coding	assembly factor for spindle microtubules [Source:HGNC Symbol;Acc:HGNC:19048]
ENSG00000286383	4.96626	0.870559	84.925	1.22022e-10	8.14407e-09		lncRNA	novel transcript
ENSG00000143320	3.28601	6.69976	104.495	1.2564e-10	8.3611e-09	CRABP2	protein_coding	cellular retinoic acid binding protein 2 [Source:HGNC Symbol;Acc:HGNC:2339]
ENSG00000197472	3.14217	0.969518	103.857	1.28072e-10	8.49816e-09	ZNF695	protein_coding	zinc finger protein 695 [Source:HGNC Symbol;Acc:HGNC:30954]
ENSG00000177000	-1.36262	5.36821	102.864	1.29312e-10	8.55433e-09	MTHFR	protein_coding	methylenetetrahydrofolate reductase [Source:HGNC Symbol;Acc:HGNC:7436]
ENSG00000150347	-1.97368	8.66999	102.785	1.3036e-10	8.55433e-09	ARID5B	protein_coding	AT-rich interaction domain 5B [Source:HGNC Symbol;Acc:HGNC:17362]
ENSG00000131089	1.05915	4.77963	102.784	1.3039e-10	8.55433e-09	ARHGEF9	protein_coding	Cdc42 guanine nucleotide exchange factor 9 [Source:HGNC Symbol;Acc:HGNC:14561]
ENSG00000155966	4.07857	4.81379	104.582	1.30417e-10	8.55433e-09	AFF2	protein_coding	ALF transcription elongation factor 2 [Source:HGNC Symbol;Acc:HGNC:3776]
ENSG00000130032	2.99747	1.58632	103.212	1.31411e-10	8.59483e-09	PRRG3	protein_coding	proline rich and Gla domain 3 [Source:HGNC Symbol;Acc:HGNC:30798]
ENSG00000286456	4.01693	-1.03252	77.1709	1.33109e-10	8.68096e-09		lncRNA	novel transcript
ENSG00000066322	-1.24329	6.21802	102.436	1.35163e-10	8.78984e-09	ELOVL1	protein_coding	ELOVL fatty acid elongase 1 [Source:HGNC Symbol;Acc:HGNC:14418]
ENSG00000156103	2.85386	6.64702	103.353	1.36741e-10	8.86716e-09	MMP16	protein_coding	matrix metallopeptidase 16 [Source:HGNC Symbol;Acc:HGNC:7162]
ENSG00000289547	-3.85607	-1.07114	73.3107	1.40007e-10	9.05324e-09		lncRNA	novel transcript
ENSG00000138182	1.93101	5.07105	101.994	1.41534e-10	9.12613e-09	KIF20B	protein_coding	kinesin family member 20B [Source:HGNC Symbol;Acc:HGNC:7212]
ENSG00000130787	-1.74788	5.22571	101.776	1.44774e-10	9.30876e-09	HIP1R	protein_coding	huntingtin interacting protein 1 related [Source:HGNC Symbol;Acc:HGNC:18415]
ENSG00000144063	-3.70036	-0.631113	86.1372	1.4737e-10	9.44907e-09	MALL	protein_coding	mal, T cell differentiation protein like [Source:HGNC Symbol;Acc:HGNC:6818]
ENSG00000106483	5.21592	11.7393	102.987	1.48094e-10	9.46887e-09	SFRP4	protein_coding	secreted frizzled related protein 4 [Source:HGNC Symbol;Acc:HGNC:10778]
ENSG00000116717	-3.52679	5.94367	102.829	1.48873e-10	9.49024e-09	GADD45A	protein_coding	growth arrest and DNA damage inducible alpha [Source:HGNC Symbol;Acc:HGNC:4095]
ENSG00000198171	-1.73402	5.84995	101.458	1.49635e-10	9.49024e-09	DDRGK1	protein_coding	DDRGK domain containing 1 [Source:HGNC Symbol;Acc:HGNC:16110]
ENSG00000090539	-3.14221	4.62233	102.097	1.49675e-10	9.49024e-09	CHRD	protein_coding	chordin [Source:HGNC Symbol;Acc:HGNC:1949]
ENSG00000263961	-2.2479	4.70066	101.149	1.54655e-10	9.77883e-09	RHEX	protein_coding	regulator of hemoglobinization and erythroid cell expansion [Source:HGNC Symbol;Acc:HGNC:25341]
ENSG00000219607	-3.94077	4.37852	102.246	1.56234e-10	9.85139e-09	PPP1R3G	protein_coding	protein phosphatase 1 regulatory subunit 3G [Source:HGNC Symbol;Acc:HGNC:14945]
ENSG00000171621	-2.12691	5.49524	100.914	1.58423e-10	9.96188e-09	SPSB1	protein_coding	splA/ryanodine receptor domain and SOCS box containing 1 [Source:HGNC Symbol;Acc:HGNC:30628]
ENSG00000123219	2.36156	3.18548	100.914	1.58903e-10	9.96465e-09	CENPK	protein_coding	centromere protein K [Source:HGNC Symbol;Acc:HGNC:29479]
ENSG00000140557	3.84223	2.78776	101.166	1.60425e-10	1.00325e-08	ST8SIA2	protein_coding	ST8 alpha-N-acetyl-neuraminide alpha-2,8-sialyltransferase 2 [Source:HGNC Symbol;Acc:HGNC:10870]
ENSG00000110057	-1.20874	5.15189	100.632	1.63174e-10	1.01765e-08	UNC93B1	protein_coding	unc-93 homolog B1, TLR signaling regulator [Source:HGNC Symbol;Acc:HGNC:13481]
ENSG00000130513	-5.00725	3.97972	102.15	1.64495e-10	1.0231e-08	GDF15	protein_coding	growth differentiation factor 15 [Source:HGNC Symbol;Acc:HGNC:30142]
ENSG00000196352	-4.54799	8.20219	102.933	1.66329e-10	1.03169e-08	CD55	protein_coding	CD55 molecule (Cromer blood group) [Source:HGNC Symbol;Acc:HGNC:2665]
ENSG00000159346	-1.30777	6.91433	100.417	1.66895e-10	1.03239e-08	ADIPOR1	protein_coding	adiponectin receptor 1 [Source:HGNC Symbol;Acc:HGNC:24040]
ENSG00000088386	-6.31511	7.49717	104.695	1.6769e-10	1.03451e-08	SLC15A1	protein_coding	solute carrier family 15 member 1 [Source:HGNC Symbol;Acc:HGNC:10920]
ENSG00000287056	4.77344	-1.43164	77.0969	1.69021e-10	1.03867e-08		lncRNA	novel transcript
ENSG00000161082	3.39671	-0.973053	86.1054	1.69274e-10	1.03867e-08	CELF5	protein_coding	CUGBP Elav-like family member 5 [Source:HGNC Symbol;Acc:HGNC:14058]
ENSG00000164535	-1.47408	4.35551	100.218	1.70512e-10	1.04346e-08	DAGLB	protein_coding	diacylglycerol lipase beta [Source:HGNC Symbol;Acc:HGNC:28923]
ENSG00000181885	-2.18926	6.23433	100.18	1.71123e-10	1.04391e-08	CLDN7	protein_coding	claudin 7 [Source:HGNC Symbol;Acc:HGNC:2049]
ENSG00000168610	-1.50594	8.5671	100.158	1.71501e-10	1.04391e-08	STAT3	protein_coding	signal transducer and activator of transcription 3 [Source:HGNC Symbol;Acc:HGNC:11364]
ENSG00000115966	1.17857	7.09598	100.084	1.72846e-10	1.04777e-08	ATF2	protein_coding	activating transcription factor 2 [Source:HGNC Symbol;Acc:HGNC:784]
ENSG00000144554	1.84672	4.74681	100.076	1.73052e-10	1.04777e-08	FANCD2	protein_coding	FA complementation group D2 [Source:HGNC Symbol;Acc:HGNC:3585]
ENSG00000197324	-1.70421	8.09609	99.9282	1.75721e-10	1.06111e-08	LRP10	protein_coding	LDL receptor related protein 10 [Source:HGNC Symbol;Acc:HGNC:14553]
ENSG00000168672	-2.58337	8.46331	100.034	1.76337e-10	1.06202e-08	LRATD2	protein_coding	LRAT domain containing 2 [Source:HGNC Symbol;Acc:HGNC:24166]
ENSG00000166689	-1.99209	5.08719	99.791	1.78355e-10	1.06865e-08	PLEKHA7	protein_coding	pleckstrin homology domain containing A7 [Source:HGNC Symbol;Acc:HGNC:27049]
ENSG00000137135	2.90872	2.17875	100.032	1.78374e-10	1.06865e-08	ARHGEF39	protein_coding	Rho guanine nucleotide exchange factor 39 [Source:HGNC Symbol;Acc:HGNC:25909]
ENSG00000145365	1.58368	4.78565	99.6082	1.81812e-10	1.08431e-08	TIFA	protein_coding	TRAF interacting protein with forkhead associated domain [Source:HGNC Symbol;Acc:HGNC:19075]
ENSG00000163507	2.03862	3.90635	99.6091	1.81937e-10	1.08431e-08	CIP2A	protein_coding	cellular inhibitor of PP2A [Source:HGNC Symbol;Acc:HGNC:29302]
ENSG00000170044	-4.92953	-0.682145	65.7202	1.84499e-10	1.09622e-08	ZPLD1	protein_coding	zona pellucida like domain containing 1 [Source:HGNC Symbol;Acc:HGNC:27022]
ENSG00000012048	1.70927	4.92072	99.4498	1.84896e-10	1.09622e-08	BRCA1	protein_coding	BRCA1 DNA repair associated [Source:HGNC Symbol;Acc:HGNC:1100]
ENSG00000143367	-1.94528	4.42984	99.2939	1.88063e-10	1.1121e-08	TUFT1	protein_coding	tuftelin 1 [Source:HGNC Symbol;Acc:HGNC:12422]
ENSG00000142731	1.96814	4.01184	99.1576	1.90854e-10	1.1257e-08	PLK4	protein_coding	polo like kinase 4 [Source:HGNC Symbol;Acc:HGNC:11397]
ENSG00000137767	-1.90038	4.23162	99.1175	1.91666e-10	1.12757e-08	SQOR	protein_coding	sulfide quinone oxidoreductase [Source:HGNC Symbol;Acc:HGNC:20390]
ENSG00000141424	1.63995	8.65998	98.8524	1.96981e-10	1.15586e-08	SLC39A6	protein_coding	solute carrier family 39 member 6 [Source:HGNC Symbol;Acc:HGNC:18607]
ENSG00000114573	-1.97084	8.40032	98.7637	1.98855e-10	1.16386e-08	ATP6V1A	protein_coding	ATPase H+ transporting V1 subunit A [Source:HGNC Symbol;Acc:HGNC:851]
ENSG00000172296	-2.68835	6.03638	99.2862	2.00544e-10	1.17075e-08	SPTLC3	protein_coding	serine palmitoyltransferase long chain base subunit 3 [Source:HGNC Symbol;Acc:HGNC:16253]
ENSG00000156966	-4.08036	4.64291	99.8004	2.04143e-10	1.18584e-08	B3GNT7	protein_coding	UDP-GlcNAc:betaGal beta-1,3-N-acetylglucosaminyltransferase 7 [Source:HGNC Symbol;Acc:HGNC:18811]
ENSG00000214049	-3.56932	8.60865	99.6134	2.04168e-10	1.18584e-08	UCA1	lncRNA	urothelial cancer associated 1 [Source:HGNC Symbol;Acc:HGNC:37126]
ENSG00000182795	-6.6016	4.04036	102.086	2.05384e-10	1.18987e-08	C1orf116	protein_coding	chromosome 1 open reading frame 116 [Source:HGNC Symbol;Acc:HGNC:28667]
ENSG00000124664	6.16568	6.33387	103.258	2.07474e-10	1.19827e-08	SPDEF	protein_coding	SAM pointed domain containing ETS transcription factor [Source:HGNC Symbol;Acc:HGNC:17257]
ENSG00000140534	2.72558	3.28826	98.3846	2.07884e-10	1.19827e-08	TICRR	protein_coding	TOPBP1 interacting checkpoint and replication regulator [Source:HGNC Symbol;Acc:HGNC:28704]
ENSG00000109738	2.09573	3.2688	98.3368	2.08575e-10	1.19923e-08	GLRB	protein_coding	glycine receptor beta [Source:HGNC Symbol;Acc:HGNC:4329]
ENSG00000187097	-1.64334	5.63469	98.2591	2.09897e-10	1.2038e-08	ENTPD5	protein_coding	ectonucleoside triphosphate diphosphohydrolase 5 (inactive) [Source:HGNC Symbol;Acc:HGNC:3367]
ENSG00000178567	1.17633	6.44576	98.0926	2.13659e-10	1.2223e-08	EPM2AIP1	protein_coding	EPM2A interacting protein 1 [Source:HGNC Symbol;Acc:HGNC:19735]
ENSG00000147650	1.33288	5.49216	97.9173	2.17724e-10	1.24135e-08	LRP12	protein_coding	LDL receptor related protein 12 [Source:HGNC Symbol;Acc:HGNC:31708]
ENSG00000151458	1.37648	6.42321	97.902	2.18077e-10	1.24135e-08	ANKRD50	protein_coding	ankyrin repeat domain containing 50 [Source:HGNC Symbol;Acc:HGNC:29223]
ENSG00000071859	-1.51521	5.1003	97.793	2.20684e-10	1.25246e-08	FAM50A	protein_coding	family with sequence similarity 50 member A [Source:HGNC Symbol;Acc:HGNC:18786]
ENSG00000183496	1.79201	4.78866	97.7749	2.21125e-10	1.25246e-08	MEX3B	protein_coding	mex-3 RNA binding family member B [Source:HGNC Symbol;Acc:HGNC:25297]
ENSG00000135924	-1.38818	5.53127	97.4402	2.29206e-10	1.29501e-08	DNAJB2	protein_coding	DnaJ heat shock protein family (Hsp40) member B2 [Source:HGNC Symbol;Acc:HGNC:5228]
ENSG00000159055	1.4052	3.73458	97.2816	2.33359e-10	1.31327e-08	MIS18A	protein_coding	MIS18 kinetochore protein A [Source:HGNC Symbol;Acc:HGNC:1286]
ENSG00000166888	-1.16089	7.23467	97.2642	2.33587e-10	1.31327e-08	STAT6	protein_coding	signal transducer and activator of transcription 6 [Source:HGNC Symbol;Acc:HGNC:11368]
ENSG00000187531	-1.61076	3.45711	97.2528	2.34209e-10	1.31353e-08	SIRT7	protein_coding	sirtuin 7 [Source:HGNC Symbol;Acc:HGNC:14935]
ENSG00000156587	-1.36862	6.09883	97.0886	2.38065e-10	1.33188e-08	UBE2L6	protein_coding	ubiquitin conjugating enzyme E2 L6 [Source:HGNC Symbol;Acc:HGNC:12490]
ENSG00000139211	-2.57837	5.85491	97.331	2.44547e-10	1.3648e-08	AMIGO2	protein_coding	adhesion molecule with Ig like domain 2 [Source:HGNC Symbol;Acc:HGNC:24073]
ENSG00000189058	-4.09038	6.93241	99.1236	2.45933e-10	1.36919e-08	APOD	protein_coding	apolipoprotein D [Source:HGNC Symbol;Acc:HGNC:612]
ENSG00000113504	-2.2079	6.74433	96.7397	2.47233e-10	1.37308e-08	SLC12A7	protein_coding	solute carrier family 12 member 7 [Source:HGNC Symbol;Acc:HGNC:10915]
ENSG00000273045	1.86808	1.71589	96.6996	2.51148e-10	1.39143e-08	C2orf15	protein_coding	chromosome 2 open reading frame 15 [Source:HGNC Symbol;Acc:HGNC:28436]
ENSG00000088179	1.28837	6.47209	96.5064	2.53574e-10	1.4014e-08	PTPN4	protein_coding	protein tyrosine phosphatase non-receptor type 4 [Source:HGNC Symbol;Acc:HGNC:9656]
ENSG00000118640	-1.66968	5.56821	96.4856	2.54175e-10	1.4014e-08	VAMP8	protein_coding	vesicle associated membrane protein 8 [Source:HGNC Symbol;Acc:HGNC:12647]
ENSG00000112293	1.9504	1.66827	96.3577	2.62425e-10	1.4434e-08	GPLD1	protein_coding	glycosylphosphatidylinositol specific phospholipase D1 [Source:HGNC Symbol;Acc:HGNC:4459]
ENSG00000165633	2.32944	6.3064	96.5129	2.63613e-10	1.44645e-08	VSTM4	protein_coding	V-set and transmembrane domain containing 4 [Source:HGNC Symbol;Acc:HGNC:26470]
ENSG00000108799	-1.40106	4.81985	96.1113	2.64802e-10	1.44949e-08	EZH1	protein_coding	enhancer of zeste 1 polycomb repressive complex 2 subunit [Source:HGNC Symbol;Acc:HGNC:3526]
ENSG00000269313	-2.2983	2.59215	95.9834	2.70375e-10	1.47087e-08	MAGIX	protein_coding	MAGI family member, X-linked [Source:HGNC Symbol;Acc:HGNC:30006]
ENSG00000158966	1.41224	5.2005	95.8793	2.71526e-10	1.47087e-08	CACHD1	protein_coding	cache domain containing 1 [Source:HGNC Symbol;Acc:HGNC:29314]
ENSG00000154721	2.17313	5.16915	95.8745	2.71689e-10	1.47087e-08	JAM2	protein_coding	junctional adhesion molecule 2 [Source:HGNC Symbol;Acc:HGNC:14686]
ENSG00000149474	1.01679	4.9946	95.8706	2.71783e-10	1.47087e-08	KAT14	protein_coding	lysine acetyltransferase 14 [Source:HGNC Symbol;Acc:HGNC:15904]
ENSG00000131386	-6.3291	3.28304	97.5473	2.7193e-10	1.47087e-08	GALNT15	protein_coding	polypeptide N-acetylgalactosaminyltransferase 15 [Source:HGNC Symbol;Acc:HGNC:21531]
ENSG00000179921	-5.1314	2.76872	96.5692	2.78361e-10	1.49866e-08	GPBAR1	protein_coding	G protein-coupled bile acid receptor 1 [Source:HGNC Symbol;Acc:HGNC:19680]
ENSG00000246100	2.60379	1.54273	96.0518	2.7838e-10	1.49866e-08	LINC00900	lncRNA	long intergenic non-protein coding RNA 900 [Source:HGNC Symbol;Acc:HGNC:27444]
ENSG00000267886	2.6767	0.830897	96.2999	2.81739e-10	1.51317e-08		lncRNA	novel transcript
ENSG00000163888	4.1962	-0.2448	78.4401	2.83377e-10	1.51707e-08	CAMK2N2	protein_coding	calcium/calmodulin dependent protein kinase II inhibitor 2 [Source:HGNC Symbol;Acc:HGNC:24197]
ENSG00000133985	-2.74688	5.11724	95.9904	2.8439e-10	1.51707e-08	TTC9	protein_coding	tetratricopeptide repeat domain 9 [Source:HGNC Symbol;Acc:HGNC:20267]
ENSG00000162069	-2.9025	3.15468	95.4964	2.84459e-10	1.51707e-08	BICDL2	protein_coding	BICD family like cargo adaptor 2 [Source:HGNC Symbol;Acc:HGNC:33584]
ENSG00000095321	-2.35886	6.10926	95.556	2.91881e-10	1.55302e-08	CRAT	protein_coding	carnitine O-acetyltransferase [Source:HGNC Symbol;Acc:HGNC:2342]
ENSG00000132326	-1.83038	5.85073	95.0898	2.96069e-10	1.57164e-08	PER2	protein_coding	period circadian regulator 2 [Source:HGNC Symbol;Acc:HGNC:8846]
ENSG00000153714	-2.78768	2.96729	94.9349	3.03676e-10	1.60829e-08	LURAP1L	protein_coding	leucine rich adaptor protein 1 like [Source:HGNC Symbol;Acc:HGNC:31452]
ENSG00000071575	2.19926	6.83696	94.9076	3.06322e-10	1.61854e-08	TRIB2	protein_coding	tribbles pseudokinase 2 [Source:HGNC Symbol;Acc:HGNC:30809]
ENSG00000117155	1.54798	5.37565	94.736	3.07838e-10	1.62279e-08	SSX2IP	protein_coding	SSX family member 2 interacting protein [Source:HGNC Symbol;Acc:HGNC:16509]
ENSG00000126500	4.61334	3.95064	96.3566	3.10433e-10	1.63268e-08	FLRT1	protein_coding	fibronectin leucine rich transmembrane protein 1 [Source:HGNC Symbol;Acc:HGNC:3760]
ENSG00000006042	1.60199	6.32332	94.6385	3.11143e-10	1.63268e-08	TMEM98	protein_coding	transmembrane protein 98 [Source:HGNC Symbol;Acc:HGNC:24529]
ENSG00000285053	1.61233	1.41413	94.7526	3.12276e-10	1.63487e-08		protein_coding	novel protein, GGPS1-TBCE readthrough
ENSG00000167702	-2.18295	2.08429	94.6307	3.1499e-10	1.64388e-08	KIFC2	protein_coding	kinesin family member C2 [Source:HGNC Symbol;Acc:HGNC:29530]
ENSG00000103742	2.31765	3.23572	94.5223	3.1608e-10	1.64388e-08	IGDCC4	protein_coding	immunoglobulin superfamily DCC subclass member 4 [Source:HGNC Symbol;Acc:HGNC:13770]
ENSG00000283199	-3.36325	0.733459	95.5204	3.16159e-10	1.64388e-08	C13orf46	protein_coding	chromosome 13 open reading frame 46 [Source:HGNC Symbol;Acc:HGNC:53786]
ENSG00000123374	0.997567	5.29123	94.4657	3.17141e-10	1.64524e-08	CDK2	protein_coding	cyclin dependent kinase 2 [Source:HGNC Symbol;Acc:HGNC:1771]
ENSG00000128602	1.72255	6.27737	94.4088	3.19139e-10	1.65185e-08	SMO	protein_coding	smoothened, frizzled class receptor [Source:HGNC Symbol;Acc:HGNC:11119]
ENSG00000065328	2.40563	3.57061	94.3495	3.22012e-10	1.66295e-08	MCM10	protein_coding	minichromosome maintenance 10 replication initiation factor [Source:HGNC Symbol;Acc:HGNC:18043]
ENSG00000196659	1.32791	4.14863	94.273	3.24133e-10	1.67013e-08	TTC30B	protein_coding	tetratricopeptide repeat domain 30B [Source:HGNC Symbol;Acc:HGNC:26425]
ENSG00000272941	-3.40051	0.595691	94.2287	3.27749e-10	1.68216e-08		lncRNA	novel transcript, antisense to C7orf49
ENSG00000183020	-1.34204	6.98359	94.163	3.27943e-10	1.68216e-08	AP2A2	protein_coding	adaptor related protein complex 2 subunit alpha 2 [Source:HGNC Symbol;Acc:HGNC:562]
ENSG00000132436	1.45738	4.5189	94.0421	3.32466e-10	1.70154e-08	FIGNL1	protein_coding	fidgetin like 1 [Source:HGNC Symbol;Acc:HGNC:13286]
ENSG00000067057	-2.18075	6.2095	93.8685	3.38848e-10	1.73032e-08	PFKP	protein_coding	phosphofructokinase, platelet [Source:HGNC Symbol;Acc:HGNC:8878]
ENSG00000185008	3.617	3.8655	94.7593	3.40307e-10	1.73389e-08	ROBO2	protein_coding	roundabout guidance receptor 2 [Source:HGNC Symbol;Acc:HGNC:10250]
ENSG00000143153	2.64023	7.45271	94.4602	3.41276e-10	1.73496e-08	ATP1B1	protein_coding	ATPase Na+/K+ transporting subunit beta 1 [Source:HGNC Symbol;Acc:HGNC:804]
ENSG00000133101	3.26777	3.11021	93.7519	3.46714e-10	1.75869e-08	CCNA1	protein_coding	cyclin A1 [Source:HGNC Symbol;Acc:HGNC:1577]
ENSG00000147853	1.20842	6.50738	93.4534	3.54856e-10	1.796e-08	AK3	protein_coding	adenylate kinase 3 [Source:HGNC Symbol;Acc:HGNC:17376]
ENSG00000111679	-1.30321	4.58856	93.3512	3.59061e-10	1.81326e-08	PTPN6	protein_coding	protein tyrosine phosphatase non-receptor type 6 [Source:HGNC Symbol;Acc:HGNC:9658]
ENSG00000203685	-3.39192	3.48274	93.3831	3.70897e-10	1.86889e-08	STUM	protein_coding	stum, mechanosensory transduction mediator homolog [Source:HGNC Symbol;Acc:HGNC:30491]
ENSG00000168772	2.39727	2.40759	92.9147	3.7934e-10	1.90723e-08	CXXC4	protein_coding	CXXC finger protein 4 [Source:HGNC Symbol;Acc:HGNC:24593]
ENSG00000145242	4.71888	4.89587	95.4361	3.81165e-10	1.91219e-08	EPHA5	protein_coding	EPH receptor A5 [Source:HGNC Symbol;Acc:HGNC:3389]
ENSG00000163535	2.21838	4.56353	92.5999	3.90592e-10	1.95519e-08	SGO2	protein_coding	shugoshin 2 [Source:HGNC Symbol;Acc:HGNC:30812]
ENSG00000120334	1.27533	3.76967	92.5743	3.91842e-10	1.95715e-08	CENPL	protein_coding	centromere protein L [Source:HGNC Symbol;Acc:HGNC:17879]
ENSG00000176890	2.41129	5.76782	92.6899	4.04854e-10	2.01773e-08	TYMS	protein_coding	thymidylate synthetase [Source:HGNC Symbol;Acc:HGNC:12441]
ENSG00000250107	3.42019	0.532852	90.3204	4.12237e-10	2.05005e-08	CACNA1G-AS1	lncRNA	CACNA1G antisense RNA 1 [Source:HGNC Symbol;Acc:HGNC:27377]
ENSG00000008513	-2.44494	6.631	92.4315	4.16229e-10	2.0654e-08	ST3GAL1	protein_coding	ST3 beta-galactoside alpha-2,3-sialyltransferase 1 [Source:HGNC Symbol;Acc:HGNC:10862]
ENSG00000127863	2.6872	4.89428	92.4828	4.18907e-10	2.07418e-08	TNFRSF19	protein_coding	TNF receptor superfamily member 19 [Source:HGNC Symbol;Acc:HGNC:11915]
ENSG00000145819	2.00418	6.21524	91.9344	4.208e-10	2.07904e-08	ARHGAP26	protein_coding	Rho GTPase activating protein 26 [Source:HGNC Symbol;Acc:HGNC:17073]
ENSG00000166741	-4.79634	5.51765	94.4732	4.23181e-10	2.08629e-08	NNMT	protein_coding	nicotinamide N-methyltransferase [Source:HGNC Symbol;Acc:HGNC:7861]
ENSG00000135956	-1.42077	7.14021	91.8492	4.24868e-10	2.0901e-08	TMEM127	protein_coding	transmembrane protein 127 [Source:HGNC Symbol;Acc:HGNC:26038]
ENSG00000058335	4.11671	2.52289	92.5254	4.28674e-10	2.10428e-08	RASGRF1	protein_coding	Ras protein specific guanine nucleotide releasing factor 1 [Source:HGNC Symbol;Acc:HGNC:9875]
ENSG00000215910	-4.27866	-1.13655	71.0228	4.32879e-10	2.12036e-08	C1orf167	protein_coding	chromosome 1 open reading frame 167 [Source:HGNC Symbol;Acc:HGNC:25262]
ENSG00000196182	-1.57692	5.85349	91.5672	4.38659e-10	2.13735e-08	STK40	protein_coding	serine/threonine kinase 40 [Source:HGNC Symbol;Acc:HGNC:21373]
ENSG00000092470	1.77033	4.49529	91.5653	4.38917e-10	2.13735e-08	WDR76	protein_coding	WD repeat domain 76 [Source:HGNC Symbol;Acc:HGNC:25773]
ENSG00000066583	2.11294	6.59644	91.6064	4.39876e-10	2.13735e-08	ISOC1	protein_coding	isochorismatase domain containing 1 [Source:HGNC Symbol;Acc:HGNC:24254]
ENSG00000196338	2.87622	3.96465	91.8678	4.40514e-10	2.13735e-08	NLGN3	protein_coding	neuroligin 3 [Source:HGNC Symbol;Acc:HGNC:14289]
ENSG00000173805	-6.97311	5.6109	96.6948	4.41028e-10	2.13735e-08	HAP1	protein_coding	huntingtin associated protein 1 [Source:HGNC Symbol;Acc:HGNC:4812]
ENSG00000051341	2.06868	3.23742	91.517	4.42081e-10	2.13791e-08	POLQ	protein_coding	DNA polymerase theta [Source:HGNC Symbol;Acc:HGNC:9186]
ENSG00000235142	-7.18684	3.45264	85.3564	4.46853e-10	2.15642e-08	LINC02532	lncRNA	long intergenic non-protein coding RNA 2532 [Source:HGNC Symbol;Acc:HGNC:53549]
ENSG00000109576	1.34788	3.25724	91.2966	4.52956e-10	2.18124e-08	AADAT	protein_coding	aminoadipate aminotransferase [Source:HGNC Symbol;Acc:HGNC:17929]
ENSG00000138443	0.969878	7.02812	91.2656	4.53908e-10	2.18124e-08	ABI2	protein_coding	abl interactor 2 [Source:HGNC Symbol;Acc:HGNC:24011]
ENSG00000100266	-1.42982	6.25124	91.1654	4.59108e-10	2.19928e-08	PACSIN2	protein_coding	protein kinase C and casein kinase substrate in neurons 2 [Source:HGNC Symbol;Acc:HGNC:8571]
ENSG00000060140	-2.19614	2.77989	91.2079	4.59589e-10	2.19928e-08	STYK1	protein_coding	serine/threonine/tyrosine kinase 1 [Source:HGNC Symbol;Acc:HGNC:18889]
ENSG00000172954	1.30377	5.76041	91.1376	4.60564e-10	2.19934e-08	LCLAT1	protein_coding	lysocardiolipin acyltransferase 1 [Source:HGNC Symbol;Acc:HGNC:26756]
ENSG00000027644	-5.11512	-0.409346	68.2389	4.70064e-10	2.24002e-08	INSRR	protein_coding	insulin receptor related receptor [Source:HGNC Symbol;Acc:HGNC:6093]
ENSG00000183814	1.34995	3.54717	90.7984	4.79173e-10	2.27867e-08	LIN9	protein_coding	lin-9 DREAM MuvB core complex component [Source:HGNC Symbol;Acc:HGNC:30830]
ENSG00000173258	1.96509	4.08055	90.7041	4.84164e-10	2.28489e-08	ZNF483	protein_coding	zinc finger protein 483 [Source:HGNC Symbol;Acc:HGNC:23384]
ENSG00000198858	-1.34064	5.88285	90.6983	4.84203e-10	2.28489e-08	R3HDM4	protein_coding	R3H domain containing 4 [Source:HGNC Symbol;Acc:HGNC:28270]
ENSG00000155189	-1.73162	7.01257	90.6772	4.85362e-10	2.28489e-08	AGPAT5	protein_coding	1-acylglycerol-3-phosphate O-acyltransferase 5 [Source:HGNC Symbol;Acc:HGNC:20886]
ENSG00000143315	1.11663	5.24305	90.6753	4.85485e-10	2.28489e-08	PIGM	protein_coding	phosphatidylinositol glycan anchor biosynthesis class M [Source:HGNC Symbol;Acc:HGNC:18858]
ENSG00000257167	2.24529	2.3956	90.7387	4.85486e-10	2.28489e-08	TMPO-AS1	lncRNA	TMPO antisense RNA 1 [Source:HGNC Symbol;Acc:HGNC:44158]
ENSG00000086475	0.824205	5.75195	90.6425	4.87294e-10	2.28868e-08	SEPHS1	protein_coding	selenophosphate synthetase 1 [Source:HGNC Symbol;Acc:HGNC:19685]
ENSG00000198742	-1.0231	5.54811	90.601	4.89623e-10	2.29223e-08	SMURF1	protein_coding	SMAD specific E3 ubiquitin protein ligase 1 [Source:HGNC Symbol;Acc:HGNC:16807]
ENSG00000112378	-2.06866	9.11813	90.5929	4.9006e-10	2.29223e-08	PERP	protein_coding	p53 apoptosis effector related to PMP22 [Source:HGNC Symbol;Acc:HGNC:17637]
ENSG00000101868	1.1855	5.31201	90.3574	5.03446e-10	2.35003e-08	POLA1	protein_coding	DNA polymerase alpha 1, catalytic subunit [Source:HGNC Symbol;Acc:HGNC:9173]
ENSG00000134333	-1.96375	9.63406	90.2754	5.08186e-10	2.36732e-08	LDHA	protein_coding	lactate dehydrogenase A [Source:HGNC Symbol;Acc:HGNC:6535]
ENSG00000135503	-1.16472	5.33542	90.2168	5.11652e-10	2.37861e-08	ACVR1B	protein_coding	activin A receptor type 1B [Source:HGNC Symbol;Acc:HGNC:172]
ENSG00000267128	-2.78807	2.47731	90.318	5.1426e-10	2.38587e-08	RNF157-AS1	lncRNA	RNF157 antisense RNA 1 [Source:HGNC Symbol;Acc:HGNC:44127]
ENSG00000101871	1.72687	5.56869	90.0805	5.19688e-10	2.40616e-08	MID1	protein_coding	midline 1 [Source:HGNC Symbol;Acc:HGNC:7095]
ENSG00000166289	-1.69414	3.80559	90.0158	5.24144e-10	2.42021e-08	PLEKHF1	protein_coding	pleckstrin homology and FYVE domain containing 1 [Source:HGNC Symbol;Acc:HGNC:20764]
ENSG00000123485	2.74595	4.03105	90.1444	5.24842e-10	2.42021e-08	HJURP	protein_coding	Holliday junction recognition protein [Source:HGNC Symbol;Acc:HGNC:25444]
ENSG00000138795	1.74076	6.44704	89.9325	5.28578e-10	2.4311e-08	LEF1	protein_coding	lymphoid enhancer binding factor 1 [Source:HGNC Symbol;Acc:HGNC:6551]
ENSG00000075218	2.63494	3.93776	89.9222	5.3003e-10	2.4311e-08	GTSE1	protein_coding	G2 and S-phase expressed 1 [Source:HGNC Symbol;Acc:HGNC:13698]
ENSG00000135525	-1.68059	6.1	89.9027	5.30399e-10	2.4311e-08	MAP7	protein_coding	microtubule associated protein 7 [Source:HGNC Symbol;Acc:HGNC:6869]
ENSG00000138180	2.85638	4.71828	90.4898	5.34329e-10	2.43979e-08	CEP55	protein_coding	centrosomal protein 55 [Source:HGNC Symbol;Acc:HGNC:1161]
ENSG00000166803	3.58691	3.26268	90.2669	5.34432e-10	2.43979e-08	PCLAF	protein_coding	PCNA clamp associated factor [Source:HGNC Symbol;Acc:HGNC:28961]
ENSG00000134222	2.01808	2.95013	89.7835	5.39474e-10	2.45789e-08	PSRC1	protein_coding	proline and serine rich coiled-coil 1 [Source:HGNC Symbol;Acc:HGNC:24472]
ENSG00000169679	2.34799	5.03259	90.0134	5.41246e-10	2.46105e-08	BUB1	protein_coding	BUB1 mitotic checkpoint serine/threonine kinase [Source:HGNC Symbol;Acc:HGNC:1148]
ENSG00000132376	-1.27394	5.0267	89.6845	5.43955e-10	2.46728e-08	INPP5K	protein_coding	inositol polyphosphate-5-phosphatase K [Source:HGNC Symbol;Acc:HGNC:33882]
ENSG00000167778	-1.03558	5.80931	89.6702	5.44777e-10	2.46728e-08	SPRYD3	protein_coding	SPRY domain containing 3 [Source:HGNC Symbol;Acc:HGNC:25920]
ENSG00000108861	-1.2027	6.76286	89.5663	5.51328e-10	2.48823e-08	DUSP3	protein_coding	dual specificity phosphatase 3 [Source:HGNC Symbol;Acc:HGNC:3069]
ENSG00000170579	-3.60745	5.87299	90.9991	5.51583e-10	2.48823e-08	DLGAP1	protein_coding	DLG associated protein 1 [Source:HGNC Symbol;Acc:HGNC:2905]
ENSG00000114805	2.0456	5.05326	89.5384	5.53222e-10	2.4907e-08	PLCH1	protein_coding	phospholipase C eta 1 [Source:HGNC Symbol;Acc:HGNC:29185]
ENSG00000143494	3.57346	2.76369	89.6847	5.55587e-10	2.49642e-08	VASH2	protein_coding	vasohibin 2 [Source:HGNC Symbol;Acc:HGNC:25723]
ENSG00000155093	2.58131	3.75966	89.3372	5.67078e-10	2.54305e-08	PTPRN2	protein_coding	protein tyrosine phosphatase receptor type N2 [Source:HGNC Symbol;Acc:HGNC:9677]
ENSG00000108509	-1.35059	5.16713	89.2756	5.7025e-10	2.55177e-08	CAMTA2	protein_coding	calmodulin binding transcription activator 2 [Source:HGNC Symbol;Acc:HGNC:18807]
ENSG00000196081	1.8428	2.65486	89.2888	5.71259e-10	2.55177e-08	ZNF724	protein_coding	zinc finger protein 724 [Source:HGNC Symbol;Acc:HGNC:32460]
ENSG00000131981	-2.53164	8.0937	89.5636	5.73202e-10	2.55398e-08	LGALS3	protein_coding	galectin 3 [Source:HGNC Symbol;Acc:HGNC:6563]
ENSG00000182916	1.94179	4.50305	89.2217	5.73991e-10	2.55398e-08	TCEAL7	protein_coding	transcription elongation factor A like 7 [Source:HGNC Symbol;Acc:HGNC:28336]
ENSG00000165646	-3.75005	7.4156	90.7049	5.79845e-10	2.57501e-08	SLC18A2	protein_coding	solute carrier family 18 member A2 [Source:HGNC Symbol;Acc:HGNC:10935]
ENSG00000104290	1.49497	6.32842	89.0834	5.82956e-10	2.5838e-08	FZD3	protein_coding	frizzled class receptor 3 [Source:HGNC Symbol;Acc:HGNC:4041]
ENSG00000072571	2.9743	4.43941	89.6678	5.87051e-10	2.5969e-08	HMMR	protein_coding	hyaluronan mediated motility receptor [Source:HGNC Symbol;Acc:HGNC:5012]
ENSG00000076641	2.46677	5.42829	89.4505	5.90558e-10	2.60736e-08	PAG1	protein_coding	phosphoprotein membrane anchor with glycosphingolipid microdomains 1 [Source:HGNC Symbol;Acc:HGNC:30043]
ENSG00000287200	3.63489	0.335255	86.063	5.93251e-10	2.6142e-08		lncRNA	novel transcript, antisense to INHBEand GLI1
ENSG00000178662	2.68988	5.04376	89.451	5.99399e-10	2.63323e-08	CSRNP3	protein_coding	cysteine and serine rich nuclear protein 3 [Source:HGNC Symbol;Acc:HGNC:30729]
ENSG00000247746	1.37034	3.58564	88.8441	5.99877e-10	2.63323e-08	USP51	protein_coding	ubiquitin specific peptidase 51 [Source:HGNC Symbol;Acc:HGNC:23086]
ENSG00000085999	2.93552	2.80662	88.8217	6.06139e-10	2.65561e-08	RAD54L	protein_coding	RAD54 like [Source:HGNC Symbol;Acc:HGNC:9826]
ENSG00000198743	2.55828	8.29231	89.1962	6.0766e-10	2.65718e-08	SLC5A3	protein_coding	solute carrier family 5 member 3 [Source:HGNC Symbol;Acc:HGNC:11038]
ENSG00000005884	-2.61021	6.04046	89.2895	6.10482e-10	2.66441e-08	ITGA3	protein_coding	integrin subunit alpha 3 [Source:HGNC Symbol;Acc:HGNC:6139]
ENSG00000082146	-1.2603	3.83496	88.6376	6.14358e-10	2.67621e-08	STRADB	protein_coding	STE20 related adaptor beta [Source:HGNC Symbol;Acc:HGNC:13205]
ENSG00000126903	-1.49092	4.93406	88.4863	6.24969e-10	2.71725e-08	SLC10A3	protein_coding	solute carrier family 10 member 3 [Source:HGNC Symbol;Acc:HGNC:22979]
ENSG00000171564	-7.55758	3.09807	59.7057	6.26955e-10	2.7207e-08	FGB	protein_coding	fibrinogen beta chain [Source:HGNC Symbol;Acc:HGNC:3662]
ENSG00000136856	-2.54793	5.74458	88.8971	6.30256e-10	2.72983e-08	SLC2A8	protein_coding	solute carrier family 2 member 8 [Source:HGNC Symbol;Acc:HGNC:13812]
ENSG00000225556	-2.84945	-0.86505	76.6407	6.34805e-10	2.74433e-08	C2CD4D	protein_coding	C2 calcium dependent domain containing 4D [Source:HGNC Symbol;Acc:HGNC:37210]
ENSG00000174514	-8.05015	6.86052	92.5021	6.42271e-10	2.76783e-08	MFSD4A	protein_coding	major facilitator superfamily domain containing 4A [Source:HGNC Symbol;Acc:HGNC:25433]
ENSG00000173442	-1.39793	5.05979	88.2454	6.42667e-10	2.76783e-08	EHBP1L1	protein_coding	EH domain binding protein 1 like 1 [Source:HGNC Symbol;Acc:HGNC:30682]
ENSG00000160213	-2.36309	5.71303	88.3905	6.55558e-10	2.81803e-08	CSTB	protein_coding	cystatin B [Source:HGNC Symbol;Acc:HGNC:2482]
ENSG00000164211	2.23837	4.62567	88.0279	6.59349e-10	2.829e-08	STARD4	protein_coding	StAR related lipid transfer domain containing 4 [Source:HGNC Symbol;Acc:HGNC:18058]
ENSG00000115252	2.23674	2.56577	87.9643	6.67255e-10	2.85597e-08	PDE1A	protein_coding	phosphodiesterase 1A [Source:HGNC Symbol;Acc:HGNC:8774]
ENSG00000030582	-1.59305	8.85694	87.9113	6.68136e-10	2.85597e-08	GRN	protein_coding	granulin precursor [Source:HGNC Symbol;Acc:HGNC:4601]
ENSG00000131408	-1.28525	5.78384	87.6048	6.92578e-10	2.95491e-08	NR1H2	protein_coding	nuclear receptor subfamily 1 group H member 2 [Source:HGNC Symbol;Acc:HGNC:7965]
ENSG00000127666	-1.66062	4.20478	87.5639	6.96306e-10	2.96528e-08	TICAM1	protein_coding	TIR domain containing adaptor molecule 1 [Source:HGNC Symbol;Acc:HGNC:18348]
ENSG00000154153	-2.00799	5.98426	87.5306	6.98663e-10	2.96977e-08	RETREG1	protein_coding	reticulophagy regulator 1 [Source:HGNC Symbol;Acc:HGNC:25964]
ENSG00000111077	-1.94295	6.24259	87.4266	7.07214e-10	3.00053e-08	TNS2	protein_coding	tensin 2 [Source:HGNC Symbol;Acc:HGNC:19737]
ENSG00000287255	-3.73033	0.125248	73.5769	7.10678e-10	3.00723e-08		lncRNA	novel transcript, antisense to SLC8A1
ENSG00000164512	-5.81953	1.30314	63.0278	7.11428e-10	3.00723e-08	ANKRD55	protein_coding	ankyrin repeat domain 55 [Source:HGNC Symbol;Acc:HGNC:25681]
ENSG00000157557	-1.75333	8.1255	87.3312	7.15162e-10	3.01743e-08	ETS2	protein_coding	ETS proto-oncogene 2, transcription factor [Source:HGNC Symbol;Acc:HGNC:3489]
ENSG00000054803	3.02055	3.66724	87.6091	7.20556e-10	3.03458e-08	CBLN4	protein_coding	cerebellin 4 precursor [Source:HGNC Symbol;Acc:HGNC:16231]
ENSG00000272632	-3.79732	-1.55833	58.6446	7.22072e-10	3.03536e-08		lncRNA	novel transcript
ENSG00000133321	-3.19599	5.15503	88.0064	7.34939e-10	3.08377e-08	PLAAT4	protein_coding	phospholipase A and acyltransferase 4 [Source:HGNC Symbol;Acc:HGNC:9869]
ENSG00000165272	-4.80695	5.70758	89.3184	7.55508e-10	3.16426e-08	AQP3	protein_coding	aquaporin 3 (Gill blood group) [Source:HGNC Symbol;Acc:HGNC:636]
ENSG00000120149	3.71191	6.45204	88.9498	7.58156e-10	3.16879e-08	MSX2	protein_coding	msh homeobox 2 [Source:HGNC Symbol;Acc:HGNC:7392]
ENSG00000133962	-3.98453	4.29841	87.9618	7.59365e-10	3.16879e-08	CATSPERB	protein_coding	cation channel sperm associated auxiliary subunit beta [Source:HGNC Symbol;Acc:HGNC:20500]
ENSG00000116455	1.77394	5.63917	86.3748	8.00691e-10	3.33514e-08	WDR77	protein_coding	WD repeat domain 77 [Source:HGNC Symbol;Acc:HGNC:29652]
ENSG00000266079	4.1758	-0.768993	70.4785	8.18525e-10	3.39641e-08	SNORA59B	snoRNA	small nucleolar RNA, H/ACA box 59B [Source:HGNC Symbol;Acc:HGNC:32658]
ENSG00000149212	1.96679	8.50114	86.1882	8.18575e-10	3.39641e-08	SESN3	protein_coding	sestrin 3 [Source:HGNC Symbol;Acc:HGNC:23060]
ENSG00000234602	3.9963	-0.144861	69.874	8.19863e-10	3.39641e-08	MCIDAS	protein_coding	multiciliate differentiation and DNA synthesis associated cell cycle protein [Source:HGNC Symbol;Acc:HGNC:40050]
ENSG00000129596	1.57615	3.39073	86.1024	8.27964e-10	3.42375e-08	CDO1	protein_coding	cysteine dioxygenase type 1 [Source:HGNC Symbol;Acc:HGNC:1795]
ENSG00000078549	5.33197	6.81074	89.8118	8.45711e-10	3.48702e-08	ADCYAP1R1	protein_coding	ADCYAP receptor type I [Source:HGNC Symbol;Acc:HGNC:242]
ENSG00000137824	-1.04443	5.01066	85.9092	8.4632e-10	3.48702e-08	RMDN3	protein_coding	regulator of microtubule dynamics 3 [Source:HGNC Symbol;Acc:HGNC:25550]
ENSG00000120802	1.34325	7.47641	85.8907	8.48063e-10	3.48791e-08	TMPO	protein_coding	thymopoietin [Source:HGNC Symbol;Acc:HGNC:11875]
ENSG00000100344	2.76985	0.408964	86.4665	8.50678e-10	3.49237e-08	PNPLA3	protein_coding	patatin like phospholipase domain containing 3 [Source:HGNC Symbol;Acc:HGNC:18590]
ENSG00000229676	2.43483	1.08617	86.2608	8.58832e-10	3.51952e-08	ZNF492	protein_coding	zinc finger protein 492 [Source:HGNC Symbol;Acc:HGNC:23707]
ENSG00000128791	1.55528	7.28605	85.7539	8.61999e-10	3.52009e-08	TWSG1	protein_coding	twisted gastrulation BMP signaling modulator 1 [Source:HGNC Symbol;Acc:HGNC:12429]
ENSG00000129195	2.99883	3.04126	85.8088	8.63929e-10	3.52009e-08	PIMREG	protein_coding	PICALM interacting mitotic regulator [Source:HGNC Symbol;Acc:HGNC:25483]
ENSG00000238045	-2.87014	0.328833	85.9176	8.64455e-10	3.52009e-08	MVP-DT	lncRNA	MVP divergent transcript [Source:HGNC Symbol;Acc:HGNC:56029]
ENSG00000197782	1.04933	5.29655	85.7235	8.65142e-10	3.52009e-08	ZNF780A	protein_coding	zinc finger protein 780A [Source:HGNC Symbol;Acc:HGNC:27603]
ENSG00000123473	1.33417	4.68493	85.5865	8.79587e-10	3.5725e-08	STIL	protein_coding	STIL centriolar assembly protein [Source:HGNC Symbol;Acc:HGNC:10879]
ENSG00000111665	2.62594	2.95296	85.6166	8.81395e-10	3.57348e-08	CDCA3	protein_coding	cell division cycle associated 3 [Source:HGNC Symbol;Acc:HGNC:14624]
ENSG00000164136	-2.74464	4.23686	85.8159	8.86789e-10	3.58898e-08	IL15	protein_coding	interleukin 15 [Source:HGNC Symbol;Acc:HGNC:5977]
ENSG00000125347	-1.5832	5.5873	85.4905	8.8962e-10	3.59407e-08	IRF1	protein_coding	interferon regulatory factor 1 [Source:HGNC Symbol;Acc:HGNC:6116]
ENSG00000086205	2.55266	3.49951	85.3186	9.09701e-10	3.6687e-08	FOLH1	protein_coding	folate hydrolase 1 [Source:HGNC Symbol;Acc:HGNC:3788]
ENSG00000120594	1.83725	6.59267	85.2796	9.12268e-10	3.67256e-08	PLXDC2	protein_coding	plexin domain containing 2 [Source:HGNC Symbol;Acc:HGNC:21013]
ENSG00000196440	2.21017	4.51188	85.2501	9.1586e-10	3.68053e-08	ARMCX4	protein_coding	armadillo repeat containing X-linked 4 [Source:HGNC Symbol;Acc:HGNC:28615]
ENSG00000236700	-7.13319	1.03563	65.5422	9.19391e-10	3.68823e-08	LINC01010	lncRNA	long intergenic non-protein coding RNA 1010 [Source:HGNC Symbol;Acc:HGNC:48978]
ENSG00000213186	2.02982	4.14755	85.1874	9.22928e-10	3.6954e-08	TRIM59	protein_coding	tripartite motif containing 59 [Source:HGNC Symbol;Acc:HGNC:30834]
ENSG00000173334	-1.81047	5.10998	85.1692	9.24633e-10	3.6954e-08	TRIB1	protein_coding	tribbles pseudokinase 1 [Source:HGNC Symbol;Acc:HGNC:16891]
ENSG00000188730	2.49089	5.76839	85.7194	9.26233e-10	3.6954e-08	VWC2	protein_coding	von Willebrand factor C domain containing 2 [Source:HGNC Symbol;Acc:HGNC:30200]
ENSG00000126107	-1.04755	5.56974	85.1402	9.27655e-10	3.6954e-08	HECTD3	protein_coding	HECT domain E3 ubiquitin protein ligase 3 [Source:HGNC Symbol;Acc:HGNC:26117]
ENSG00000169891	1.71835	5.50934	85.0907	9.33214e-10	3.71107e-08	REPS2	protein_coding	RALBP1 associated Eps domain containing 2 [Source:HGNC Symbol;Acc:HGNC:9963]
ENSG00000071539	2.16096	3.60555	84.8357	9.63646e-10	3.82542e-08	TRIP13	protein_coding	thyroid hormone receptor interactor 13 [Source:HGNC Symbol;Acc:HGNC:12307]
ENSG00000100473	3.05132	0.711021	84.5506	9.66685e-10	3.83082e-08	COCH	protein_coding	cochlin [Source:HGNC Symbol;Acc:HGNC:2180]
ENSG00000163909	2.1784	6.00138	84.9985	9.7779e-10	3.86812e-08	HEYL	protein_coding	hes related family bHLH transcription factor with YRPW motif like [Source:HGNC Symbol;Acc:HGNC:4882]
ENSG00000123595	-1.45032	4.95544	84.6857	9.79884e-10	3.86969e-08	RAB9A	protein_coding	RAB9A, member RAS oncogene family [Source:HGNC Symbol;Acc:HGNC:9792]
ENSG00000187123	3.05514	2.92557	84.6932	9.90444e-10	3.90464e-08	LYPD6	protein_coding	LY6/PLAUR domain containing 6 [Source:HGNC Symbol;Acc:HGNC:28751]
ENSG00000167751	3.54978	1.41973	84.9465	9.97716e-10	3.92653e-08	KLK2	protein_coding	kallikrein related peptidase 2 [Source:HGNC Symbol;Acc:HGNC:6363]
ENSG00000104783	4.45247	2.35056	85.3365	1.00542e-09	3.95004e-08	KCNN4	protein_coding	potassium calcium-activated channel subfamily N member 4 [Source:HGNC Symbol;Acc:HGNC:6293]
ENSG00000164850	4.4651	3.60029	85.5348	1.01264e-09	3.97157e-08	GPER1	protein_coding	G protein-coupled estrogen receptor 1 [Source:HGNC Symbol;Acc:HGNC:4485]
ENSG00000174028	-3.95938	1.46291	84.637	1.0296e-09	4.03114e-08	FAM3C2P	processed_pseudogene	family with sequence similarity 3 member C2, pseudogene [Source:HGNC Symbol;Acc:HGNC:34501]
ENSG00000136842	-2.666	5.97774	84.991	1.03431e-09	4.04267e-08	TMOD1	protein_coding	tropomodulin 1 [Source:HGNC Symbol;Acc:HGNC:11871]
ENSG00000158402	3.20163	2.49925	84.3832	1.03871e-09	4.05293e-08	CDC25C	protein_coding	cell division cycle 25C [Source:HGNC Symbol;Acc:HGNC:1727]
ENSG00000080298	1.4101	5.88368	84.0773	1.05436e-09	4.10697e-08	RFX3	protein_coding	regulatory factor X3 [Source:HGNC Symbol;Acc:HGNC:9984]
ENSG00000085733	-1.42277	7.91463	84.0422	1.05884e-09	4.11741e-08	CTTN	protein_coding	cortactin [Source:HGNC Symbol;Acc:HGNC:3338]
ENSG00000180861	-5.00133	-1.44754	59.3382	1.06329e-09	4.12768e-08	LINC01559	lncRNA	long intergenic non-protein coding RNA 1559 [Source:HGNC Symbol;Acc:HGNC:26598]
ENSG00000136869	-2.74598	6.12826	84.8199	1.06814e-09	4.12917e-08	TLR4	protein_coding	toll like receptor 4 [Source:HGNC Symbol;Acc:HGNC:11850]
ENSG00000135697	-4.76948	2.73718	85.1951	1.06861e-09	4.12917e-08	BCO1	protein_coding	beta-carotene oxygenase 1 [Source:HGNC Symbol;Acc:HGNC:13815]
ENSG00000170412	-2.36863	5.58214	84.2682	1.06911e-09	4.12917e-08	GPRC5C	protein_coding	G protein-coupled receptor class C group 5 member C [Source:HGNC Symbol;Acc:HGNC:13309]
ENSG00000260920	2.17213	2.85521	83.8571	1.08629e-09	4.18847e-08		lncRNA	novel transcript, sense overlapping with ZNF643
ENSG00000205220	-1.90436	3.17948	83.7925	1.09389e-09	4.21064e-08	PSMB10	protein_coding	proteasome 20S subunit beta 10 [Source:HGNC Symbol;Acc:HGNC:9538]
ENSG00000153048	-1.45979	6.26193	83.6986	1.10392e-09	4.23182e-08	CARHSP1	protein_coding	calcium regulated heat stable protein 1 [Source:HGNC Symbol;Acc:HGNC:17150]
ENSG00000146918	1.4826	5.10482	83.6946	1.10457e-09	4.23182e-08	NCAPG2	protein_coding	non-SMC condensin II complex subunit G2 [Source:HGNC Symbol;Acc:HGNC:21904]
ENSG00000198898	-1.56541	8.32104	83.677	1.10681e-09	4.23182e-08	CAPZA2	protein_coding	capping actin protein of muscle Z-line subunit alpha 2 [Source:HGNC Symbol;Acc:HGNC:1490]
ENSG00000118804	-4.00006	-0.158348	75.2095	1.1085e-09	4.23182e-08	STBD1	protein_coding	starch binding domain 1 [Source:HGNC Symbol;Acc:HGNC:24854]
ENSG00000138778	2.20112	5.05965	83.7701	1.10866e-09	4.23182e-08	CENPE	protein_coding	centromere protein E [Source:HGNC Symbol;Acc:HGNC:1856]
ENSG00000099958	2.51569	1.77818	83.7747	1.11376e-09	4.2442e-08	DERL3	protein_coding	derlin 3 [Source:HGNC Symbol;Acc:HGNC:14236]
ENSG00000163596	1.07451	4.20098	83.5931	1.11859e-09	4.25241e-08	ICA1L	protein_coding	islet cell autoantigen 1 like [Source:HGNC Symbol;Acc:HGNC:14442]
ENSG00000135750	-2.20467	5.2284	83.639	1.11964e-09	4.25241e-08	KCNK1	protein_coding	potassium two pore domain channel subfamily K member 1 [Source:HGNC Symbol;Acc:HGNC:6272]
ENSG00000134323	4.71056	0.730442	79.9503	1.12493e-09	4.26263e-08	MYCN	protein_coding	MYCN proto-oncogene, bHLH transcription factor [Source:HGNC Symbol;Acc:HGNC:7559]
ENSG00000101057	2.96897	4.82652	84.3803	1.12635e-09	4.26263e-08	MYBL2	protein_coding	MYB proto-oncogene like 2 [Source:HGNC Symbol;Acc:HGNC:7548]
ENSG00000106077	-1.49277	4.99284	83.5228	1.12794e-09	4.26263e-08	ABHD11	protein_coding	abhydrolase domain containing 11 [Source:HGNC Symbol;Acc:HGNC:16407]
ENSG00000177731	-1.25777	7.43691	83.4699	1.13504e-09	4.27361e-08	FLII	protein_coding	FLII actin remodeling protein [Source:HGNC Symbol;Acc:HGNC:3750]
ENSG00000128335	-2.92932	6.36055	84.3776	1.13563e-09	4.27361e-08	APOL2	protein_coding	apolipoprotein L2 [Source:HGNC Symbol;Acc:HGNC:619]
ENSG00000071282	-2.7467	5.17872	84.2034	1.13646e-09	4.27361e-08	LMCD1	protein_coding	LIM and cysteine rich domains 1 [Source:HGNC Symbol;Acc:HGNC:6633]
ENSG00000106771	-1.05135	7.34338	83.4112	1.14319e-09	4.28534e-08	TMEM245	protein_coding	transmembrane protein 245 [Source:HGNC Symbol;Acc:HGNC:1363]
ENSG00000117143	-1.21546	6.1496	83.4102	1.14333e-09	4.28534e-08	UAP1	protein_coding	UDP-N-acetylglucosamine pyrophosphorylase 1 [Source:HGNC Symbol;Acc:HGNC:12457]
ENSG00000158828	-1.25388	6.11113	83.3426	1.15279e-09	4.30789e-08	PINK1	protein_coding	PTEN induced kinase 1 [Source:HGNC Symbol;Acc:HGNC:14581]
ENSG00000054611	-0.836316	5.25961	83.3407	1.15312e-09	4.30789e-08	TBC1D22A	protein_coding	TBC1 domain family member 22A [Source:HGNC Symbol;Acc:HGNC:1309]
ENSG00000267041	1.24676	3.57641	83.2973	1.16013e-09	4.32697e-08	ZNF850	protein_coding	zinc finger protein 850 [Source:HGNC Symbol;Acc:HGNC:27994]
ENSG00000140521	-0.935591	5.58523	83.2687	1.16325e-09	4.33154e-08	POLG	protein_coding	DNA polymerase gamma, catalytic subunit [Source:HGNC Symbol;Acc:HGNC:9179]
ENSG00000179222	1.19623	8.23368	83.2262	1.16926e-09	4.34684e-08	MAGED1	protein_coding	MAGE family member D1 [Source:HGNC Symbol;Acc:HGNC:6813]
ENSG00000140391	0.831156	7.5202	83.204	1.17244e-09	4.35158e-08	TSPAN3	protein_coding	tetraspanin 3 [Source:HGNC Symbol;Acc:HGNC:17752]
ENSG00000067445	1.42238	4.64933	83.1647	1.17839e-09	4.36656e-08	TRO	protein_coding	trophinin [Source:HGNC Symbol;Acc:HGNC:12326]
ENSG00000075399	-1.54927	3.43794	83.0783	1.19224e-09	4.41069e-08	VPS9D1	protein_coding	VPS9 domain containing 1 [Source:HGNC Symbol;Acc:HGNC:13526]
ENSG00000100304	-1.65536	6.75001	82.9884	1.20373e-09	4.43503e-08	TTLL12	protein_coding	tubulin tyrosine ligase like 12 [Source:HGNC Symbol;Acc:HGNC:28974]
ENSG00000145284	1.66654	5.83151	82.9876	1.20386e-09	4.43503e-08	SCD5	protein_coding	stearoyl-CoA desaturase 5 [Source:HGNC Symbol;Acc:HGNC:21088]
ENSG00000141522	-1.50881	8.3431	82.9822	1.20464e-09	4.43503e-08	ARHGDIA	protein_coding	Rho GDP dissociation inhibitor alpha [Source:HGNC Symbol;Acc:HGNC:678]
ENSG00000111875	0.959077	5.28195	82.9413	1.21071e-09	4.45018e-08	ASF1A	protein_coding	anti-silencing function 1A histone chaperone [Source:HGNC Symbol;Acc:HGNC:20995]
ENSG00000196636	1.5734	3.66503	82.9106	1.21621e-09	4.46323e-08	SDHAF3	protein_coding	succinate dehydrogenase complex assembly factor 3 [Source:HGNC Symbol;Acc:HGNC:21752]
ENSG00000150403	-1.13427	6.47862	82.8739	1.22072e-09	4.47256e-08	TMCO3	protein_coding	transmembrane and coiled-coil domains 3 [Source:HGNC Symbol;Acc:HGNC:20329]
ENSG00000165816	3.08614	2.62664	82.789	1.24541e-09	4.55571e-08	VWA2	protein_coding	von Willebrand factor A domain containing 2 [Source:HGNC Symbol;Acc:HGNC:24709]
ENSG00000116675	-3.19637	3.51915	82.99	1.25367e-09	4.5757e-08	DNAJC6	protein_coding	DnaJ heat shock protein family (Hsp40) member C6 [Source:HGNC Symbol;Acc:HGNC:15469]
ENSG00000140297	-5.06148	6.65121	85.6693	1.25488e-09	4.5757e-08	GCNT3	protein_coding	glucosaminyl (N-acetyl) transferase 3, mucin type [Source:HGNC Symbol;Acc:HGNC:4205]
ENSG00000111605	1.05603	7.02651	82.5991	1.26253e-09	4.59357e-08	CPSF6	protein_coding	cleavage and polyadenylation specific factor 6 [Source:HGNC Symbol;Acc:HGNC:13871]
ENSG00000100526	2.68821	3.24389	82.6296	1.2638e-09	4.59357e-08	CDKN3	protein_coding	cyclin dependent kinase inhibitor 3 [Source:HGNC Symbol;Acc:HGNC:1791]
ENSG00000089685	2.83136	5.07896	83.304	1.28197e-09	4.65159e-08	BIRC5	protein_coding	baculoviral IAP repeat containing 5 [Source:HGNC Symbol;Acc:HGNC:593]
ENSG00000121152	2.48702	3.75512	82.4755	1.28385e-09	4.65159e-08	NCAPH	protein_coding	non-SMC condensin I complex subunit H [Source:HGNC Symbol;Acc:HGNC:1112]
ENSG00000197261	-2.17246	2.85749	82.4432	1.2931e-09	4.67769e-08	C6orf141	protein_coding	chromosome 6 open reading frame 141 [Source:HGNC Symbol;Acc:HGNC:21351]
ENSG00000010292	1.43954	6.6902	82.3074	1.30861e-09	4.72147e-08	NCAPD2	protein_coding	non-SMC condensin I complex subunit D2 [Source:HGNC Symbol;Acc:HGNC:24305]
ENSG00000133169	4.52253	0.63799	73.3284	1.30934e-09	4.72147e-08	BEX1	protein_coding	brain expressed X-linked 1 [Source:HGNC Symbol;Acc:HGNC:1036]
ENSG00000189171	-1.53164	5.95309	82.284	1.31242e-09	4.72514e-08	S100A13	protein_coding	S100 calcium binding protein A13 [Source:HGNC Symbol;Acc:HGNC:10490]
ENSG00000173083	-3.54444	4.4969	83.1537	1.32621e-09	4.76725e-08	HPSE	protein_coding	heparanase [Source:HGNC Symbol;Acc:HGNC:5164]
ENSG00000095002	1.06826	5.78793	82.0994	1.34259e-09	4.81853e-08	MSH2	protein_coding	mutS homolog 2 [Source:HGNC Symbol;Acc:HGNC:7325]
ENSG00000143228	2.40416	3.15337	82.0943	1.34791e-09	4.83004e-08	NUF2	protein_coding	NUF2 component of NDC80 kinetochore complex [Source:HGNC Symbol;Acc:HGNC:14621]
ENSG00000161800	1.5075	5.48142	81.9889	1.36111e-09	4.86969e-08	RACGAP1	protein_coding	Rac GTPase activating protein 1 [Source:HGNC Symbol;Acc:HGNC:9804]
ENSG00000164611	2.53586	3.84525	81.9303	1.37299e-09	4.90451e-08	PTTG1	protein_coding	PTTG1 regulator of sister chromatid separation, securin [Source:HGNC Symbol;Acc:HGNC:9690]
ENSG00000165511	1.62548	1.96993	81.7993	1.4019e-09	4.99998e-08	ZNF22-AS1	lncRNA	ZNF22 antisense RNA 1 [Source:HGNC Symbol;Acc:HGNC:23509]
ENSG00000071073	-1.62265	5.64091	81.6507	1.41922e-09	5.05384e-08	MGAT4A	protein_coding	alpha-1,3-mannosyl-glycoprotein 4-beta-N-acetylglucosaminyltransferase A [Source:HGNC Symbol;Acc:HGNC:7047]
ENSG00000185359	-1.14788	6.06304	81.6314	1.42252e-09	5.05771e-08	HGS	protein_coding	hepatocyte growth factor-regulated tyrosine kinase substrate [Source:HGNC Symbol;Acc:HGNC:4897]
ENSG00000105699	-1.30329	6.27943	81.4562	1.45375e-09	5.16069e-08	LSR	protein_coding	lipolysis stimulated lipoprotein receptor [Source:HGNC Symbol;Acc:HGNC:29572]
ENSG00000171843	1.27926	5.13944	81.4377	1.45719e-09	5.16488e-08	MLLT3	protein_coding	MLLT3 super elongation complex subunit [Source:HGNC Symbol;Acc:HGNC:7136]
ENSG00000163815	-3.70961	1.78142	81.974	1.4598e-09	5.16612e-08	CLEC3B	protein_coding	C-type lectin domain family 3 member B [Source:HGNC Symbol;Acc:HGNC:11891]
ENSG00000120910	-1.2282	4.43909	81.4004	1.46436e-09	5.17421e-08	PPP3CC	protein_coding	protein phosphatase 3 catalytic subunit gamma [Source:HGNC Symbol;Acc:HGNC:9316]
ENSG00000165215	-2.13684	7.09593	81.3781	1.48906e-09	5.24621e-08	CLDN3	protein_coding	claudin 3 [Source:HGNC Symbol;Acc:HGNC:2045]
ENSG00000123159	-1.56464	6.51401	81.2614	1.48933e-09	5.24621e-08	GIPC1	protein_coding	GIPC PDZ domain containing family member 1 [Source:HGNC Symbol;Acc:HGNC:1226]
ENSG00000144648	-3.31405	3.57987	81.5674	1.50211e-09	5.27604e-08	ACKR2	protein_coding	atypical chemokine receptor 2 [Source:HGNC Symbol;Acc:HGNC:1565]
ENSG00000107821	3.22226	4.42905	82.0079	1.50242e-09	5.27604e-08	KAZALD1	protein_coding	Kazal type serine peptidase inhibitor domain 1 [Source:HGNC Symbol;Acc:HGNC:25460]
ENSG00000246465	4.20605	-1.19307	61.8821	1.52053e-09	5.33143e-08		lncRNA	novel transcript LOC100506705
ENSG00000178999	2.40874	3.26777	81.0836	1.52673e-09	5.34494e-08	AURKB	protein_coding	aurora kinase B [Source:HGNC Symbol;Acc:HGNC:11390]
ENSG00000233723	2.8809	0.154496	81.4007	1.52952e-09	5.34654e-08	LINC01122	lncRNA	long intergenic non-protein coding RNA 1122 [Source:HGNC Symbol;Acc:HGNC:49267]
ENSG00000163993	-12.5159	5.11318	82.4161	1.54437e-09	5.39017e-08	S100P	protein_coding	S100 calcium binding protein P [Source:HGNC Symbol;Acc:HGNC:10504]
ENSG00000143390	0.915369	5.41351	80.9287	1.55232e-09	5.40964e-08	RFX5	protein_coding	regulatory factor X5 [Source:HGNC Symbol;Acc:HGNC:9986]
ENSG00000143369	2.16721	7.91749	80.9633	1.57916e-09	5.49481e-08	ECM1	protein_coding	extracellular matrix protein 1 [Source:HGNC Symbol;Acc:HGNC:3153]
ENSG00000136153	-2.65012	5.75827	81.4799	1.58249e-09	5.49802e-08	LMO7	protein_coding	LIM domain 7 [Source:HGNC Symbol;Acc:HGNC:6646]
ENSG00000163513	-1.38674	7.10719	80.7488	1.58753e-09	5.5064e-08	TGFBR2	protein_coding	transforming growth factor beta receptor 2 [Source:HGNC Symbol;Acc:HGNC:11773]
ENSG00000140650	-1.34078	5.84394	80.7378	1.58973e-09	5.5064e-08	PMM2	protein_coding	phosphomannomutase 2 [Source:HGNC Symbol;Acc:HGNC:9115]
ENSG00000023697	-1.59729	6.07345	80.6282	1.61165e-09	5.57387e-08	DERA	protein_coding	deoxyribose-phosphate aldolase [Source:HGNC Symbol;Acc:HGNC:24269]
ENSG00000237649	2.21056	4.32924	80.5444	1.62977e-09	5.628e-08	KIFC1	protein_coding	kinesin family member C1 [Source:HGNC Symbol;Acc:HGNC:6389]
ENSG00000102871	-1.73699	4.11584	80.4617	1.6466e-09	5.67752e-08	TRADD	protein_coding	TNFRSF1A associated via death domain [Source:HGNC Symbol;Acc:HGNC:12030]
ENSG00000159899	2.26114	6.32218	80.8241	1.65448e-09	5.69609e-08	NPR2	protein_coding	natriuretic peptide receptor 2 [Source:HGNC Symbol;Acc:HGNC:7944]
ENSG00000123094	1.58949	6.63229	80.3169	1.6757e-09	5.75503e-08	RASSF8	protein_coding	Ras association domain family member 8 [Source:HGNC Symbol;Acc:HGNC:13232]
ENSG00000120820	2.26655	4.29019	80.311	1.67811e-09	5.75503e-08	GLT8D2	protein_coding	glycosyltransferase 8 domain containing 2 [Source:HGNC Symbol;Acc:HGNC:24890]
ENSG00000151617	2.2425	8.32096	80.5565	1.67916e-09	5.75503e-08	EDNRA	protein_coding	endothelin receptor type A [Source:HGNC Symbol;Acc:HGNC:3179]
ENSG00000151612	1.20034	4.89377	80.1752	1.70593e-09	5.83802e-08	ZNF827	protein_coding	zinc finger protein 827 [Source:HGNC Symbol;Acc:HGNC:27193]
ENSG00000166908	-1.29569	5.46524	80.1531	1.71062e-09	5.8453e-08	PIP4K2C	protein_coding	phosphatidylinositol-5-phosphate 4-kinase type 2 gamma [Source:HGNC Symbol;Acc:HGNC:23786]
ENSG00000228536	-7.57237	1.97849	68.8829	1.72627e-09	5.88995e-08	LYPLAL1-AS1	lncRNA	LYPLAL1 antisense RNA 1 [Source:HGNC Symbol;Acc:HGNC:54054]
ENSG00000166145	-2.30741	7.38048	80.3454	1.72962e-09	5.89259e-08	SPINT1	protein_coding	serine peptidase inhibitor, Kunitz type 1 [Source:HGNC Symbol;Acc:HGNC:11246]
ENSG00000128849	1.818	7.26958	79.9542	1.75381e-09	5.96609e-08	CGNL1	protein_coding	cingulin like 1 [Source:HGNC Symbol;Acc:HGNC:25931]
ENSG00000130758	-1.42833	3.01197	79.9434	1.7599e-09	5.9779e-08	MAP3K10	protein_coding	mitogen-activated protein kinase kinase kinase 10 [Source:HGNC Symbol;Acc:HGNC:6849]
ENSG00000291006	1.98454	2.81922	79.7434	1.80635e-09	6.12656e-08		lncRNA	novel transcript
ENSG00000168591	-1.21621	4.9503	79.648	1.82309e-09	6.17417e-08	TMUB2	protein_coding	transmembrane and ubiquitin like domain containing 2 [Source:HGNC Symbol;Acc:HGNC:28459]
ENSG00000167996	-2.04179	10.0759	79.6049	1.83275e-09	6.19769e-08	FTH1	protein_coding	ferritin heavy chain 1 [Source:HGNC Symbol;Acc:HGNC:3976]
ENSG00000129116	1.68404	9.19073	79.4544	1.86792e-09	6.30727e-08	PALLD	protein_coding	palladin, cytoskeletal associated protein [Source:HGNC Symbol;Acc:HGNC:17068]
ENSG00000156675	-2.65469	7.41036	80.0912	1.87937e-09	6.32775e-08	RAB11FIP1	protein_coding	RAB11 family interacting protein 1 [Source:HGNC Symbol;Acc:HGNC:30265]
ENSG00000204634	-2.45757	5.93945	79.903	1.88136e-09	6.32775e-08	TBC1D8	protein_coding	TBC1 domain family member 8 [Source:HGNC Symbol;Acc:HGNC:17791]
ENSG00000185920	2.86005	8.64491	80.169	1.8823e-09	6.32775e-08	PTCH1	protein_coding	patched 1 [Source:HGNC Symbol;Acc:HGNC:9585]
ENSG00000182504	1.15562	5.19425	79.3478	1.89338e-09	6.35564e-08	CEP97	protein_coding	centrosomal protein 97 [Source:HGNC Symbol;Acc:HGNC:26244]
ENSG00000164066	1.22495	5.00513	79.3343	1.89665e-09	6.35727e-08	INTU	protein_coding	inturned planar cell polarity protein [Source:HGNC Symbol;Acc:HGNC:29239]
ENSG00000231298	-6.80565	-2.17072	66.8709	1.90407e-09	6.37278e-08	MANCR	lncRNA	mitotically associated long non coding RNA [Source:HGNC Symbol;Acc:HGNC:44678]
ENSG00000168884	-0.885789	4.94199	79.0262	1.97227e-09	6.59137e-08	TNIP2	protein_coding	TNFAIP3 interacting protein 2 [Source:HGNC Symbol;Acc:HGNC:19118]
ENSG00000042493	-1.88929	5.71164	78.8802	2.00918e-09	6.70492e-08	CAPG	protein_coding	capping actin protein, gelsolin like [Source:HGNC Symbol;Acc:HGNC:1474]
ENSG00000148019	1.32124	5.59594	78.8672	2.01231e-09	6.70555e-08	CEP78	protein_coding	centrosomal protein 78 [Source:HGNC Symbol;Acc:HGNC:25740]
ENSG00000132205	-1.92537	7.47316	78.8105	2.02686e-09	6.74419e-08	EMILIN2	protein_coding	elastin microfibril interfacer 2 [Source:HGNC Symbol;Acc:HGNC:19881]
ENSG00000013810	2.11276	5.03762	78.7693	2.0511e-09	6.80763e-08	TACC3	protein_coding	transforming acidic coiled-coil containing protein 3 [Source:HGNC Symbol;Acc:HGNC:11524]
ENSG00000165443	-4.60147	6.31726	80.9404	2.05189e-09	6.80763e-08	PHYHIPL	protein_coding	phytanoyl-CoA 2-hydroxylase interacting protein like [Source:HGNC Symbol;Acc:HGNC:29378]
ENSG00000145908	1.54174	3.92166	78.7046	2.05566e-09	6.81024e-08	ZNF300	protein_coding	zinc finger protein 300 [Source:HGNC Symbol;Acc:HGNC:13091]
ENSG00000104825	-1.72054	3.48651	78.6436	2.07306e-09	6.85793e-08	NFKBIB	protein_coding	NFKB inhibitor beta [Source:HGNC Symbol;Acc:HGNC:7798]
ENSG00000085840	2.33657	2.80502	78.6143	2.08803e-09	6.89746e-08	ORC1	protein_coding	origin recognition complex subunit 1 [Source:HGNC Symbol;Acc:HGNC:8487]
ENSG00000134830	4.41457	2.71611	79.5011	2.10096e-09	6.93013e-08	C5AR2	protein_coding	complement C5a receptor 2 [Source:HGNC Symbol;Acc:HGNC:4527]
ENSG00000167037	-3.23917	2.81579	78.6133	2.10898e-09	6.94656e-08	SGSM1	protein_coding	small G protein signaling modulator 1 [Source:HGNC Symbol;Acc:HGNC:29410]
ENSG00000105755	-1.91581	4.60102	78.4899	2.11235e-09	6.94762e-08	ETHE1	protein_coding	ETHE1 persulfide dioxygenase [Source:HGNC Symbol;Acc:HGNC:23287]
ENSG00000179242	6.01066	1.76071	69.2149	2.12572e-09	6.98155e-08	CDH4	protein_coding	cadherin 4 [Source:HGNC Symbol;Acc:HGNC:1763]
ENSG00000176208	1.72073	4.08048	78.3624	2.14714e-09	7.04174e-08	ATAD5	protein_coding	ATPase family AAA domain containing 5 [Source:HGNC Symbol;Acc:HGNC:25752]
ENSG00000130940	-2.04322	5.63776	78.3547	2.16026e-09	7.07463e-08	CASZ1	protein_coding	castor zinc finger 1 [Source:HGNC Symbol;Acc:HGNC:26002]
ENSG00000166508	1.44413	6.11756	78.2895	2.16611e-09	7.08361e-08	MCM7	protein_coding	minichromosome maintenance complex component 7 [Source:HGNC Symbol;Acc:HGNC:6950]
ENSG00000155893	1.47756	5.1325	78.1861	2.19515e-09	7.16831e-08	PXYLP1	protein_coding	2-phosphoxylose phosphatase 1 [Source:HGNC Symbol;Acc:HGNC:26303]
ENSG00000080815	-1.0161	7.40882	78.0627	2.22991e-09	7.26331e-08	PSEN1	protein_coding	presenilin 1 [Source:HGNC Symbol;Acc:HGNC:9508]
ENSG00000177602	2.11238	2.54636	78.0991	2.23061e-09	7.26331e-08	HASPIN	protein_coding	histone H3 associated protein kinase [Source:HGNC Symbol;Acc:HGNC:19682]
ENSG00000056277	1.17019	4.7498	78.0424	2.23597e-09	7.2704e-08	ZNF280C	protein_coding	zinc finger protein 280C [Source:HGNC Symbol;Acc:HGNC:25955]
ENSG00000119411	-1.7122	4.2081	78.0129	2.2454e-09	7.27366e-08	BSPRY	protein_coding	B-box and SPRY domain containing [Source:HGNC Symbol;Acc:HGNC:18232]
ENSG00000173599	-2.2074	4.47808	78.0134	2.24588e-09	7.27366e-08	PC	protein_coding	pyruvate carboxylase [Source:HGNC Symbol;Acc:HGNC:8636]
ENSG00000100994	-1.93536	7.23012	78.0048	2.24653e-09	7.27366e-08	PYGB	protein_coding	glycogen phosphorylase B [Source:HGNC Symbol;Acc:HGNC:9723]
ENSG00000171227	-2.02496	5.90522	78.0387	2.25111e-09	7.27818e-08	TMEM37	protein_coding	transmembrane protein 37 [Source:HGNC Symbol;Acc:HGNC:18216]
ENSG00000254726	1.91395	5.7926	77.9676	2.25736e-09	7.28804e-08	MEX3A	protein_coding	mex-3 RNA binding family member A [Source:HGNC Symbol;Acc:HGNC:33482]
ENSG00000170242	-1.17544	7.48781	77.9042	2.27569e-09	7.33686e-08	USP47	protein_coding	ubiquitin specific peptidase 47 [Source:HGNC Symbol;Acc:HGNC:20076]
ENSG00000170006	-3.21248	6.02922	78.9244	2.27899e-09	7.33712e-08	TMEM154	protein_coding	transmembrane protein 154 [Source:HGNC Symbol;Acc:HGNC:26489]
ENSG00000141401	-2.03578	5.38358	77.876	2.28445e-09	7.33927e-08	IMPA2	protein_coding	inositol monophosphatase 2 [Source:HGNC Symbol;Acc:HGNC:6051]
ENSG00000086289	1.612	6.42033	77.8612	2.28831e-09	7.33927e-08	EPDR1	protein_coding	ependymin related 1 [Source:HGNC Symbol;Acc:HGNC:17572]
ENSG00000140807	2.1508	3.65079	77.8681	2.2893e-09	7.33927e-08	NKD1	protein_coding	NKD inhibitor of WNT signaling pathway 1 [Source:HGNC Symbol;Acc:HGNC:17045]
ENSG00000254254	4.55084	-0.213725	61.1654	2.3475e-09	7.51371e-08	PENK-AS1	lncRNA	PENK antisense RNA 1 [Source:HGNC Symbol;Acc:HGNC:55519]
ENSG00000185950	-3.20207	6.56429	78.6779	2.3503e-09	7.51371e-08	IRS2	protein_coding	insulin receptor substrate 2 [Source:HGNC Symbol;Acc:HGNC:6126]
ENSG00000113658	1.09283	7.66503	77.622	2.35973e-09	7.53193e-08	SMAD5	protein_coding	SMAD family member 5 [Source:HGNC Symbol;Acc:HGNC:6771]
ENSG00000141639	3.50705	-0.408481	69.2028	2.3626e-09	7.53193e-08	MAPK4	protein_coding	mitogen-activated protein kinase 4 [Source:HGNC Symbol;Acc:HGNC:6878]
ENSG00000243004	-3.55978	2.31464	77.8904	2.37486e-09	7.56046e-08		lncRNA	novel transcript, sense overlapping to MACC1
ENSG00000170681	1.88668	1.73168	77.6245	2.39229e-09	7.60534e-08	CAVIN4	protein_coding	caveolae associated protein 4 [Source:HGNC Symbol;Acc:HGNC:33742]
ENSG00000158006	-1.39917	4.79812	77.4504	2.41321e-09	7.66118e-08	PAFAH2	protein_coding	platelet activating factor acetylhydrolase 2 [Source:HGNC Symbol;Acc:HGNC:8579]
ENSG00000166451	1.52512	4.24809	77.4211	2.42264e-09	7.67408e-08	CENPN	protein_coding	centromere protein N [Source:HGNC Symbol;Acc:HGNC:30873]
ENSG00000164588	4.94022	2.4087	78.722	2.424e-09	7.67408e-08	HCN1	protein_coding	hyperpolarization activated cyclic nucleotide gated potassium channel 1 [Source:HGNC Symbol;Acc:HGNC:4845]
ENSG00000146670	2.2526	3.9133	77.3986	2.43104e-09	7.68572e-08	CDCA5	protein_coding	cell division cycle associated 5 [Source:HGNC Symbol;Acc:HGNC:14626]
ENSG00000158825	-4.1724	3.02139	78.2105	2.4525e-09	7.74284e-08	CDA	protein_coding	cytidine deaminase [Source:HGNC Symbol;Acc:HGNC:1712]
ENSG00000175063	2.83489	4.2894	77.7983	2.4649e-09	7.76958e-08	UBE2C	protein_coding	ubiquitin conjugating enzyme E2 C [Source:HGNC Symbol;Acc:HGNC:15937]
ENSG00000132471	-1.38368	5.81618	77.2749	2.46778e-09	7.76958e-08	WBP2	protein_coding	WW domain binding protein 2 [Source:HGNC Symbol;Acc:HGNC:12738]
ENSG00000120057	6.0811	-0.187552	62.5967	2.51508e-09	7.90759e-08	SFRP5	protein_coding	secreted frizzled related protein 5 [Source:HGNC Symbol;Acc:HGNC:10779]
ENSG00000136379	-2.10494	5.83712	77.3188	2.52549e-09	7.92941e-08	ABHD17C	protein_coding	abhydrolase domain containing 17C, depalmitoylase [Source:HGNC Symbol;Acc:HGNC:26925]
ENSG00000023191	-1.45199	6.9998	77.0705	2.5338e-09	7.94457e-08	RNH1	protein_coding	ribonuclease/angiogenin inhibitor 1 [Source:HGNC Symbol;Acc:HGNC:10074]
ENSG00000157765	-3.14605	9.77204	77.6812	2.5474e-09	7.97627e-08	SLC34A2	protein_coding	solute carrier family 34 member 2 [Source:HGNC Symbol;Acc:HGNC:11020]
ENSG00000142669	-1.69936	6.51553	76.9924	2.55955e-09	8.00332e-08	SH3BGRL3	protein_coding	SH3 domain binding glutamate rich protein like 3 [Source:HGNC Symbol;Acc:HGNC:15568]
ENSG00000140939	-2.13513	3.24605	76.9521	2.579e-09	8.04289e-08	NOL3	protein_coding	nucleolar protein 3 [Source:HGNC Symbol;Acc:HGNC:7869]
ENSG00000127585	-5.73239	2.69	77.4356	2.57925e-09	8.04289e-08	FBXL16	protein_coding	F-box and leucine rich repeat protein 16 [Source:HGNC Symbol;Acc:HGNC:14150]
ENSG00000173852	1.70657	6.94735	76.8557	2.60526e-09	8.11291e-08	DPY19L1	protein_coding	dpy-19 like C-mannosyltransferase 1 [Source:HGNC Symbol;Acc:HGNC:22205]
ENSG00000136518	0.818756	5.7697	76.8041	2.62276e-09	8.15627e-08	ACTL6A	protein_coding	actin like 6A [Source:HGNC Symbol;Acc:HGNC:24124]
ENSG00000184887	-1.632	5.40378	76.7608	2.63786e-09	8.19207e-08	BTBD6	protein_coding	BTB domain containing 6 [Source:HGNC Symbol;Acc:HGNC:19897]
ENSG00000132669	-1.72377	6.53784	76.606	2.69111e-09	8.34609e-08	RIN2	protein_coding	Ras and Rab interactor 2 [Source:HGNC Symbol;Acc:HGNC:18750]
ENSG00000197956	-2.75338	7.65547	77.272	2.71374e-09	8.40487e-08	S100A6	protein_coding	S100 calcium binding protein A6 [Source:HGNC Symbol;Acc:HGNC:10496]
ENSG00000146263	1.62989	4.62462	76.1604	2.8525e-09	8.81161e-08	MMS22L	protein_coding	MMS22 like, DNA repair protein [Source:HGNC Symbol;Acc:HGNC:21475]
ENSG00000233757	1.64136	4.46385	76.1603	2.85279e-09	8.81161e-08	ZNF892	protein_coding	zinc finger protein 892 [Source:HGNC Symbol;Acc:HGNC:38707]
ENSG00000107984	-6.80921	6.20574	79.3622	2.87229e-09	8.85986e-08	DKK1	protein_coding	dickkopf WNT signaling pathway inhibitor 1 [Source:HGNC Symbol;Acc:HGNC:2891]
ENSG00000105011	2.77401	4.06771	76.377	2.91314e-09	8.97374e-08	ASF1B	protein_coding	anti-silencing function 1B histone chaperone [Source:HGNC Symbol;Acc:HGNC:20996]
ENSG00000069956	-1.32887	7.20709	75.9791	2.9203e-09	8.98365e-08	MAPK6	protein_coding	mitogen-activated protein kinase 6 [Source:HGNC Symbol;Acc:HGNC:6879]
ENSG00000147883	-3.33379	3.07323	76.202	2.93195e-09	9.00735e-08	CDKN2B	protein_coding	cyclin dependent kinase inhibitor 2B [Source:HGNC Symbol;Acc:HGNC:1788]
ENSG00000116679	-1.46931	7.85215	75.8743	2.96061e-09	9.08319e-08	IVNS1ABP	protein_coding	influenza virus NS1A binding protein [Source:HGNC Symbol;Acc:HGNC:16951]
ENSG00000258818	-4.37749	-0.915023	57.0135	2.9673e-09	9.09148e-08	RNASE4	protein_coding	ribonuclease A family member 4 [Source:HGNC Symbol;Acc:HGNC:10047]
ENSG00000164294	1.28066	6.44332	75.8116	2.98502e-09	9.12736e-08	GPX8	protein_coding	glutathione peroxidase 8 (putative) [Source:HGNC Symbol;Acc:HGNC:33100]
ENSG00000130340	-1.74183	7.0889	75.8065	2.98701e-09	9.12736e-08	SNX9	protein_coding	sorting nexin 9 [Source:HGNC Symbol;Acc:HGNC:14973]
ENSG00000248323	-4.72626	0.525511	64.8877	2.99981e-09	9.15422e-08	LUCAT1	lncRNA	lung cancer associated transcript 1 [Source:HGNC Symbol;Acc:HGNC:48498]
ENSG00000171241	2.22414	4.0304	75.7443	3.01424e-09	9.18408e-08	SHCBP1	protein_coding	SHC binding and spindle associated 1 [Source:HGNC Symbol;Acc:HGNC:29547]
ENSG00000124253	-5.46652	-1.24642	61.531	3.01764e-09	9.18408e-08	PCK1	protein_coding	phosphoenolpyruvate carboxykinase 1 [Source:HGNC Symbol;Acc:HGNC:8724]
ENSG00000188133	5.89749	4.19137	78.4666	3.05268e-09	9.27836e-08	TMEM215	protein_coding	transmembrane protein 215 [Source:HGNC Symbol;Acc:HGNC:33816]
ENSG00000001084	2.44346	7.17346	76.2505	3.06188e-09	9.29396e-08	GCLC	protein_coding	glutamate-cysteine ligase catalytic subunit [Source:HGNC Symbol;Acc:HGNC:4311]
ENSG00000144354	2.0318	6.37372	75.8389	3.06743e-09	9.29552e-08	CDCA7	protein_coding	cell division cycle associated 7 [Source:HGNC Symbol;Acc:HGNC:14628]
ENSG00000204385	-3.15329	6.67158	76.5768	3.07054e-09	9.29552e-08	SLC44A4	protein_coding	solute carrier family 44 member 4 [Source:HGNC Symbol;Acc:HGNC:13941]
ENSG00000085831	-2.29783	4.19575	75.5577	3.09017e-09	9.33211e-08	TTC39A	protein_coding	tetratricopeptide repeat domain 39A [Source:HGNC Symbol;Acc:HGNC:18657]
ENSG00000000460	1.41696	3.55694	75.5524	3.09081e-09	9.33211e-08	C1orf112	protein_coding	chromosome 1 open reading frame 112 [Source:HGNC Symbol;Acc:HGNC:25565]
ENSG00000172379	1.74795	5.55583	75.455	3.12823e-09	9.43263e-08	ARNT2	protein_coding	aryl hydrocarbon receptor nuclear translocator 2 [Source:HGNC Symbol;Acc:HGNC:16876]
ENSG00000092978	0.860023	5.40184	75.3446	3.17384e-09	9.55238e-08	GPATCH2	protein_coding	G-patch domain containing 2 [Source:HGNC Symbol;Acc:HGNC:25499]
ENSG00000182326	-2.25591	8.79496	75.4267	3.17631e-09	9.55238e-08	C1S	protein_coding	complement C1s [Source:HGNC Symbol;Acc:HGNC:1247]
ENSG00000093009	2.44494	2.81119	75.3422	3.19173e-09	9.58611e-08	CDC45	protein_coding	cell division cycle 45 [Source:HGNC Symbol;Acc:HGNC:1739]
ENSG00000139910	1.63828	3.04955	75.2965	3.1985e-09	9.59381e-08	NOVA1	protein_coding	NOVA alternative splicing regulator 1 [Source:HGNC Symbol;Acc:HGNC:7886]
ENSG00000169760	1.61421	5.50849	75.1686	3.24844e-09	9.71911e-08	NLGN1	protein_coding	neuroligin 1 [Source:HGNC Symbol;Acc:HGNC:14291]
ENSG00000090238	-1.81274	4.43737	75.1707	3.24879e-09	9.71911e-08	YPEL3	protein_coding	yippee like 3 [Source:HGNC Symbol;Acc:HGNC:18327]
ENSG00000149050	1.09725	3.45779	75.1199	3.2719e-09	9.77545e-08	ZNF214	protein_coding	zinc finger protein 214 [Source:HGNC Symbol;Acc:HGNC:13006]
ENSG00000099875	-1.56047	7.54078	75.0645	3.29316e-09	9.8261e-08	MKNK2	protein_coding	MAPK interacting serine/threonine kinase 2 [Source:HGNC Symbol;Acc:HGNC:7111]
ENSG00000247596	-2.72533	5.8369	75.6703	3.33747e-09	9.9453e-08	TWF2	protein_coding	twinfilin actin binding protein 2 [Source:HGNC Symbol;Acc:HGNC:9621]
ENSG00000071794	1.24372	5.98369	74.9443	3.34584e-09	9.95725e-08	HLTF	protein_coding	helicase like transcription factor [Source:HGNC Symbol;Acc:HGNC:11099]
ENSG00000163884	-2.45144	3.56987	74.9355	3.35564e-09	9.97342e-08	KLF15	protein_coding	KLF transcription factor 15 [Source:HGNC Symbol;Acc:HGNC:14536]
ENSG00000136279	-0.848226	6.65579	74.9018	3.3647e-09	9.98733e-08	DBNL	protein_coding	drebrin like [Source:HGNC Symbol;Acc:HGNC:2696]
ENSG00000147536	1.74235	3.54573	74.8728	3.38102e-09	1.00175e-07	GINS4	protein_coding	GINS complex subunit 4 [Source:HGNC Symbol;Acc:HGNC:28226]
ENSG00000234444	1.01352	5.20699	74.8594	3.38363e-09	1.00175e-07	ZNF736	protein_coding	zinc finger protein 736 [Source:HGNC Symbol;Acc:HGNC:32467]
ENSG00000196581	3.25073	2.89657	75.0599	3.39657e-09	1.00428e-07	AJAP1	protein_coding	adherens junctions associated protein 1 [Source:HGNC Symbol;Acc:HGNC:30801]
ENSG00000260232	4.01946	0.00331759	66.8291	3.41466e-09	1.00781e-07	PWRN4	lncRNA	Prader-Willi region non-protein coding RNA 4 [Source:HGNC Symbol;Acc:HGNC:49130]
ENSG00000143375	-2.5059	4.79776	75.1464	3.41831e-09	1.00781e-07	CGN	protein_coding	cingulin [Source:HGNC Symbol;Acc:HGNC:17429]
ENSG00000154928	3.05119	2.93353	74.8559	3.42177e-09	1.00781e-07	EPHB1	protein_coding	EPH receptor B1 [Source:HGNC Symbol;Acc:HGNC:3392]
ENSG00000092853	2.46051	4.57393	75.1051	3.43555e-09	1.00982e-07	CLSPN	protein_coding	claspin [Source:HGNC Symbol;Acc:HGNC:19715]
ENSG00000181007	1.0213	4.10003	74.7433	3.43744e-09	1.00982e-07	ZFP82	protein_coding	ZFP82 zinc finger protein [Source:HGNC Symbol;Acc:HGNC:28682]
ENSG00000255545	-3.12651	2.57879	74.8478	3.44376e-09	1.01038e-07	B3GAT1-DT	lncRNA	B3GAT1 divergent transcript [Source:HGNC Symbol;Acc:HGNC:27449]
ENSG00000179431	2.64961	5.08863	75.3941	3.46027e-09	1.01248e-07	FJX1	protein_coding	four-jointed box kinase 1 [Source:HGNC Symbol;Acc:HGNC:17166]
ENSG00000099953	4.82526	9.55793	76.6549	3.46188e-09	1.01248e-07	MMP11	protein_coding	matrix metallopeptidase 11 [Source:HGNC Symbol;Acc:HGNC:7157]
ENSG00000111087	3.40702	4.84436	75.7882	3.46424e-09	1.01248e-07	GLI1	protein_coding	GLI family zinc finger 1 [Source:HGNC Symbol;Acc:HGNC:4317]
ENSG00000064601	-1.38672	7.24839	74.6218	3.49174e-09	1.01686e-07	CTSA	protein_coding	cathepsin A [Source:HGNC Symbol;Acc:HGNC:9251]
ENSG00000248905	1.62615	4.90788	74.6217	3.49219e-09	1.01686e-07	FMN1	protein_coding	formin 1 [Source:HGNC Symbol;Acc:HGNC:3768]
ENSG00000275088	3.52952	-1.69037	57.4124	3.49259e-09	1.01686e-07		lncRNA	novel transcript
ENSG00000141441	-1.36413	5.59658	74.5855	3.50875e-09	1.02026e-07	GAREM1	protein_coding	GRB2 associated regulator of MAPK1 subtype 1 [Source:HGNC Symbol;Acc:HGNC:26136]
ENSG00000117399	2.83608	4.66	75.2544	3.52556e-09	1.02382e-07	CDC20	protein_coding	cell division cycle 20 [Source:HGNC Symbol;Acc:HGNC:1723]
ENSG00000145022	-1.39088	5.11366	74.5407	3.52996e-09	1.02382e-07	TCTA	protein_coding	T cell leukemia translocation altered [Source:HGNC Symbol;Acc:HGNC:11692]
ENSG00000166311	-1.47287	5.85746	74.5113	3.54338e-09	1.02641e-07	SMPD1	protein_coding	sphingomyelin phosphodiesterase 1 [Source:HGNC Symbol;Acc:HGNC:11120]
ENSG00000167705	-2.30277	2.05474	74.5935	3.55149e-09	1.02746e-07	RILP	protein_coding	Rab interacting lysosomal protein [Source:HGNC Symbol;Acc:HGNC:30266]
ENSG00000182389	2.61928	1.50331	74.6271	3.58348e-09	1.0354e-07	CACNB4	protein_coding	calcium voltage-gated channel auxiliary subunit beta 4 [Source:HGNC Symbol;Acc:HGNC:1404]
ENSG00000138829	3.20676	5.80169	75.6936	3.61403e-09	1.0429e-07	FBN2	protein_coding	fibrillin 2 [Source:HGNC Symbol;Acc:HGNC:3604]
ENSG00000166851	2.18164	4.30657	74.2884	3.65195e-09	1.05252e-07	PLK1	protein_coding	polo like kinase 1 [Source:HGNC Symbol;Acc:HGNC:9077]
ENSG00000060749	1.28586	7.6291	74.2012	3.69241e-09	1.06284e-07	QSER1	protein_coding	glutamine and serine rich 1 [Source:HGNC Symbol;Acc:HGNC:26154]
ENSG00000166278	-2.39954	3.08066	74.2054	3.70529e-09	1.06444e-07	C2	protein_coding	complement C2 [Source:HGNC Symbol;Acc:HGNC:1248]
ENSG00000138439	1.214	5.49295	74.171	3.70729e-09	1.06444e-07	FAM117B	protein_coding	family with sequence similarity 117 member B [Source:HGNC Symbol;Acc:HGNC:14440]
ENSG00000197562	-1.41404	4.42215	74.1056	3.74112e-09	1.0728e-07	RAB40C	protein_coding	RAB40C, member RAS oncogene family [Source:HGNC Symbol;Acc:HGNC:18285]
ENSG00000165548	-3.97477	3.11757	74.7173	3.75542e-09	1.07555e-07	TMEM63C	protein_coding	transmembrane protein 63C [Source:HGNC Symbol;Acc:HGNC:23787]
ENSG00000053918	1.90346	3.82687	74.0058	3.79281e-09	1.0849e-07	KCNQ1	protein_coding	potassium voltage-gated channel subfamily Q member 1 [Source:HGNC Symbol;Acc:HGNC:6294]
ENSG00000180801	1.28513	4.80537	73.932	3.82771e-09	1.09351e-07	ARSJ	protein_coding	arylsulfatase family member J [Source:HGNC Symbol;Acc:HGNC:26286]
ENSG00000105088	2.58686	3.8932	74.0786	3.87267e-09	1.10497e-07	OLFM2	protein_coding	olfactomedin 2 [Source:HGNC Symbol;Acc:HGNC:17189]
ENSG00000275591	2.08109	2.57082	73.8599	3.88136e-09	1.10607e-07	XKR5	protein_coding	XK related 5 [Source:HGNC Symbol;Acc:HGNC:20782]
ENSG00000148090	-1.10687	3.8202	73.8111	3.89202e-09	1.10772e-07	AUH	protein_coding	AU RNA binding methylglutaconyl-CoA hydratase [Source:HGNC Symbol;Acc:HGNC:890]
ENSG00000073849	-1.64204	6.41331	73.7895	3.90088e-09	1.10886e-07	ST6GAL1	protein_coding	ST6 beta-galactoside alpha-2,6-sialyltransferase 1 [Source:HGNC Symbol;Acc:HGNC:10860]
ENSG00000175482	-2.539	1.39466	74.0457	3.92125e-09	1.11326e-07	POLD4	protein_coding	DNA polymerase delta 4, accessory subunit [Source:HGNC Symbol;Acc:HGNC:14106]
ENSG00000123901	4.49244	0.0927242	59.3981	3.95725e-09	1.12209e-07	GPR83	protein_coding	G protein-coupled receptor 83 [Source:HGNC Symbol;Acc:HGNC:4523]
ENSG00000189057	3.11073	4.6716	74.4477	3.97194e-09	1.12486e-07	FAM111B	protein_coding	FAM111 trypsin like peptidase B [Source:HGNC Symbol;Acc:HGNC:24200]
ENSG00000152377	-1.31643	5.79452	73.6291	3.98562e-09	1.12733e-07	SPOCK1	protein_coding	SPARC (osteonectin), cwcv and kazal like domains proteoglycan 1 [Source:HGNC Symbol;Acc:HGNC:11251]
ENSG00000163431	-3.35928	5.08369	74.542	4.00275e-09	1.12975e-07	LMOD1	protein_coding	leiomodin 1 [Source:HGNC Symbol;Acc:HGNC:6647]
ENSG00000169607	2.43093	4.18991	73.8253	4.00408e-09	1.12975e-07	CKAP2L	protein_coding	cytoskeleton associated protein 2 like [Source:HGNC Symbol;Acc:HGNC:26877]
ENSG00000049860	0.954688	6.76575	73.5803	4.01161e-09	1.13048e-07	HEXB	protein_coding	hexosaminidase subunit beta [Source:HGNC Symbol;Acc:HGNC:4879]
ENSG00000161714	-2.23373	5.50253	73.8441	4.02035e-09	1.13155e-07	PLCD3	protein_coding	phospholipase C delta 3 [Source:HGNC Symbol;Acc:HGNC:9061]
ENSG00000146005	2.22967	-0.738782	71.3231	4.02945e-09	1.13271e-07	PSD2	protein_coding	pleckstrin and Sec7 domain containing 2 [Source:HGNC Symbol;Acc:HGNC:19092]
ENSG00000148773	2.66094	7.20265	74.2396	4.05583e-09	1.13873e-07	MKI67	protein_coding	marker of proliferation Ki-67 [Source:HGNC Symbol;Acc:HGNC:7107]
ENSG00000147439	-0.853926	4.18753	73.4877	4.06311e-09	1.13937e-07	BIN3	protein_coding	bridging integrator 3 [Source:HGNC Symbol;Acc:HGNC:1054]
ENSG00000054277	2.61012	5.96831	74.161	4.0802e-09	1.14276e-07	OPN3	protein_coding	opsin 3 [Source:HGNC Symbol;Acc:HGNC:14007]
ENSG00000170959	2.1265	2.05425	73.4872	4.092e-09	1.14466e-07	DCDC1	protein_coding	doublecortin domain containing 1 [Source:HGNC Symbol;Acc:HGNC:20625]
ENSG00000101608	-1.22473	8.14318	73.3563	4.13395e-09	1.15498e-07	MYL12A	protein_coding	myosin light chain 12A [Source:HGNC Symbol;Acc:HGNC:16701]
ENSG00000103018	-1.83708	7.48326	73.3467	4.13928e-09	1.15505e-07	CYB5B	protein_coding	cytochrome b5 type B [Source:HGNC Symbol;Acc:HGNC:24374]
ENSG00000053702	2.07386	1.13088	73.5513	4.14988e-09	1.15659e-07	NRIP2	protein_coding	nuclear receptor interacting protein 2 [Source:HGNC Symbol;Acc:HGNC:23078]
ENSG00000126458	-1.85864	4.9304	73.3109	4.16055e-09	1.15795e-07	RRAS	protein_coding	RAS related [Source:HGNC Symbol;Acc:HGNC:10447]
ENSG00000100221	-1.10066	6.40885	73.3009	4.16488e-09	1.15795e-07	JOSD1	protein_coding	Josephin domain containing 1 [Source:HGNC Symbol;Acc:HGNC:28953]
ENSG00000244578	2.60936	2.96604	73.259	4.20739e-09	1.16649e-07	LINC01391	lncRNA	long intergenic non-protein coding RNA 1391 [Source:HGNC Symbol;Acc:HGNC:50666]
ENSG00000105254	-1.1615	5.89377	73.2229	4.20875e-09	1.16649e-07	TBCB	protein_coding	tubulin folding cofactor B [Source:HGNC Symbol;Acc:HGNC:1989]
ENSG00000071127	-1.06031	8.53747	73.219	4.21094e-09	1.16649e-07	WDR1	protein_coding	WD repeat domain 1 [Source:HGNC Symbol;Acc:HGNC:12754]
ENSG00000187583	-3.10519	0.87549	73.861	4.22144e-09	1.16798e-07	PLEKHN1	protein_coding	pleckstrin homology domain containing N1 [Source:HGNC Symbol;Acc:HGNC:25284]
ENSG00000265972	-1.28718	10.2651	73.1811	4.23245e-09	1.16961e-07	TXNIP	protein_coding	thioredoxin interacting protein [Source:HGNC Symbol;Acc:HGNC:16952]
ENSG00000162975	6.15662	1.17391	58.7545	4.24343e-09	1.17123e-07	KCNF1	protein_coding	potassium voltage-gated channel modifier subfamily F member 1 [Source:HGNC Symbol;Acc:HGNC:6246]
ENSG00000066027	-1.38526	6.59355	73.137	4.25764e-09	1.17373e-07	PPP2R5A	protein_coding	protein phosphatase 2 regulatory subunit B'alpha [Source:HGNC Symbol;Acc:HGNC:9309]
ENSG00000111181	-4.81026	3.42642	74.1754	4.26901e-09	1.17545e-07	SLC6A12	protein_coding	solute carrier family 6 member 12 [Source:HGNC Symbol;Acc:HGNC:11045]
ENSG00000156531	1.03959	6.22231	73.0607	4.30164e-09	1.183e-07	PHF6	protein_coding	PHD finger protein 6 [Source:HGNC Symbol;Acc:HGNC:18145]
ENSG00000166523	-5.68319	3.46855	74.9694	4.31629e-09	1.1856e-07	CLEC4E	protein_coding	C-type lectin domain family 4 member E [Source:HGNC Symbol;Acc:HGNC:14555]
ENSG00000135926	-2.32438	7.49782	73.3687	4.32914e-09	1.1877e-07	TMBIM1	protein_coding	transmembrane BAX inhibitor motif containing 1 [Source:HGNC Symbol;Acc:HGNC:23410]
ENSG00000125753	-1.08626	6.55328	73.0007	4.33651e-09	1.1883e-07	VASP	protein_coding	vasodilator stimulated phosphoprotein [Source:HGNC Symbol;Acc:HGNC:12652]
ENSG00000050030	2.41761	1.18309	73.1913	4.36584e-09	1.1949e-07	NEXMIF	protein_coding	neurite extension and migration factor [Source:HGNC Symbol;Acc:HGNC:29433]
ENSG00000136161	1.20605	4.84315	72.84	4.43197e-09	1.21155e-07	RCBTB2	protein_coding	RCC1 and BTB domain containing protein 2 [Source:HGNC Symbol;Acc:HGNC:1914]
ENSG00000165821	1.55978	4.98949	72.7165	4.50668e-09	1.2305e-07	SALL2	protein_coding	spalt like transcription factor 2 [Source:HGNC Symbol;Acc:HGNC:10526]
ENSG00000073711	1.25828	5.91688	72.6752	4.53134e-09	1.23575e-07	PPP2R3A	protein_coding	protein phosphatase 2 regulatory subunit B''alpha [Source:HGNC Symbol;Acc:HGNC:9307]
ENSG00000070540	-1.71733	5.22134	72.649	4.54795e-09	1.2388e-07	WIPI1	protein_coding	WD repeat domain, phosphoinositide interacting 1 [Source:HGNC Symbol;Acc:HGNC:25471]
ENSG00000148734	3.53631	1.14482	70.499	4.57522e-09	1.24474e-07	NPFFR1	protein_coding	neuropeptide FF receptor 1 [Source:HGNC Symbol;Acc:HGNC:17425]
ENSG00000166750	1.85166	8.16663	72.5104	4.63349e-09	1.25794e-07	SLFN5	protein_coding	schlafen family member 5 [Source:HGNC Symbol;Acc:HGNC:28286]
ENSG00000125746	-1.75908	4.314	72.5117	4.63476e-09	1.25794e-07	EML2	protein_coding	EMAP like 2 [Source:HGNC Symbol;Acc:HGNC:18035]
ENSG00000130338	1.06515	8.25105	72.491	4.6457e-09	1.25833e-07	TULP4	protein_coding	TUB like protein 4 [Source:HGNC Symbol;Acc:HGNC:15530]
ENSG00000111206	2.70515	4.77699	73.1606	4.64722e-09	1.25833e-07	FOXM1	protein_coding	forkhead box M1 [Source:HGNC Symbol;Acc:HGNC:3818]
ENSG00000198924	0.944407	4.3023	72.4562	4.66899e-09	1.26273e-07	DCLRE1A	protein_coding	DNA cross-link repair 1A [Source:HGNC Symbol;Acc:HGNC:17660]
ENSG00000213719	-1.29534	7.75112	72.3957	4.70609e-09	1.27126e-07	CLIC1	protein_coding	chloride intracellular channel 1 [Source:HGNC Symbol;Acc:HGNC:2062]
ENSG00000197779	1.06651	4.96957	72.2919	4.77313e-09	1.28782e-07	ZNF81	protein_coding	zinc finger protein 81 [Source:HGNC Symbol;Acc:HGNC:13156]
ENSG00000174227	-1.16268	5.29399	72.2832	4.77868e-09	1.28782e-07	PIGG	protein_coding	phosphatidylinositol glycan anchor biosynthesis class G [Source:HGNC Symbol;Acc:HGNC:25985]
ENSG00000162645	-3.66904	6.65961	73.9795	4.80239e-09	1.2925e-07	GBP2	protein_coding	guanylate binding protein 2 [Source:HGNC Symbol;Acc:HGNC:4183]
ENSG00000094916	1.32286	8.68203	72.2387	4.8074e-09	1.2925e-07	CBX5	protein_coding	chromobox 5 [Source:HGNC Symbol;Acc:HGNC:1555]
ENSG00000170214	-3.07478	-0.727057	66.7539	4.88446e-09	1.31167e-07	ADRA1B	protein_coding	adrenoceptor alpha 1B [Source:HGNC Symbol;Acc:HGNC:278]
ENSG00000130779	-1.37211	6.91832	72.1132	4.89016e-09	1.31167e-07	CLIP1	protein_coding	CAP-Gly domain containing linker protein 1 [Source:HGNC Symbol;Acc:HGNC:10461]
ENSG00000132646	1.47033	6.38894	72.0825	4.9106e-09	1.3156e-07	PCNA	protein_coding	proliferating cell nuclear antigen [Source:HGNC Symbol;Acc:HGNC:8729]
ENSG00000185187	-1.35771	4.23615	72.0697	4.92144e-09	1.31696e-07	SIGIRR	protein_coding	single Ig and TIR domain containing [Source:HGNC Symbol;Acc:HGNC:30575]
ENSG00000179083	3.66461	-1.43284	56.153	4.94553e-09	1.32186e-07	FAM133A	protein_coding	family with sequence similarity 133 member A [Source:HGNC Symbol;Acc:HGNC:26748]
ENSG00000085978	-1.12352	5.11537	72.0206	4.95267e-09	1.32222e-07	ATG16L1	protein_coding	autophagy related 16 like 1 [Source:HGNC Symbol;Acc:HGNC:21498]
ENSG00000143476	2.16113	4.73447	72.1671	4.98901e-09	1.33036e-07	DTL	protein_coding	denticleless E3 ubiquitin protein ligase homolog [Source:HGNC Symbol;Acc:HGNC:30288]
ENSG00000226887	1.84905	2.78285	71.8864	5.05857e-09	1.34734e-07	ERVMER34-1	protein_coding	endogenous retrovirus group MER34 member 1, envelope [Source:HGNC Symbol;Acc:HGNC:42970]
ENSG00000153404	2.38205	4.3822	72.0394	5.10344e-09	1.3577e-07	PLEKHG4B	protein_coding	pleckstrin homology and RhoGEF domain containing G4B [Source:HGNC Symbol;Acc:HGNC:29399]
ENSG00000156381	-2.45481	4.53856	72.0516	5.11744e-09	1.35984e-07	ANKRD9	protein_coding	ankyrin repeat domain 9 [Source:HGNC Symbol;Acc:HGNC:20096]
ENSG00000149489	-1.77493	0.941818	72.033	5.14448e-09	1.36418e-07	ROM1	protein_coding	retinal outer segment membrane protein 1 [Source:HGNC Symbol;Acc:HGNC:10254]
ENSG00000152208	4.43217	-1.7437	57.3241	5.14571e-09	1.36418e-07	GRID2	protein_coding	glutamate ionotropic receptor delta type subunit 2 [Source:HGNC Symbol;Acc:HGNC:4576]
ENSG00000174482	-3.8942	2.63143	72.2796	5.17061e-09	1.36843e-07	LINGO2	protein_coding	leucine rich repeat and Ig domain containing 2 [Source:HGNC Symbol;Acc:HGNC:21207]
ENSG00000188735	1.84019	6.08169	71.7006	5.17374e-09	1.36843e-07	TMEM120B	protein_coding	transmembrane protein 120B [Source:HGNC Symbol;Acc:HGNC:32008]
ENSG00000131871	-1.33344	5.77928	71.5729	5.26421e-09	1.39075e-07	SELENOS	protein_coding	selenoprotein S [Source:HGNC Symbol;Acc:HGNC:30396]
ENSG00000156453	-2.78474	6.14511	72.2826	5.29303e-09	1.39675e-07	PCDH1	protein_coding	protocadherin 1 [Source:HGNC Symbol;Acc:HGNC:8655]
ENSG00000291089	1.7256	2.4561	71.4882	5.34558e-09	1.40899e-07		lncRNA	novel transcript
ENSG00000111602	1.26746	5.299	71.4457	5.35681e-09	1.41032e-07	TIMELESS	protein_coding	timeless circadian regulator [Source:HGNC Symbol;Acc:HGNC:11813]
ENSG00000169032	-0.946457	5.36796	71.4188	5.37654e-09	1.41388e-07	MAP2K1	protein_coding	mitogen-activated protein kinase kinase 1 [Source:HGNC Symbol;Acc:HGNC:6840]
ENSG00000164941	0.823764	5.71154	71.3175	5.45143e-09	1.43193e-07	INTS8	protein_coding	integrator complex subunit 8 [Source:HGNC Symbol;Acc:HGNC:26048]
ENSG00000254004	1.02219	6.32187	71.3009	5.46389e-09	1.43355e-07	ZNF260	protein_coding	zinc finger protein 260 [Source:HGNC Symbol;Acc:HGNC:13499]
ENSG00000131504	-1.01558	7.75442	71.2558	5.49777e-09	1.44078e-07	DIAPH1	protein_coding	diaphanous related formin 1 [Source:HGNC Symbol;Acc:HGNC:2876]
ENSG00000073169	-1.62606	3.83005	71.1636	5.5719e-09	1.45853e-07	SELENOO	protein_coding	selenoprotein O [Source:HGNC Symbol;Acc:HGNC:30395]
ENSG00000177674	-1.49166	5.09253	71.1159	5.60513e-09	1.46555e-07	AGTRAP	protein_coding	angiotensin II receptor associated protein [Source:HGNC Symbol;Acc:HGNC:13539]
ENSG00000198780	2.76922	6.24847	71.811	5.64036e-09	1.47158e-07	FAM169A	protein_coding	family with sequence similarity 169 member A [Source:HGNC Symbol;Acc:HGNC:29138]
ENSG00000176842	-4.35854	1.86887	71.207	5.64108e-09	1.47158e-07	IRX5	protein_coding	iroquois homeobox 5 [Source:HGNC Symbol;Acc:HGNC:14361]
ENSG00000162496	-2.33574	7.54637	71.3862	5.66874e-09	1.47711e-07	DHRS3	protein_coding	dehydrogenase/reductase 3 [Source:HGNC Symbol;Acc:HGNC:17693]
ENSG00000119986	-2.08241	3.00527	71.042	5.67759e-09	1.47773e-07	AVPI1	protein_coding	arginine vasopressin induced 1 [Source:HGNC Symbol;Acc:HGNC:30898]
ENSG00000138092	1.23615	4.17073	70.9713	5.71908e-09	1.48683e-07	CENPO	protein_coding	centromere protein O [Source:HGNC Symbol;Acc:HGNC:28152]
ENSG00000151572	2.83142	4.86159	71.6571	5.75624e-09	1.49479e-07	ANO4	protein_coding	anoctamin 4 [Source:HGNC Symbol;Acc:HGNC:23837]
ENSG00000187801	1.63546	3.05652	70.87	5.80695e-09	1.50484e-07	ZFP69B	protein_coding	ZFP69 zinc finger protein B [Source:HGNC Symbol;Acc:HGNC:28053]
ENSG00000179604	-1.11049	7.40075	70.8564	5.80813e-09	1.50484e-07	CDC42EP4	protein_coding	CDC42 effector protein 4 [Source:HGNC Symbol;Acc:HGNC:17147]
ENSG00000261241	2.89754	2.16223	70.9453	5.82624e-09	1.50782e-07	LINC02128	lncRNA	long intergenic non-protein coding RNA 2128 [Source:HGNC Symbol;Acc:HGNC:52986]
ENSG00000109881	1.47886	3.03704	70.8268	5.84115e-09	1.50962e-07	CCDC34	protein_coding	coiled-coil domain containing 34 [Source:HGNC Symbol;Acc:HGNC:25079]
ENSG00000140943	-0.998784	8.14525	70.8087	5.84644e-09	1.50962e-07	MBTPS1	protein_coding	membrane bound transcription factor peptidase, site 1 [Source:HGNC Symbol;Acc:HGNC:15456]
ENSG00000170876	-0.939087	6.8614	70.7891	5.86226e-09	1.512e-07	TMEM43	protein_coding	transmembrane protein 43 [Source:HGNC Symbol;Acc:HGNC:28472]
ENSG00000134690	2.11245	3.77279	70.7625	5.88959e-09	1.51668e-07	CDCA8	protein_coding	cell division cycle associated 8 [Source:HGNC Symbol;Acc:HGNC:14629]
ENSG00000113578	3.92231	2.79703	71.1922	5.89785e-09	1.51668e-07	FGF1	protein_coding	fibroblast growth factor 1 [Source:HGNC Symbol;Acc:HGNC:3665]
ENSG00000172932	-1.18418	3.83298	70.7465	5.90034e-09	1.51668e-07	ANKRD13D	protein_coding	ankyrin repeat domain 13D [Source:HGNC Symbol;Acc:HGNC:27880]
ENSG00000112294	1.33144	5.22198	70.6498	5.97642e-09	1.53451e-07	ALDH5A1	protein_coding	aldehyde dehydrogenase 5 family member A1 [Source:HGNC Symbol;Acc:HGNC:408]
ENSG00000108551	-2.82937	7.11886	71.3218	6.02655e-09	1.54564e-07	RASD1	protein_coding	ras related dexamethasone induced 1 [Source:HGNC Symbol;Acc:HGNC:15828]
ENSG00000173281	-1.47487	6.10612	70.5764	6.0369e-09	1.54656e-07	PPP1R3B	protein_coding	protein phosphatase 1 regulatory subunit 3B [Source:HGNC Symbol;Acc:HGNC:14942]
ENSG00000100784	-2.08238	6.74625	70.6762	6.14487e-09	1.57081e-07	RPS6KA5	protein_coding	ribosomal protein S6 kinase A5 [Source:HGNC Symbol;Acc:HGNC:10434]
ENSG00000121753	3.25721	2.5767	70.6368	6.14554e-09	1.57081e-07	ADGRB2	protein_coding	adhesion G protein-coupled receptor B2 [Source:HGNC Symbol;Acc:HGNC:944]
ENSG00000103034	-2.75135	4.49664	70.9988	6.15742e-09	1.57081e-07	NDRG4	protein_coding	NDRG family member 4 [Source:HGNC Symbol;Acc:HGNC:14466]
ENSG00000182272	1.88226	4.59596	70.434	6.15911e-09	1.57081e-07	B4GALNT4	protein_coding	beta-1,4-N-acetyl-galactosaminyltransferase 4 [Source:HGNC Symbol;Acc:HGNC:26315]
ENSG00000197444	4.62569	4.07683	72.115	6.18483e-09	1.57561e-07	OGDHL	protein_coding	oxoglutarate dehydrogenase L [Source:HGNC Symbol;Acc:HGNC:25590]
ENSG00000244731	-3.51323	3.4004	70.8894	6.19808e-09	1.57723e-07	C4A	protein_coding	complement C4A (Rodgers blood group) [Source:HGNC Symbol;Acc:HGNC:1323]
ENSG00000135451	2.40867	2.63978	70.4135	6.21046e-09	1.57862e-07	TROAP	protein_coding	trophinin associated protein [Source:HGNC Symbol;Acc:HGNC:12327]
ENSG00000141682	3.06179	3.54261	70.7364	6.21842e-09	1.57888e-07	PMAIP1	protein_coding	phorbol-12-myristate-13-acetate-induced protein 1 [Source:HGNC Symbol;Acc:HGNC:9108]
ENSG00000021300	2.40933	3.48298	70.365	6.22673e-09	1.57924e-07	PLEKHB1	protein_coding	pleckstrin homology domain containing B1 [Source:HGNC Symbol;Acc:HGNC:19079]
ENSG00000135324	4.01673	4.46336	71.9042	6.26514e-09	1.58722e-07	MRAP2	protein_coding	melanocortin 2 receptor accessory protein 2 [Source:HGNC Symbol;Acc:HGNC:21232]
ENSG00000113569	1.05048	6.56093	70.2889	6.28192e-09	1.5897e-07	NUP155	protein_coding	nucleoporin 155 [Source:HGNC Symbol;Acc:HGNC:8063]
ENSG00000092820	-1.95485	8.93825	70.2409	6.3239e-09	1.59855e-07	EZR	protein_coding	ezrin [Source:HGNC Symbol;Acc:HGNC:12691]
ENSG00000164078	-2.82678	3.34879	70.3018	6.34803e-09	1.60288e-07	MST1R	protein_coding	macrophage stimulating 1 receptor [Source:HGNC Symbol;Acc:HGNC:7381]
ENSG00000128578	1.70518	1.24954	70.3214	6.37426e-09	1.60772e-07	STRIP2	protein_coding	striatin interacting protein 2 [Source:HGNC Symbol;Acc:HGNC:22209]
ENSG00000136867	-2.32548	2.82854	70.1945	6.38878e-09	1.60906e-07	SLC31A2	protein_coding	solute carrier family 31 member 2 [Source:HGNC Symbol;Acc:HGNC:11017]
ENSG00000165030	-3.26279	5.83102	71.3715	6.39367e-09	1.60906e-07	NFIL3	protein_coding	nuclear factor, interleukin 3 regulated [Source:HGNC Symbol;Acc:HGNC:7787]
ENSG00000110484	-8.18414	4.19097	69.7816	6.42302e-09	1.61467e-07	SCGB2A2	protein_coding	secretoglobin family 2A member 2 [Source:HGNC Symbol;Acc:HGNC:7050]
ENSG00000107242	1.90387	5.48655	70.1552	6.43742e-09	1.61651e-07	PIP5K1B	protein_coding	phosphatidylinositol-4-phosphate 5-kinase type 1 beta [Source:HGNC Symbol;Acc:HGNC:8995]
ENSG00000008130	-1.15756	5.6697	70.0697	6.47613e-09	1.62444e-07	NADK	protein_coding	NAD kinase [Source:HGNC Symbol;Acc:HGNC:29831]
ENSG00000237339	-11.9759	6.09315	63.7074	6.55879e-09	1.64337e-07	LINC01502	lncRNA	long intergenic non-protein coding RNA 1502 [Source:HGNC Symbol;Acc:HGNC:51183]
ENSG00000214919	3.4231	-1.90978	53.8868	6.58849e-09	1.649e-07		lncRNA	novel transcript, sense intronic to PLCH1
ENSG00000129173	2.4199	3.20148	69.8907	6.65481e-09	1.66377e-07	E2F8	protein_coding	E2F transcription factor 8 [Source:HGNC Symbol;Acc:HGNC:24727]
ENSG00000178104	1.24833	5.65954	69.7678	6.7538e-09	1.68668e-07	PDE4DIP	protein_coding	phosphodiesterase 4D interacting protein [Source:HGNC Symbol;Acc:HGNC:15580]
ENSG00000018625	5.71355	4.06075	72.2773	6.76978e-09	1.68811e-07	ATP1A2	protein_coding	ATPase Na+/K+ transporting subunit alpha 2 [Source:HGNC Symbol;Acc:HGNC:800]
ENSG00000174804	1.36972	5.63645	69.7461	6.77432e-09	1.68811e-07	FZD4	protein_coding	frizzled class receptor 4 [Source:HGNC Symbol;Acc:HGNC:4042]
ENSG00000138658	1.63642	4.12771	69.7306	6.79197e-09	1.69066e-07	ZGRF1	protein_coding	zinc finger GRF-type containing 1 [Source:HGNC Symbol;Acc:HGNC:25654]
ENSG00000108852	2.58676	1.04014	70.1244	6.81242e-09	1.6933e-07	MPP2	protein_coding	MAGUK p55 scaffold protein 2 [Source:HGNC Symbol;Acc:HGNC:7220]
ENSG00000249306	8.70423	1.09817	76.5106	6.81739e-09	1.6933e-07	LINC01411	lncRNA	long intergenic non-protein coding RNA 1411 [Source:HGNC Symbol;Acc:HGNC:50703]
ENSG00000167671	-1.15479	6.79318	69.6698	6.84674e-09	1.69874e-07	UBXN6	protein_coding	UBX domain protein 6 [Source:HGNC Symbol;Acc:HGNC:14928]
ENSG00000185262	-2.28291	5.46085	69.9571	6.89995e-09	1.71008e-07	UBALD2	protein_coding	UBA like domain containing 2 [Source:HGNC Symbol;Acc:HGNC:28438]
ENSG00000177156	-1.09627	7.24983	69.6062	6.90773e-09	1.71015e-07	TALDO1	protein_coding	transaldolase 1 [Source:HGNC Symbol;Acc:HGNC:11559]
ENSG00000078725	-4.40782	3.84088	70.7114	6.95246e-09	1.71936e-07	BRINP1	protein_coding	BMP/retinoic acid inducible neural specific 1 [Source:HGNC Symbol;Acc:HGNC:2687]
ENSG00000168502	3.0919	5.84768	70.7926	6.97735e-09	1.72235e-07	MTCL1	protein_coding	microtubule crosslinking factor 1 [Source:HGNC Symbol;Acc:HGNC:29121]
ENSG00000198075	1.88533	4.35285	69.5344	6.97963e-09	1.72235e-07	SULT1C4	protein_coding	sulfotransferase family 1C member 4 [Source:HGNC Symbol;Acc:HGNC:11457]
ENSG00000146966	1.66806	5.22289	69.5129	6.9994e-09	1.72536e-07	DENND2A	protein_coding	DENN domain containing 2A [Source:HGNC Symbol;Acc:HGNC:22212]
ENSG00000255750	3.69576	-0.33762	60.9575	7.02304e-09	1.72932e-07		lncRNA	novel transcript, antisense to SSPN
ENSG00000204386	-1.39919	5.8528	69.4305	7.07965e-09	1.74138e-07	NEU1	protein_coding	neuraminidase 1 [Source:HGNC Symbol;Acc:HGNC:7758]
ENSG00000119041	0.674787	5.55308	69.2598	7.25071e-09	1.78154e-07	GTF3C3	protein_coding	general transcription factor IIIC subunit 3 [Source:HGNC Symbol;Acc:HGNC:4666]
ENSG00000182154	-1.70635	4.9079	69.1567	7.35758e-09	1.80585e-07	MRPL41	protein_coding	mitochondrial ribosomal protein L41 [Source:HGNC Symbol;Acc:HGNC:14492]
ENSG00000153786	-1.02512	5.97549	69.1432	7.37018e-09	1.807e-07	ZDHHC7	protein_coding	zinc finger DHHC-type palmitoyltransferase 7 [Source:HGNC Symbol;Acc:HGNC:18459]
ENSG00000225649	4.06168	-0.0260851	57.2067	7.43118e-09	1.82e-07		lncRNA	novel transcript
ENSG00000114737	-1.19331	4.17096	69.0699	7.44976e-09	1.82167e-07	CISH	protein_coding	cytokine inducible SH2 containing protein [Source:HGNC Symbol;Acc:HGNC:1984]
ENSG00000137875	-3.63688	1.74392	69.951	7.45394e-09	1.82167e-07	BCL2L10	protein_coding	BCL2 like 10 [Source:HGNC Symbol;Acc:HGNC:993]
ENSG00000181026	1.63576	5.24119	69.0508	7.46695e-09	1.82289e-07	AEN	protein_coding	apoptosis enhancing nuclease [Source:HGNC Symbol;Acc:HGNC:25722]
ENSG00000143578	2.39647	4.8765	69.4014	7.5295e-09	1.8362e-07	CREB3L4	protein_coding	cAMP responsive element binding protein 3 like 4 [Source:HGNC Symbol;Acc:HGNC:18854]
ENSG00000170145	-1.40913	6.97495	68.9408	7.58269e-09	1.8472e-07	SIK2	protein_coding	salt inducible kinase 2 [Source:HGNC Symbol;Acc:HGNC:21680]
ENSG00000171606	-0.850571	3.93794	68.9012	7.62871e-09	1.85512e-07	ZNF274	protein_coding	zinc finger protein 274 [Source:HGNC Symbol;Acc:HGNC:13068]
ENSG00000159069	-1.23522	6.31781	68.8952	7.63145e-09	1.85512e-07	FBXW5	protein_coding	F-box and WD repeat domain containing 5 [Source:HGNC Symbol;Acc:HGNC:13613]
ENSG00000182732	-4.06691	2.65464	69.3898	7.70761e-09	1.87164e-07	RGS6	protein_coding	regulator of G protein signaling 6 [Source:HGNC Symbol;Acc:HGNC:10002]
ENSG00000148426	-1.86342	3.95952	68.7833	7.75836e-09	1.88037e-07	PROSER2	protein_coding	proline and serine rich 2 [Source:HGNC Symbol;Acc:HGNC:23728]
ENSG00000148672	-0.720742	7.06389	68.7718	7.76517e-09	1.88037e-07	GLUD1	protein_coding	glutamate dehydrogenase 1 [Source:HGNC Symbol;Acc:HGNC:4335]
ENSG00000095596	-9.20678	3.0976	58.1379	7.76827e-09	1.88037e-07	CYP26A1	protein_coding	cytochrome P450 family 26 subfamily A member 1 [Source:HGNC Symbol;Acc:HGNC:2603]
ENSG00000144827	1.12907	5.14011	68.7528	7.78616e-09	1.8827e-07	ABHD10	protein_coding	abhydrolase domain containing 10, depalmitoylase [Source:HGNC Symbol;Acc:HGNC:25656]
ENSG00000124762	-2.29911	5.68321	69.1415	7.79763e-09	1.88348e-07	CDKN1A	protein_coding	cyclin dependent kinase inhibitor 1A [Source:HGNC Symbol;Acc:HGNC:1784]
ENSG00000177706	-1.76157	5.12302	68.7218	7.82133e-09	1.88721e-07	FAM20C	protein_coding	FAM20C golgi associated secretory pathway kinase [Source:HGNC Symbol;Acc:HGNC:22140]
ENSG00000167767	-6.50536	5.23702	71.5043	7.85558e-09	1.89347e-07	KRT80	protein_coding	keratin 80 [Source:HGNC Symbol;Acc:HGNC:27056]
ENSG00000085465	8.18961	7.60978	71.471	8.0244e-09	1.93212e-07	OVGP1	protein_coding	oviductal glycoprotein 1 [Source:HGNC Symbol;Acc:HGNC:8524]
ENSG00000222012	3.00498	-0.368706	65.6891	8.17862e-09	1.96718e-07		lncRNA	novel transcript, antisense to PTPRN2
ENSG00000183971	-2.74811	3.41586	68.4126	8.23848e-09	1.97949e-07	NPW	protein_coding	neuropeptide W [Source:HGNC Symbol;Acc:HGNC:30509]
ENSG00000007520	-1.16526	4.69241	68.3165	8.28207e-09	1.98787e-07	TSR3	protein_coding	TSR3 ribosome maturation factor [Source:HGNC Symbol;Acc:HGNC:14175]
ENSG00000165185	0.905156	5.12012	68.3073	8.29158e-09	1.98806e-07	KIAA1958	protein_coding	KIAA1958 [Source:HGNC Symbol;Acc:HGNC:23427]
ENSG00000058091	1.28877	5.2774	68.2767	8.32806e-09	1.99472e-07	CDK14	protein_coding	cyclin dependent kinase 14 [Source:HGNC Symbol;Acc:HGNC:8883]
ENSG00000068079	-1.45658	4.35404	68.1812	8.44447e-09	2.02048e-07	IFI35	protein_coding	interferon induced protein 35 [Source:HGNC Symbol;Acc:HGNC:5399]
ENSG00000102780	1.5061	6.51901	68.1526	8.47528e-09	2.02573e-07	DGKH	protein_coding	diacylglycerol kinase eta [Source:HGNC Symbol;Acc:HGNC:2854]
ENSG00000160218	-1.04373	5.45149	68.1449	8.4849e-09	2.0259e-07	TRAPPC10	protein_coding	trafficking protein particle complex subunit 10 [Source:HGNC Symbol;Acc:HGNC:11868]
ENSG00000063854	-1.41067	4.24417	68.1308	8.50498e-09	2.02773e-07	HAGH	protein_coding	hydroxyacylglutathione hydrolase [Source:HGNC Symbol;Acc:HGNC:4805]
ENSG00000100749	1.16443	4.89359	68.1242	8.51034e-09	2.02773e-07	VRK1	protein_coding	VRK serine/threonine kinase 1 [Source:HGNC Symbol;Acc:HGNC:12718]
ENSG00000065150	0.744003	8.23491	68.0813	8.56132e-09	2.03776e-07	IPO5	protein_coding	importin 5 [Source:HGNC Symbol;Acc:HGNC:6402]
ENSG00000156876	1.42237	3.57769	67.9616	8.71458e-09	2.07207e-07	SASS6	protein_coding	SAS-6 centriolar assembly protein [Source:HGNC Symbol;Acc:HGNC:25403]
ENSG00000112561	-2.05959	3.08324	67.9279	8.7705e-09	2.0832e-07	TFEB	protein_coding	transcription factor EB [Source:HGNC Symbol;Acc:HGNC:11753]
ENSG00000106723	0.988361	8.25357	67.8404	8.85947e-09	2.10214e-07	SPIN1	protein_coding	spindlin 1 [Source:HGNC Symbol;Acc:HGNC:11243]
ENSG00000089159	-1.25057	6.60931	67.8107	8.89701e-09	2.10886e-07	PXN	protein_coding	paxillin [Source:HGNC Symbol;Acc:HGNC:9718]
ENSG00000166979	-3.21808	4.66788	68.4787	8.9277e-09	2.11394e-07	EVA1C	protein_coding	eva-1 homolog C [Source:HGNC Symbol;Acc:HGNC:13239]
ENSG00000162999	1.58382	3.2144	67.7061	9.04117e-09	2.13859e-07	DUSP19	protein_coding	dual specificity phosphatase 19 [Source:HGNC Symbol;Acc:HGNC:18894]
ENSG00000166225	0.826318	6.72575	67.6358	9.12144e-09	2.15249e-07	FRS2	protein_coding	fibroblast growth factor receptor substrate 2 [Source:HGNC Symbol;Acc:HGNC:16971]
ENSG00000165863	4.16941	0.422818	60.1955	9.12238e-09	2.15249e-07	C10orf82	protein_coding	chromosome 10 open reading frame 82 [Source:HGNC Symbol;Acc:HGNC:28500]
ENSG00000140497	-0.999169	6.79606	67.6306	9.12824e-09	2.15249e-07	SCAMP2	protein_coding	secretory carrier membrane protein 2 [Source:HGNC Symbol;Acc:HGNC:10564]
ENSG00000160179	-2.87804	5.91846	68.3246	9.14613e-09	2.15448e-07	ABCG1	protein_coding	ATP binding cassette subfamily G member 1 [Source:HGNC Symbol;Acc:HGNC:73]
ENSG00000143001	-4.7634	1.17979	65.0268	9.15829e-09	2.15512e-07	TMEM61	protein_coding	transmembrane protein 61 [Source:HGNC Symbol;Acc:HGNC:27296]
ENSG00000075643	-2.51974	5.66796	68.1823	9.18766e-09	2.15981e-07	MOCOS	protein_coding	molybdenum cofactor sulfurase [Source:HGNC Symbol;Acc:HGNC:18234]
ENSG00000060656	-1.52374	6.35937	67.5198	9.27372e-09	2.1778e-07	PTPRU	protein_coding	protein tyrosine phosphatase receptor type U [Source:HGNC Symbol;Acc:HGNC:9683]
ENSG00000164045	1.78513	3.12283	67.5161	9.29506e-09	2.18056e-07	CDC25A	protein_coding	cell division cycle 25A [Source:HGNC Symbol;Acc:HGNC:1725]
ENSG00000179387	1.09084	6.08842	67.4489	9.36804e-09	2.19543e-07	ELMOD2	protein_coding	ELMO domain containing 2 [Source:HGNC Symbol;Acc:HGNC:28111]
ENSG00000136541	5.87711	2.91241	62.3744	9.41766e-09	2.2048e-07	ERMN	protein_coding	ermin [Source:HGNC Symbol;Acc:HGNC:29208]
ENSG00000167977	-1.13524	4.97108	67.3405	9.51547e-09	2.22541e-07	KCTD5	protein_coding	potassium channel tetramerization domain containing 5 [Source:HGNC Symbol;Acc:HGNC:21423]
ENSG00000273015	1.21985	4.34483	67.3146	9.55174e-09	2.23161e-07	LINC00938	lncRNA	long intergenic non-protein coding RNA 938 [Source:HGNC Symbol;Acc:HGNC:48630]
ENSG00000116981	3.28285	-1.18621	56.9832	9.58054e-09	2.23605e-07	NT5C1A	protein_coding	5'-nucleotidase, cytosolic IA [Source:HGNC Symbol;Acc:HGNC:17819]
ENSG00000108511	-1.78715	5.71144	67.2654	9.6175e-09	2.24238e-07	HOXB6	protein_coding	homeobox B6 [Source:HGNC Symbol;Acc:HGNC:5117]
ENSG00000102230	2.3639	2.1906	67.3006	9.64914e-09	2.24665e-07	PCYT1B	protein_coding	phosphate cytidylyltransferase 1B, choline [Source:HGNC Symbol;Acc:HGNC:8755]
ENSG00000129993	2.25816	2.51543	67.267	9.65552e-09	2.24665e-07	CBFA2T3	protein_coding	CBFA2/RUNX1 partner transcriptional co-repressor 3 [Source:HGNC Symbol;Acc:HGNC:1537]
ENSG00000167470	-1.58221	6.92466	67.2272	9.66986e-09	2.2477e-07	MIDN	protein_coding	midnolin [Source:HGNC Symbol;Acc:HGNC:16298]
ENSG00000099282	-2.25278	5.71115	67.5938	9.69558e-09	2.25139e-07	TSPAN15	protein_coding	tetraspanin 15 [Source:HGNC Symbol;Acc:HGNC:23298]
ENSG00000158711	-1.3597	8.2276	67.195	9.71458e-09	2.25334e-07	ELK4	protein_coding	ETS transcription factor ELK4 [Source:HGNC Symbol;Acc:HGNC:3326]
ENSG00000257878	-9.35415	-0.0529804	58.1134	9.73207e-09	2.25334e-07		lncRNA	novel transcript, antisense to LTA4H
ENSG00000287627	-4.95308	0.342321	56.8635	9.7336e-09	2.25334e-07		lncRNA	novel transcript
ENSG00000130724	-1.14812	6.61174	67.1164	9.82466e-09	2.27211e-07	CHMP2A	protein_coding	charged multivesicular body protein 2A [Source:HGNC Symbol;Acc:HGNC:30216]
ENSG00000227338	-7.52611	0.846544	60.0014	1.00089e-08	2.31237e-07		lncRNA	novel transcript
ENSG00000120915	1.56023	3.90343	66.8972	1.01446e-08	2.34136e-07	EPHX2	protein_coding	epoxide hydrolase 2 [Source:HGNC Symbol;Acc:HGNC:3402]
ENSG00000109189	1.13057	5.77986	66.7998	1.02817e-08	2.37061e-07	USP46	protein_coding	ubiquitin specific peptidase 46 [Source:HGNC Symbol;Acc:HGNC:20075]
ENSG00000230707	8.6427	1.0544	66.6303	1.02984e-08	2.37206e-07		protein_coding	novel protein (LOC389895)
ENSG00000142973	-4.37143	3.49233	67.5353	1.0368e-08	2.38569e-07	CYP4B1	protein_coding	cytochrome P450 family 4 subfamily B member 1 [Source:HGNC Symbol;Acc:HGNC:2644]
ENSG00000105656	-1.18814	4.57887	66.7189	1.04049e-08	2.39075e-07	ELL	protein_coding	elongation factor for RNA polymerase II [Source:HGNC Symbol;Acc:HGNC:23114]
ENSG00000198597	5.59358	1.94525	63.9919	1.0411e-08	2.39075e-07	ZNF536	protein_coding	zinc finger protein 536 [Source:HGNC Symbol;Acc:HGNC:29025]
ENSG00000136826	-1.8964	5.22515	66.6358	1.05288e-08	2.41538e-07	KLF4	protein_coding	KLF transcription factor 4 [Source:HGNC Symbol;Acc:HGNC:6348]
ENSG00000185774	4.66443	3.90851	68.245	1.05506e-08	2.41794e-07	KCNIP4	protein_coding	potassium voltage-gated channel interacting protein 4 [Source:HGNC Symbol;Acc:HGNC:30083]
ENSG00000147180	1.51629	4.20867	66.6141	1.05645e-08	2.41871e-07	ZNF711	protein_coding	zinc finger protein 711 [Source:HGNC Symbol;Acc:HGNC:13128]
ENSG00000135678	3.4546	9.23404	67.685	1.06173e-08	2.42835e-07	CPM	protein_coding	carboxypeptidase M [Source:HGNC Symbol;Acc:HGNC:2311]
ENSG00000175793	-3.6536	5.53746	67.9693	1.08048e-08	2.46877e-07	SFN	protein_coding	stratifin [Source:HGNC Symbol;Acc:HGNC:10773]
ENSG00000010278	-1.73612	7.55577	66.4114	1.0874e-08	2.4821e-07	CD9	protein_coding	CD9 molecule [Source:HGNC Symbol;Acc:HGNC:1709]
ENSG00000065361	-1.77111	7.34776	66.3356	1.09937e-08	2.50692e-07	ERBB3	protein_coding	erb-b2 receptor tyrosine kinase 3 [Source:HGNC Symbol;Acc:HGNC:3431]
ENSG00000130701	2.78176	0.945618	66.6828	1.10605e-08	2.51964e-07	RBBP8NL	protein_coding	RBBP8 N-terminal like [Source:HGNC Symbol;Acc:HGNC:16144]
ENSG00000183421	-1.26969	4.55502	66.2284	1.11686e-08	2.54171e-07	RIPK4	protein_coding	receptor interacting serine/threonine kinase 4 [Source:HGNC Symbol;Acc:HGNC:496]
ENSG00000140937	1.48074	8.75301	66.2107	1.11943e-08	2.54503e-07	CDH11	protein_coding	cadherin 11 [Source:HGNC Symbol;Acc:HGNC:1750]
ENSG00000168268	1.3727	5.78195	66.1535	1.12874e-08	2.56364e-07	NT5DC2	protein_coding	5'-nucleotidase domain containing 2 [Source:HGNC Symbol;Acc:HGNC:25717]
ENSG00000158792	-2.18475	3.80544	66.1143	1.13634e-08	2.57833e-07	SPATA2L	protein_coding	spermatogenesis associated 2 like [Source:HGNC Symbol;Acc:HGNC:28393]
ENSG00000219507	-3.38606	1.49192	66.2679	1.16656e-08	2.64429e-07	FTH1P8	processed_pseudogene	ferritin heavy chain 1 pseudogene 8 [Source:HGNC Symbol;Acc:HGNC:3995]
ENSG00000100600	-1.39383	7.32138	65.8761	1.1751e-08	2.66099e-07	LGMN	protein_coding	legumain [Source:HGNC Symbol;Acc:HGNC:9472]
ENSG00000136807	-0.862854	5.70538	65.8201	1.18472e-08	2.67649e-07	CDK9	protein_coding	cyclin dependent kinase 9 [Source:HGNC Symbol;Acc:HGNC:1780]
ENSG00000075223	2.38744	7.14089	66.377	1.18702e-08	2.67649e-07	SEMA3C	protein_coding	semaphorin 3C [Source:HGNC Symbol;Acc:HGNC:10725]
ENSG00000158669	-1.07415	6.91077	65.8027	1.18772e-08	2.67649e-07	GPAT4	protein_coding	glycerol-3-phosphate acyltransferase 4 [Source:HGNC Symbol;Acc:HGNC:20880]
ENSG00000132589	-0.980509	6.7152	65.8006	1.18808e-08	2.67649e-07	FLOT2	protein_coding	flotillin 2 [Source:HGNC Symbol;Acc:HGNC:3758]
ENSG00000145198	4.02925	1.03736	65.3309	1.18867e-08	2.67649e-07	VWA5B2	protein_coding	von Willebrand factor A domain containing 5B2 [Source:HGNC Symbol;Acc:HGNC:25144]
ENSG00000169851	1.79055	6.54087	65.858	1.18898e-08	2.67649e-07	PCDH7	protein_coding	protocadherin 7 [Source:HGNC Symbol;Acc:HGNC:8659]
ENSG00000106804	1.11448	3.74829	65.7612	1.1955e-08	2.68853e-07	C5	protein_coding	complement C5 [Source:HGNC Symbol;Acc:HGNC:1331]
ENSG00000133789	-1.11132	6.36011	65.7108	1.20371e-08	2.70431e-07	SWAP70	protein_coding	switching B cell complex subunit SWAP70 [Source:HGNC Symbol;Acc:HGNC:17070]
ENSG00000128604	-2.01242	2.34935	65.7404	1.20721e-08	2.70952e-07	IRF5	protein_coding	interferon regulatory factor 5 [Source:HGNC Symbol;Acc:HGNC:6120]
ENSG00000148541	1.88718	3.20373	65.5858	1.22726e-08	2.75182e-07	FAM13C	protein_coding	family with sequence similarity 13 member C [Source:HGNC Symbol;Acc:HGNC:19371]
ENSG00000146409	1.28387	4.69828	65.4858	1.24403e-08	2.78421e-07	SLC18B1	protein_coding	solute carrier family 18 member B1 [Source:HGNC Symbol;Acc:HGNC:21573]
ENSG00000068650	-1.52296	7.68219	65.4841	1.24415e-08	2.78421e-07	ATP11A	protein_coding	ATPase phospholipid transporting 11A [Source:HGNC Symbol;Acc:HGNC:13552]
ENSG00000157916	-0.805471	7.04698	65.3662	1.26577e-08	2.82982e-07	RER1	protein_coding	retention in endoplasmic reticulum sorting receptor 1 [Source:HGNC Symbol;Acc:HGNC:30309]
ENSG00000154556	2.11202	5.96141	65.7035	1.2709e-08	2.83851e-07	SORBS2	protein_coding	sorbin and SH3 domain containing 2 [Source:HGNC Symbol;Acc:HGNC:24098]
ENSG00000152455	1.15757	4.78036	65.2873	1.28057e-08	2.85722e-07	SUV39H2	protein_coding	SUV39H2 histone lysine methyltransferase [Source:HGNC Symbol;Acc:HGNC:17287]
ENSG00000134291	1.94107	5.42954	65.4655	1.28178e-08	2.85722e-07	TMEM106C	protein_coding	transmembrane protein 106C [Source:HGNC Symbol;Acc:HGNC:28775]
ENSG00000186185	2.33694	3.78782	65.2427	1.29047e-08	2.87369e-07	KIF18B	protein_coding	kinesin family member 18B [Source:HGNC Symbol;Acc:HGNC:27102]
ENSG00000162105	1.7463	5.75611	65.2253	1.29213e-08	2.87369e-07	SHANK2	protein_coding	SH3 and multiple ankyrin repeat domains 2 [Source:HGNC Symbol;Acc:HGNC:14295]
ENSG00000141574	-3.23992	3.8006	65.7993	1.29295e-08	2.87369e-07	SECTM1	protein_coding	secreted and transmembrane 1 [Source:HGNC Symbol;Acc:HGNC:10707]
ENSG00000136213	-1.08839	4.73181	65.1848	1.30011e-08	2.88679e-07	CHST12	protein_coding	carbohydrate sulfotransferase 12 [Source:HGNC Symbol;Acc:HGNC:17423]
ENSG00000149218	-1.14914	6.29878	65.1688	1.30288e-08	2.89013e-07	ENDOD1	protein_coding	endonuclease domain containing 1 [Source:HGNC Symbol;Acc:HGNC:29129]
ENSG00000050165	2.66371	5.83714	65.7824	1.30856e-08	2.89992e-07	DKK3	protein_coding	dickkopf WNT signaling pathway inhibitor 3 [Source:HGNC Symbol;Acc:HGNC:2893]
ENSG00000227051	1.16199	7.00532	65.0463	1.32647e-08	2.93676e-07	C14orf132	protein_coding	chromosome 14 open reading frame 132 [Source:HGNC Symbol;Acc:HGNC:20346]
ENSG00000173157	4.17399	-1.48559	52.2733	1.33434e-08	2.95133e-07	ADAMTS20	protein_coding	ADAM metallopeptidase with thrombospondin type 1 motif 20 [Source:HGNC Symbol;Acc:HGNC:17178]
ENSG00000171551	5.25893	1.30682	59.6074	1.34443e-08	2.97058e-07	ECEL1	protein_coding	endothelin converting enzyme like 1 [Source:HGNC Symbol;Acc:HGNC:3147]
ENSG00000166845	1.59846	4.01933	64.9493	1.34612e-08	2.97058e-07	C18orf54	protein_coding	chromosome 18 open reading frame 54 [Source:HGNC Symbol;Acc:HGNC:13796]
ENSG00000121236	2.10436	2.0611	64.9815	1.34695e-08	2.97058e-07	TRIM6	protein_coding	tripartite motif containing 6 [Source:HGNC Symbol;Acc:HGNC:16277]
ENSG00000164603	1.03799	5.00193	64.8923	1.35689e-08	2.98961e-07	BMT2	protein_coding	base methyltransferase of 25S rRNA 2 homolog [Source:HGNC Symbol;Acc:HGNC:26475]
ENSG00000236345	-5.40711	-0.816405	46.6337	1.36644e-08	3.00774e-07	SCAT8	lncRNA	S-phase cancer associated transcript 8 [Source:HGNC Symbol;Acc:HGNC:40967]
ENSG00000259847	3.44212	-1.58868	53.1622	1.37152e-08	3.01602e-07	LINC02126	lncRNA	long intergenic non-protein coding RNA 2126 [Source:HGNC Symbol;Acc:HGNC:52983]
ENSG00000101150	-1.01249	6.45518	64.7446	1.38661e-08	3.04626e-07	TPD52L2	protein_coding	TPD52 like 2 [Source:HGNC Symbol;Acc:HGNC:12007]
ENSG00000092140	1.12605	5.49275	64.7116	1.39337e-08	3.05817e-07	G2E3	protein_coding	G2/M-phase specific E3 ubiquitin protein ligase [Source:HGNC Symbol;Acc:HGNC:20338]
ENSG00000105321	-1.24323	4.29466	64.7044	1.39528e-08	3.05942e-07	CCDC9	protein_coding	coiled-coil domain containing 9 [Source:HGNC Symbol;Acc:HGNC:24560]
ENSG00000146243	1.27233	4.188	64.6406	1.40842e-08	3.08244e-07	IRAK1BP1	protein_coding	interleukin 1 receptor associated kinase 1 binding protein 1 [Source:HGNC Symbol;Acc:HGNC:17368]
ENSG00000165169	-2.52021	7.64822	65.1881	1.40927e-08	3.08244e-07	DYNLT3	protein_coding	dynein light chain Tctex-type 3 [Source:HGNC Symbol;Acc:HGNC:11694]
ENSG00000171766	1.76222	3.62096	64.6366	1.40983e-08	3.08244e-07	GATM	protein_coding	glycine amidinotransferase [Source:HGNC Symbol;Acc:HGNC:4175]
ENSG00000089060	-1.11037	4.6975	64.6245	1.41166e-08	3.08349e-07	SLC8B1	protein_coding	solute carrier family 8 member B1 [Source:HGNC Symbol;Acc:HGNC:26175]
ENSG00000165752	-1.407	3.02682	64.6083	1.4169e-08	3.09199e-07	STK32C	protein_coding	serine/threonine kinase 32C [Source:HGNC Symbol;Acc:HGNC:21332]
ENSG00000163006	1.48478	4.3289	64.59	1.41895e-08	3.09349e-07	CCDC138	protein_coding	coiled-coil domain containing 138 [Source:HGNC Symbol;Acc:HGNC:26531]
ENSG00000269985	-4.67734	-0.273178	50.4414	1.42804e-08	3.11035e-07	FARS2-AS1	lncRNA	FARS2 antisense RNA 1 [Source:HGNC Symbol;Acc:HGNC:56121]
ENSG00000253330	-3.77789	-0.644013	53.9526	1.4406e-08	3.13405e-07		processed_pseudogene	NSFL1 (p97) cofactor (p47) (NSFL1C) pseudogene
ENSG00000083857	1.32806	7.69563	64.4804	1.44167e-08	3.13405e-07	FAT1	protein_coding	FAT atypical cadherin 1 [Source:HGNC Symbol;Acc:HGNC:3595]
ENSG00000025156	0.991147	4.53608	64.4683	1.44445e-08	3.13712e-07	HSF2	protein_coding	heat shock transcription factor 2 [Source:HGNC Symbol;Acc:HGNC:5225]
ENSG00000149554	1.9206	4.47723	64.4086	1.45745e-08	3.16234e-07	CHEK1	protein_coding	checkpoint kinase 1 [Source:HGNC Symbol;Acc:HGNC:1925]
ENSG00000120129	-2.67112	6.0316	65.0161	1.46217e-08	3.16957e-07	DUSP1	protein_coding	dual specificity phosphatase 1 [Source:HGNC Symbol;Acc:HGNC:3064]
ENSG00000186815	-1.22904	5.82627	64.3569	1.46822e-08	3.17966e-07	TPCN1	protein_coding	two pore segment channel 1 [Source:HGNC Symbol;Acc:HGNC:18182]
ENSG00000113810	1.44132	7.02893	64.3463	1.4705e-08	3.18157e-07	SMC4	protein_coding	structural maintenance of chromosomes 4 [Source:HGNC Symbol;Acc:HGNC:14013]
ENSG00000165606	6.68918	3.07297	57.9688	1.47245e-08	3.18279e-07	DRGX	protein_coding	dorsal root ganglia homeobox [Source:HGNC Symbol;Acc:HGNC:21536]
ENSG00000115738	-1.02131	7.13022	64.3273	1.47464e-08	3.1845e-07	ID2	protein_coding	inhibitor of DNA binding 2 [Source:HGNC Symbol;Acc:HGNC:5361]
ENSG00000148948	2.21577	3.18259	64.3319	1.47637e-08	3.18522e-07	LRRC4C	protein_coding	leucine rich repeat containing 4C [Source:HGNC Symbol;Acc:HGNC:29317]
ENSG00000211455	0.85533	5.76238	64.3102	1.47839e-08	3.18656e-07	STK38L	protein_coding	serine/threonine kinase 38 like [Source:HGNC Symbol;Acc:HGNC:17848]
ENSG00000105523	-1.99893	3.99848	64.2996	1.48166e-08	3.19059e-07	FAM83E	protein_coding	family with sequence similarity 83 member E [Source:HGNC Symbol;Acc:HGNC:25972]
ENSG00000154642	1.33526	5.59692	64.253	1.49096e-08	3.2076e-07	C21orf91	protein_coding	chromosome 21 open reading frame 91 [Source:HGNC Symbol;Acc:HGNC:16459]
ENSG00000182150	0.986292	6.77021	64.2428	1.49319e-08	3.20902e-07	ERCC6L2	protein_coding	ERCC excision repair 6 like 2 [Source:HGNC Symbol;Acc:HGNC:26922]
ENSG00000121578	-1.23585	5.68501	64.2344	1.49508e-08	3.20902e-07	B4GALT4	protein_coding	beta-1,4-galactosyltransferase 4 [Source:HGNC Symbol;Acc:HGNC:927]
ENSG00000134755	-3.36447	6.3826	65.6472	1.49584e-08	3.20902e-07	DSC2	protein_coding	desmocollin 2 [Source:HGNC Symbol;Acc:HGNC:3036]
ENSG00000122359	-1.27858	7.65529	64.2136	1.49965e-08	3.21419e-07	ANXA11	protein_coding	annexin A11 [Source:HGNC Symbol;Acc:HGNC:535]
ENSG00000069482	-4.12791	2.23465	64.8376	1.50238e-08	3.21702e-07	GAL	protein_coding	galanin and GMAP prepropeptide [Source:HGNC Symbol;Acc:HGNC:4114]
ENSG00000069399	-1.61727	4.72853	64.182	1.50712e-08	3.22414e-07	BCL3	protein_coding	BCL3 transcription coactivator [Source:HGNC Symbol;Acc:HGNC:998]
ENSG00000119686	-2.19398	2.37368	64.1393	1.52611e-08	3.25931e-07	FLVCR2	protein_coding	FLVCR heme transporter 2 [Source:HGNC Symbol;Acc:HGNC:20105]
ENSG00000169184	3.51017	3.84612	64.7538	1.52642e-08	3.25931e-07	MN1	protein_coding	MN1 proto-oncogene, transcriptional regulator [Source:HGNC Symbol;Acc:HGNC:7180]
ENSG00000101421	-1.18118	6.84526	64.0564	1.53501e-08	3.27459e-07	CHMP4B	protein_coding	charged multivesicular body protein 4B [Source:HGNC Symbol;Acc:HGNC:16171]
ENSG00000131446	-1.16557	7.4934	64.0277	1.54156e-08	3.2855e-07	MGAT1	protein_coding	alpha-1,3-mannosyl-glycoprotein 2-beta-N-acetylglucosaminyltransferase [Source:HGNC Symbol;Acc:HGNC:7044]
ENSG00000138604	0.94702	5.38059	63.9994	1.54805e-08	3.29215e-07	GLCE	protein_coding	glucuronic acid epimerase [Source:HGNC Symbol;Acc:HGNC:17855]
ENSG00000163082	-3.15457	6.30618	65.2008	1.54893e-08	3.29215e-07	SGPP2	protein_coding	sphingosine-1-phosphate phosphatase 2 [Source:HGNC Symbol;Acc:HGNC:19953]
ENSG00000102054	1.15933	7.29534	63.9952	1.54901e-08	3.29215e-07	RBBP7	protein_coding	RB binding protein 7, chromatin remodeling factor [Source:HGNC Symbol;Acc:HGNC:9890]
ENSG00000158290	0.948221	7.29006	63.8724	1.57752e-08	3.34819e-07	CUL4B	protein_coding	cullin 4B [Source:HGNC Symbol;Acc:HGNC:2555]
ENSG00000205269	1.47604	4.09234	63.8715	1.57831e-08	3.34819e-07	TMEM170B	protein_coding	transmembrane protein 170B [Source:HGNC Symbol;Acc:HGNC:34244]
ENSG00000107798	1.41189	7.26812	63.8195	1.58998e-08	3.36981e-07	LIPA	protein_coding	lipase A, lysosomal acid type [Source:HGNC Symbol;Acc:HGNC:6617]
ENSG00000105290	2.29464	2.66264	63.8019	1.60605e-08	3.40072e-07	APLP1	protein_coding	amyloid beta precursor like protein 1 [Source:HGNC Symbol;Acc:HGNC:597]
ENSG00000096080	-1.18197	5.22719	63.7227	1.61322e-08	3.41272e-07	MRPS18A	protein_coding	mitochondrial ribosomal protein S18A [Source:HGNC Symbol;Acc:HGNC:14515]
ENSG00000149256	2.70847	4.74354	64.3039	1.61865e-08	3.42105e-07	TENM4	protein_coding	teneurin transmembrane protein 4 [Source:HGNC Symbol;Acc:HGNC:29945]
ENSG00000156650	0.851336	6.95182	63.6508	1.6304e-08	3.4427e-07	KAT6B	protein_coding	lysine acetyltransferase 6B [Source:HGNC Symbol;Acc:HGNC:17582]
ENSG00000118707	1.19727	5.2472	63.6188	1.63829e-08	3.45616e-07	TGIF2	protein_coding	TGFB induced factor homeobox 2 [Source:HGNC Symbol;Acc:HGNC:15764]
ENSG00000197818	-1.34322	4.31028	63.5969	1.64413e-08	3.46528e-07	SLC9A8	protein_coding	solute carrier family 9 member A8 [Source:HGNC Symbol;Acc:HGNC:20728]
ENSG00000095777	4.09632	0.397721	58.154	1.64871e-08	3.47172e-07	MYO3A	protein_coding	myosin IIIA [Source:HGNC Symbol;Acc:HGNC:7601]
ENSG00000117122	2.26113	4.58912	63.8321	1.65387e-08	3.47937e-07	MFAP2	protein_coding	microfibril associated protein 2 [Source:HGNC Symbol;Acc:HGNC:7033]
ENSG00000132256	1.21373	5.59309	63.5486	1.65546e-08	3.47952e-07	TRIM5	protein_coding	tripartite motif containing 5 [Source:HGNC Symbol;Acc:HGNC:16276]
ENSG00000116690	-7.01373	-0.448738	51.8305	1.66788e-08	3.5024e-07	PRG4	protein_coding	proteoglycan 4 [Source:HGNC Symbol;Acc:HGNC:9364]
ENSG00000203879	-1.19354	6.56908	63.4527	1.67932e-08	3.52318e-07	GDI1	protein_coding	GDP dissociation inhibitor 1 [Source:HGNC Symbol;Acc:HGNC:4226]
ENSG00000186073	1.17315	3.3659	63.4466	1.68213e-08	3.52583e-07	CDIN1	protein_coding	CDAN1 interacting nuclease 1 [Source:HGNC Symbol;Acc:HGNC:26929]
ENSG00000102802	-5.05182	5.55388	65.8069	1.68491e-08	3.52842e-07	MEDAG	protein_coding	mesenteric estrogen dependent adipogenesis [Source:HGNC Symbol;Acc:HGNC:25926]
ENSG00000215483	-3.44082	2.07121	63.6674	1.69179e-08	3.53957e-07	LINC00598	lncRNA	long intergenic non-protein coding RNA 598 [Source:HGNC Symbol;Acc:HGNC:42770]
ENSG00000128342	-3.51201	4.44926	64.2306	1.69936e-08	3.5498e-07	LIF	protein_coding	LIF interleukin 6 family cytokine [Source:HGNC Symbol;Acc:HGNC:6596]
ENSG00000159348	-1.36276	5.49626	63.3719	1.69979e-08	3.5498e-07	CYB5R1	protein_coding	cytochrome b5 reductase 1 [Source:HGNC Symbol;Acc:HGNC:13397]
ENSG00000153233	-5.99263	4.00189	65.332	1.70569e-08	3.55887e-07	PTPRR	protein_coding	protein tyrosine phosphatase receptor type R [Source:HGNC Symbol;Acc:HGNC:9680]
ENSG00000078804	-2.30309	6.44457	63.8166	1.70855e-08	3.56159e-07	TP53INP2	protein_coding	tumor protein p53 inducible nuclear protein 2 [Source:HGNC Symbol;Acc:HGNC:16104]
ENSG00000151715	-4.9667	4.71518	65.1943	1.71139e-08	3.56426e-07	TMEM45B	protein_coding	transmembrane protein 45B [Source:HGNC Symbol;Acc:HGNC:25194]
ENSG00000100479	1.45377	2.80464	63.2956	1.72217e-08	3.58342e-07	POLE2	protein_coding	DNA polymerase epsilon 2, accessory subunit [Source:HGNC Symbol;Acc:HGNC:9178]
ENSG00000053328	1.40673	3.91495	63.2667	1.72751e-08	3.59126e-07	METTL24	protein_coding	methyltransferase like 24 [Source:HGNC Symbol;Acc:HGNC:21566]
ENSG00000164663	1.32622	2.20824	63.2428	1.73806e-08	3.60992e-07	USP49	protein_coding	ubiquitin specific peptidase 49 [Source:HGNC Symbol;Acc:HGNC:20078]
ENSG00000196588	-1.1127	5.47933	63.1411	1.75951e-08	3.65115e-07	MRTFA	protein_coding	myocardin related transcription factor A [Source:HGNC Symbol;Acc:HGNC:14334]
ENSG00000182208	-1.19398	4.0469	63.1314	1.76271e-08	3.65447e-07	MOB2	protein_coding	MOB kinase activator 2 [Source:HGNC Symbol;Acc:HGNC:24904]
ENSG00000115107	2.0439	5.52493	63.3897	1.76594e-08	3.65784e-07	STEAP3	protein_coding	STEAP3 metalloreductase [Source:HGNC Symbol;Acc:HGNC:24592]
ENSG00000230731	4.11956	-0.666487	52.6491	1.77624e-08	3.67583e-07	LINC02938	lncRNA	long intergenic non-protein coding RNA 2938 [Source:HGNC Symbol;Acc:HGNC:55952]
ENSG00000146147	-4.96763	1.18391	60.3127	1.78143e-08	3.68324e-07	MLIP	protein_coding	muscular LMNA interacting protein [Source:HGNC Symbol;Acc:HGNC:21355]
ENSG00000196154	-2.87518	4.85127	63.64	1.78953e-08	3.69663e-07	S100A4	protein_coding	S100 calcium binding protein A4 [Source:HGNC Symbol;Acc:HGNC:10494]
ENSG00000167900	2.16957	4.46501	63.1956	1.79442e-08	3.70338e-07	TK1	protein_coding	thymidine kinase 1 [Source:HGNC Symbol;Acc:HGNC:11830]
ENSG00000117682	-0.877307	5.46957	62.9969	1.79797e-08	3.70736e-07	DHDDS	protein_coding	dehydrodolichyl diphosphate synthase subunit [Source:HGNC Symbol;Acc:HGNC:20603]
ENSG00000164674	-2.23036	3.85664	62.9511	1.81219e-08	3.73331e-07	SYTL3	protein_coding	synaptotagmin like 3 [Source:HGNC Symbol;Acc:HGNC:15587]
ENSG00000162591	-2.77537	4.09107	63.3881	1.81982e-08	3.74564e-07	MEGF6	protein_coding	multiple EGF like domains 6 [Source:HGNC Symbol;Acc:HGNC:3232]
ENSG00000103494	0.99214	5.10881	62.9017	1.82391e-08	3.75008e-07	RPGRIP1L	protein_coding	RPGRIP1 like [Source:HGNC Symbol;Acc:HGNC:29168]
ENSG00000141699	-0.857889	7.00001	62.8964	1.82526e-08	3.75008e-07	RETREG3	protein_coding	reticulophagy regulator family member 3 [Source:HGNC Symbol;Acc:HGNC:27258]
ENSG00000229588	4.90139	-0.227524	51.3769	1.82895e-08	3.75304e-07		lncRNA	novel transcript
ENSG00000243955	7.25831	0.26173	56.5883	1.82999e-08	3.75304e-07	GSTA1	protein_coding	glutathione S-transferase alpha 1 [Source:HGNC Symbol;Acc:HGNC:4626]
ENSG00000183888	5.23588	1.91941	59.1859	1.83452e-08	3.75693e-07	SRARP	protein_coding	steroid receptor associated and regulated protein [Source:HGNC Symbol;Acc:HGNC:28339]
ENSG00000161681	1.99244	3.09915	62.8734	1.83518e-08	3.75693e-07	SHANK1	protein_coding	SH3 and multiple ankyrin repeat domains 1 [Source:HGNC Symbol;Acc:HGNC:15474]
ENSG00000145780	1.03754	6.94171	62.7686	1.86068e-08	3.80573e-07	FEM1C	protein_coding	fem-1 homolog C [Source:HGNC Symbol;Acc:HGNC:16933]
ENSG00000183763	1.4963	2.04131	62.7607	1.87176e-08	3.82496e-07	TRAIP	protein_coding	TRAF interacting protein [Source:HGNC Symbol;Acc:HGNC:30764]
ENSG00000188786	-2.24918	6.75633	63.1832	1.87501e-08	3.82817e-07	MTF1	protein_coding	metal regulatory transcription factor 1 [Source:HGNC Symbol;Acc:HGNC:7428]
ENSG00000108788	-0.968228	5.68768	62.6604	1.89126e-08	3.85789e-07	MLX	protein_coding	MAX dimerization protein MLX [Source:HGNC Symbol;Acc:HGNC:11645]
ENSG00000135480	-5.16355	7.21607	64.952	1.89827e-08	3.86875e-07	KRT7	protein_coding	keratin 7 [Source:HGNC Symbol;Acc:HGNC:6445]
ENSG00000087586	1.58821	3.87048	62.6013	1.90922e-08	3.88759e-07	AURKA	protein_coding	aurora kinase A [Source:HGNC Symbol;Acc:HGNC:11393]
ENSG00000109674	1.87097	3.04685	62.5806	1.91824e-08	3.90247e-07	NEIL3	protein_coding	nei like DNA glycosylase 3 [Source:HGNC Symbol;Acc:HGNC:24573]
ENSG00000197050	0.819965	4.29343	62.5492	1.92372e-08	3.91013e-07	ZNF420	protein_coding	zinc finger protein 420 [Source:HGNC Symbol;Acc:HGNC:20649]
ENSG00000106809	2.24422	7.24738	63.0015	1.92643e-08	3.91216e-07	OGN	protein_coding	osteoglycin [Source:HGNC Symbol;Acc:HGNC:8126]
ENSG00000104177	1.42485	4.45541	62.4918	1.94039e-08	3.93701e-07	MYEF2	protein_coding	myelin expression factor 2 [Source:HGNC Symbol;Acc:HGNC:17940]
ENSG00000051180	1.86754	3.09723	62.4886	1.94434e-08	3.94152e-07	RAD51	protein_coding	RAD51 recombinase [Source:HGNC Symbol;Acc:HGNC:9817]
ENSG00000073111	1.50007	5.61934	62.4371	1.95613e-08	3.9619e-07	MCM2	protein_coding	minichromosome maintenance complex component 2 [Source:HGNC Symbol;Acc:HGNC:6944]
ENSG00000003249	-1.92703	3.59655	62.4042	1.96782e-08	3.98204e-07	DBNDD1	protein_coding	dysbindin domain containing 1 [Source:HGNC Symbol;Acc:HGNC:28455]
ENSG00000151743	1.0193	3.70392	62.3242	1.99077e-08	4.02347e-07	AMN1	protein_coding	antagonist of mitotic exit network 1 homolog [Source:HGNC Symbol;Acc:HGNC:27281]
ENSG00000285877	-3.34478	1.65273	62.7789	1.99182e-08	4.02347e-07		lncRNA	novel transcript, antisense to HELZ
ENSG00000125962	0.992007	3.77222	62.3078	1.99563e-08	4.0276e-07	ARMCX5	protein_coding	armadillo repeat containing X-linked 5 [Source:HGNC Symbol;Acc:HGNC:25772]
ENSG00000155961	1.85806	1.17631	62.4481	2.00354e-08	4.04001e-07	RAB39B	protein_coding	RAB39B, member RAS oncogene family [Source:HGNC Symbol;Acc:HGNC:16499]
ENSG00000248174	-3.48283	0.696218	61.9573	2.01363e-08	4.05676e-07	LINC02268	lncRNA	long intergenic non-protein coding RNA 2268 [Source:HGNC Symbol;Acc:HGNC:53183]
ENSG00000163191	-1.65689	7.73694	62.2318	2.01775e-08	4.06147e-07	S100A11	protein_coding	S100 calcium binding protein A11 [Source:HGNC Symbol;Acc:HGNC:10488]
ENSG00000135119	2.31032	2.10814	62.185	2.04618e-08	4.11269e-07	RNFT2	protein_coding	ring finger protein, transmembrane 2 [Source:HGNC Symbol;Acc:HGNC:25905]
ENSG00000033627	-1.28615	5.86008	62.1375	2.0468e-08	4.11269e-07	ATP6V0A1	protein_coding	ATPase H+ transporting V0 subunit a1 [Source:HGNC Symbol;Acc:HGNC:865]
ENSG00000105402	-0.955892	5.50413	62.0963	2.05965e-08	4.13489e-07	NAPA	protein_coding	NSF attachment protein alpha [Source:HGNC Symbol;Acc:HGNC:7641]
ENSG00000107614	1.67581	4.78077	62.0761	2.06622e-08	4.14441e-07	TRDMT1	protein_coding	tRNA aspartic acid methyltransferase 1 [Source:HGNC Symbol;Acc:HGNC:2977]
ENSG00000227268	1.74836	1.42212	62.1488	2.06934e-08	4.14442e-07	KLLN	protein_coding	killin, p53 regulated DNA replication inhibitor [Source:HGNC Symbol;Acc:HGNC:37212]
ENSG00000164855	-2.35163	3.96455	62.2156	2.06985e-08	4.14442e-07	TMEM184A	protein_coding	transmembrane protein 184A [Source:HGNC Symbol;Acc:HGNC:28797]
ENSG00000111737	-1.01286	5.73932	62.026	2.08173e-08	4.16455e-07	RAB35	protein_coding	RAB35, member RAS oncogene family [Source:HGNC Symbol;Acc:HGNC:9774]
ENSG00000124225	2.47092	7.94288	62.533	2.08488e-08	4.16721e-07	PMEPA1	protein_coding	prostate transmembrane protein, androgen induced 1 [Source:HGNC Symbol;Acc:HGNC:14107]
ENSG00000185842	1.80585	5.78054	62.1281	2.09042e-08	4.17462e-07	DNAH14	protein_coding	dynein axonemal heavy chain 14 [Source:HGNC Symbol;Acc:HGNC:2945]
ENSG00000164236	-3.50301	4.73726	63.073	2.10974e-08	4.20953e-07	ANKRD33B	protein_coding	ankyrin repeat domain 33B [Source:HGNC Symbol;Acc:HGNC:35240]
ENSG00000121864	0.811335	5.73525	61.8942	2.12381e-08	4.23389e-07	ZNF639	protein_coding	zinc finger protein 639 [Source:HGNC Symbol;Acc:HGNC:30950]
ENSG00000156026	-1.40985	5.73076	61.7924	2.15698e-08	4.29627e-07	MCU	protein_coding	mitochondrial calcium uniporter [Source:HGNC Symbol;Acc:HGNC:23526]
ENSG00000151327	-1.40561	6.20159	61.7591	2.16791e-08	4.31132e-07	FAM177A1	protein_coding	family with sequence similarity 177 member A1 [Source:HGNC Symbol;Acc:HGNC:19829]
ENSG00000077232	2.30483	9.50674	62.021	2.16831e-08	4.31132e-07	DNAJC10	protein_coding	DnaJ heat shock protein family (Hsp40) member C10 [Source:HGNC Symbol;Acc:HGNC:24637]
ENSG00000224051	-1.61426	4.81444	61.736	2.17608e-08	4.32176e-07	CPTP	protein_coding	ceramide-1-phosphate transfer protein [Source:HGNC Symbol;Acc:HGNC:28116]
ENSG00000123560	5.13692	-1.52479	54.8864	2.17735e-08	4.32176e-07	PLP1	protein_coding	proteolipid protein 1 [Source:HGNC Symbol;Acc:HGNC:9086]
ENSG00000141052	-5.11057	5.08958	63.9941	2.18286e-08	4.32893e-07	MYOCD	protein_coding	myocardin [Source:HGNC Symbol;Acc:HGNC:16067]
ENSG00000188158	1.96264	5.6112	61.9442	2.18638e-08	4.33214e-07	NHS	protein_coding	NHS actin remodeling regulator [Source:HGNC Symbol;Acc:HGNC:7820]
ENSG00000286389	2.67203	1.00764	62.0825	2.18991e-08	4.33412e-07		lncRNA	novel transcript
ENSG00000176046	-2.91377	1.62871	61.9743	2.19118e-08	4.33412e-07	NUPR1	protein_coding	nuclear protein 1, transcriptional regulator [Source:HGNC Symbol;Acc:HGNC:29990]
ENSG00000166526	0.81948	5.73483	61.6796	2.19433e-08	4.3366e-07	ZNF3	protein_coding	zinc finger protein 3 [Source:HGNC Symbol;Acc:HGNC:13089]
ENSG00000136816	-0.761709	4.47819	61.6196	2.21496e-08	4.36766e-07	TOR1B	protein_coding	torsin family 1 member B [Source:HGNC Symbol;Acc:HGNC:11995]
ENSG00000178209	-1.86458	8.93994	61.6175	2.21519e-08	4.36766e-07	PLEC	protein_coding	plectin [Source:HGNC Symbol;Acc:HGNC:9069]
ENSG00000139722	-1.45535	5.84715	61.6159	2.21579e-08	4.36766e-07	VPS37B	protein_coding	VPS37B subunit of ESCRT-I [Source:HGNC Symbol;Acc:HGNC:25754]
ENSG00000204388	-1.5575	5.78983	61.5976	2.22198e-08	4.37609e-07	HSPA1B	protein_coding	heat shock protein family A (Hsp70) member 1B [Source:HGNC Symbol;Acc:HGNC:5233]
ENSG00000145362	3.64064	6.74208	63.0562	2.22997e-08	4.38804e-07	ANK2	protein_coding	ankyrin 2 [Source:HGNC Symbol;Acc:HGNC:493]
ENSG00000213625	-1.30153	7.77514	61.5653	2.23291e-08	4.3887e-07	LEPROT	protein_coding	leptin receptor overlapping transcript [Source:HGNC Symbol;Acc:HGNC:29477]
ENSG00000122140	-2.3388	6.35391	62.0728	2.23415e-08	4.3887e-07	MRPS2	protein_coding	mitochondrial ribosomal protein S2 [Source:HGNC Symbol;Acc:HGNC:14495]
ENSG00000108669	-1.45187	5.31892	61.5447	2.24013e-08	4.39667e-07	CYTH1	protein_coding	cytohesin 1 [Source:HGNC Symbol;Acc:HGNC:9501]
ENSG00000274244	-8.14317	0.237945	83.775	2.24654e-08	4.40545e-07		lncRNA	novel transcript
ENSG00000170776	-1.86832	8.79495	61.4954	2.25684e-08	4.42185e-07	AKAP13	protein_coding	A-kinase anchoring protein 13 [Source:HGNC Symbol;Acc:HGNC:371]
ENSG00000137842	-1.24078	4.82798	61.4721	2.26538e-08	4.43464e-07	TMEM62	protein_coding	transmembrane protein 62 [Source:HGNC Symbol;Acc:HGNC:26269]
ENSG00000164509	2.79018	0.927403	61.8513	2.26725e-08	4.43464e-07	IL31RA	protein_coding	interleukin 31 receptor A [Source:HGNC Symbol;Acc:HGNC:18969]
ENSG00000007968	2.15994	3.26583	61.4699	2.26922e-08	4.43469e-07	E2F2	protein_coding	E2F transcription factor 2 [Source:HGNC Symbol;Acc:HGNC:3114]
ENSG00000162889	-0.939268	6.84142	61.3819	2.29634e-08	4.48386e-07	MAPKAPK2	protein_coding	MAPK activated protein kinase 2 [Source:HGNC Symbol;Acc:HGNC:6887]
ENSG00000153823	-2.84608	4.94379	61.8952	2.32156e-08	4.52922e-07	PID1	protein_coding	phosphotyrosine interaction domain containing 1 [Source:HGNC Symbol;Acc:HGNC:26084]
ENSG00000180921	-1.8946	6.35148	61.4414	2.33716e-08	4.55214e-07	FAM83H	protein_coding	family with sequence similarity 83 member H [Source:HGNC Symbol;Acc:HGNC:24797]
ENSG00000197312	-1.3984	6.64288	61.2664	2.33729e-08	4.55214e-07	DDI2	protein_coding	DNA damage inducible 1 homolog 2 [Source:HGNC Symbol;Acc:HGNC:24578]
ENSG00000143217	-3.05431	4.15739	61.7797	2.35298e-08	4.57878e-07	NECTIN4	protein_coding	nectin cell adhesion molecule 4 [Source:HGNC Symbol;Acc:HGNC:19688]
ENSG00000099139	2.63352	6.94962	61.8272	2.3616e-08	4.58936e-07	PCSK5	protein_coding	proprotein convertase subtilisin/kexin type 5 [Source:HGNC Symbol;Acc:HGNC:8747]
ENSG00000124171	-1.33624	5.25312	61.197	2.36251e-08	4.58936e-07	PARD6B	protein_coding	par-6 family cell polarity regulator beta [Source:HGNC Symbol;Acc:HGNC:16245]
ENSG00000198825	1.12071	5.44201	61.1912	2.36445e-08	4.58936e-07	INPP5F	protein_coding	inositol polyphosphate-5-phosphatase F [Source:HGNC Symbol;Acc:HGNC:17054]
ENSG00000162139	1.07515	4.27736	61.1406	2.38327e-08	4.62197e-07	NEU3	protein_coding	neuraminidase 3 [Source:HGNC Symbol;Acc:HGNC:7760]
ENSG00000203697	-5.22162	0.301859	51.032	2.39604e-08	4.64e-07	CAPN8	protein_coding	calpain 8 [Source:HGNC Symbol;Acc:HGNC:1485]
ENSG00000140406	-1.19729	5.44098	61.0989	2.39819e-08	4.64e-07	TLNRD1	protein_coding	talin rod domain containing 1 [Source:HGNC Symbol;Acc:HGNC:13519]
ENSG00000126247	-1.00682	8.40925	61.0973	2.39867e-08	4.64e-07	CAPNS1	protein_coding	calpain small subunit 1 [Source:HGNC Symbol;Acc:HGNC:1481]
ENSG00000166106	-3.91261	6.05592	62.5456	2.40483e-08	4.64797e-07	ADAMTS15	protein_coding	ADAM metallopeptidase with thrombospondin type 1 motif 15 [Source:HGNC Symbol;Acc:HGNC:16305]
ENSG00000167748	3.12753	2.21132	61.2493	2.41392e-08	4.66161e-07	KLK1	protein_coding	kallikrein 1 [Source:HGNC Symbol;Acc:HGNC:6357]
ENSG00000233928	4.68624	-2.23677	54.9389	2.41614e-08	4.66195e-07		lncRNA	novel transcript
ENSG00000168079	-4.98506	5.71307	63.2786	2.42546e-08	4.67597e-07	SCARA5	protein_coding	scavenger receptor class A member 5 [Source:HGNC Symbol;Acc:HGNC:28701]
ENSG00000145861	2.75646	1.06058	61.4001	2.43103e-08	4.67976e-07	C1QTNF2	protein_coding	C1q and TNF related 2 [Source:HGNC Symbol;Acc:HGNC:14325]
ENSG00000145087	4.0032	2.18568	61.6257	2.43152e-08	4.67976e-07	STXBP5L	protein_coding	syntaxin binding protein 5L [Source:HGNC Symbol;Acc:HGNC:30757]
ENSG00000241111	5.17338	3.25369	62.4166	2.43998e-08	4.69208e-07		lncRNA	PRICKLE2 antisense RNA 1 [Source:NCBI gene (formerly Entrezgene);Acc:100652759]
ENSG00000117009	6.39896	6.39766	63.2109	2.4421e-08	4.6922e-07	KMO	protein_coding	kynurenine 3-monooxygenase [Source:HGNC Symbol;Acc:HGNC:6381]
ENSG00000163618	6.00376	2.72307	60.7397	2.45241e-08	4.70806e-07	CADPS	protein_coding	calcium dependent secretion activator [Source:HGNC Symbol;Acc:HGNC:1426]
ENSG00000072422	1.43158	6.05784	60.9123	2.46782e-08	4.72956e-07	RHOBTB1	protein_coding	Rho related BTB domain containing 1 [Source:HGNC Symbol;Acc:HGNC:18738]
ENSG00000250366	2.7372	6.32405	61.7353	2.46939e-08	4.72956e-07	TUNAR	protein_coding	TCL1 upstream neural differentiation-associated RNA [Source:HGNC Symbol;Acc:HGNC:44088]
ENSG00000107159	5.65637	-0.460109	50.2423	2.46983e-08	4.72956e-07	CA9	protein_coding	carbonic anhydrase 9 [Source:HGNC Symbol;Acc:HGNC:1383]
ENSG00000203668	1.33415	6.36564	60.8768	2.48133e-08	4.74759e-07	CHML	protein_coding	CHM like Rab escort protein [Source:HGNC Symbol;Acc:HGNC:1941]
ENSG00000183597	-1.16275	4.08286	60.8245	2.50249e-08	4.78408e-07	TANGO2	protein_coding	transport and golgi organization 2 homolog [Source:HGNC Symbol;Acc:HGNC:25439]
ENSG00000158796	-0.742417	4.97776	60.7789	2.51926e-08	4.80868e-07	DEDD	protein_coding	death effector domain containing [Source:HGNC Symbol;Acc:HGNC:2755]
ENSG00000278023	3.69338	-1.0671	50.8546	2.52142e-08	4.80868e-07	RDM1	protein_coding	RAD52 motif containing 1 [Source:HGNC Symbol;Acc:HGNC:19950]
ENSG00000171848	2.48774	6.16573	61.3422	2.52275e-08	4.80868e-07	RRM2	protein_coding	ribonucleotide reductase regulatory subunit M2 [Source:HGNC Symbol;Acc:HGNC:10452]
ENSG00000164379	-3.3183	1.72145	61.0046	2.52379e-08	4.80868e-07	FOXQ1	protein_coding	forkhead box Q1 [Source:HGNC Symbol;Acc:HGNC:20951]
ENSG00000133111	1.15456	2.92845	60.7516	2.5324e-08	4.82106e-07	RFXAP	protein_coding	regulatory factor X associated protein [Source:HGNC Symbol;Acc:HGNC:9988]
ENSG00000119699	1.83267	4.86049	60.7362	2.5362e-08	4.82428e-07	TGFB3	protein_coding	transforming growth factor beta 3 [Source:HGNC Symbol;Acc:HGNC:11769]
ENSG00000275714	2.29603	5.99113	61.2049	2.54773e-08	4.84216e-07	H3C1	protein_coding	H3 clustered histone 1 [Source:HGNC Symbol;Acc:HGNC:4766]
ENSG00000161888	2.0807	4.05918	60.6803	2.55927e-08	4.86006e-07	SPC24	protein_coding	SPC24 component of NDC80 kinetochore complex [Source:HGNC Symbol;Acc:HGNC:26913]
ENSG00000166035	-4.25611	1.78113	60.9083	2.56634e-08	4.86751e-07	LIPC	protein_coding	lipase C, hepatic type [Source:HGNC Symbol;Acc:HGNC:6619]
ENSG00000103266	-0.970408	5.75796	60.6553	2.56746e-08	4.86751e-07	STUB1	protein_coding	STIP1 homology and U-box containing protein 1 [Source:HGNC Symbol;Acc:HGNC:11427]
ENSG00000160352	1.54625	4.65716	60.647	2.57106e-08	4.87028e-07	ZNF714	protein_coding	zinc finger protein 714 [Source:HGNC Symbol;Acc:HGNC:27124]
ENSG00000155792	-1.90803	6.9438	60.7905	2.58432e-08	4.88807e-07	DEPTOR	protein_coding	DEP domain containing MTOR interacting protein [Source:HGNC Symbol;Acc:HGNC:22953]
ENSG00000169083	1.61388	6.98221	60.6118	2.58473e-08	4.88807e-07	AR	protein_coding	androgen receptor [Source:HGNC Symbol;Acc:HGNC:644]
ENSG00000179958	-1.76469	5.54391	60.5887	2.5942e-08	4.90193e-07	DCTPP1	protein_coding	dCTP pyrophosphatase 1 [Source:HGNC Symbol;Acc:HGNC:28777]
ENSG00000050327	-1.63348	3.9786	60.5802	2.59879e-08	4.90654e-07	ARHGEF5	protein_coding	Rho guanine nucleotide exchange factor 5 [Source:HGNC Symbol;Acc:HGNC:13209]
ENSG00000225826	5.17291	-0.619092	53.3441	2.60423e-08	4.91274e-07	LINC00626	lncRNA	long intergenic non-protein coding RNA 626 [Source:HGNC Symbol;Acc:HGNC:44257]
ENSG00000138696	2.51797	5.95642	61.0764	2.62668e-08	4.95099e-07	BMPR1B	protein_coding	bone morphogenetic protein receptor type 1B [Source:HGNC Symbol;Acc:HGNC:1077]
ENSG00000196116	-0.972846	4.96989	60.4496	2.65056e-08	4.99189e-07	TDRD7	protein_coding	tudor domain containing 7 [Source:HGNC Symbol;Acc:HGNC:30831]
ENSG00000150991	-1.07285	9.03547	60.438	2.65506e-08	4.99624e-07	UBC	protein_coding	ubiquitin C [Source:HGNC Symbol;Acc:HGNC:12468]
ENSG00000177932	1.08102	4.8507	60.4176	2.66365e-08	5.005e-07	ZNF354C	protein_coding	zinc finger protein 354C [Source:HGNC Symbol;Acc:HGNC:16736]
ENSG00000112232	4.19914	0.394209	57.6606	2.66515e-08	5.005e-07	KHDRBS2	protein_coding	KH RNA binding domain containing, signal transduction associated 2 [Source:HGNC Symbol;Acc:HGNC:18114]
ENSG00000257704	-1.99476	4.01515	60.4154	2.66629e-08	5.005e-07	INAFM1	protein_coding	InaF motif containing 1 [Source:HGNC Symbol;Acc:HGNC:27406]
ENSG00000007402	2.66889	0.906812	60.7166	2.66902e-08	5.006e-07	CACNA2D2	protein_coding	calcium voltage-gated channel auxiliary subunit alpha2delta 2 [Source:HGNC Symbol;Acc:HGNC:1400]
ENSG00000094804	2.2005	4.46224	60.5769	2.68396e-08	5.02989e-07	CDC6	protein_coding	cell division cycle 6 [Source:HGNC Symbol;Acc:HGNC:1744]
ENSG00000111224	1.13509	4.94379	60.3442	2.69407e-08	5.04469e-07	PARP11	protein_coding	poly(ADP-ribose) polymerase family member 11 [Source:HGNC Symbol;Acc:HGNC:1186]
ENSG00000259933	-4.04372	0.520246	56.199	2.70779e-08	5.06624e-07	PKD1-AS1	lncRNA	PKD1 antisense RNA 1 [Source:HGNC Symbol;Acc:HGNC:56035]
ENSG00000173517	1.08647	6.91849	60.2826	2.71969e-08	5.08432e-07	PEAK1	protein_coding	pseudopodium enriched atypical kinase 1 [Source:HGNC Symbol;Acc:HGNC:29431]
ENSG00000165259	1.09109	3.36968	60.269	2.72737e-08	5.09451e-07	HDX	protein_coding	highly divergent homeobox [Source:HGNC Symbol;Acc:HGNC:26411]
ENSG00000107020	1.01129	4.08217	60.2585	2.73075e-08	5.09468e-07	PLGRKT	protein_coding	plasminogen receptor with a C-terminal lysine [Source:HGNC Symbol;Acc:HGNC:23633]
ENSG00000227124	0.907925	4.19684	60.2554	2.73193e-08	5.09468e-07	ZNF717	protein_coding	zinc finger protein 717 [Source:HGNC Symbol;Acc:HGNC:29448]
ENSG00000099804	-1.34575	5.19243	60.2302	2.74214e-08	5.10772e-07	CDC34	protein_coding	cell division cycle 34, ubiqiutin conjugating enzyme [Source:HGNC Symbol;Acc:HGNC:1734]
ENSG00000196628	1.41977	8.18713	60.2266	2.74339e-08	5.10772e-07	TCF4	protein_coding	transcription factor 4 [Source:HGNC Symbol;Acc:HGNC:11634]
ENSG00000183044	-2.90992	5.60898	60.9881	2.74951e-08	5.11495e-07	ABAT	protein_coding	4-aminobutyrate aminotransferase [Source:HGNC Symbol;Acc:HGNC:23]
ENSG00000122952	1.80803	4.61924	60.203	2.75418e-08	5.11946e-07	ZWINT	protein_coding	ZW10 interacting kinetochore protein [Source:HGNC Symbol;Acc:HGNC:13195]
ENSG00000123739	0.970052	4.83589	60.187	2.76046e-08	5.12309e-07	PLA2G12A	protein_coding	phospholipase A2 group XIIA [Source:HGNC Symbol;Acc:HGNC:18554]
ENSG00000271930	2.31995	1.9327	60.2547	2.76062e-08	5.12309e-07		lncRNA	novel transcript
ENSG00000054654	-1.72079	8.84566	60.1796	2.76343e-08	5.12414e-07	SYNE2	protein_coding	spectrin repeat containing nuclear envelope protein 2 [Source:HGNC Symbol;Acc:HGNC:17084]
ENSG00000182670	1.07119	8.61107	60.1688	2.76808e-08	5.12858e-07	TTC3	protein_coding	tetratricopeptide repeat domain 3 [Source:HGNC Symbol;Acc:HGNC:12393]
ENSG00000128242	-1.9009	2.01517	60.1572	2.80215e-08	5.1875e-07	GAL3ST1	protein_coding	galactose-3-O-sulfotransferase 1 [Source:HGNC Symbol;Acc:HGNC:24240]
ENSG00000152779	2.23027	3.36908	60.06	2.81952e-08	5.21543e-07	SLC16A12	protein_coding	solute carrier family 16 member 12 [Source:HGNC Symbol;Acc:HGNC:23094]
ENSG00000089692	-2.20865	0.956901	60.4334	2.82915e-08	5.22899e-07	LAG3	protein_coding	lymphocyte activating 3 [Source:HGNC Symbol;Acc:HGNC:6476]
ENSG00000094755	-2.07963	9.82222	59.9919	2.84516e-08	5.25209e-07	GABRP	protein_coding	gamma-aminobutyric acid type A receptor subunit pi [Source:HGNC Symbol;Acc:HGNC:4089]
ENSG00000100170	-5.58598	5.01498	62.1812	2.84624e-08	5.25209e-07	SLC5A1	protein_coding	solute carrier family 5 member 1 [Source:HGNC Symbol;Acc:HGNC:11036]
ENSG00000228262	-4.74984	6.94779	62.0856	2.87115e-08	5.29376e-07	LINC01320	lncRNA	long intergenic non-protein coding RNA 1320 [Source:HGNC Symbol;Acc:HGNC:50526]
ENSG00000179988	-1.60828	2.46238	59.9442	2.87632e-08	5.29737e-07	PSTK	protein_coding	phosphoseryl-tRNA kinase [Source:HGNC Symbol;Acc:HGNC:28578]
ENSG00000096654	0.809901	4.83947	59.9192	2.87774e-08	5.29737e-07	ZNF184	protein_coding	zinc finger protein 184 [Source:HGNC Symbol;Acc:HGNC:12975]
ENSG00000148926	-4.3278	3.28797	60.5924	2.90298e-08	5.33952e-07	ADM	protein_coding	adrenomedullin [Source:HGNC Symbol;Acc:HGNC:259]
ENSG00000120262	1.46948	5.89896	59.8413	2.91264e-08	5.35298e-07	CCDC170	protein_coding	coiled-coil domain containing 170 [Source:HGNC Symbol;Acc:HGNC:21177]
ENSG00000137962	-1.56011	6.45929	59.7735	2.94356e-08	5.40545e-07	ARHGAP29	protein_coding	Rho GTPase activating protein 29 [Source:HGNC Symbol;Acc:HGNC:30207]
ENSG00000176171	-1.57882	5.53263	59.7625	2.94879e-08	5.41069e-07	BNIP3	protein_coding	BCL2 interacting protein 3 [Source:HGNC Symbol;Acc:HGNC:1084]
ENSG00000182446	-0.791175	6.63982	59.7344	2.96153e-08	5.4297e-07	NPLOC4	protein_coding	NPL4 homolog, ubiquitin recognition factor [Source:HGNC Symbol;Acc:HGNC:18261]
ENSG00000076928	-1.00679	5.69792	59.6845	2.9847e-08	5.4678e-07	ARHGEF1	protein_coding	Rho guanine nucleotide exchange factor 1 [Source:HGNC Symbol;Acc:HGNC:681]
ENSG00000249776	4.52177	-1.25653	51.2402	2.9871e-08	5.46781e-07		lncRNA	novel transcript
ENSG00000165943	-1.14726	5.9049	59.6312	3.00961e-08	5.5046e-07	MOAP1	protein_coding	modulator of apoptosis 1 [Source:HGNC Symbol;Acc:HGNC:16658]
ENSG00000180884	0.964841	3.49919	59.6117	3.02053e-08	5.52014e-07	ZNF792	protein_coding	zinc finger protein 792 [Source:HGNC Symbol;Acc:HGNC:24751]
ENSG00000133107	-3.55655	3.7521	60.1764	3.0489e-08	5.56753e-07	TRPC4	protein_coding	transient receptor potential cation channel subfamily C member 4 [Source:HGNC Symbol;Acc:HGNC:12336]
ENSG00000262061	-4.7643	0.537231	53.8122	3.06264e-08	5.58815e-07	RPH3AL-AS1	lncRNA	RPH3AL antisense RNA 1 [Source:HGNC Symbol;Acc:HGNC:55345]
ENSG00000152382	0.911715	4.49278	59.5068	3.06904e-08	5.59465e-07	TADA1	protein_coding	transcriptional adaptor 1 [Source:HGNC Symbol;Acc:HGNC:30631]
ENSG00000196371	-0.928415	3.94428	59.5045	3.0711e-08	5.59465e-07	FUT4	protein_coding	fucosyltransferase 4 [Source:HGNC Symbol;Acc:HGNC:4015]
ENSG00000198752	-1.22047	7.87329	59.4692	3.08676e-08	5.6187e-07	CDC42BPB	protein_coding	CDC42 binding protein kinase beta [Source:HGNC Symbol;Acc:HGNC:1738]
ENSG00000272482	-4.14343	1.3872	59.3669	3.09081e-08	5.62158e-07		lncRNA	novel transcript
ENSG00000155066	2.059	3.66289	59.4492	3.09904e-08	5.63207e-07	PROM2	protein_coding	prominin 2 [Source:HGNC Symbol;Acc:HGNC:20685]
ENSG00000042445	-1.33999	5.65664	59.4242	3.10862e-08	5.64498e-07	RETSAT	protein_coding	retinol saturase [Source:HGNC Symbol;Acc:HGNC:25991]
ENSG00000096060	-4.25784	6.98427	61.2549	3.12204e-08	5.66484e-07	FKBP5	protein_coding	FKBP prolyl isomerase 5 [Source:HGNC Symbol;Acc:HGNC:3721]
ENSG00000162344	7.63073	-0.847932	72.6952	3.12751e-08	5.67026e-07	FGF19	protein_coding	fibroblast growth factor 19 [Source:HGNC Symbol;Acc:HGNC:3675]
ENSG00000180694	1.61793	5.44378	59.3606	3.1398e-08	5.68802e-07	TMEM64	protein_coding	transmembrane protein 64 [Source:HGNC Symbol;Acc:HGNC:25441]
ENSG00000144278	-3.50034	3.91566	59.9042	3.15698e-08	5.71461e-07	GALNT13	protein_coding	polypeptide N-acetylgalactosaminyltransferase 13 [Source:HGNC Symbol;Acc:HGNC:23242]
ENSG00000126432	-1.39915	7.26515	59.2807	3.17924e-08	5.74956e-07	PRDX5	protein_coding	peroxiredoxin 5 [Source:HGNC Symbol;Acc:HGNC:9355]
ENSG00000213563	-1.42815	4.29483	59.2785	3.18133e-08	5.74956e-07	C8orf82	protein_coding	chromosome 8 open reading frame 82 [Source:HGNC Symbol;Acc:HGNC:33826]
ENSG00000068078	2.26862	3.45456	59.2745	3.18717e-08	5.75557e-07	FGFR3	protein_coding	fibroblast growth factor receptor 3 [Source:HGNC Symbol;Acc:HGNC:3690]
ENSG00000197561	-4.3288	-0.904971	48.168	3.19087e-08	5.75768e-07	ELANE	protein_coding	elastase, neutrophil expressed [Source:HGNC Symbol;Acc:HGNC:3309]
ENSG00000174775	-1.34909	3.65855	59.18	3.23202e-08	5.82734e-07	HRAS	protein_coding	HRas proto-oncogene, GTPase [Source:HGNC Symbol;Acc:HGNC:5173]
ENSG00000010404	-1.38878	2.16055	59.1849	3.24089e-08	5.83872e-07	IDS	protein_coding	iduronate 2-sulfatase [Source:HGNC Symbol;Acc:HGNC:5389]
ENSG00000225526	-2.43573	0.734744	59.5308	3.25462e-08	5.85884e-07	MKRN2OS	protein_coding	MKRN2 opposite strand [Source:HGNC Symbol;Acc:HGNC:40375]
ENSG00000276644	2.19192	4.91013	59.4549	3.2664e-08	5.87541e-07	DACH1	protein_coding	dachshund family transcription factor 1 [Source:HGNC Symbol;Acc:HGNC:2663]
ENSG00000166575	0.838465	5.40986	59.0875	3.27712e-08	5.89004e-07	TMEM135	protein_coding	transmembrane protein 135 [Source:HGNC Symbol;Acc:HGNC:26167]
ENSG00000103534	-3.98135	5.37273	60.4664	3.28201e-08	5.8942e-07	TMC5	protein_coding	transmembrane channel like 5 [Source:HGNC Symbol;Acc:HGNC:22999]
ENSG00000133958	2.37641	1.52388	59.1501	3.29152e-08	5.90662e-07	UNC79	protein_coding	unc-79 homolog, NALCN channel complex subunit [Source:HGNC Symbol;Acc:HGNC:19966]
ENSG00000178927	-0.955275	5.25075	58.9913	3.32716e-08	5.96588e-07	CYBC1	protein_coding	cytochrome b-245 chaperone 1 [Source:HGNC Symbol;Acc:HGNC:28672]
ENSG00000188352	0.861701	6.31402	58.9599	3.3435e-08	5.99048e-07	FOCAD	protein_coding	focadhesin [Source:HGNC Symbol;Acc:HGNC:23377]
ENSG00000176244	2.59677	1.95385	59.01	3.37646e-08	6.04478e-07	ACBD7	protein_coding	acyl-CoA binding domain containing 7 [Source:HGNC Symbol;Acc:HGNC:17715]
ENSG00000050438	2.10385	2.00048	58.9189	3.39101e-08	6.06496e-07	SLC4A8	protein_coding	solute carrier family 4 member 8 [Source:HGNC Symbol;Acc:HGNC:11034]
ENSG00000163347	-3.22375	4.33506	59.4563	3.39673e-08	6.06496e-07	CLDN1	protein_coding	claudin 1 [Source:HGNC Symbol;Acc:HGNC:2032]
ENSG00000126970	1.20418	3.20148	58.8655	3.39674e-08	6.06496e-07	ZC4H2	protein_coding	zinc finger C4H2-type containing [Source:HGNC Symbol;Acc:HGNC:24931]
ENSG00000129317	1.28015	6.08437	58.8546	3.39942e-08	6.06496e-07	PUS7L	protein_coding	pseudouridine synthase 7 like [Source:HGNC Symbol;Acc:HGNC:25276]
ENSG00000135643	2.52028	3.03496	58.8708	3.40124e-08	6.06496e-07	KCNMB4	protein_coding	potassium calcium-activated channel subfamily M regulatory beta subunit 4 [Source:HGNC Symbol;Acc:HGNC:6289]
ENSG00000198805	-2.10022	5.7385	59.1556	3.40367e-08	6.06496e-07	PNP	protein_coding	purine nucleoside phosphorylase [Source:HGNC Symbol;Acc:HGNC:7892]
ENSG00000240405	-4.83204	2.37937	59.8495	3.41022e-08	6.07189e-07	SAMMSON	lncRNA	survival associated mitochondrial melanoma specific oncogenic non-coding RNA [Source:HGNC Symbol;Acc:HGNC:49644]
ENSG00000099814	-1.48673	6.1972	58.7888	3.43485e-08	6.11097e-07	CEP170B	protein_coding	centrosomal protein 170B [Source:HGNC Symbol;Acc:HGNC:20362]
ENSG00000180340	1.34386	4.60045	58.7773	3.44167e-08	6.11834e-07	FZD2	protein_coding	frizzled class receptor 2 [Source:HGNC Symbol;Acc:HGNC:4040]
ENSG00000141503	-1.01432	6.46249	58.7557	3.45282e-08	6.1334e-07	MINK1	protein_coding	misshapen like kinase 1 [Source:HGNC Symbol;Acc:HGNC:17565]
ENSG00000156234	-8.12028	4.83832	60.0112	3.4604e-08	6.14208e-07	CXCL13	protein_coding	C-X-C motif chemokine ligand 13 [Source:HGNC Symbol;Acc:HGNC:10639]
ENSG00000128000	0.928118	5.13946	58.7217	3.47147e-08	6.15314e-07	ZNF780B	protein_coding	zinc finger protein 780B [Source:HGNC Symbol;Acc:HGNC:33109]
ENSG00000170893	6.50401	6.27201	55.4657	3.47361e-08	6.15314e-07	TRH	protein_coding	thyrotropin releasing hormone [Source:HGNC Symbol;Acc:HGNC:12298]
ENSG00000170638	-1.17868	5.08976	58.7158	3.47499e-08	6.15314e-07	TRABD	protein_coding	TraB domain containing [Source:HGNC Symbol;Acc:HGNC:28805]
ENSG00000275004	1.40185	3.72976	58.714	3.47741e-08	6.15314e-07	ZNF280B	protein_coding	zinc finger protein 280B [Source:HGNC Symbol;Acc:HGNC:23022]
ENSG00000081913	-1.84853	5.56396	58.8595	3.48101e-08	6.15473e-07	PHLPP1	protein_coding	PH domain and leucine rich repeat protein phosphatase 1 [Source:HGNC Symbol;Acc:HGNC:20610]
ENSG00000230105	2.64124	-1.18107	50.9207	3.48464e-08	6.15637e-07		lncRNA	novel transcript
ENSG00000198736	-1.37822	4.43539	58.6772	3.49681e-08	6.16892e-07	MSRB1	protein_coding	methionine sulfoxide reductase B1 [Source:HGNC Symbol;Acc:HGNC:14133]
ENSG00000159259	1.49011	3.48306	58.6804	3.49714e-08	6.16892e-07	CHAF1B	protein_coding	chromatin assembly factor 1 subunit B [Source:HGNC Symbol;Acc:HGNC:1911]
ENSG00000198417	-5.10693	6.80237	60.7188	3.51493e-08	6.1955e-07	MT1F	protein_coding	metallothionein 1F [Source:HGNC Symbol;Acc:HGNC:7398]
ENSG00000018236	2.25931	5.51094	59.1018	3.52205e-08	6.19987e-07	CNTN1	protein_coding	contactin 1 [Source:HGNC Symbol;Acc:HGNC:2171]
ENSG00000100453	-3.84403	3.16735	59.2322	3.52284e-08	6.19987e-07	GZMB	protein_coding	granzyme B [Source:HGNC Symbol;Acc:HGNC:4709]
ENSG00000084444	2.84413	4.8765	59.246	3.53911e-08	6.21763e-07	FAM234B	protein_coding	family with sequence similarity 234 member B [Source:HGNC Symbol;Acc:HGNC:29288]
ENSG00000130703	-0.888041	5.74723	58.5964	3.54078e-08	6.21763e-07	OSBPL2	protein_coding	oxysterol binding protein like 2 [Source:HGNC Symbol;Acc:HGNC:15761]
ENSG00000118777	2.09067	5.48111	58.9771	3.5417e-08	6.21763e-07	ABCG2	protein_coding	ATP binding cassette subfamily G member 2 (Junior blood group) [Source:HGNC Symbol;Acc:HGNC:74]
ENSG00000166263	1.15401	5.72193	58.591	3.54382e-08	6.21763e-07	STXBP4	protein_coding	syntaxin binding protein 4 [Source:HGNC Symbol;Acc:HGNC:19694]
ENSG00000279806	-4.19334	-0.521326	43.8912	3.54932e-08	6.21794e-07		TEC	TEC
ENSG00000135333	2.49876	4.4317	59.0489	3.54945e-08	6.21794e-07	EPHA7	protein_coding	EPH receptor A7 [Source:HGNC Symbol;Acc:HGNC:3390]
ENSG00000211445	-7.58887	10.4304	60.6423	3.55494e-08	6.22156e-07	GPX3	protein_coding	glutathione peroxidase 3 [Source:HGNC Symbol;Acc:HGNC:4555]
ENSG00000033170	1.0344	5.49421	58.5676	3.55697e-08	6.22156e-07	FUT8	protein_coding	fucosyltransferase 8 [Source:HGNC Symbol;Acc:HGNC:4019]
ENSG00000113396	2.91752	3.16936	58.7855	3.5674e-08	6.23503e-07	SLC27A6	protein_coding	solute carrier family 27 member 6 [Source:HGNC Symbol;Acc:HGNC:11000]
ENSG00000125730	-2.80363	8.8087	59.0727	3.57546e-08	6.24434e-07	C3	protein_coding	complement C3 [Source:HGNC Symbol;Acc:HGNC:1318]
ENSG00000135127	-1.83927	3.30343	58.5377	3.58048e-08	6.24453e-07	BICDL1	protein_coding	BICD family like cargo adaptor 1 [Source:HGNC Symbol;Acc:HGNC:28095]
ENSG00000125503	-1.12125	5.73375	58.525	3.58104e-08	6.24453e-07	PPP1R12C	protein_coding	protein phosphatase 1 regulatory subunit 12C [Source:HGNC Symbol;Acc:HGNC:14947]
ENSG00000134352	-2.16531	10.896	58.492	3.59971e-08	6.27228e-07	IL6ST	protein_coding	interleukin 6 cytokine family signal transducer [Source:HGNC Symbol;Acc:HGNC:6021]
ENSG00000164300	-1.4711	8.53365	58.449	3.62431e-08	6.30826e-07	SERINC5	protein_coding	serine incorporator 5 [Source:HGNC Symbol;Acc:HGNC:18825]
ENSG00000129474	1.54571	4.04995	58.4457	3.62753e-08	6.30826e-07	AJUBA	protein_coding	ajuba LIM protein [Source:HGNC Symbol;Acc:HGNC:20250]
ENSG00000164488	2.72901	5.05001	59.0257	3.62864e-08	6.30826e-07	DACT2	protein_coding	dishevelled binding antagonist of beta catenin 2 [Source:HGNC Symbol;Acc:HGNC:21231]
ENSG00000162302	-1.12379	5.14664	58.4277	3.63687e-08	6.31774e-07	RPS6KA4	protein_coding	ribosomal protein S6 kinase A4 [Source:HGNC Symbol;Acc:HGNC:10433]
ENSG00000172830	-1.15922	5.01086	58.3971	3.65459e-08	6.3437e-07	SSH3	protein_coding	slingshot protein phosphatase 3 [Source:HGNC Symbol;Acc:HGNC:30581]
ENSG00000124602	-2.81345	0.637639	58.817	3.67971e-08	6.38245e-07	UNC5CL	protein_coding	unc-5 family C-terminal like [Source:HGNC Symbol;Acc:HGNC:21203]
ENSG00000180644	-2.65466	4.61194	58.818	3.68412e-08	6.38526e-07	PRF1	protein_coding	perforin 1 [Source:HGNC Symbol;Acc:HGNC:9360]
ENSG00000136982	1.4408	3.14944	58.3231	3.70136e-08	6.41026e-07	DSCC1	protein_coding	DNA replication and sister chromatid cohesion 1 [Source:HGNC Symbol;Acc:HGNC:24453]
ENSG00000188859	2.28515	2.14339	58.3234	3.71921e-08	6.43259e-07	FAM78B	protein_coding	family with sequence similarity 78 member B [Source:HGNC Symbol;Acc:HGNC:13495]
ENSG00000108395	0.662455	5.63592	58.2848	3.71989e-08	6.43259e-07	TRIM37	protein_coding	tripartite motif containing 37 [Source:HGNC Symbol;Acc:HGNC:7523]
ENSG00000276043	2.25947	3.86678	58.3284	3.76833e-08	6.51142e-07	UHRF1	protein_coding	ubiquitin like with PHD and ring finger domains 1 [Source:HGNC Symbol;Acc:HGNC:12556]
ENSG00000100629	1.10196	3.70722	58.1354	3.81111e-08	6.58036e-07	CEP128	protein_coding	centrosomal protein 128 [Source:HGNC Symbol;Acc:HGNC:20359]
ENSG00000168040	-0.97373	5.00741	58.016	3.88256e-08	6.69327e-07	FADD	protein_coding	Fas associated via death domain [Source:HGNC Symbol;Acc:HGNC:3573]
ENSG00000279249	6.19059	1.92938	56.5488	3.884e-08	6.69327e-07		lncRNA	novel transcript, antisense to CBLN1
ENSG00000166946	-0.799854	5.5743	58.011	3.8853e-08	6.69327e-07	CCNDBP1	protein_coding	cyclin D1 binding protein 1 [Source:HGNC Symbol;Acc:HGNC:1587]
ENSG00000180543	1.2471	5.92225	58.0001	3.89198e-08	6.69973e-07	TSPYL5	protein_coding	TSPY like 5 [Source:HGNC Symbol;Acc:HGNC:29367]
ENSG00000164879	2.90351	-0.53233	54.2769	3.89641e-08	6.70229e-07	CA3	protein_coding	carbonic anhydrase 3 [Source:HGNC Symbol;Acc:HGNC:1374]
ENSG00000279675	2.62607	0.84981	58.3156	3.90056e-08	6.70413e-07		TEC	TEC
ENSG00000236914	1.81715	1.06153	58.1405	3.90335e-08	6.70413e-07	LINC01852	lncRNA	long intergenic non-protein coding RNA 1852 [Source:HGNC Symbol;Acc:HGNC:52668]
ENSG00000136891	0.748449	5.64793	57.8817	3.96614e-08	6.80686e-07	TEX10	protein_coding	testis expressed 10 [Source:HGNC Symbol;Acc:HGNC:25988]
ENSG00000178607	-1.40444	6.8166	57.8739	3.97102e-08	6.8101e-07	ERN1	protein_coding	endoplasmic reticulum to nucleus signaling 1 [Source:HGNC Symbol;Acc:HGNC:3449]
ENSG00000196208	1.29557	7.73272	57.8276	4.00047e-08	6.85546e-07	GREB1	protein_coding	growth regulating estrogen receptor binding 1 [Source:HGNC Symbol;Acc:HGNC:24885]
ENSG00000014216	-0.981917	7.87934	57.7999	4.01815e-08	6.8806e-07	CAPN1	protein_coding	calpain 1 [Source:HGNC Symbol;Acc:HGNC:1476]
ENSG00000184378	1.68056	1.65844	57.8017	4.04566e-08	6.9225e-07	ACTRT3	protein_coding	actin related protein T3 [Source:HGNC Symbol;Acc:HGNC:24022]
ENSG00000119408	-1.38504	6.84296	57.707	4.07823e-08	6.97301e-07	NEK6	protein_coding	NIMA related kinase 6 [Source:HGNC Symbol;Acc:HGNC:7749]
ENSG00000183255	-0.807333	8.5437	57.7016	4.08171e-08	6.97373e-07	PTTG1IP	protein_coding	PTTG1 interacting protein [Source:HGNC Symbol;Acc:HGNC:13524]
ENSG00000021574	0.82708	6.10141	57.6824	4.09429e-08	6.98999e-07	SPAST	protein_coding	spastin [Source:HGNC Symbol;Acc:HGNC:11233]
ENSG00000182093	1.35823	4.46087	57.6712	4.10227e-08	6.99582e-07	GET1	protein_coding	guided entry of tail-anchored proteins factor 1 [Source:HGNC Symbol;Acc:HGNC:12790]
ENSG00000154065	2.1993	3.84718	57.7251	4.10383e-08	6.99582e-07	ANKRD29	protein_coding	ankyrin repeat domain 29 [Source:HGNC Symbol;Acc:HGNC:27110]
ENSG00000160588	-1.55448	4.30303	57.6034	4.14772e-08	7.06537e-07	MPZL3	protein_coding	myelin protein zero like 3 [Source:HGNC Symbol;Acc:HGNC:27279]
ENSG00000107338	-1.56643	3.47703	57.5924	4.15812e-08	7.0778e-07	SHB	protein_coding	SH2 domain containing adaptor protein B [Source:HGNC Symbol;Acc:HGNC:10838]
ENSG00000164733	-1.48446	9.74786	57.5788	4.16266e-08	7.08024e-07	CTSB	protein_coding	cathepsin B [Source:HGNC Symbol;Acc:HGNC:2527]
ENSG00000151320	1.77726	2.5522	57.5722	4.17615e-08	7.09791e-07	AKAP6	protein_coding	A-kinase anchoring protein 6 [Source:HGNC Symbol;Acc:HGNC:376]
ENSG00000095066	-1.2259	4.67573	57.5331	4.19404e-08	7.123e-07	HOOK2	protein_coding	hook microtubule tethering protein 2 [Source:HGNC Symbol;Acc:HGNC:19885]
ENSG00000160716	3.17483	-0.560554	54.6765	4.21137e-08	7.14711e-07	CHRNB2	protein_coding	cholinergic receptor nicotinic beta 2 subunit [Source:HGNC Symbol;Acc:HGNC:1962]
ENSG00000117632	1.16026	7.7988	57.4595	4.24295e-08	7.19536e-07	STMN1	protein_coding	stathmin 1 [Source:HGNC Symbol;Acc:HGNC:6510]
ENSG00000110719	-1.30415	5.25416	57.4395	4.25698e-08	7.20671e-07	TCIRG1	protein_coding	T cell immune regulator 1, ATPase H+ transporting V0 subunit a3 [Source:HGNC Symbol;Acc:HGNC:11647]
ENSG00000285967	1.56222	5.13656	57.4392	4.25706e-08	7.20671e-07	NIPBL-DT	lncRNA	NIPBL divergent transcript [Source:HGNC Symbol;Acc:HGNC:51293]
ENSG00000144815	1.23331	5.09059	57.4362	4.25912e-08	7.20671e-07	NXPE3	protein_coding	neurexophilin and PC-esterase domain family member 3 [Source:HGNC Symbol;Acc:HGNC:28238]
ENSG00000167105	-2.61088	3.99387	57.7277	4.27007e-08	7.2199e-07	TMEM92	protein_coding	transmembrane protein 92 [Source:HGNC Symbol;Acc:HGNC:26579]
ENSG00000147872	-1.71768	6.52245	57.3941	4.32212e-08	7.30249e-07	PLIN2	protein_coding	perilipin 2 [Source:HGNC Symbol;Acc:HGNC:248]
ENSG00000129465	-1.68589	2.08418	57.2985	4.37836e-08	7.39204e-07	RIPK3	protein_coding	receptor interacting serine/threonine kinase 3 [Source:HGNC Symbol;Acc:HGNC:10021]
ENSG00000074266	0.680644	4.46525	57.2232	4.40749e-08	7.43203e-07	EED	protein_coding	embryonic ectoderm development [Source:HGNC Symbol;Acc:HGNC:3188]
ENSG00000184363	-1.6409	5.26545	57.2215	4.40856e-08	7.43203e-07	PKP3	protein_coding	plakophilin 3 [Source:HGNC Symbol;Acc:HGNC:9025]
ENSG00000164061	1.49993	1.90172	57.2355	4.41545e-08	7.43815e-07	BSN	protein_coding	bassoon presynaptic cytomatrix protein [Source:HGNC Symbol;Acc:HGNC:1117]
ENSG00000167995	-2.75258	2.07582	57.265	4.4332e-08	7.46256e-07	BEST1	protein_coding	bestrophin 1 [Source:HGNC Symbol;Acc:HGNC:12703]
ENSG00000204876	-3.41502	-0.908814	44.337	4.44886e-08	7.47707e-07		lncRNA	novel transcript
ENSG00000102882	-1.13508	5.87057	57.1619	4.45059e-08	7.47707e-07	MAPK3	protein_coding	mitogen-activated protein kinase 3 [Source:HGNC Symbol;Acc:HGNC:6877]
ENSG00000196172	1.39017	4.05938	57.1626	4.45165e-08	7.47707e-07	ZNF681	protein_coding	zinc finger protein 681 [Source:HGNC Symbol;Acc:HGNC:26457]
ENSG00000167005	1.54792	6.15212	57.1226	4.47878e-08	7.51711e-07	NUDT21	protein_coding	nudix hydrolase 21 [Source:HGNC Symbol;Acc:HGNC:13870]
ENSG00000117791	1.43481	2.99995	57.1111	4.49257e-08	7.53471e-07	MTARC2	protein_coding	mitochondrial amidoxime reducing component 2 [Source:HGNC Symbol;Acc:HGNC:26064]
ENSG00000119915	-4.98972	-1.07275	44.7257	4.50618e-08	7.55199e-07	ELOVL3	protein_coding	ELOVL fatty acid elongase 3 [Source:HGNC Symbol;Acc:HGNC:18047]
ENSG00000196937	-1.91742	5.82547	57.2593	4.51606e-08	7.56298e-07	FAM3C	protein_coding	FAM3 metabolism regulating signaling molecule C [Source:HGNC Symbol;Acc:HGNC:18664]
ENSG00000163501	4.91913	7.03588	58.9925	4.55816e-08	7.62789e-07	IHH	protein_coding	Indian hedgehog signaling molecule [Source:HGNC Symbol;Acc:HGNC:5956]
ENSG00000006576	1.24133	5.68758	56.9724	4.58848e-08	7.67301e-07	PHTF2	protein_coding	putative homeodomain transcription factor 2 [Source:HGNC Symbol;Acc:HGNC:13411]
ENSG00000109084	1.86684	5.33591	57.1222	4.59674e-08	7.6812e-07	TMEM97	protein_coding	transmembrane protein 97 [Source:HGNC Symbol;Acc:HGNC:28106]
ENSG00000186298	0.910681	7.65891	56.9481	4.60643e-08	7.69177e-07	PPP1CC	protein_coding	protein phosphatase 1 catalytic subunit gamma [Source:HGNC Symbol;Acc:HGNC:9283]
ENSG00000198934	1.28212	2.18694	56.9532	4.61534e-08	7.701e-07	MAGEE1	protein_coding	MAGE family member E1 [Source:HGNC Symbol;Acc:HGNC:24934]
ENSG00000160190	-1.26537	4.07435	56.9337	4.6189e-08	7.70131e-07	SLC37A1	protein_coding	solute carrier family 37 member 1 [Source:HGNC Symbol;Acc:HGNC:11024]
ENSG00000165125	3.25373	1.60363	57.0808	4.6582e-08	7.76118e-07	TRPV6	protein_coding	transient receptor potential cation channel subfamily V member 6 [Source:HGNC Symbol;Acc:HGNC:14006]
ENSG00000172318	2.42219	2.16718	56.8087	4.73686e-08	7.88648e-07	B3GALT1	protein_coding	beta-1,3-galactosyltransferase 1 [Source:HGNC Symbol;Acc:HGNC:916]
ENSG00000151726	-1.47471	6.47305	56.7541	4.75297e-08	7.90752e-07	ACSL1	protein_coding	acyl-CoA synthetase long chain family member 1 [Source:HGNC Symbol;Acc:HGNC:3569]
ENSG00000148339	-0.913438	5.65305	56.7221	4.77765e-08	7.94279e-07	SLC25A25	protein_coding	solute carrier family 25 member 25 [Source:HGNC Symbol;Acc:HGNC:20663]
ENSG00000179632	-0.952838	6.4995	56.6938	4.79957e-08	7.97344e-07	MAF1	protein_coding	MAF1 homolog, negative regulator of RNA polymerase III [Source:HGNC Symbol;Acc:HGNC:24966]
ENSG00000155313	-1.03573	6.2888	56.6805	4.80988e-08	7.98476e-07	USP25	protein_coding	ubiquitin specific peptidase 25 [Source:HGNC Symbol;Acc:HGNC:12624]
ENSG00000161904	-0.916964	5.0177	56.6537	4.83117e-08	8.01427e-07	LEMD2	protein_coding	LEM domain nuclear envelope protein 2 [Source:HGNC Symbol;Acc:HGNC:21244]
ENSG00000044459	1.35402	5.53135	56.6364	4.8444e-08	8.03037e-07	CNTLN	protein_coding	centlein [Source:HGNC Symbol;Acc:HGNC:23432]
ENSG00000184731	-3.38741	6.328	57.783	4.85269e-08	8.03827e-07	FAM110C	protein_coding	family with sequence similarity 110 member C [Source:HGNC Symbol;Acc:HGNC:33340]
ENSG00000167114	-1.67714	5.62361	56.569	4.89791e-08	8.1073e-07	SLC27A4	protein_coding	solute carrier family 27 member 4 [Source:HGNC Symbol;Acc:HGNC:10998]
ENSG00000172123	1.08954	4.80628	56.5524	4.91106e-08	8.12317e-07	SLFN12	protein_coding	schlafen family member 12 [Source:HGNC Symbol;Acc:HGNC:25500]
ENSG00000196865	1.01014	7.0058	56.5394	4.92101e-08	8.13374e-07	NHLRC2	protein_coding	NHL repeat containing 2 [Source:HGNC Symbol;Acc:HGNC:24731]
ENSG00000100100	-2.57599	5.19339	57.0422	4.92613e-08	8.13631e-07	PIK3IP1	protein_coding	phosphoinositide-3-kinase interacting protein 1 [Source:HGNC Symbol;Acc:HGNC:24942]
ENSG00000121671	-0.949496	5.47567	56.521	4.93582e-08	8.14642e-07	CRY2	protein_coding	cryptochrome circadian regulator 2 [Source:HGNC Symbol;Acc:HGNC:2385]
ENSG00000153294	-5.1485	-1.0878	44.4319	5.01048e-08	8.26066e-07	ADGRF4	protein_coding	adhesion G protein-coupled receptor F4 [Source:HGNC Symbol;Acc:HGNC:19011]
ENSG00000075213	3.73729	3.95732	57.457	5.01227e-08	8.26066e-07	SEMA3A	protein_coding	semaphorin 3A [Source:HGNC Symbol;Acc:HGNC:10723]
ENSG00000196878	-5.28716	6.87717	58.3685	5.01664e-08	8.26189e-07	LAMB3	protein_coding	laminin subunit beta 3 [Source:HGNC Symbol;Acc:HGNC:6490]
ENSG00000107404	-1.30772	5.05646	56.4162	5.02083e-08	8.26282e-07	DVL1	protein_coding	dishevelled segment polarity protein 1 [Source:HGNC Symbol;Acc:HGNC:3084]
ENSG00000145536	3.58509	5.59158	57.6854	5.03123e-08	8.27397e-07	ADAMTS16	protein_coding	ADAM metallopeptidase with thrombospondin type 1 motif 16 [Source:HGNC Symbol;Acc:HGNC:17108]
ENSG00000257181	3.99809	2.79477	56.8502	5.17069e-08	8.4972e-07		lncRNA	novel transcript
ENSG00000198796	-4.90292	0.236827	43.5842	5.19499e-08	8.531e-07	ALPK2	protein_coding	alpha kinase 2 [Source:HGNC Symbol;Acc:HGNC:20565]
ENSG00000102879	-1.92841	4.60375	56.2003	5.22629e-08	8.57623e-07	CORO1A	protein_coding	coronin 1A [Source:HGNC Symbol;Acc:HGNC:2252]
ENSG00000168621	3.69974	-0.95373	47.5964	5.24758e-08	8.60497e-07	GDNF	protein_coding	glial cell derived neurotrophic factor [Source:HGNC Symbol;Acc:HGNC:4232]
ENSG00000104324	1.36202	5.84715	56.1182	5.26955e-08	8.63481e-07	CPQ	protein_coding	carboxypeptidase Q [Source:HGNC Symbol;Acc:HGNC:16910]
ENSG00000108506	0.841914	4.79414	56.0988	5.28659e-08	8.65651e-07	INTS2	protein_coding	integrator complex subunit 2 [Source:HGNC Symbol;Acc:HGNC:29241]
ENSG00000178996	0.920839	6.17281	56.0739	5.30776e-08	8.68494e-07	SNX18	protein_coding	sorting nexin 18 [Source:HGNC Symbol;Acc:HGNC:19245]
ENSG00000269289	2.51387	2.2311	56.1899	5.31189e-08	8.68548e-07		lncRNA	novel transcript, antisense to ZNF726
ENSG00000276600	-2.03621	2.67284	56.0536	5.3434e-08	8.72474e-07	RAB7B	protein_coding	RAB7B, member RAS oncogene family [Source:HGNC Symbol;Acc:HGNC:30513]
ENSG00000123892	2.31521	1.39893	56.155	5.34355e-08	8.72474e-07	RAB38	protein_coding	RAB38, member RAS oncogene family [Source:HGNC Symbol;Acc:HGNC:9776]
ENSG00000130558	3.72888	6.52932	57.5881	5.39931e-08	8.80948e-07	OLFM1	protein_coding	olfactomedin 1 [Source:HGNC Symbol;Acc:HGNC:17187]
ENSG00000143793	-1.25019	3.34907	55.9526	5.41842e-08	8.83435e-07	C1orf35	protein_coding	chromosome 1 open reading frame 35 [Source:HGNC Symbol;Acc:HGNC:19032]
ENSG00000112186	1.59204	4.88371	55.9069	5.45499e-08	8.88763e-07	CAP2	protein_coding	cyclase associated actin cytoskeleton regulatory protein 2 [Source:HGNC Symbol;Acc:HGNC:20039]
ENSG00000158201	-1.00732	3.6919	55.9039	5.45981e-08	8.88912e-07	ABHD3	protein_coding	abhydrolase domain containing 3, phospholipase [Source:HGNC Symbol;Acc:HGNC:18718]
ENSG00000128284	-1.89494	3.2762	55.8883	5.47883e-08	8.91375e-07	APOL3	protein_coding	apolipoprotein L3 [Source:HGNC Symbol;Acc:HGNC:14868]
ENSG00000112118	1.07647	6.55489	55.8529	5.50266e-08	8.94613e-07	MCM3	protein_coding	minichromosome maintenance complex component 3 [Source:HGNC Symbol;Acc:HGNC:6945]
ENSG00000075240	-1.23569	5.18287	55.8446	5.51057e-08	8.95261e-07	GRAMD4	protein_coding	GRAM domain containing 4 [Source:HGNC Symbol;Acc:HGNC:29113]
ENSG00000143493	0.719737	5.21897	55.825	5.52784e-08	8.97428e-07	INTS7	protein_coding	integrator complex subunit 7 [Source:HGNC Symbol;Acc:HGNC:24484]
ENSG00000205835	3.63617	2.51416	56.3179	5.53986e-08	8.98741e-07	GMNC	protein_coding	geminin coiled-coil domain containing [Source:HGNC Symbol;Acc:HGNC:40049]
ENSG00000145451	4.29591	-1.25502	45.3679	5.56393e-08	9.02004e-07	GLRA3	protein_coding	glycine receptor alpha 3 [Source:HGNC Symbol;Acc:HGNC:4328]
ENSG00000260293	2.19992	3.20741	55.7459	5.60878e-08	9.08631e-07		lncRNA	novel transcript, intronic to TBC1D24
ENSG00000141580	-0.796363	6.77131	55.7162	5.62709e-08	9.1095e-07	WDR45B	protein_coding	WD repeat domain 45B [Source:HGNC Symbol;Acc:HGNC:25072]
ENSG00000198400	-4.12917	0.0191372	47.03	5.71576e-08	9.24648e-07	NTRK1	protein_coding	neurotrophic receptor tyrosine kinase 1 [Source:HGNC Symbol;Acc:HGNC:8031]
ENSG00000146250	3.7638	1.4236	55.9452	5.75583e-08	9.30471e-07	PRSS35	protein_coding	serine protease 35 [Source:HGNC Symbol;Acc:HGNC:21387]
ENSG00000259070	2.67966	2.79456	55.6163	5.76495e-08	9.31286e-07	LINC00639	lncRNA	long intergenic non-protein coding RNA 639 [Source:HGNC Symbol;Acc:HGNC:27502]
ENSG00000069966	-1.05236	6.15663	55.5438	5.78833e-08	9.34401e-07	GNB5	protein_coding	G protein subunit beta 5 [Source:HGNC Symbol;Acc:HGNC:4401]
ENSG00000063180	2.33577	3.35139	55.5236	5.81516e-08	9.3807e-07	CA11	protein_coding	carbonic anhydrase 11 [Source:HGNC Symbol;Acc:HGNC:1370]
ENSG00000112183	1.71951	3.78527	55.4812	5.85168e-08	9.43294e-07	RBM24	protein_coding	RNA binding motif protein 24 [Source:HGNC Symbol;Acc:HGNC:21539]
ENSG00000267055	-5.38372	-0.983218	50.1253	5.91592e-08	9.52976e-07		lncRNA	novel transcript
ENSG00000186806	1.78935	0.255303	55.7295	5.92938e-08	9.54471e-07	VSIG10L	protein_coding	V-set and immunoglobulin domain containing 10 like [Source:HGNC Symbol;Acc:HGNC:27111]
ENSG00000105875	-1.34685	5.2423	55.3611	5.96504e-08	9.59535e-07	WDR91	protein_coding	WD repeat domain 91 [Source:HGNC Symbol;Acc:HGNC:24997]
ENSG00000204160	-1.26199	4.85092	55.3155	6.01068e-08	9.66196e-07	ZDHHC18	protein_coding	zinc finger DHHC-type palmitoyltransferase 18 [Source:HGNC Symbol;Acc:HGNC:20712]
ENSG00000284946	2.77849	0.121053	55.1358	6.04833e-08	9.71563e-07		protein_coding	novel protein
ENSG00000188522	-1.4028	3.89991	55.2745	6.0537e-08	9.71588e-07	FAM83G	protein_coding	family with sequence similarity 83 member G [Source:HGNC Symbol;Acc:HGNC:32554]
ENSG00000184557	-3.02099	5.41329	56.2129	6.057e-08	9.71588e-07	SOCS3	protein_coding	suppressor of cytokine signaling 3 [Source:HGNC Symbol;Acc:HGNC:19391]
ENSG00000196975	-2.69607	8.69088	55.7389	6.07436e-08	9.73689e-07	ANXA4	protein_coding	annexin A4 [Source:HGNC Symbol;Acc:HGNC:542]
ENSG00000198642	0.627521	7.08878	55.2037	6.12121e-08	9.8051e-07	KLHL9	protein_coding	kelch like family member 9 [Source:HGNC Symbol;Acc:HGNC:18732]
ENSG00000005189	1.76864	2.34341	55.1994	6.14911e-08	9.8429e-07	REXO5	protein_coding	RNA exonuclease 5 [Source:HGNC Symbol;Acc:HGNC:24661]
ENSG00000100418	-1.36141	5.56555	55.1572	6.16857e-08	9.86712e-07	DESI1	protein_coding	desumoylating isopeptidase 1 [Source:HGNC Symbol;Acc:HGNC:24577]
ENSG00000113739	2.88928	3.04921	55.3531	6.209e-08	9.92484e-07	STC2	protein_coding	stanniocalcin 2 [Source:HGNC Symbol;Acc:HGNC:11374]
ENSG00000107099	-1.68897	4.94284	55.0916	6.23706e-08	9.96271e-07	DOCK8	protein_coding	dedicator of cytokinesis 8 [Source:HGNC Symbol;Acc:HGNC:19191]
ENSG00000050820	-1.26256	6.01962	55.0737	6.25387e-08	9.97683e-07	BCAR1	protein_coding	BCAR1 scaffold protein, Cas family member [Source:HGNC Symbol;Acc:HGNC:971]
ENSG00000171448	0.972748	4.21238	55.0744	6.25464e-08	9.97683e-07	ZBTB26	protein_coding	zinc finger and BTB domain containing 26 [Source:HGNC Symbol;Acc:HGNC:23383]
ENSG00000100106	-1.58726	7.06167	55.0563	6.27178e-08	9.99718e-07	TRIOBP	protein_coding	TRIO and F-actin binding protein [Source:HGNC Symbol;Acc:HGNC:17009]
ENSG00000184216	-1.18962	6.24292	55.0278	6.30144e-08	1.00375e-06	IRAK1	protein_coding	interleukin 1 receptor associated kinase 1 [Source:HGNC Symbol;Acc:HGNC:6112]
ENSG00000162366	-3.61798	2.80021	55.4713	6.3197e-08	1.00595e-06	PDZK1IP1	protein_coding	PDZK1 interacting protein 1 [Source:HGNC Symbol;Acc:HGNC:16887]
ENSG00000273162	2.50385	-0.710593	53.3375	6.37142e-08	1.01348e-06		lncRNA	novel transcript
ENSG00000189362	1.1423	3.59247	54.9332	6.40406e-08	1.01796e-06	NEMP2	protein_coding	nuclear envelope integral membrane protein 2 [Source:HGNC Symbol;Acc:HGNC:33700]
ENSG00000231764	1.91858	4.50133	54.9348	6.51334e-08	1.03461e-06	DLX6-AS1	lncRNA	DLX6 antisense RNA 1 [Source:HGNC Symbol;Acc:HGNC:37151]
ENSG00000138162	-2.50842	5.41398	55.2934	6.53216e-08	1.03688e-06	TACC2	protein_coding	transforming acidic coiled-coil containing protein 2 [Source:HGNC Symbol;Acc:HGNC:11523]
ENSG00000135100	2.10022	0.503288	55.1785	6.56057e-08	1.03949e-06	HNF1A	protein_coding	HNF1 homeobox A [Source:HGNC Symbol;Acc:HGNC:11621]
ENSG00000099949	-1.1258	3.33366	54.7888	6.56093e-08	1.03949e-06	LZTR1	protein_coding	leucine zipper like transcription regulator 1 [Source:HGNC Symbol;Acc:HGNC:6742]
ENSG00000196177	-1.7029	5.86704	54.833	6.5643e-08	1.03949e-06	ACADSB	protein_coding	acyl-CoA dehydrogenase short/branched chain [Source:HGNC Symbol;Acc:HGNC:91]
ENSG00000131389	-1.70644	7.32556	54.8059	6.5668e-08	1.03949e-06	SLC6A6	protein_coding	solute carrier family 6 member 6 [Source:HGNC Symbol;Acc:HGNC:11052]
ENSG00000197586	-1.33698	5.37064	54.7394	6.60986e-08	1.04531e-06	ENTPD6	protein_coding	ectonucleoside triphosphate diphosphohydrolase 6 [Source:HGNC Symbol;Acc:HGNC:3368]
ENSG00000124507	2.09329	2.89801	54.7474	6.61275e-08	1.04531e-06	PACSIN1	protein_coding	protein kinase C and casein kinase substrate in neurons 1 [Source:HGNC Symbol;Acc:HGNC:8570]
ENSG00000133318	-0.924406	7.6311	54.7006	6.6519e-08	1.05077e-06	RTN3	protein_coding	reticulon 3 [Source:HGNC Symbol;Acc:HGNC:10469]
ENSG00000256552	2.74886	-0.696325	50.2509	6.70376e-08	1.05765e-06		transcribed_processed_pseudogene	ribosomal protein S24 (RPS24) pseudogene
ENSG00000172733	1.32062	1.94812	54.6746	6.70894e-08	1.05765e-06	PURG	protein_coding	purine rich element binding protein G [Source:HGNC Symbol;Acc:HGNC:17930]
ENSG00000184350	3.04144	1.48758	54.9389	6.70935e-08	1.05765e-06	MRGPRE	protein_coding	MAS related GPR family member E [Source:HGNC Symbol;Acc:HGNC:30694]
ENSG00000198420	1.17877	5.41035	54.6342	6.72567e-08	1.05949e-06	TCAF1	protein_coding	TRPM8 channel associated factor 1 [Source:HGNC Symbol;Acc:HGNC:22201]
ENSG00000164736	1.60175	7.47524	54.622	6.73929e-08	1.0609e-06	SOX17	protein_coding	SRY-box transcription factor 17 [Source:HGNC Symbol;Acc:HGNC:18122]
ENSG00000175697	1.47538	0.942177	54.7354	6.75192e-08	1.06216e-06	GPR156	protein_coding	G protein-coupled receptor 156 [Source:HGNC Symbol;Acc:HGNC:20844]
ENSG00000078053	1.45662	3.04273	54.6066	6.76429e-08	1.06337e-06	AMPH	protein_coding	amphiphysin [Source:HGNC Symbol;Acc:HGNC:471]
ENSG00000106443	0.888056	6.3069	54.5776	6.78907e-08	1.06653e-06	PHF14	protein_coding	PHD finger protein 14 [Source:HGNC Symbol;Acc:HGNC:22203]
ENSG00000161013	-1.40321	6.66109	54.5695	6.7982e-08	1.06723e-06	MGAT4B	protein_coding	alpha-1,3-mannosyl-glycoprotein 4-beta-N-acetylglucosaminyltransferase B [Source:HGNC Symbol;Acc:HGNC:7048]
ENSG00000175841	-5.18581	-1.71601	43.804	6.87469e-08	1.0785e-06	FAM172BP	processed_pseudogene	family with sequence similarity 172 member B, pseudogene [Source:HGNC Symbol;Acc:HGNC:34336]
ENSG00000221968	-1.46454	4.09379	54.4516	6.93637e-08	1.08743e-06	FADS3	protein_coding	fatty acid desaturase 3 [Source:HGNC Symbol;Acc:HGNC:3576]
ENSG00000164251	-1.8991	5.30822	54.4976	7.05278e-08	1.10492e-06	F2RL1	protein_coding	F2R like trypsin receptor 1 [Source:HGNC Symbol;Acc:HGNC:3538]
ENSG00000183696	-1.74997	2.95242	54.3498	7.06565e-08	1.10618e-06	UPP1	protein_coding	uridine phosphorylase 1 [Source:HGNC Symbol;Acc:HGNC:12576]
ENSG00000289123	-3.08173	-1.67725	44.1156	7.08208e-08	1.10772e-06		lncRNA	novel transcript
ENSG00000117984	-1.58044	7.56052	54.3209	7.08523e-08	1.10772e-06	CTSD	protein_coding	cathepsin D [Source:HGNC Symbol;Acc:HGNC:2529]
ENSG00000117425	3.27974	3.28605	54.7573	7.09629e-08	1.10869e-06	PTCH2	protein_coding	patched 2 [Source:HGNC Symbol;Acc:HGNC:9586]
ENSG00000101460	-1.71814	4.67197	54.2943	7.11839e-08	1.11138e-06	MAP1LC3A	protein_coding	microtubule associated protein 1 light chain 3 alpha [Source:HGNC Symbol;Acc:HGNC:6838]
ENSG00000065618	-5.56124	5.67119	56.128	7.12332e-08	1.11139e-06	COL17A1	protein_coding	collagen type XVII alpha 1 chain [Source:HGNC Symbol;Acc:HGNC:2194]
ENSG00000132953	0.861303	6.11174	54.2803	7.13333e-08	1.1122e-06	XPO4	protein_coding	exportin 4 [Source:HGNC Symbol;Acc:HGNC:17796]
ENSG00000258636	1.97408	2.35017	54.2928	7.14169e-08	1.11274e-06	LRFN5-DT	lncRNA	LRFN5 divergent transcript [Source:HGNC Symbol;Acc:HGNC:55444]
ENSG00000169752	3.23021	0.358166	53.469	7.17699e-08	1.11748e-06	NRG4	protein_coding	neuregulin 4 [Source:HGNC Symbol;Acc:HGNC:29862]
ENSG00000156802	1.30044	5.85262	54.2208	7.20457e-08	1.12101e-06	ATAD2	protein_coding	ATPase family AAA domain containing 2 [Source:HGNC Symbol;Acc:HGNC:30123]
ENSG00000171017	-1.62996	4.19706	54.1932	7.24057e-08	1.12584e-06	LRRC8E	protein_coding	leucine rich repeat containing 8 VRAC subunit E [Source:HGNC Symbol;Acc:HGNC:26272]
ENSG00000101265	1.90634	7.19141	54.4094	7.24928e-08	1.12643e-06	RASSF2	protein_coding	Ras association domain family member 2 [Source:HGNC Symbol;Acc:HGNC:9883]
ENSG00000132718	1.48356	5.65809	54.1753	7.25954e-08	1.12725e-06	SYT11	protein_coding	synaptotagmin 11 [Source:HGNC Symbol;Acc:HGNC:19239]
ENSG00000123329	-1.90051	2.75673	54.1864	7.27474e-08	1.12885e-06	ARHGAP9	protein_coding	Rho GTPase activating protein 9 [Source:HGNC Symbol;Acc:HGNC:14130]
ENSG00000108406	0.644862	6.54876	54.1272	7.31788e-08	1.13477e-06	DHX40	protein_coding	DEAH-box helicase 40 [Source:HGNC Symbol;Acc:HGNC:18018]
ENSG00000014257	-3.89973	5.42478	55.4475	7.40173e-08	1.14699e-06	ACP3	protein_coding	acid phosphatase 3 [Source:HGNC Symbol;Acc:HGNC:125]
ENSG00000214944	-1.64612	4.75926	54.0556	7.40789e-08	1.14717e-06	ARHGEF28	protein_coding	Rho guanine nucleotide exchange factor 28 [Source:HGNC Symbol;Acc:HGNC:30322]
ENSG00000131100	-0.768786	6.34364	54.0059	7.46776e-08	1.15566e-06	ATP6V1E1	protein_coding	ATPase H+ transporting V1 subunit E1 [Source:HGNC Symbol;Acc:HGNC:857]
ENSG00000177191	-2.03966	1.1098	54.2058	7.47766e-08	1.1564e-06	B3GNT8	protein_coding	UDP-GlcNAc:betaGal beta-1,3-N-acetylglucosaminyltransferase 8 [Source:HGNC Symbol;Acc:HGNC:24139]
ENSG00000111671	-2.01499	3.30626	53.9867	7.50334e-08	1.15959e-06	SPSB2	protein_coding	splA/ryanodine receptor domain and SOCS box containing 2 [Source:HGNC Symbol;Acc:HGNC:29522]
ENSG00000176153	-6.23354	0.622303	45.9055	7.51878e-08	1.16119e-06	GPX2	protein_coding	glutathione peroxidase 2 [Source:HGNC Symbol;Acc:HGNC:4554]
ENSG00000186020	0.800463	4.95655	53.9536	7.5336e-08	1.16269e-06	ZNF529	protein_coding	zinc finger protein 529 [Source:HGNC Symbol;Acc:HGNC:29328]
ENSG00000187601	1.03342	4.94616	53.9372	7.55449e-08	1.16513e-06	MAGEH1	protein_coding	MAGE family member H1 [Source:HGNC Symbol;Acc:HGNC:24092]
ENSG00000090674	-1.0734	3.7225	53.8951	7.61187e-08	1.17318e-06	MCOLN1	protein_coding	mucolipin TRP cation channel 1 [Source:HGNC Symbol;Acc:HGNC:13356]
ENSG00000276410	2.49235	5.28241	54.3553	7.61972e-08	1.1736e-06	H2BC3	protein_coding	H2B clustered histone 3 [Source:HGNC Symbol;Acc:HGNC:4751]
ENSG00000164403	-1.40437	4.33372	53.8704	7.64144e-08	1.17615e-06	SHROOM1	protein_coding	shroom family member 1 [Source:HGNC Symbol;Acc:HGNC:24084]
ENSG00000197879	-1.00053	7.95349	53.8617	7.6503e-08	1.17672e-06	MYO1C	protein_coding	myosin IC [Source:HGNC Symbol;Acc:HGNC:7597]
ENSG00000177311	1.08478	8.39281	53.832	7.68838e-08	1.18178e-06	ZBTB38	protein_coding	zinc finger and BTB domain containing 38 [Source:HGNC Symbol;Acc:HGNC:26636]
ENSG00000112079	-0.922412	5.86136	53.7147	7.84132e-08	1.20448e-06	STK38	protein_coding	serine/threonine kinase 38 [Source:HGNC Symbol;Acc:HGNC:17847]
ENSG00000272168	1.82017	4.65143	53.6909	7.94111e-08	1.21899e-06	CASC15	lncRNA	cancer susceptibility 15 [Source:HGNC Symbol;Acc:HGNC:28245]
ENSG00000235501	1.24559	2.15263	53.6526	7.9512e-08	1.21972e-06	CNN3-DT	lncRNA	CNN3 divergent transcript [Source:HGNC Symbol;Acc:HGNC:54176]
ENSG00000116133	-2.49264	7.38396	54.0815	7.97118e-08	1.22196e-06	DHCR24	protein_coding	24-dehydrocholesterol reductase [Source:HGNC Symbol;Acc:HGNC:2859]
ENSG00000051825	0.909003	5.27483	53.6129	7.97663e-08	1.22198e-06	MPHOSPH9	protein_coding	M-phase phosphoprotein 9 [Source:HGNC Symbol;Acc:HGNC:7215]
ENSG00000127838	-1.3882	5.83254	53.5868	8.01173e-08	1.22653e-06	PNKD	protein_coding	PNKD metallo-beta-lactamase domain containing [Source:HGNC Symbol;Acc:HGNC:9153]
ENSG00000270919	-10.5156	1.38578	67.4309	8.06676e-08	1.23413e-06		lncRNA	novel transcript, antisense to ARNT2
ENSG00000165115	1.14963	4.83281	53.5238	8.09774e-08	1.23724e-06	KIF27	protein_coding	kinesin family member 27 [Source:HGNC Symbol;Acc:HGNC:18632]
ENSG00000117906	1.01625	6.78657	53.5201	8.10198e-08	1.23724e-06	RCN2	protein_coding	reticulocalbin 2 [Source:HGNC Symbol;Acc:HGNC:9935]
ENSG00000091129	2.38357	5.41119	53.9831	8.10334e-08	1.23724e-06	NRCAM	protein_coding	neuronal cell adhesion molecule [Source:HGNC Symbol;Acc:HGNC:7994]
ENSG00000134775	2.31427	3.3237	53.5288	8.12291e-08	1.2394e-06	FHOD3	protein_coding	formin homology 2 domain containing 3 [Source:HGNC Symbol;Acc:HGNC:26178]
ENSG00000160087	-0.800973	5.34704	53.475	8.16402e-08	1.24484e-06	UBE2J2	protein_coding	ubiquitin conjugating enzyme E2 J2 [Source:HGNC Symbol;Acc:HGNC:19268]
ENSG00000154822	0.913879	4.24825	53.4615	8.18408e-08	1.24706e-06	PLCL2	protein_coding	phospholipase C like 2 [Source:HGNC Symbol;Acc:HGNC:9064]
ENSG00000081479	6.34345	1.42543	46.202	8.23274e-08	1.25364e-06	LRP2	protein_coding	LDL receptor related protein 2 [Source:HGNC Symbol;Acc:HGNC:6694]
ENSG00000128606	1.87181	3.74028	53.4258	8.23905e-08	1.25376e-06	LRRC17	protein_coding	leucine rich repeat containing 17 [Source:HGNC Symbol;Acc:HGNC:16895]
ENSG00000250846	3.87235	-1.13002	45.2931	8.2662e-08	1.25706e-06	EPHA5-AS1	lncRNA	EPHA5 antisense RNA 1 [Source:HGNC Symbol;Acc:HGNC:50602]
ENSG00000231991	-4.94511	3.40647	54.5667	8.28466e-08	1.25903e-06	ANXA2P2	processed_pseudogene	annexin A2 pseudogene 2 [Source:HGNC Symbol;Acc:HGNC:539]
ENSG00000169418	-2.7641	4.9397	53.7812	8.40606e-08	1.27631e-06	NPR1	protein_coding	natriuretic peptide receptor 1 [Source:HGNC Symbol;Acc:HGNC:7943]
ENSG00000226530	2.16529	0.300395	53.6173	8.40959e-08	1.27631e-06		lncRNA	novel transcript
ENSG00000248771	-3.29039	3.57755	53.7506	8.44129e-08	1.28027e-06	SMIM31	protein_coding	small integral membrane protein 31 [Source:HGNC Symbol;Acc:HGNC:49638]
ENSG00000116815	-1.57657	3.14916	53.2365	8.51014e-08	1.28986e-06	CD58	protein_coding	CD58 molecule [Source:HGNC Symbol;Acc:HGNC:1688]
ENSG00000185298	-1.29417	3.96353	53.2168	8.53056e-08	1.29209e-06	CCDC137	protein_coding	coiled-coil domain containing 137 [Source:HGNC Symbol;Acc:HGNC:33451]
ENSG00000112658	-1.13417	5.582	53.1672	8.59917e-08	1.30033e-06	SRF	protein_coding	serum response factor [Source:HGNC Symbol;Acc:HGNC:11291]
ENSG00000125148	-4.3136	7.09256	54.9255	8.59994e-08	1.30033e-06	MT2A	protein_coding	metallothionein 2A [Source:HGNC Symbol;Acc:HGNC:7406]
ENSG00000164695	-1.28758	4.37031	53.1665	8.60203e-08	1.30033e-06	CHMP4C	protein_coding	charged multivesicular body protein 4C [Source:HGNC Symbol;Acc:HGNC:30599]
ENSG00000177426	-0.972917	6.34123	53.1591	8.61077e-08	1.30079e-06	TGIF1	protein_coding	TGFB induced factor homeobox 1 [Source:HGNC Symbol;Acc:HGNC:11776]
ENSG00000156804	-2.35493	6.63011	53.5945	8.64341e-08	1.30465e-06	FBXO32	protein_coding	F-box protein 32 [Source:HGNC Symbol;Acc:HGNC:16731]
ENSG00000164128	3.25165	1.1735	53.3765	8.64777e-08	1.30465e-06	NPY1R	protein_coding	neuropeptide Y receptor Y1 [Source:HGNC Symbol;Acc:HGNC:7956]
ENSG00000260910	2.83194	-0.895228	50.261	8.73087e-08	1.31632e-06	SWINGN	lncRNA	SWI/SNF complex interacting GAS6 enhancer non-coding RNA [Source:HGNC Symbol;Acc:HGNC:43709]
ENSG00000115942	0.729731	5.33948	53.0225	8.81211e-08	1.32769e-06	ORC2	protein_coding	origin recognition complex subunit 2 [Source:HGNC Symbol;Acc:HGNC:8488]
ENSG00000078177	0.947667	5.86151	53.0109	8.82938e-08	1.32942e-06	N4BP2	protein_coding	NEDD4 binding protein 2 [Source:HGNC Symbol;Acc:HGNC:29851]
ENSG00000179750	2.84654	2.71509	53.0675	8.9512e-08	1.34687e-06	APOBEC3B	protein_coding	apolipoprotein B mRNA editing enzyme catalytic subunit 3B [Source:HGNC Symbol;Acc:HGNC:17352]
ENSG00000204344	-0.985017	2.87378	52.918	8.98055e-08	1.3504e-06	STK19	protein_coding	serine/threonine kinase 19 [Source:HGNC Symbol;Acc:HGNC:11398]
ENSG00000136450	1.24362	6.61805	52.8998	8.99728e-08	1.35202e-06	SRSF1	protein_coding	serine and arginine rich splicing factor 1 [Source:HGNC Symbol;Acc:HGNC:10780]
ENSG00000108219	-1.11215	7.48563	52.8611	9.05665e-08	1.36005e-06	TSPAN14	protein_coding	tetraspanin 14 [Source:HGNC Symbol;Acc:HGNC:23303]
ENSG00000164591	3.25038	-0.296206	50.9082	9.09439e-08	1.36482e-06	MYOZ3	protein_coding	myozenin 3 [Source:HGNC Symbol;Acc:HGNC:18565]
ENSG00000162542	-1.0972	4.47891	52.8326	9.10259e-08	1.36515e-06	TMCO4	protein_coding	transmembrane and coiled-coil domains 4 [Source:HGNC Symbol;Acc:HGNC:27393]
ENSG00000102053	1.12393	2.85207	52.8191	9.1321e-08	1.36868e-06	ZC3H12B	protein_coding	zinc finger CCCH-type containing 12B [Source:HGNC Symbol;Acc:HGNC:17407]
ENSG00000164022	-2.28252	7.06394	53.2216	9.1475e-08	1.37008e-06	AIMP1	protein_coding	aminoacyl tRNA synthetase complex interacting multifunctional protein 1 [Source:HGNC Symbol;Acc:HGNC:10648]
ENSG00000245105	1.63619	1.89053	52.8186	9.16434e-08	1.37171e-06	A2M-AS1	lncRNA	A2M antisense RNA 1 [Source:HGNC Symbol;Acc:HGNC:27057]
ENSG00000156504	1.44654	5.25249	52.7845	9.17539e-08	1.37246e-06	PABIR2	protein_coding	PABIR family member 2 [Source:HGNC Symbol;Acc:HGNC:30490]
ENSG00000146350	1.32899	4.19695	52.7773	9.18867e-08	1.37296e-06	TBC1D32	protein_coding	TBC1 domain family member 32 [Source:HGNC Symbol;Acc:HGNC:21485]
ENSG00000259969	2.52789	0.569226	53.0916	9.19074e-08	1.37296e-06		lncRNA	novel transcript, overlapping C14orf37
ENSG00000177108	4.32683	-1.2922	44.6673	9.28998e-08	1.38687e-06	ZDHHC22	protein_coding	zinc finger DHHC-type palmitoyltransferase 22 [Source:HGNC Symbol;Acc:HGNC:20106]
ENSG00000176273	1.12124	3.02788	52.6324	9.42437e-08	1.40602e-06	SLC35G1	protein_coding	solute carrier family 35 member G1 [Source:HGNC Symbol;Acc:HGNC:26607]
ENSG00000130203	-1.92656	7.38781	52.7897	9.48652e-08	1.41437e-06	APOE	protein_coding	apolipoprotein E [Source:HGNC Symbol;Acc:HGNC:613]
ENSG00000143171	2.40658	1.39501	52.6502	9.58046e-08	1.42744e-06	RXRG	protein_coding	retinoid X receptor gamma [Source:HGNC Symbol;Acc:HGNC:10479]
ENSG00000011677	2.4964	3.23792	52.6728	9.58691e-08	1.42747e-06	GABRA3	protein_coding	gamma-aminobutyric acid type A receptor subunit alpha3 [Source:HGNC Symbol;Acc:HGNC:4077]
ENSG00000152465	1.05244	5.05634	52.5075	9.61863e-08	1.43126e-06	NMT2	protein_coding	N-myristoyltransferase 2 [Source:HGNC Symbol;Acc:HGNC:7858]
ENSG00000238227	-0.918149	5.29277	52.4756	9.67096e-08	1.43811e-06	TMEM250	protein_coding	transmembrane protein 250 [Source:HGNC Symbol;Acc:HGNC:31009]
ENSG00000026025	1.72587	11.8443	52.4701	9.67969e-08	1.43847e-06	VIM	protein_coding	vimentin [Source:HGNC Symbol;Acc:HGNC:12692]
ENSG00000172663	-1.36616	4.33454	52.4498	9.71609e-08	1.44294e-06	TMEM134	protein_coding	transmembrane protein 134 [Source:HGNC Symbol;Acc:HGNC:26142]
ENSG00000033327	-1.52247	5.75119	52.4342	9.73944e-08	1.44547e-06	GAB2	protein_coding	GRB2 associated binding protein 2 [Source:HGNC Symbol;Acc:HGNC:14458]
ENSG00000136122	1.07701	3.34973	52.4077	9.78958e-08	1.45196e-06	BORA	protein_coding	BORA aurora kinase A activator [Source:HGNC Symbol;Acc:HGNC:24724]
ENSG00000181284	-1.50751	2.89668	52.3303	9.92838e-08	1.47159e-06	TMEM102	protein_coding	transmembrane protein 102 [Source:HGNC Symbol;Acc:HGNC:26722]
ENSG00000277224	1.99104	6.21089	52.6398	9.97226e-08	1.47646e-06	H2BC7	protein_coding	H2B clustered histone 7 [Source:HGNC Symbol;Acc:HGNC:4752]
ENSG00000060491	-1.2525	5.2267	52.295	9.97418e-08	1.47646e-06	OGFR	protein_coding	opioid growth factor receptor [Source:HGNC Symbol;Acc:HGNC:15768]
ENSG00000149499	-0.964997	5.03521	52.2617	1.00314e-07	1.48397e-06	EML3	protein_coding	EMAP like 3 [Source:HGNC Symbol;Acc:HGNC:26666]
ENSG00000015153	1.05285	4.8546	52.2531	1.00459e-07	1.48516e-06	YAF2	protein_coding	YY1 associated factor 2 [Source:HGNC Symbol;Acc:HGNC:17363]
ENSG00000107745	-0.915059	6.01996	52.2437	1.00615e-07	1.48649e-06	MICU1	protein_coding	mitochondrial calcium uptake 1 [Source:HGNC Symbol;Acc:HGNC:1530]
ENSG00000187609	-1.41138	3.35648	52.226	1.01004e-07	1.49128e-06	EXD3	protein_coding	exonuclease 3'-5' domain containing 3 [Source:HGNC Symbol;Acc:HGNC:26023]
ENSG00000196954	-1.10703	5.38448	52.2163	1.01091e-07	1.4916e-06	CASP4	protein_coding	caspase 4 [Source:HGNC Symbol;Acc:HGNC:1505]
ENSG00000163214	0.799136	5.66665	52.1939	1.01476e-07	1.49631e-06	DHX57	protein_coding	DExH-box helicase 57 [Source:HGNC Symbol;Acc:HGNC:20086]
ENSG00000146776	1.04083	4.31206	52.1836	1.01673e-07	1.49825e-06	ATXN7L1	protein_coding	ataxin 7 like 1 [Source:HGNC Symbol;Acc:HGNC:22210]
ENSG00000204580	-1.30617	7.55807	52.1704	1.01884e-07	1.5004e-06	DDR1	protein_coding	discoidin domain receptor tyrosine kinase 1 [Source:HGNC Symbol;Acc:HGNC:2730]
ENSG00000163817	-2.65967	1.1449	52.5819	1.02099e-07	1.50258e-06	SLC6A20	protein_coding	solute carrier family 6 member 20 [Source:HGNC Symbol;Acc:HGNC:30927]
ENSG00000092621	2.53131	4.65884	52.5612	1.0284e-07	1.51251e-06	PHGDH	protein_coding	phosphoglycerate dehydrogenase [Source:HGNC Symbol;Acc:HGNC:8923]
ENSG00000101463	2.15755	1.61682	52.1895	1.02922e-07	1.51275e-06	SYNDIG1	protein_coding	synapse differentiation inducing 1 [Source:HGNC Symbol;Acc:HGNC:15885]
ENSG00000170340	-0.9137	5.82152	52.105	1.03033e-07	1.51341e-06	B3GNT2	protein_coding	UDP-GlcNAc:betaGal beta-1,3-N-acetylglucosaminyltransferase 2 [Source:HGNC Symbol;Acc:HGNC:15629]
ENSG00000183770	1.52218	6.32461	52.0552	1.03917e-07	1.52541e-06	FOXL2	protein_coding	forkhead box L2 [Source:HGNC Symbol;Acc:HGNC:1092]
ENSG00000105642	2.59514	2.36052	52.0979	1.04006e-07	1.52573e-06	KCNN1	protein_coding	potassium calcium-activated channel subfamily N member 1 [Source:HGNC Symbol;Acc:HGNC:6290]
ENSG00000139132	-1.55695	6.2907	52.0007	1.04892e-07	1.53774e-06	FGD4	protein_coding	FYVE, RhoGEF and PH domain containing 4 [Source:HGNC Symbol;Acc:HGNC:19125]
ENSG00000151503	0.95419	5.32392	51.9739	1.05378e-07	1.54387e-06	NCAPD3	protein_coding	non-SMC condensin II complex subunit D3 [Source:HGNC Symbol;Acc:HGNC:28952]
ENSG00000181450	1.21424	4.91052	51.951	1.05796e-07	1.54886e-06	ZNF678	protein_coding	zinc finger protein 678 [Source:HGNC Symbol;Acc:HGNC:28652]
ENSG00000166579	-0.789852	5.53369	51.9476	1.05854e-07	1.54886e-06	NDEL1	protein_coding	nudE neurodevelopment protein 1 like 1 [Source:HGNC Symbol;Acc:HGNC:17620]
ENSG00000179859	-1.53681	2.69502	51.9454	1.06144e-07	1.55212e-06	RNF227	protein_coding	ring finger protein 227 [Source:HGNC Symbol;Acc:HGNC:27571]
ENSG00000265206	-3.29936	-0.414268	48.8776	1.06467e-07	1.55476e-06	MIR142HG	lncRNA	MIR142 host genes [Source:HGNC Symbol;Acc:HGNC:55980]
ENSG00000006007	0.646583	6.28255	51.912	1.06503e-07	1.55476e-06	GDE1	protein_coding	glycerophosphodiester phosphodiesterase 1 [Source:HGNC Symbol;Acc:HGNC:29644]
ENSG00000051620	-1.26703	6.19896	51.905	1.06632e-07	1.55476e-06	HEBP2	protein_coding	heme binding protein 2 [Source:HGNC Symbol;Acc:HGNC:15716]
ENSG00000174151	-0.916064	4.33521	51.9056	1.06644e-07	1.55476e-06	CYB561D1	protein_coding	cytochrome b561 family member D1 [Source:HGNC Symbol;Acc:HGNC:26804]
ENSG00000289305	-3.78369	-0.477632	47.0614	1.06666e-07	1.55476e-06		lncRNA	novel transcript
ENSG00000178233	3.47313	-2.30768	41.5479	1.07279e-07	1.56215e-06	TMEM151B	protein_coding	transmembrane protein 151B [Source:HGNC Symbol;Acc:HGNC:21315]
ENSG00000183186	3.39647	1.08745	52.1905	1.0731e-07	1.56215e-06	C2CD4C	protein_coding	C2 calcium dependent domain containing 4C [Source:HGNC Symbol;Acc:HGNC:29417]
ENSG00000224389	-3.4297	3.68095	52.331	1.07411e-07	1.56263e-06	C4B	protein_coding	complement C4B (Chido blood group) [Source:HGNC Symbol;Acc:HGNC:1324]
ENSG00000187513	3.43043	4.91628	52.8642	1.07646e-07	1.56505e-06	GJA4	protein_coding	gap junction protein alpha 4 [Source:HGNC Symbol;Acc:HGNC:4278]
ENSG00000197614	-6.00203	4.92592	53.5719	1.08146e-07	1.57132e-06	MFAP5	protein_coding	microfibril associated protein 5 [Source:HGNC Symbol;Acc:HGNC:29673]
ENSG00000145623	-1.58401	6.42922	51.7677	1.0918e-07	1.58533e-06	OSMR	protein_coding	oncostatin M receptor [Source:HGNC Symbol;Acc:HGNC:8507]
ENSG00000119326	-1.17035	6.58043	51.7401	1.09699e-07	1.59185e-06	CTNNAL1	protein_coding	catenin alpha like 1 [Source:HGNC Symbol;Acc:HGNC:2512]
ENSG00000147724	-3.21874	-2.02762	38.9666	1.09826e-07	1.59269e-06	FAM135B	protein_coding	family with sequence similarity 135 member B [Source:HGNC Symbol;Acc:HGNC:28029]
ENSG00000100325	-0.834168	5.62432	51.6588	1.11248e-07	1.61228e-06	ASCC2	protein_coding	activating signal cointegrator 1 complex subunit 2 [Source:HGNC Symbol;Acc:HGNC:24103]
ENSG00000057019	0.864745	7.238	51.6373	1.11659e-07	1.61722e-06	DCBLD2	protein_coding	discoidin, CUB and LCCL domain containing 2 [Source:HGNC Symbol;Acc:HGNC:24627]
ENSG00000106605	-0.961277	5.30139	51.6296	1.11811e-07	1.61839e-06	BLVRA	protein_coding	biliverdin reductase A [Source:HGNC Symbol;Acc:HGNC:1062]
ENSG00000226564	-5.03893	-1.02747	46.5299	1.11946e-07	1.61931e-06	FTH1P20	processed_pseudogene	ferritin heavy chain 1 pseudogene 20 [Source:HGNC Symbol;Acc:HGNC:37639]
ENSG00000138356	-5.35135	5.41251	53.3419	1.12065e-07	1.61967e-06	AOX1	protein_coding	aldehyde oxidase 1 [Source:HGNC Symbol;Acc:HGNC:553]
ENSG00000116871	-1.61907	6.70242	51.6389	1.12112e-07	1.61967e-06	MAP7D1	protein_coding	MAP7 domain containing 1 [Source:HGNC Symbol;Acc:HGNC:25514]
ENSG00000039560	1.67747	7.41899	51.7189	1.12331e-07	1.6218e-06	RAI14	protein_coding	retinoic acid induced 14 [Source:HGNC Symbol;Acc:HGNC:14873]
ENSG00000165194	2.37599	5.2548	52.0277	1.12547e-07	1.62389e-06	PCDH19	protein_coding	protocadherin 19 [Source:HGNC Symbol;Acc:HGNC:14270]
ENSG00000233276	-3.70741	3.89756	52.4269	1.12702e-07	1.62511e-06	GPX1	protein_coding	glutathione peroxidase 1 [Source:HGNC Symbol;Acc:HGNC:4553]
ENSG00000288917	2.35875	0.055762	51.9516	1.12927e-07	1.62732e-06		lncRNA	novel transcript
ENSG00000166206	1.8636	3.60093	51.5429	1.13564e-07	1.63547e-06	GABRB3	protein_coding	gamma-aminobutyric acid type A receptor subunit beta3 [Source:HGNC Symbol;Acc:HGNC:4083]
ENSG00000126259	3.42399	-0.55335	45.4606	1.14099e-07	1.64203e-06	KIRREL2	protein_coding	kirre like nephrin family adhesion molecule 2 [Source:HGNC Symbol;Acc:HGNC:18816]
ENSG00000175215	-1.12477	7.98616	51.5088	1.14164e-07	1.64203e-06	CTDSP2	protein_coding	CTD small phosphatase 2 [Source:HGNC Symbol;Acc:HGNC:17077]
ENSG00000109586	1.18123	6.67145	51.4705	1.14923e-07	1.65191e-06	GALNT7	protein_coding	polypeptide N-acetylgalactosaminyltransferase 7 [Source:HGNC Symbol;Acc:HGNC:4129]
ENSG00000138593	-1.29778	7.74782	51.4605	1.15122e-07	1.65373e-06	SECISBP2L	protein_coding	SECIS binding protein 2 like [Source:HGNC Symbol;Acc:HGNC:28997]
ENSG00000240849	-1.1092	5.33767	51.4554	1.15227e-07	1.65406e-06	PEDS1	protein_coding	plasmanylethanolamine desaturase 1 [Source:HGNC Symbol;Acc:HGNC:16735]
ENSG00000290915	3.46788	-0.0560662	47.0811	1.1529e-07	1.65406e-06		lncRNA	kallikrein pseudogene 1 [Source:NCBI gene (formerly Entrezgene);Acc:606293]
ENSG00000171729	-1.24911	3.29463	51.4363	1.15708e-07	1.65708e-06	TMEM51	protein_coding	transmembrane protein 51 [Source:HGNC Symbol;Acc:HGNC:25488]
ENSG00000137312	-0.853031	6.79626	51.4287	1.15755e-07	1.65708e-06	FLOT1	protein_coding	flotillin 1 [Source:HGNC Symbol;Acc:HGNC:3757]
ENSG00000225614	2.43345	4.88506	51.8627	1.1577e-07	1.65708e-06	ZNF469	protein_coding	zinc finger protein 469 [Source:HGNC Symbol;Acc:HGNC:23216]
ENSG00000148719	-0.696705	5.76809	51.427	1.15791e-07	1.65708e-06	DNAJB12	protein_coding	DnaJ heat shock protein family (Hsp40) member B12 [Source:HGNC Symbol;Acc:HGNC:14891]
ENSG00000115884	-1.97205	6.21289	51.7329	1.16316e-07	1.66304e-06	SDC1	protein_coding	syndecan 1 [Source:HGNC Symbol;Acc:HGNC:10658]
ENSG00000005001	-2.6374	1.38787	51.5935	1.16353e-07	1.66304e-06	PRSS22	protein_coding	serine protease 22 [Source:HGNC Symbol;Acc:HGNC:14368]
ENSG00000103175	3.23987	4.22861	52.2147	1.16835e-07	1.66888e-06	WFDC1	protein_coding	WAP four-disulfide core domain 1 [Source:HGNC Symbol;Acc:HGNC:15466]
ENSG00000197870	-4.97698	-0.0950177	43.2587	1.177e-07	1.68018e-06	PRB3	protein_coding	proline rich protein BstNI subfamily 3 [Source:HGNC Symbol;Acc:HGNC:9339]
ENSG00000124107	-3.3947	7.5695	52.3227	1.17787e-07	1.68038e-06	SLPI	protein_coding	secretory leukocyte peptidase inhibitor [Source:HGNC Symbol;Acc:HGNC:11092]
ENSG00000177694	1.32529	5.51724	51.3118	1.18122e-07	1.68411e-06	NAALADL2	protein_coding	N-acetylated alpha-linked acidic dipeptidase like 2 [Source:HGNC Symbol;Acc:HGNC:23219]
ENSG00000136448	-0.987661	7.01396	51.2998	1.18367e-07	1.68655e-06	NMT1	protein_coding	N-myristoyltransferase 1 [Source:HGNC Symbol;Acc:HGNC:7857]
ENSG00000171681	0.896817	7.51051	51.293	1.18507e-07	1.68749e-06	ATF7IP	protein_coding	activating transcription factor 7 interacting protein [Source:HGNC Symbol;Acc:HGNC:20092]
ENSG00000162521	0.66203	8.18824	51.2796	1.18782e-07	1.69035e-06	RBBP4	protein_coding	RB binding protein 4, chromatin remodeling factor [Source:HGNC Symbol;Acc:HGNC:9887]
ENSG00000061273	-1.45803	6.60404	51.2559	1.19271e-07	1.6952e-06	HDAC7	protein_coding	histone deacetylase 7 [Source:HGNC Symbol;Acc:HGNC:14067]
ENSG00000182197	0.985724	6.05557	51.2525	1.19343e-07	1.6952e-06	EXT1	protein_coding	exostosin glycosyltransferase 1 [Source:HGNC Symbol;Acc:HGNC:3512]
ENSG00000175416	-1.32668	5.14167	51.2528	1.19346e-07	1.6952e-06	CLTB	protein_coding	clathrin light chain B [Source:HGNC Symbol;Acc:HGNC:2091]
ENSG00000069275	1.02696	9.38723	51.196	1.20516e-07	1.71076e-06	NUCKS1	protein_coding	nuclear casein kinase and cyclin dependent kinase substrate 1 [Source:HGNC Symbol;Acc:HGNC:29923]
ENSG00000156858	-0.961202	4.63246	51.1929	1.20598e-07	1.71085e-06	PRR14	protein_coding	proline rich 14 [Source:HGNC Symbol;Acc:HGNC:28458]
ENSG00000173757	-0.902288	6.23594	51.1819	1.20812e-07	1.71282e-06	STAT5B	protein_coding	signal transducer and activator of transcription 5B [Source:HGNC Symbol;Acc:HGNC:11367]
ENSG00000111275	-1.29699	6.03109	51.1615	1.2124e-07	1.71783e-06	ALDH2	protein_coding	aldehyde dehydrogenase 2 family member [Source:HGNC Symbol;Acc:HGNC:404]
ENSG00000105664	-11.5023	6.74652	44.623	1.21465e-07	1.71995e-06	COMP	protein_coding	cartilage oligomeric matrix protein [Source:HGNC Symbol;Acc:HGNC:2227]
ENSG00000166037	0.816104	6.03341	51.1102	1.22325e-07	1.73106e-06	CEP57	protein_coding	centrosomal protein 57 [Source:HGNC Symbol;Acc:HGNC:30794]
ENSG00000114631	2.18431	4.84695	51.4548	1.2281e-07	1.73684e-06	PODXL2	protein_coding	podocalyxin like 2 [Source:HGNC Symbol;Acc:HGNC:17936]
ENSG00000165997	1.12585	7.13707	51.0514	1.2358e-07	1.74665e-06	ARL5B	protein_coding	ADP ribosylation factor like GTPase 5B [Source:HGNC Symbol;Acc:HGNC:23052]
ENSG00000165591	-1.37728	3.07234	51.0406	1.23957e-07	1.7509e-06	FAAH2	protein_coding	fatty acid amide hydrolase 2 [Source:HGNC Symbol;Acc:HGNC:26440]
ENSG00000227619	-4.05043	-0.832359	41.437	1.25055e-07	1.7653e-06		lncRNA	novel transcript
ENSG00000248479	3.79176	-1.29603	41.383	1.25201e-07	1.76628e-06		lncRNA	novel transcript
ENSG00000184117	0.855223	5.69805	50.9557	1.25656e-07	1.7716e-06	NIPSNAP1	protein_coding	nipsnap homolog 1 [Source:HGNC Symbol;Acc:HGNC:7827]
ENSG00000123975	1.71658	4.23488	50.9471	1.25889e-07	1.77378e-06	CKS2	protein_coding	CDC28 protein kinase regulatory subunit 2 [Source:HGNC Symbol;Acc:HGNC:2000]
ENSG00000284194	-1.56027	3.64435	50.9438	1.26006e-07	1.77434e-06	SCO2	protein_coding	synthesis of cytochrome C oxidase 2 [Source:HGNC Symbol;Acc:HGNC:10604]
ENSG00000006704	-0.985456	4.85865	50.8806	1.27321e-07	1.79175e-06	GTF2IRD1	protein_coding	GTF2I repeat domain containing 1 [Source:HGNC Symbol;Acc:HGNC:4661]
ENSG00000149573	-2.65392	7.81312	51.3874	1.27564e-07	1.79407e-06	MPZL2	protein_coding	myelin protein zero like 2 [Source:HGNC Symbol;Acc:HGNC:3496]
ENSG00000173221	-2.19124	4.58193	51.0755	1.28395e-07	1.80465e-06	GLRX	protein_coding	glutaredoxin [Source:HGNC Symbol;Acc:HGNC:4330]
ENSG00000120075	-1.51119	4.71419	50.784	1.29496e-07	1.81822e-06	HOXB5	protein_coding	homeobox B5 [Source:HGNC Symbol;Acc:HGNC:5116]
ENSG00000158623	1.04784	5.81274	50.7802	1.29556e-07	1.81822e-06	COPG2	protein_coding	COPI coat complex subunit gamma 2 [Source:HGNC Symbol;Acc:HGNC:2237]
ENSG00000091483	1.43562	6.83056	50.7773	1.29622e-07	1.81822e-06	FH	protein_coding	fumarate hydratase [Source:HGNC Symbol;Acc:HGNC:3700]
ENSG00000162062	1.8958	1.75517	50.8258	1.29679e-07	1.81822e-06	TEDC2	protein_coding	tubulin epsilon and delta complex 2 [Source:HGNC Symbol;Acc:HGNC:25849]
ENSG00000108846	-3.19497	6.12228	51.7276	1.29953e-07	1.8206e-06	ABCC3	protein_coding	ATP binding cassette subfamily C member 3 [Source:HGNC Symbol;Acc:HGNC:54]
ENSG00000104635	-2.97904	8.14994	51.5765	1.3004e-07	1.8206e-06	SLC39A14	protein_coding	solute carrier family 39 member 14 [Source:HGNC Symbol;Acc:HGNC:20858]
ENSG00000118985	-1.95821	5.49425	50.9982	1.30088e-07	1.8206e-06	ELL2	protein_coding	elongation factor for RNA polymerase II 2 [Source:HGNC Symbol;Acc:HGNC:17064]
ENSG00000154917	1.47362	2.3172	50.758	1.30409e-07	1.82396e-06	RAB6B	protein_coding	RAB6B, member RAS oncogene family [Source:HGNC Symbol;Acc:HGNC:14902]
ENSG00000162620	2.23781	1.37816	50.827	1.30633e-07	1.82598e-06	LRRIQ3	protein_coding	leucine rich repeats and IQ motif containing 3 [Source:HGNC Symbol;Acc:HGNC:28318]
ENSG00000091136	-1.19838	8.94719	50.7174	1.30984e-07	1.82976e-06	LAMB1	protein_coding	laminin subunit beta 1 [Source:HGNC Symbol;Acc:HGNC:6486]
ENSG00000101825	2.52911	6.59123	51.3717	1.32099e-07	1.844e-06	MXRA5	protein_coding	matrix remodeling associated 5 [Source:HGNC Symbol;Acc:HGNC:7539]
ENSG00000145808	2.17874	5.38954	51.0355	1.32165e-07	1.844e-06	ADAMTS19	protein_coding	ADAM metallopeptidase with thrombospondin type 1 motif 19 [Source:HGNC Symbol;Acc:HGNC:17111]
ENSG00000140368	-2.31761	2.15785	50.7079	1.32487e-07	1.84737e-06	PSTPIP1	protein_coding	proline-serine-threonine phosphatase interacting protein 1 [Source:HGNC Symbol;Acc:HGNC:9580]
ENSG00000249307	-3.17038	1.49352	50.8884	1.32765e-07	1.85012e-06	LINC01088	lncRNA	long intergenic non-protein coding RNA 1088 [Source:HGNC Symbol;Acc:HGNC:49148]
ENSG00000173726	0.795924	8.03791	50.6261	1.33089e-07	1.8535e-06	TOMM20	protein_coding	translocase of outer mitochondrial membrane 20 [Source:HGNC Symbol;Acc:HGNC:20947]
ENSG00000175175	1.94132	1.33443	50.6961	1.33641e-07	1.86006e-06	PPM1E	protein_coding	protein phosphatase, Mg2+/Mn2+ dependent 1E [Source:HGNC Symbol;Acc:HGNC:19322]
ENSG00000149548	1.30829	2.50713	50.6019	1.33894e-07	1.86206e-06	CCDC15	protein_coding	coiled-coil domain containing 15 [Source:HGNC Symbol;Acc:HGNC:25798]
ENSG00000138166	-1.79113	3.2361	50.5974	1.33948e-07	1.86206e-06	DUSP5	protein_coding	dual specificity phosphatase 5 [Source:HGNC Symbol;Acc:HGNC:3071]
ENSG00000110619	-0.879832	5.17513	50.5816	1.34136e-07	1.86353e-06	CARS1	protein_coding	cysteinyl-tRNA synthetase 1 [Source:HGNC Symbol;Acc:HGNC:1493]
ENSG00000179256	6.13565	0.164804	43.1175	1.34263e-07	1.86416e-06	SMCO3	protein_coding	single-pass membrane protein with coiled-coil domains 3 [Source:HGNC Symbol;Acc:HGNC:34401]
ENSG00000277075	1.80226	7.25137	50.7244	1.35201e-07	1.87605e-06	H2AC8	protein_coding	H2A clustered histone 8 [Source:HGNC Symbol;Acc:HGNC:4724]
ENSG00000078043	0.758522	5.83585	50.5065	1.35903e-07	1.88464e-06	PIAS2	protein_coding	protein inhibitor of activated STAT 2 [Source:HGNC Symbol;Acc:HGNC:17311]
ENSG00000143418	-0.839068	7.46138	50.4818	1.36491e-07	1.89165e-06	CERS2	protein_coding	ceramide synthase 2 [Source:HGNC Symbol;Acc:HGNC:14076]
ENSG00000164742	-2.0374	5.40224	50.7587	1.37601e-07	1.90588e-06	ADCY1	protein_coding	adenylate cyclase 1 [Source:HGNC Symbol;Acc:HGNC:232]
ENSG00000184254	-6.06093	7.27349	52.0275	1.38051e-07	1.91094e-06	ALDH1A3	protein_coding	aldehyde dehydrogenase 1 family member A3 [Source:HGNC Symbol;Acc:HGNC:409]
ENSG00000225936	-3.01342	-1.58918	40.7009	1.3887e-07	1.92111e-06	SLC18A2-AS1	lncRNA	SLC18A2 antisense RNA 1 [Source:HGNC Symbol;Acc:HGNC:55843]
ENSG00000101246	-0.776687	4.59128	50.3641	1.39351e-07	1.92661e-06	ARFRP1	protein_coding	ADP ribosylation factor related protein 1 [Source:HGNC Symbol;Acc:HGNC:662]
ENSG00000235217	0.979322	4.26956	50.3314	1.40168e-07	1.93673e-06	TSPY26P	transcribed_processed_pseudogene	testis specific protein Y-linked 26, pseudogene [Source:HGNC Symbol;Acc:HGNC:16256]
ENSG00000281005	-1.812	1.01251	50.4487	1.41135e-07	1.94891e-06	LINC00921	lncRNA	long intergenic non-protein coding RNA 921 [Source:HGNC Symbol;Acc:HGNC:26830]
ENSG00000137747	-5.89166	3.70883	51.9506	1.4149e-07	1.95263e-06	TMPRSS13	protein_coding	transmembrane serine protease 13 [Source:HGNC Symbol;Acc:HGNC:29808]
ENSG00000138031	-1.55647	6.5622	50.2682	1.41703e-07	1.95439e-06	ADCY3	protein_coding	adenylate cyclase 3 [Source:HGNC Symbol;Acc:HGNC:234]
ENSG00000115825	0.752088	7.03055	50.2541	1.42052e-07	1.95802e-06	PRKD3	protein_coding	protein kinase D3 [Source:HGNC Symbol;Acc:HGNC:9408]
ENSG00000124134	4.07067	-1.64161	42.2176	1.4249e-07	1.96286e-06	KCNS1	protein_coding	potassium voltage-gated channel modifier subfamily S member 1 [Source:HGNC Symbol;Acc:HGNC:6300]
ENSG00000137673	3.99417	6.6944	51.8298	1.4262e-07	1.96347e-06	MMP7	protein_coding	matrix metallopeptidase 7 [Source:HGNC Symbol;Acc:HGNC:7174]
ENSG00000068394	-0.900076	4.54027	50.1793	1.43954e-07	1.98065e-06	GPKOW	protein_coding	G-patch domain and KOW motifs [Source:HGNC Symbol;Acc:HGNC:30677]
ENSG00000186377	2.29532	1.37162	50.3041	1.44545e-07	1.98758e-06	CYP4X1	protein_coding	cytochrome P450 family 4 subfamily X member 1 [Source:HGNC Symbol;Acc:HGNC:20244]
ENSG00000165915	-1.20708	4.91083	50.1314	1.45164e-07	1.99489e-06	SLC39A13	protein_coding	solute carrier family 39 member 13 [Source:HGNC Symbol;Acc:HGNC:20859]
ENSG00000170264	1.15647	3.02204	50.0892	1.46379e-07	2.01038e-06	FAM161A	protein_coding	FAM161 centrosomal protein A [Source:HGNC Symbol;Acc:HGNC:25808]
ENSG00000115762	-0.742059	7.13023	50.0713	1.46694e-07	2.0135e-06	PLEKHB2	protein_coding	pleckstrin homology domain containing B2 [Source:HGNC Symbol;Acc:HGNC:19236]
ENSG00000250378	-6.26058	-0.529701	50.9172	1.46884e-07	2.01489e-06		lncRNA	novel transcript
ENSG00000177354	4.72398	-1.20988	47.9469	1.47081e-07	2.01638e-06	C10orf71	protein_coding	chromosome 10 open reading frame 71 [Source:HGNC Symbol;Acc:HGNC:26973]
ENSG00000239827	4.18479	-2.21165	37.4573	1.47772e-07	2.02463e-06	SUGT1P3	transcribed_unprocessed_pseudogene	SUGT1 pseudogene 3 [Source:HGNC Symbol;Acc:HGNC:20513]
ENSG00000084234	-1.39113	9.43923	50.0254	1.47886e-07	2.02498e-06	APLP2	protein_coding	amyloid beta precursor like protein 2 [Source:HGNC Symbol;Acc:HGNC:598]
ENSG00000250305	2.33233	5.90924	50.4487	1.48009e-07	2.02545e-06	TRMT9B	protein_coding	tRNA methyltransferase 9B (putative) [Source:HGNC Symbol;Acc:HGNC:26725]
ENSG00000247934	1.30869	1.16815	50.0667	1.48258e-07	2.02764e-06		lncRNA	novel transcript, antisense to CCDC91
ENSG00000213190	1.7601	3.8989	50.0009	1.48596e-07	2.03104e-06	MLLT11	protein_coding	MLLT11 transcription factor 7 cofactor [Source:HGNC Symbol;Acc:HGNC:16997]
ENSG00000183876	3.43507	1.433	50.2043	1.487e-07	2.03125e-06	ARSI	protein_coding	arylsulfatase family member I [Source:HGNC Symbol;Acc:HGNC:32521]
ENSG00000169155	-0.906261	5.07494	49.9785	1.49124e-07	2.03583e-06	ZBTB43	protein_coding	zinc finger and BTB domain containing 43 [Source:HGNC Symbol;Acc:HGNC:17908]
ENSG00000068489	2.08025	4.27309	50.1589	1.49232e-07	2.03608e-06	PRR11	protein_coding	proline rich 11 [Source:HGNC Symbol;Acc:HGNC:25619]
ENSG00000137310	1.72849	4.3614	49.9696	1.49386e-07	2.03696e-06	TCF19	protein_coding	transcription factor 19 [Source:HGNC Symbol;Acc:HGNC:11629]
ENSG00000102383	1.11829	3.02296	49.9594	1.49747e-07	2.04068e-06	ZDHHC15	protein_coding	zinc finger DHHC-type palmitoyltransferase 15 [Source:HGNC Symbol;Acc:HGNC:20342]
ENSG00000101412	1.71243	2.92967	49.9583	1.49901e-07	2.04156e-06	E2F1	protein_coding	E2F transcription factor 1 [Source:HGNC Symbol;Acc:HGNC:3113]
ENSG00000172543	-3.57699	4.46075	50.8624	1.50783e-07	2.05234e-06	CTSW	protein_coding	cathepsin W [Source:HGNC Symbol;Acc:HGNC:2546]
ENSG00000103642	-0.92834	4.22408	49.9067	1.51048e-07	2.05417e-06	LACTB	protein_coding	lactamase beta [Source:HGNC Symbol;Acc:HGNC:16468]
ENSG00000164825	-5.08238	6.66	51.4837	1.5114e-07	2.05417e-06	DEFB1	protein_coding	defensin beta 1 [Source:HGNC Symbol;Acc:HGNC:2766]
ENSG00000198876	0.522763	6.49073	49.9001	1.51188e-07	2.05417e-06	DCAF12	protein_coding	DDB1 and CUL4 associated factor 12 [Source:HGNC Symbol;Acc:HGNC:19911]
ENSG00000197070	-1.43216	4.03055	49.8848	1.51653e-07	2.05841e-06	ARRDC1	protein_coding	arrestin domain containing 1 [Source:HGNC Symbol;Acc:HGNC:28633]
ENSG00000177406	1.13822	2.51878	49.8901	1.5168e-07	2.05841e-06	NINJ2-AS1	lncRNA	NINJ2 antisense RNA 1 [Source:HGNC Symbol;Acc:HGNC:40405]
ENSG00000112679	-0.829801	4.57867	49.8734	1.51931e-07	2.06059e-06	DUSP22	protein_coding	dual specificity phosphatase 22 [Source:HGNC Symbol;Acc:HGNC:16077]
ENSG00000174996	-1.17033	4.89875	49.8637	1.52178e-07	2.06177e-06	KLC2	protein_coding	kinesin light chain 2 [Source:HGNC Symbol;Acc:HGNC:20716]
ENSG00000177054	-0.959494	4.81548	49.8629	1.52199e-07	2.06177e-06	ZDHHC13	protein_coding	zinc finger DHHC-type palmitoyltransferase 13 [Source:HGNC Symbol;Acc:HGNC:18413]
ENSG00000272788	3.7459	-1.30378	42.5524	1.52615e-07	2.06618e-06		lncRNA	novel transcript, sense intronic to SOGA2
ENSG00000111581	0.84547	5.62292	49.8304	1.53061e-07	2.071e-06	NUP107	protein_coding	nucleoporin 107 [Source:HGNC Symbol;Acc:HGNC:29914]
ENSG00000122203	-0.732328	6.8101	49.823	1.53261e-07	2.07248e-06	KIAA1191	protein_coding	KIAA1191 [Source:HGNC Symbol;Acc:HGNC:29209]
ENSG00000152766	-2.70694	2.22921	49.8913	1.53394e-07	2.07305e-06	ANKRD22	protein_coding	ankyrin repeat domain 22 [Source:HGNC Symbol;Acc:HGNC:28321]
ENSG00000162522	-1.43396	6.93368	49.7334	1.55709e-07	2.10308e-06	KIAA1522	protein_coding	KIAA1522 [Source:HGNC Symbol;Acc:HGNC:29301]
ENSG00000175182	-1.2666	3.78829	49.6871	1.57062e-07	2.12011e-06	FAM131A	protein_coding	family with sequence similarity 131 member A [Source:HGNC Symbol;Acc:HGNC:28308]
ENSG00000260711	-1.89735	3.39176	49.6972	1.57167e-07	2.12026e-06		lncRNA	novel transcript, intronic to CATSPERB
ENSG00000112761	-4.49187	-1.86287	38.8525	1.57912e-07	2.12828e-06	CCN6	protein_coding	cellular communication network factor 6 [Source:HGNC Symbol;Acc:HGNC:12771]
ENSG00000115392	1.48168	5.66048	49.6528	1.57947e-07	2.12828e-06	FANCL	protein_coding	FA complementation group L [Source:HGNC Symbol;Acc:HGNC:20748]
ENSG00000163517	-1.00495	4.458	49.6481	1.58108e-07	2.12919e-06	HDAC11	protein_coding	histone deacetylase 11 [Source:HGNC Symbol;Acc:HGNC:19086]
ENSG00000131236	-1.0787	8.20745	49.6156	1.5899e-07	2.13981e-06	CAP1	protein_coding	cyclase associated actin cytoskeleton regulatory protein 1 [Source:HGNC Symbol;Acc:HGNC:20040]
ENSG00000155511	-4.43639	1.95238	50.4112	1.59257e-07	2.14214e-06	GRIA1	protein_coding	glutamate ionotropic receptor AMPA type subunit 1 [Source:HGNC Symbol;Acc:HGNC:4571]
ENSG00000111652	-0.740246	5.52939	49.5915	1.59673e-07	2.14646e-06	COPS7A	protein_coding	COP9 signalosome subunit 7A [Source:HGNC Symbol;Acc:HGNC:16758]
ENSG00000171243	4.40266	1.59342	46.0064	1.59903e-07	2.14829e-06	SOSTDC1	protein_coding	sclerostin domain containing 1 [Source:HGNC Symbol;Acc:HGNC:21748]
ENSG00000075131	1.13631	2.89747	49.5509	1.60997e-07	2.16172e-06	TIPIN	protein_coding	TIMELESS interacting protein [Source:HGNC Symbol;Acc:HGNC:30750]
ENSG00000133612	-0.931475	5.08571	49.5203	1.61713e-07	2.17005e-06	AGAP3	protein_coding	ArfGAP with GTPase domain, ankyrin repeat and PH domain 3 [Source:HGNC Symbol;Acc:HGNC:16923]
ENSG00000103479	-0.659602	7.43527	49.503	1.62196e-07	2.17493e-06	RBL2	protein_coding	RB transcriptional corepressor like 2 [Source:HGNC Symbol;Acc:HGNC:9894]
ENSG00000006534	-2.37452	4.66688	49.855	1.62328e-07	2.17493e-06	ALDH3B1	protein_coding	aldehyde dehydrogenase 3 family member B1 [Source:HGNC Symbol;Acc:HGNC:410]
ENSG00000060069	-0.931799	5.12223	49.4975	1.62362e-07	2.17493e-06	CTDP1	protein_coding	CTD phosphatase subunit 1 [Source:HGNC Symbol;Acc:HGNC:2498]
ENSG00000132361	-1.31937	6.44099	49.4882	1.62622e-07	2.17714e-06	CLUH	protein_coding	clustered mitochondria homolog [Source:HGNC Symbol;Acc:HGNC:29094]
ENSG00000165006	-0.863825	6.18686	49.4695	1.63163e-07	2.1831e-06	UBAP1	protein_coding	ubiquitin associated protein 1 [Source:HGNC Symbol;Acc:HGNC:12461]
ENSG00000196632	1.14773	3.59486	49.4625	1.63439e-07	2.18492e-06	WNK3	protein_coding	WNK lysine deficient protein kinase 3 [Source:HGNC Symbol;Acc:HGNC:14543]
ENSG00000175197	-1.40582	2.35296	49.4742	1.63491e-07	2.18492e-06	DDIT3	protein_coding	DNA damage inducible transcript 3 [Source:HGNC Symbol;Acc:HGNC:2726]
ENSG00000165140	2.28781	3.26653	49.48	1.63757e-07	2.1872e-06	FBP1	protein_coding	fructose-bisphosphatase 1 [Source:HGNC Symbol;Acc:HGNC:3606]
ENSG00000137713	-1.21037	6.15598	49.406	1.65013e-07	2.20268e-06	PPP2R1B	protein_coding	protein phosphatase 2 scaffold subunit Abeta [Source:HGNC Symbol;Acc:HGNC:9303]
ENSG00000187607	1.19427	3.11183	49.3909	1.65591e-07	2.2091e-06	ZNF286A	protein_coding	zinc finger protein 286A [Source:HGNC Symbol;Acc:HGNC:13501]
ENSG00000204271	0.800121	4.17622	49.3648	1.66263e-07	2.21678e-06	SPIN3	protein_coding	spindlin family member 3 [Source:HGNC Symbol;Acc:HGNC:27272]
ENSG00000127324	-4.53661	3.8001	50.3809	1.66939e-07	2.22449e-06	TSPAN8	protein_coding	tetraspanin 8 [Source:HGNC Symbol;Acc:HGNC:11855]
ENSG00000172244	1.48951	1.44657	49.3866	1.67041e-07	2.22455e-06	C5orf34	protein_coding	chromosome 5 open reading frame 34 [Source:HGNC Symbol;Acc:HGNC:24738]
ENSG00000149084	1.08688	6.5105	49.3285	1.67301e-07	2.22671e-06	HSD17B12	protein_coding	hydroxysteroid 17-beta dehydrogenase 12 [Source:HGNC Symbol;Acc:HGNC:18646]
ENSG00000129480	0.939381	4.38683	49.2676	1.69149e-07	2.25e-06	DTD2	protein_coding	D-aminoacyl-tRNA deacylase 2 [Source:HGNC Symbol;Acc:HGNC:20277]
ENSG00000065911	-1.82368	6.70581	49.422	1.70266e-07	2.26354e-06	MTHFD2	protein_coding	methylenetetrahydrofolate dehydrogenase (NADP+ dependent) 2, methenyltetrahydrofolate cyclohydrolase [Source:HGNC Symbol;Acc:HGNC:7434]
ENSG00000161040	1.44714	2.45635	49.2351	1.70426e-07	2.26434e-06	FBXL13	protein_coding	F-box and leucine rich repeat protein 13 [Source:HGNC Symbol;Acc:HGNC:21658]
ENSG00000164953	0.970154	4.63506	49.2193	1.70597e-07	2.2653e-06	TMEM67	protein_coding	transmembrane protein 67 [Source:HGNC Symbol;Acc:HGNC:28396]
ENSG00000121350	-1.21402	4.6394	49.2117	1.70846e-07	2.26729e-06	PYROXD1	protein_coding	pyridine nucleotide-disulphide oxidoreductase domain 1 [Source:HGNC Symbol;Acc:HGNC:26162]
ENSG00000148343	-1.33572	4.01635	49.2019	1.71178e-07	2.26815e-06	MIGA2	protein_coding	mitoguardin 2 [Source:HGNC Symbol;Acc:HGNC:23621]
ENSG00000070087	1.11061	6.06894	49.1992	1.71197e-07	2.26815e-06	PFN2	protein_coding	profilin 2 [Source:HGNC Symbol;Acc:HGNC:8882]
ENSG00000109917	-0.795122	5.42778	49.1989	1.71209e-07	2.26815e-06	ZPR1	protein_coding	ZPR1 zinc finger [Source:HGNC Symbol;Acc:HGNC:13051]
ENSG00000130479	-1.32059	5.53633	49.1839	1.71671e-07	2.27294e-06	MAP1S	protein_coding	microtubule associated protein 1S [Source:HGNC Symbol;Acc:HGNC:15715]
ENSG00000197119	-1.52043	5.1526	49.1701	1.72104e-07	2.27736e-06	SLC25A29	protein_coding	solute carrier family 25 member 29 [Source:HGNC Symbol;Acc:HGNC:20116]
ENSG00000181195	5.84682	5.67126	50.6936	1.73459e-07	2.29395e-06	PENK	protein_coding	proenkephalin [Source:HGNC Symbol;Acc:HGNC:8831]
ENSG00000278921	-1.93558	0.3388	49.4329	1.74314e-07	2.30393e-06	EPB41L4A-DT	lncRNA	EPB41L4A divergent transcript [Source:HGNC Symbol;Acc:HGNC:25643]
ENSG00000155755	0.763619	4.40625	49.0876	1.74663e-07	2.30721e-06	TMEM237	protein_coding	transmembrane protein 237 [Source:HGNC Symbol;Acc:HGNC:14432]
ENSG00000040275	1.29653	3.9937	49.064	1.75428e-07	2.31597e-06	SPDL1	protein_coding	spindle apparatus coiled-coil protein 1 [Source:HGNC Symbol;Acc:HGNC:26010]
ENSG00000172432	-1.00879	4.77863	49.0488	1.75868e-07	2.32044e-06	GTPBP2	protein_coding	GTP binding protein 2 [Source:HGNC Symbol;Acc:HGNC:4670]
ENSG00000198056	1.32108	2.65465	49.0212	1.76976e-07	2.3337e-06	PRIM1	protein_coding	DNA primase subunit 1 [Source:HGNC Symbol;Acc:HGNC:9369]
ENSG00000164087	1.60767	2.86148	49.018	1.77077e-07	2.3337e-06	POC1A	protein_coding	POC1 centriolar protein A [Source:HGNC Symbol;Acc:HGNC:24488]
ENSG00000053438	2.86453	1.99719	49.1525	1.77323e-07	2.33559e-06	NNAT	protein_coding	neuronatin [Source:HGNC Symbol;Acc:HGNC:7860]
ENSG00000106355	0.951261	4.94747	48.9245	1.79811e-07	2.36699e-06	LSM5	protein_coding	LSM5 homolog, U6 small nuclear RNA and mRNA degradation associated [Source:HGNC Symbol;Acc:HGNC:17162]
ENSG00000241472	2.01289	0.276358	49.158	1.8172e-07	2.39075e-06	PTPRG-AS1	lncRNA	PTPRG antisense RNA 1 [Source:HGNC Symbol;Acc:HGNC:44638]
ENSG00000087266	-1.19812	5.59598	48.8605	1.81875e-07	2.3914e-06	SH3BP2	protein_coding	SH3 domain binding protein 2 [Source:HGNC Symbol;Acc:HGNC:10825]
ENSG00000111445	0.847767	4.44208	48.8574	1.81998e-07	2.39164e-06	RFC5	protein_coding	replication factor C subunit 5 [Source:HGNC Symbol;Acc:HGNC:9973]
ENSG00000176390	-0.874947	4.47439	48.8302	1.82891e-07	2.402e-06	CRLF3	protein_coding	cytokine receptor like factor 3 [Source:HGNC Symbol;Acc:HGNC:17177]
ENSG00000083642	1.09989	7.62899	48.8026	1.83765e-07	2.41209e-06	PDS5B	protein_coding	PDS5 cohesin associated factor B [Source:HGNC Symbol;Acc:HGNC:20418]
ENSG00000288695	-3.25357	-0.928192	43.5852	1.85064e-07	2.4274e-06		protein_coding	novel protein, SRD5A3-RP11-177J6.1 readthrough
ENSG00000164574	1.12406	6.67596	48.7609	1.85144e-07	2.4274e-06	GALNT10	protein_coding	polypeptide N-acetylgalactosaminyltransferase 10 [Source:HGNC Symbol;Acc:HGNC:19873]
ENSG00000151640	1.73687	4.35432	48.7334	1.86118e-07	2.43876e-06	DPYSL4	protein_coding	dihydropyrimidinase like 4 [Source:HGNC Symbol;Acc:HGNC:3016]
ENSG00000177508	-6.95362	6.24923	50.2911	1.86769e-07	2.44589e-06	IRX3	protein_coding	iroquois homeobox 3 [Source:HGNC Symbol;Acc:HGNC:14360]
ENSG00000150630	-0.929544	3.66419	48.6997	1.87276e-07	2.45113e-06	VEGFC	protein_coding	vascular endothelial growth factor C [Source:HGNC Symbol;Acc:HGNC:12682]
ENSG00000243069	2.48758	-0.493399	48.177	1.87403e-07	2.45138e-06	ARHGEF26-AS1	lncRNA	ARHGEF26 antisense RNA 1 [Source:HGNC Symbol;Acc:HGNC:41048]
ENSG00000111530	0.674288	7.96635	48.6446	1.89047e-07	2.47147e-06	CAND1	protein_coding	cullin associated and neddylation dissociated 1 [Source:HGNC Symbol;Acc:HGNC:30688]
ENSG00000167508	-1.10681	4.09802	48.6243	1.89796e-07	2.47853e-06	MVD	protein_coding	mevalonate diphosphate decarboxylase [Source:HGNC Symbol;Acc:HGNC:7529]
ENSG00000128833	-1.21482	6.65427	48.6224	1.89804e-07	2.47853e-06	MYO5C	protein_coding	myosin VC [Source:HGNC Symbol;Acc:HGNC:7604]
ENSG00000280106	2.25009	1.369	48.6713	1.90159e-07	2.48175e-06		TEC	TEC
ENSG00000136937	0.670188	6.32227	48.6076	1.90308e-07	2.48212e-06	NCBP1	protein_coding	nuclear cap binding protein subunit 1 [Source:HGNC Symbol;Acc:HGNC:7658]
ENSG00000034677	-1.15154	6.89949	48.6048	1.90405e-07	2.48212e-06	RNF19A	protein_coding	ring finger protein 19A, RBR E3 ubiquitin protein ligase [Source:HGNC Symbol;Acc:HGNC:13432]
ENSG00000107779	0.802787	6.12021	48.5717	1.91539e-07	2.49547e-06	BMPR1A	protein_coding	bone morphogenetic protein receptor type 1A [Source:HGNC Symbol;Acc:HGNC:1076]
ENSG00000091651	1.73516	2.56899	48.5635	1.92294e-07	2.50388e-06	ORC6	protein_coding	origin recognition complex subunit 6 [Source:HGNC Symbol;Acc:HGNC:17151]
ENSG00000224152	1.1534	1.57993	48.5641	1.92772e-07	2.50867e-06	BAZ2B-AS1	lncRNA	BAZ2B antisense RNA 1 [Source:HGNC Symbol;Acc:HGNC:55862]
ENSG00000138650	2.75637	4.84923	49.2084	1.93458e-07	2.51376e-06	PCDH10	protein_coding	protocadherin 10 [Source:HGNC Symbol;Acc:HGNC:13404]
ENSG00000065600	1.05398	3.12434	48.5192	1.93513e-07	2.51376e-06	PACC1	protein_coding	proton activated chloride channel 1 [Source:HGNC Symbol;Acc:HGNC:25593]
ENSG00000171509	-2.88133	7.62988	49.3041	1.93519e-07	2.51376e-06	RXFP1	protein_coding	relaxin family peptide receptor 1 [Source:HGNC Symbol;Acc:HGNC:19718]
ENSG00000105486	1.26908	4.79369	48.5127	1.93603e-07	2.51376e-06	LIG1	protein_coding	DNA ligase 1 [Source:HGNC Symbol;Acc:HGNC:6598]
ENSG00000198758	-5.75002	0.512271	41.899	1.93919e-07	2.51642e-06	EPS8L3	protein_coding	EPS8 like 3 [Source:HGNC Symbol;Acc:HGNC:21297]
ENSG00000213793	-1.75582	6.74092	48.6705	1.94108e-07	2.51745e-06	ZNF888	protein_coding	zinc finger protein 888 [Source:HGNC Symbol;Acc:HGNC:38695]
ENSG00000079841	2.89092	3.52104	48.8419	1.94338e-07	2.51899e-06	RIMS1	protein_coding	regulating synaptic membrane exocytosis 1 [Source:HGNC Symbol;Acc:HGNC:17282]
ENSG00000116667	-1.89242	5.56936	48.6842	1.95222e-07	2.52903e-06	C1orf21	protein_coding	chromosome 1 open reading frame 21 [Source:HGNC Symbol;Acc:HGNC:15494]
ENSG00000060709	-2.31963	2.49032	48.486	1.95412e-07	2.53005e-06	RIMBP2	protein_coding	RIMS binding protein 2 [Source:HGNC Symbol;Acc:HGNC:30339]
ENSG00000090975	-1.66234	3.90677	48.4523	1.95794e-07	2.53356e-06	PITPNM2	protein_coding	phosphatidylinositol transfer protein membrane associated 2 [Source:HGNC Symbol;Acc:HGNC:21044]
ENSG00000076944	-1.31475	2.94989	48.4148	1.97279e-07	2.55085e-06	STXBP2	protein_coding	syntaxin binding protein 2 [Source:HGNC Symbol;Acc:HGNC:11445]
ENSG00000162032	-1.40801	4.51903	48.4044	1.97434e-07	2.55085e-06	SPSB3	protein_coding	splA/ryanodine receptor domain and SOCS box containing 3 [Source:HGNC Symbol;Acc:HGNC:30629]
ENSG00000166801	0.97069	5.91129	48.4023	1.97465e-07	2.55085e-06	FAM111A	protein_coding	FAM111 trypsin like peptidase A [Source:HGNC Symbol;Acc:HGNC:24725]
ENSG00000061918	-1.55488	4.71416	48.4002	1.97583e-07	2.55092e-06	GUCY1B1	protein_coding	guanylate cyclase 1 soluble subunit beta 1 [Source:HGNC Symbol;Acc:HGNC:4687]
ENSG00000075673	-8.39793	1.35967	37.9017	1.97781e-07	2.55204e-06	ATP12A	protein_coding	ATPase H+/K+ transporting non-gastric alpha2 subunit [Source:HGNC Symbol;Acc:HGNC:13816]
ENSG00000274180	-1.89923	5.17298	48.5487	1.9893e-07	2.56542e-06	NATD1	protein_coding	N-acetyltransferase domain containing 1 [Source:HGNC Symbol;Acc:HGNC:30770]
ENSG00000196591	0.764425	7.36636	48.3447	1.99528e-07	2.57166e-06	HDAC2	protein_coding	histone deacetylase 2 [Source:HGNC Symbol;Acc:HGNC:4853]
ENSG00000131165	-0.928758	6.47857	48.3393	1.99722e-07	2.57272e-06	CHMP1A	protein_coding	charged multivesicular body protein 1A [Source:HGNC Symbol;Acc:HGNC:8740]
ENSG00000172354	-0.99905	7.90953	48.3161	2.00557e-07	2.58158e-06	GNB2	protein_coding	G protein subunit beta 2 [Source:HGNC Symbol;Acc:HGNC:4398]
ENSG00000118402	1.4761	3.4123	48.3178	2.00637e-07	2.58158e-06	ELOVL4	protein_coding	ELOVL fatty acid elongase 4 [Source:HGNC Symbol;Acc:HGNC:14415]
ENSG00000148842	0.852335	4.23694	48.2832	2.01793e-07	2.5928e-06	CNNM2	protein_coding	cyclin and CBS domain divalent metal cation transport mediator 2 [Source:HGNC Symbol;Acc:HGNC:103]
ENSG00000197142	-2.117	9.33847	48.4677	2.01805e-07	2.5928e-06	ACSL5	protein_coding	acyl-CoA synthetase long chain family member 5 [Source:HGNC Symbol;Acc:HGNC:16526]
ENSG00000228274	1.29464	1.46241	48.3141	2.01849e-07	2.5928e-06		lncRNA	novel transcript, antisense to CBY1
ENSG00000100342	-3.97395	8.16334	49.5387	2.03268e-07	2.60859e-06	APOL1	protein_coding	apolipoprotein L1 [Source:HGNC Symbol;Acc:HGNC:618]
ENSG00000277749	2.45931	0.304352	48.477	2.03307e-07	2.60859e-06		lncRNA	novel transcript, antisense to CCDC33
ENSG00000144792	1.12589	3.34596	48.2396	2.0347e-07	2.60922e-06	ZNF660	protein_coding	zinc finger protein 660 [Source:HGNC Symbol;Acc:HGNC:26720]
ENSG00000116194	-5.34765	3.84209	49.5765	2.04536e-07	2.62142e-06	ANGPTL1	protein_coding	angiopoietin like 1 [Source:HGNC Symbol;Acc:HGNC:489]
ENSG00000115526	1.00785	4.51862	48.1686	2.05996e-07	2.63864e-06	CHST10	protein_coding	carbohydrate sulfotransferase 10 [Source:HGNC Symbol;Acc:HGNC:19650]
ENSG00000260934	-3.18556	-1.37332	38.5496	2.06145e-07	2.63908e-06		lncRNA	novel transcript, antisense to GDE1
ENSG00000142623	-4.35185	-0.591397	37.8047	2.07295e-07	2.65231e-06	PADI1	protein_coding	peptidyl arginine deiminase 1 [Source:HGNC Symbol;Acc:HGNC:18367]
ENSG00000069764	-4.98586	-0.468581	39.0317	2.08218e-07	2.66263e-06	PLA2G10	protein_coding	phospholipase A2 group X [Source:HGNC Symbol;Acc:HGNC:9029]
ENSG00000119185	-0.943949	5.22306	48.0906	2.08907e-07	2.66994e-06	ITGB1BP1	protein_coding	integrin subunit beta 1 binding protein 1 [Source:HGNC Symbol;Acc:HGNC:23927]
ENSG00000253838	-3.94134	-0.835858	39.89	2.09206e-07	2.67225e-06		lncRNA	novel transcript
ENSG00000101439	-1.22771	8.08199	48.0735	2.09541e-07	2.67225e-06	CST3	protein_coding	cystatin C [Source:HGNC Symbol;Acc:HGNC:2475]
ENSG00000092847	0.849496	6.47671	48.0715	2.09617e-07	2.67225e-06	AGO1	protein_coding	argonaute RISC component 1 [Source:HGNC Symbol;Acc:HGNC:3262]
ENSG00000149090	3.32048	7.75004	49.0457	2.09749e-07	2.67225e-06	PAMR1	protein_coding	peptidase domain containing associated with muscle regeneration 1 [Source:HGNC Symbol;Acc:HGNC:24554]
ENSG00000076513	-0.826831	5.67623	48.0673	2.09777e-07	2.67225e-06	ANKRD13A	protein_coding	ankyrin repeat domain 13A [Source:HGNC Symbol;Acc:HGNC:21268]
ENSG00000139133	1.14432	4.14854	48.0683	2.0979e-07	2.67225e-06	ALG10	protein_coding	ALG10 alpha-1,2-glucosyltransferase [Source:HGNC Symbol;Acc:HGNC:23162]
ENSG00000205358	-10.4623	5.31441	42.5559	2.10021e-07	2.6737e-06	MT1H	protein_coding	metallothionein 1H [Source:HGNC Symbol;Acc:HGNC:7400]
ENSG00000006634	1.23533	4.27637	48.0521	2.10406e-07	2.67711e-06	DBF4	protein_coding	DBF4 zinc finger [Source:HGNC Symbol;Acc:HGNC:17364]
ENSG00000277182	1.9138	-0.512049	48.3787	2.11403e-07	2.6883e-06		lncRNA	novel transcript, antisense to PCGF2
ENSG00000142675	-1.39801	3.6726	48.0226	2.11597e-07	2.68926e-06	CNKSR1	protein_coding	connector enhancer of kinase suppressor of Ras 1 [Source:HGNC Symbol;Acc:HGNC:19700]
ENSG00000055732	2.49951	3.21779	48.1544	2.12027e-07	2.69323e-06	MCOLN3	protein_coding	mucolipin TRP cation channel 3 [Source:HGNC Symbol;Acc:HGNC:13358]
ENSG00000126062	-0.996046	5.72763	47.9981	2.12424e-07	2.69677e-06	TMEM115	protein_coding	transmembrane protein 115 [Source:HGNC Symbol;Acc:HGNC:30055]
ENSG00000105186	-0.678476	5.51263	47.9711	2.13464e-07	2.70846e-06	ANKRD27	protein_coding	ankyrin repeat domain 27 [Source:HGNC Symbol;Acc:HGNC:25310]
ENSG00000170485	-2.60135	3.73463	48.2677	2.13709e-07	2.71007e-06	NPAS2	protein_coding	neuronal PAS domain protein 2 [Source:HGNC Symbol;Acc:HGNC:7895]
ENSG00000180448	-1.53541	3.87159	47.9601	2.14025e-07	2.71181e-06	ARHGAP45	protein_coding	Rho GTPase activating protein 45 [Source:HGNC Symbol;Acc:HGNC:17102]
ENSG00000140950	-1.08892	4.92897	47.9556	2.14084e-07	2.71181e-06	MEAK7	protein_coding	MTOR associated protein, eak-7 homolog [Source:HGNC Symbol;Acc:HGNC:29325]
ENSG00000141425	0.810329	6.93787	47.9396	2.14687e-07	2.71647e-06	RPRD1A	protein_coding	regulation of nuclear pre-mRNA domain containing 1A [Source:HGNC Symbol;Acc:HGNC:25560]
ENSG00000169519	0.751251	4.03229	47.941	2.1469e-07	2.71647e-06	METTL15	protein_coding	methyltransferase like 15 [Source:HGNC Symbol;Acc:HGNC:26606]
ENSG00000167080	-5.272	4.6851	49.6427	2.16518e-07	2.73808e-06	B4GALNT2	protein_coding	beta-1,4-N-acetyl-galactosaminyltransferase 2 [Source:HGNC Symbol;Acc:HGNC:24136]
ENSG00000185043	-1.31293	5.84005	47.8813	2.16967e-07	2.74071e-06	CIB1	protein_coding	calcium and integrin binding 1 [Source:HGNC Symbol;Acc:HGNC:16920]
ENSG00000284928	3.12118	-0.527196	43.6999	2.17066e-07	2.74071e-06		lncRNA	novel transcript
ENSG00000088970	0.984247	5.1978	47.8784	2.17086e-07	2.74071e-06	KIZ	protein_coding	kizuna centrosomal protein [Source:HGNC Symbol;Acc:HGNC:15865]
ENSG00000100504	-1.55929	6.55487	47.9031	2.17562e-07	2.7452e-06	PYGL	protein_coding	glycogen phosphorylase L [Source:HGNC Symbol;Acc:HGNC:9725]
ENSG00000198039	1.0274	3.18417	47.8528	2.18237e-07	2.7522e-06	ZNF273	protein_coding	zinc finger protein 273 [Source:HGNC Symbol;Acc:HGNC:13067]
ENSG00000279741	2.46286	-0.987482	47.0617	2.18571e-07	2.75488e-06		TEC	novel transcript
ENSG00000156599	-0.784688	7.20184	47.8372	2.18709e-07	2.7551e-06	ZDHHC5	protein_coding	zinc finger DHHC-type palmitoyltransferase 5 [Source:HGNC Symbol;Acc:HGNC:18472]
ENSG00000134851	-1.01406	7.47471	47.8106	2.19768e-07	2.7666e-06	TMEM165	protein_coding	transmembrane protein 165 [Source:HGNC Symbol;Acc:HGNC:30760]
ENSG00000164867	-2.49305	4.57284	48.1917	2.19958e-07	2.7666e-06	NOS3	protein_coding	nitric oxide synthase 3 [Source:HGNC Symbol;Acc:HGNC:7876]
ENSG00000125826	-0.981209	6.20503	47.8052	2.19985e-07	2.7666e-06	RBCK1	protein_coding	RANBP2-type and C3HC4-type zinc finger containing 1 [Source:HGNC Symbol;Acc:HGNC:15864]
ENSG00000113924	-3.15864	6.13468	48.6908	2.20196e-07	2.76773e-06	HGD	protein_coding	homogentisate 1,2-dioxygenase [Source:HGNC Symbol;Acc:HGNC:4892]
ENSG00000159164	1.37039	3.91285	47.7734	2.21343e-07	2.78001e-06	SV2A	protein_coding	synaptic vesicle glycoprotein 2A [Source:HGNC Symbol;Acc:HGNC:20566]
ENSG00000186212	-1.35067	2.72248	47.7779	2.21416e-07	2.78001e-06	SOWAHB	protein_coding	sosondowah ankyrin repeat domain family member B [Source:HGNC Symbol;Acc:HGNC:32958]
ENSG00000075785	-0.83061	7.50729	47.6892	2.2467e-07	2.81931e-06	RAB7A	protein_coding	RAB7A, member RAS oncogene family [Source:HGNC Symbol;Acc:HGNC:9788]
ENSG00000157954	-0.721733	6.35567	47.6552	2.26066e-07	2.83527e-06	WIPI2	protein_coding	WD repeat domain, phosphoinositide interacting 2 [Source:HGNC Symbol;Acc:HGNC:32225]
ENSG00000286522	2.43259	7.4782	48.1453	2.267e-07	2.83964e-06	H3C2	protein_coding	H3 clustered histone 2 [Source:HGNC Symbol;Acc:HGNC:4776]
ENSG00000120254	-0.926868	5.18639	47.6392	2.26738e-07	2.83964e-06	MTHFD1L	protein_coding	methylenetetrahydrofolate dehydrogenase (NADP+ dependent) 1 like [Source:HGNC Symbol;Acc:HGNC:21055]
ENSG00000076003	1.11024	6.13153	47.6377	2.26788e-07	2.83964e-06	MCM6	protein_coding	minichromosome maintenance complex component 6 [Source:HGNC Symbol;Acc:HGNC:6949]
ENSG00000266473	-3.16075	-0.311703	45.4247	2.2732e-07	2.84444e-06	HELZ-AS1	lncRNA	HELZ antisense RNA 1 [Source:HGNC Symbol;Acc:HGNC:55319]
ENSG00000186998	2.57226	6.26438	48.3767	2.27421e-07	2.84444e-06	EMID1	protein_coding	EMI domain containing 1 [Source:HGNC Symbol;Acc:HGNC:18036]
ENSG00000214652	1.49949	4.45185	47.5942	2.28622e-07	2.85791e-06	ZNF727	protein_coding	zinc finger protein 727 [Source:HGNC Symbol;Acc:HGNC:22785]
ENSG00000230417	3.34152	-0.342403	44.4177	2.30357e-07	2.87661e-06	LINC00595	lncRNA	long intergenic non-protein coding RNA 595 [Source:HGNC Symbol;Acc:HGNC:31430]
ENSG00000237742	3.15606	3.42131	47.9647	2.30371e-07	2.87661e-06	HEY2-AS1	lncRNA	HEY2 antisense RNA 1 [Source:HGNC Symbol;Acc:HGNC:55652]
ENSG00000268480	-3.16701	2.11899	47.7181	2.3205e-07	2.89476e-06	NFILZ	protein_coding	NFIL3 like basic leucine zipper [Source:HGNC Symbol;Acc:HGNC:52681]
ENSG00000147324	-1.66652	6.50831	47.6274	2.32167e-07	2.89476e-06	MFHAS1	protein_coding	multifunctional ROCO family signaling regulator 1 [Source:HGNC Symbol;Acc:HGNC:16982]
ENSG00000049246	1.58235	5.56082	47.5832	2.32205e-07	2.89476e-06	PER3	protein_coding	period circadian regulator 3 [Source:HGNC Symbol;Acc:HGNC:8847]
ENSG00000128591	1.49802	5.7314	47.472	2.33742e-07	2.91234e-06	FLNC	protein_coding	filamin C [Source:HGNC Symbol;Acc:HGNC:3756]
ENSG00000125869	5.07844	3.32261	48.542	2.35253e-07	2.92956e-06	LAMP5	protein_coding	lysosomal associated membrane protein family member 5 [Source:HGNC Symbol;Acc:HGNC:16097]
ENSG00000260948	2.23809	1.13974	47.5426	2.36178e-07	2.93948e-06		lncRNA	novel transcript, sense overlapping WDR77 & OVGP1
ENSG00000135245	-1.06196	3.89613	47.4133	2.3634e-07	2.93989e-06	HILPDA	protein_coding	hypoxia inducible lipid droplet associated [Source:HGNC Symbol;Acc:HGNC:28859]
ENSG00000183864	-0.939542	7.36516	47.3715	2.38066e-07	2.95975e-06	TOB2	protein_coding	transducer of ERBB2, 2 [Source:HGNC Symbol;Acc:HGNC:11980]
ENSG00000280027	2.81723	0.194166	47.637	2.38437e-07	2.96275e-06		TEC	novel transcript
ENSG00000079805	-0.906625	7.27045	47.3058	2.40942e-07	2.99225e-06	DNM2	protein_coding	dynamin 2 [Source:HGNC Symbol;Acc:HGNC:2974]
ENSG00000140941	-0.86525	6.63548	47.2813	2.42026e-07	3.00407e-06	MAP1LC3B	protein_coding	microtubule associated protein 1 light chain 3 beta [Source:HGNC Symbol;Acc:HGNC:13352]
ENSG00000286451	-2.50242	1.08404	47.6119	2.42157e-07	3.00407e-06		lncRNA	novel transcript
ENSG00000110697	-1.84699	6.40727	47.4584	2.44099e-07	3.02541e-06	PITPNM1	protein_coding	phosphatidylinositol transfer protein membrane associated 1 [Source:HGNC Symbol;Acc:HGNC:9003]
ENSG00000185875	1.22501	4.70573	47.2343	2.44143e-07	3.02541e-06	THNSL1	protein_coding	threonine synthase like 1 [Source:HGNC Symbol;Acc:HGNC:26160]
ENSG00000172732	-0.797422	4.65516	47.2074	2.45347e-07	3.03868e-06	MUS81	protein_coding	MUS81 structure-specific endonuclease subunit [Source:HGNC Symbol;Acc:HGNC:29814]
ENSG00000273812	-3.33339	-1.94895	35.9457	2.45528e-07	3.03928e-06	LINC02970	lncRNA	long intergenic non-protein coding RNA 2970 [Source:HGNC Symbol;Acc:HGNC:56010]
ENSG00000253669	1.98182	0.00165526	47.4491	2.46452e-07	3.04906e-06	GASAL1	lncRNA	growth arrest associated lncRNA 1 [Source:HGNC Symbol;Acc:HGNC:53461]
ENSG00000104129	-0.83391	3.5918	47.1468	2.48178e-07	3.06875e-06	DNAJC17	protein_coding	DnaJ heat shock protein family (Hsp40) member C17 [Source:HGNC Symbol;Acc:HGNC:25556]
ENSG00000113448	1.27628	5.05484	47.0933	2.50516e-07	3.09598e-06	PDE4D	protein_coding	phosphodiesterase 4D [Source:HGNC Symbol;Acc:HGNC:8783]
ENSG00000206113	2.12003	0.867255	47.274	2.51595e-07	3.10763e-06	CFAP99	protein_coding	cilia and flagella associated protein 99 [Source:HGNC Symbol;Acc:HGNC:51180]
ENSG00000196305	0.687035	7.66151	47.0443	2.52768e-07	3.12044e-06	IARS1	protein_coding	isoleucyl-tRNA synthetase 1 [Source:HGNC Symbol;Acc:HGNC:5330]
ENSG00000105662	-1.13496	5.01316	47.0404	2.52968e-07	3.12122e-06	CRTC1	protein_coding	CREB regulated transcription coactivator 1 [Source:HGNC Symbol;Acc:HGNC:16062]
ENSG00000148671	-3.75247	4.27282	47.8223	2.56277e-07	3.16034e-06	ADIRF	protein_coding	adipogenesis regulatory factor [Source:HGNC Symbol;Acc:HGNC:24043]
ENSG00000117394	-1.30587	6.94992	46.9648	2.56486e-07	3.1612e-06	SLC2A1	protein_coding	solute carrier family 2 member 1 [Source:HGNC Symbol;Acc:HGNC:11005]
ENSG00000188643	-1.43225	6.64476	46.9602	2.56701e-07	3.16215e-06	S100A16	protein_coding	S100 calcium binding protein A16 [Source:HGNC Symbol;Acc:HGNC:20441]
ENSG00000106025	-1.57225	5.45316	46.9674	2.57367e-07	3.16817e-06	TSPAN12	protein_coding	tetraspanin 12 [Source:HGNC Symbol;Acc:HGNC:21641]
ENSG00000000938	-2.15738	2.99485	46.9627	2.57468e-07	3.16817e-06	FGR	protein_coding	FGR proto-oncogene, Src family tyrosine kinase [Source:HGNC Symbol;Acc:HGNC:3697]
ENSG00000187957	-6.04847	4.56266	48.5068	2.57675e-07	3.16893e-06	DNER	protein_coding	delta/notch like EGF repeat containing [Source:HGNC Symbol;Acc:HGNC:24456]
ENSG00000175497	4.30987	1.72734	46.2723	2.57807e-07	3.16893e-06	DPP10	protein_coding	dipeptidyl peptidase like 10 [Source:HGNC Symbol;Acc:HGNC:20823]
ENSG00000129925	-1.5269	6.0412	46.9404	2.58098e-07	3.1708e-06	PGAP6	protein_coding	post-GPI attachment to proteins 6 [Source:HGNC Symbol;Acc:HGNC:17205]
ENSG00000183307	1.97896	2.12302	46.8725	2.62097e-07	3.2182e-06	TMEM121B	protein_coding	transmembrane protein 121B [Source:HGNC Symbol;Acc:HGNC:1844]
ENSG00000137871	0.886247	4.86985	46.8405	2.62426e-07	3.2205e-06	ZNF280D	protein_coding	zinc finger protein 280D [Source:HGNC Symbol;Acc:HGNC:25953]
ENSG00000123096	1.44135	5.81579	46.8182	2.63498e-07	3.23192e-06	SSPN	protein_coding	sarcospan [Source:HGNC Symbol;Acc:HGNC:11322]
ENSG00000078808	-0.801261	7.22861	46.811	2.63844e-07	3.23443e-06	SDF4	protein_coding	stromal cell derived factor 4 [Source:HGNC Symbol;Acc:HGNC:24188]
ENSG00000179832	-1.33551	5.19022	46.8004	2.6438e-07	3.23925e-06	MROH1	protein_coding	maestro heat like repeat family member 1 [Source:HGNC Symbol;Acc:HGNC:26958]
ENSG00000167749	3.46363	2.09994	47.163	2.65104e-07	3.2423e-06	KLK4	protein_coding	kallikrein related peptidase 4 [Source:HGNC Symbol;Acc:HGNC:6365]
ENSG00000155099	1.33704	3.27803	46.7883	2.65116e-07	3.2423e-06	PIP4P2	protein_coding	phosphatidylinositol-4,5-bisphosphate 4-phosphatase 2 [Source:HGNC Symbol;Acc:HGNC:25452]
ENSG00000178295	1.1458	4.69619	46.7839	2.65182e-07	3.2423e-06	GEN1	protein_coding	GEN1 Holliday junction 5' flap endonuclease [Source:HGNC Symbol;Acc:HGNC:26881]
ENSG00000163527	0.895609	8.66239	46.7832	2.65196e-07	3.2423e-06	STT3B	protein_coding	STT3 oligosaccharyltransferase complex catalytic subunit B [Source:HGNC Symbol;Acc:HGNC:30611]
ENSG00000103502	-1.07453	5.87543	46.7697	2.65862e-07	3.2487e-06	CDIPT	protein_coding	CDP-diacylglycerol--inositol 3-phosphatidyltransferase [Source:HGNC Symbol;Acc:HGNC:1769]
ENSG00000175348	-0.756912	5.85125	46.7658	2.66048e-07	3.24924e-06	TMEM9B	protein_coding	TMEM9 domain family member B [Source:HGNC Symbol;Acc:HGNC:1168]
ENSG00000143437	-0.717106	6.80924	46.7256	2.68031e-07	3.27169e-06	ARNT	protein_coding	aryl hydrocarbon receptor nuclear translocator [Source:HGNC Symbol;Acc:HGNC:700]
ENSG00000101152	-1.13655	6.63988	46.7034	2.69128e-07	3.28334e-06	DNAJC5	protein_coding	DnaJ heat shock protein family (Hsp40) member C5 [Source:HGNC Symbol;Acc:HGNC:16235]
ENSG00000269397	1.87413	0.469065	46.894	2.70978e-07	3.30413e-06		lncRNA	novel transcript, sense intronic to ZNF726
ENSG00000026508	-1.49606	9.21183	46.6526	2.71662e-07	3.31071e-06	CD44	protein_coding	CD44 molecule (Indian blood group) [Source:HGNC Symbol;Acc:HGNC:1681]
ENSG00000187715	3.06824	0.604584	46.8632	2.72614e-07	3.31999e-06	KBTBD12	protein_coding	kelch repeat and BTB domain containing 12 [Source:HGNC Symbol;Acc:HGNC:25731]
ENSG00000132485	0.977693	6.28352	46.6288	2.72855e-07	3.31999e-06	ZRANB2	protein_coding	zinc finger RANBP2-type containing 2 [Source:HGNC Symbol;Acc:HGNC:13058]
ENSG00000176532	2.18828	6.52511	46.996	2.7286e-07	3.31999e-06	PRR15	protein_coding	proline rich 15 [Source:HGNC Symbol;Acc:HGNC:22310]
ENSG00000167513	2.10871	3.76112	46.7098	2.74284e-07	3.33431e-06	CDT1	protein_coding	chromatin licensing and DNA replication factor 1 [Source:HGNC Symbol;Acc:HGNC:24576]
ENSG00000289571	-5.40586	-1.48766	37.568	2.74329e-07	3.33431e-06		lncRNA	novel transcript
ENSG00000160685	-1.36791	5.83425	46.596	2.74514e-07	3.33479e-06	ZBTB7B	protein_coding	zinc finger and BTB domain containing 7B [Source:HGNC Symbol;Acc:HGNC:18668]
ENSG00000123395	-1.02396	4.68564	46.5876	2.74968e-07	3.33852e-06	ATG101	protein_coding	autophagy related 101 [Source:HGNC Symbol;Acc:HGNC:25679]
ENSG00000118898	-2.71369	5.86001	47.3136	2.75514e-07	3.34338e-06	PPL	protein_coding	periplakin [Source:HGNC Symbol;Acc:HGNC:9273]
ENSG00000135899	-1.15616	4.41457	46.57	2.75893e-07	3.34619e-06	SP110	protein_coding	SP110 nuclear body protein [Source:HGNC Symbol;Acc:HGNC:5401]
ENSG00000166189	-1.16495	5.06384	46.5614	2.76299e-07	3.34784e-06	HPS6	protein_coding	HPS6 biogenesis of lysosomal organelles complex 2 subunit 3 [Source:HGNC Symbol;Acc:HGNC:18817]
ENSG00000079101	2.97935	1.48748	46.6992	2.76322e-07	3.34784e-06	CLUL1	protein_coding	clusterin like 1 [Source:HGNC Symbol;Acc:HGNC:2096]
ENSG00000131126	-9.12688	-0.597214	39.9513	2.83017e-07	3.42713e-06	TEX101	protein_coding	testis expressed 101 [Source:HGNC Symbol;Acc:HGNC:30722]
ENSG00000172795	0.858487	6.887	46.4124	2.83997e-07	3.43718e-06	DCP2	protein_coding	decapping mRNA 2 [Source:HGNC Symbol;Acc:HGNC:24452]
ENSG00000169031	-2.79922	-0.962013	40.8888	2.86058e-07	3.45994e-06	COL4A3	protein_coding	collagen type IV alpha 3 chain [Source:HGNC Symbol;Acc:HGNC:2204]
ENSG00000203999	1.57206	1.28884	46.434	2.86209e-07	3.45994e-06	LINC01270	lncRNA	long intergenic non-protein coding RNA 1270 [Source:HGNC Symbol;Acc:HGNC:27658]
ENSG00000179546	-3.82151	1.73288	46.626	2.86455e-07	3.45994e-06	HTR1D	protein_coding	5-hydroxytryptamine receptor 1D [Source:HGNC Symbol;Acc:HGNC:5289]
ENSG00000138796	1.14088	6.16958	46.3653	2.86484e-07	3.45994e-06	HADH	protein_coding	hydroxyacyl-CoA dehydrogenase [Source:HGNC Symbol;Acc:HGNC:4799]
ENSG00000102468	-4.65425	1.62318	46.0879	2.86874e-07	3.46282e-06	HTR2A	protein_coding	5-hydroxytryptamine receptor 2A [Source:HGNC Symbol;Acc:HGNC:5293]
ENSG00000171552	-1.05115	6.41672	46.3398	2.87839e-07	3.47263e-06	BCL2L1	protein_coding	BCL2 like 1 [Source:HGNC Symbol;Acc:HGNC:992]
ENSG00000127837	-0.74035	6.35373	46.3154	2.89145e-07	3.48655e-06	AAMP	protein_coding	angio associated migratory cell protein [Source:HGNC Symbol;Acc:HGNC:18]
ENSG00000135315	0.878531	4.87589	46.3067	2.89626e-07	3.4905e-06	CEP162	protein_coding	centrosomal protein 162 [Source:HGNC Symbol;Acc:HGNC:21107]
ENSG00000236090	-3.60849	-1.11849	40.5091	2.90462e-07	3.49872e-06	LDHAP3	processed_pseudogene	lactate dehydrogenase A pseudogene 3 [Source:HGNC Symbol;Acc:HGNC:6538]
ENSG00000178177	0.891953	5.06857	46.285	2.90789e-07	3.50082e-06	LCORL	protein_coding	ligand dependent nuclear receptor corepressor like [Source:HGNC Symbol;Acc:HGNC:30776]
ENSG00000256747	-3.24078	-2.02414	35.2997	2.9122e-07	3.50415e-06		lncRNA	novel transcript
ENSG00000112200	0.753105	7.24641	46.2663	2.9179e-07	3.50916e-06	ZNF451	protein_coding	zinc finger protein 451 [Source:HGNC Symbol;Acc:HGNC:21091]
ENSG00000086696	-3.97584	4.84254	47.424	2.92849e-07	3.52005e-06	HSD17B2	protein_coding	hydroxysteroid 17-beta dehydrogenase 2 [Source:HGNC Symbol;Acc:HGNC:5211]
ENSG00000090534	-2.64249	-0.349626	45.2315	2.94391e-07	3.53673e-06	THPO	protein_coding	thrombopoietin [Source:HGNC Symbol;Acc:HGNC:11795]
ENSG00000179029	1.0172	3.62993	46.2081	2.95085e-07	3.5432e-06	TMEM107	protein_coding	transmembrane protein 107 [Source:HGNC Symbol;Acc:HGNC:28128]
ENSG00000170522	1.29375	5.0746	46.1839	2.96305e-07	3.55597e-06	ELOVL6	protein_coding	ELOVL fatty acid elongase 6 [Source:HGNC Symbol;Acc:HGNC:15829]
ENSG00000166140	-1.09291	4.26339	46.1716	2.97031e-07	3.56281e-06	ZFYVE19	protein_coding	zinc finger FYVE-type containing 19 [Source:HGNC Symbol;Acc:HGNC:20758]
ENSG00000272622	1.57828	1.12696	46.1989	2.98988e-07	3.5844e-06		lncRNA	novel transcript
ENSG00000206262	1.43411	5.78704	46.1319	2.99171e-07	3.58472e-06	FOXL2NB	protein_coding	FOXL2 neighbor [Source:HGNC Symbol;Acc:HGNC:34428]
ENSG00000115594	-1.87044	9.01207	46.2271	3.00131e-07	3.59433e-06	IL1R1	protein_coding	interleukin 1 receptor type 1 [Source:HGNC Symbol;Acc:HGNC:5993]
ENSG00000170624	2.49608	4.84539	46.5307	3.01e-07	3.60285e-06	SGCD	protein_coding	sarcoglycan delta [Source:HGNC Symbol;Acc:HGNC:10807]
ENSG00000121644	0.811593	6.51895	46.0797	3.02087e-07	3.61396e-06	DESI2	protein_coding	desumoylating isopeptidase 2 [Source:HGNC Symbol;Acc:HGNC:24264]
ENSG00000148488	4.31873	3.16809	46.9573	3.02527e-07	3.61732e-06	ST8SIA6	protein_coding	ST8 alpha-N-acetyl-neuraminide alpha-2,8-sialyltransferase 6 [Source:HGNC Symbol;Acc:HGNC:23317]
ENSG00000214114	0.792149	4.48455	46.0468	3.03973e-07	3.63272e-06	MYCBP	protein_coding	MYC binding protein [Source:HGNC Symbol;Acc:HGNC:7554]
ENSG00000188921	1.16797	4.84667	46.0383	3.04444e-07	3.63644e-06	HACD4	protein_coding	3-hydroxyacyl-CoA dehydratase 4 [Source:HGNC Symbol;Acc:HGNC:20920]
ENSG00000174306	-1.56548	6.3196	46.0922	3.0579e-07	3.65061e-06	ZHX3	protein_coding	zinc fingers and homeoboxes 3 [Source:HGNC Symbol;Acc:HGNC:15935]
ENSG00000166123	-1.80672	5.9066	46.2015	3.06494e-07	3.65709e-06	GPT2	protein_coding	glutamic--pyruvic transaminase 2 [Source:HGNC Symbol;Acc:HGNC:18062]
ENSG00000105953	-0.872506	7.07688	45.9696	3.0834e-07	3.67628e-06	OGDH	protein_coding	oxoglutarate dehydrogenase [Source:HGNC Symbol;Acc:HGNC:8124]
ENSG00000103540	0.866577	5.49686	45.9682	3.08423e-07	3.67628e-06	CCP110	protein_coding	centriolar coiled-coil protein 110 [Source:HGNC Symbol;Acc:HGNC:24342]
ENSG00000117322	4.32481	0.629782	45.3131	3.13025e-07	3.72917e-06	CR2	protein_coding	complement C3d receptor 2 [Source:HGNC Symbol;Acc:HGNC:2336]
ENSG00000141736	-1.41824	7.48706	45.8842	3.13291e-07	3.73041e-06	ERBB2	protein_coding	erb-b2 receptor tyrosine kinase 2 [Source:HGNC Symbol;Acc:HGNC:3430]
ENSG00000111412	-0.812318	6.29087	45.8748	3.13843e-07	3.73503e-06	SPRING1	protein_coding	SREBF pathway regulator in golgi 1 [Source:HGNC Symbol;Acc:HGNC:26128]
ENSG00000149577	-1.06809	6.01211	45.8266	3.16677e-07	3.76541e-06	SIDT2	protein_coding	SID1 transmembrane family member 2 [Source:HGNC Symbol;Acc:HGNC:24272]
ENSG00000172159	-1.44405	3.05633	45.8333	3.16726e-07	3.76541e-06	FRMD3	protein_coding	FERM domain containing 3 [Source:HGNC Symbol;Acc:HGNC:24125]
ENSG00000257671	-6.43217	-1.7004	39.2577	3.179e-07	3.77683e-06	KRT7-AS	lncRNA	KRT7 antisense RNA 1 [Source:HGNC Symbol;Acc:HGNC:52643]
ENSG00000185567	-3.58926	6.20991	47.0033	3.18017e-07	3.77683e-06	AHNAK2	protein_coding	AHNAK nucleoprotein 2 [Source:HGNC Symbol;Acc:HGNC:20125]
ENSG00000166527	2.87433	-0.969674	43.3532	3.19326e-07	3.7904e-06	CLEC4D	protein_coding	C-type lectin domain family 4 member D [Source:HGNC Symbol;Acc:HGNC:14554]
ENSG00000287059	3.64058	3.55526	46.4196	3.19798e-07	3.79402e-06		lncRNA	novel transcript
ENSG00000135476	1.78219	3.15608	45.7698	3.2036e-07	3.79872e-06	ESPL1	protein_coding	extra spindle pole bodies like 1, separase [Source:HGNC Symbol;Acc:HGNC:16856]
ENSG00000164484	1.66559	6.7388	45.9154	3.20784e-07	3.80178e-06	TMEM200A	protein_coding	transmembrane protein 200A [Source:HGNC Symbol;Acc:HGNC:21075]
ENSG00000134987	0.868088	6.4711	45.7534	3.2104e-07	3.80192e-06	WDR36	protein_coding	WD repeat domain 36 [Source:HGNC Symbol;Acc:HGNC:30696]
ENSG00000133739	1.22879	4.28225	45.7528	3.2113e-07	3.80192e-06	LRRCC1	protein_coding	leucine rich repeat and coiled-coil centrosomal protein 1 [Source:HGNC Symbol;Acc:HGNC:29373]
ENSG00000142002	-0.953131	5.60354	45.6966	3.24474e-07	3.83866e-06	DPP9	protein_coding	dipeptidyl peptidase 9 [Source:HGNC Symbol;Acc:HGNC:18648]
ENSG00000162373	1.99563	1.53833	45.7684	3.24569e-07	3.83866e-06	BEND5	protein_coding	BEN domain containing 5 [Source:HGNC Symbol;Acc:HGNC:25668]
ENSG00000145506	-4.03443	2.63562	46.1833	3.25476e-07	3.8432e-06	NKD2	protein_coding	NKD inhibitor of WNT signaling pathway 2 [Source:HGNC Symbol;Acc:HGNC:17046]
ENSG00000031003	1.02017	6.78241	45.6798	3.25486e-07	3.8432e-06	FAM13B	protein_coding	family with sequence similarity 13 member B [Source:HGNC Symbol;Acc:HGNC:1335]
ENSG00000156500	2.14838	2.98046	45.6867	3.25486e-07	3.8432e-06	PABIR3	protein_coding	PABIR family member 3 [Source:HGNC Symbol;Acc:HGNC:25202]
ENSG00000215246	-3.22091	0.713209	45.7051	3.25626e-07	3.8432e-06	LINC02982	lncRNA	long intergenic non-protein coding RNA 2982 [Source:HGNC Symbol;Acc:HGNC:56056]
ENSG00000130311	-0.854573	4.75165	45.6676	3.26258e-07	3.84867e-06	DDA1	protein_coding	DET1 and DDB1 associated 1 [Source:HGNC Symbol;Acc:HGNC:28360]
ENSG00000173714	3.50684	-0.695776	42.2822	3.27294e-07	3.85889e-06	WFIKKN2	protein_coding	WAP, follistatin/kazal, immunoglobulin, kunitz and netrin domain containing 2 [Source:HGNC Symbol;Acc:HGNC:30916]
ENSG00000227036	-1.81222	2.82767	45.6473	3.28278e-07	3.86849e-06	LINC00511	lncRNA	long intergenic non-protein coding RNA 511 [Source:HGNC Symbol;Acc:HGNC:43564]
ENSG00000137996	-0.736941	5.20825	45.6108	3.29729e-07	3.88359e-06	RTCA	protein_coding	RNA 3'-terminal phosphate cyclase [Source:HGNC Symbol;Acc:HGNC:17981]
ENSG00000163818	0.760365	5.6898	45.6014	3.30303e-07	3.88725e-06	LZTFL1	protein_coding	leucine zipper transcription factor like 1 [Source:HGNC Symbol;Acc:HGNC:6741]
ENSG00000072310	-1.35844	6.33544	45.6001	3.3038e-07	3.88725e-06	SREBF1	protein_coding	sterol regulatory element binding transcription factor 1 [Source:HGNC Symbol;Acc:HGNC:11289]
ENSG00000167711	-3.53417	1.04539	45.6728	3.31342e-07	3.89656e-06	SERPINF2	protein_coding	serpin family F member 2 [Source:HGNC Symbol;Acc:HGNC:9075]
ENSG00000102100	-0.835369	5.0034	45.5265	3.34996e-07	3.93749e-06	SLC35A2	protein_coding	solute carrier family 35 member A2 [Source:HGNC Symbol;Acc:HGNC:11022]
ENSG00000245598	2.41857	-1.77461	40.396	3.3568e-07	3.9435e-06	DACT3-AS1	lncRNA	DACT3 antisense RNA 1 [Source:HGNC Symbol;Acc:HGNC:44120]
ENSG00000123143	-0.993651	6.85665	45.5087	3.36091e-07	3.94547e-06	PKN1	protein_coding	protein kinase N1 [Source:HGNC Symbol;Acc:HGNC:9405]
ENSG00000172977	-0.655146	5.4542	45.5053	3.36306e-07	3.94547e-06	KAT5	protein_coding	lysine acetyltransferase 5 [Source:HGNC Symbol;Acc:HGNC:5275]
ENSG00000180881	1.52376	2.7206	45.5122	3.36365e-07	3.94547e-06	CAPS2	protein_coding	calcyphosine 2 [Source:HGNC Symbol;Acc:HGNC:16471]
ENSG00000226742	-1.60062	2.86735	45.5088	3.36634e-07	3.94659e-06	HSBP1L1	protein_coding	heat shock factor binding protein 1 like 1 [Source:HGNC Symbol;Acc:HGNC:37243]
ENSG00000166900	-0.862213	4.84023	45.4911	3.37228e-07	3.95152e-06	STX3	protein_coding	syntaxin 3 [Source:HGNC Symbol;Acc:HGNC:11438]
ENSG00000100385	-2.10991	6.11684	45.8117	3.38993e-07	3.96967e-06	IL2RB	protein_coding	interleukin 2 receptor subunit beta [Source:HGNC Symbol;Acc:HGNC:6009]
ENSG00000151952	4.32264	1.98561	45.6131	3.39125e-07	3.96967e-06	TMEM132D	protein_coding	transmembrane protein 132D [Source:HGNC Symbol;Acc:HGNC:29411]
ENSG00000132840	1.51532	3.10978	45.4618	3.3939e-07	3.96975e-06	BHMT2	protein_coding	betaine--homocysteine S-methyltransferase 2 [Source:HGNC Symbol;Acc:HGNC:1048]
ENSG00000162390	-1.87143	4.14358	45.4955	3.39498e-07	3.96975e-06	ACOT11	protein_coding	acyl-CoA thioesterase 11 [Source:HGNC Symbol;Acc:HGNC:18156]
ENSG00000225914	2.28223	1.58349	45.5261	3.39653e-07	3.96975e-06	TSBP1-AS1	lncRNA	TSBP1 and BTNL2 antisense RNA 1 [Source:HGNC Symbol;Acc:HGNC:39756]
ENSG00000095397	-1.73186	4.03673	45.4512	3.39858e-07	3.97011e-06	WHRN	protein_coding	whirlin [Source:HGNC Symbol;Acc:HGNC:16361]
ENSG00000084734	-2.84247	-2.17087	34.9813	3.42291e-07	3.99649e-06	GCKR	protein_coding	glucokinase regulator [Source:HGNC Symbol;Acc:HGNC:4196]
ENSG00000184992	1.12297	5.84673	45.3421	3.46771e-07	4.04672e-06	BRI3BP	protein_coding	BRI3 binding protein [Source:HGNC Symbol;Acc:HGNC:14251]
ENSG00000102119	-0.791911	5.75117	45.3373	3.47086e-07	4.04833e-06	EMD	protein_coding	emerin [Source:HGNC Symbol;Acc:HGNC:3331]
ENSG00000281772	4.19454	-2.6936	35.2765	3.48259e-07	4.05994e-06		TEC	TEC
ENSG00000198053	-1.51343	4.96209	45.2935	3.50002e-07	4.07712e-06	SIRPA	protein_coding	signal regulatory protein alpha [Source:HGNC Symbol;Acc:HGNC:9662]
ENSG00000131475	-0.796005	5.75234	45.2914	3.5009e-07	4.07712e-06	VPS25	protein_coding	vacuolar protein sorting 25 homolog [Source:HGNC Symbol;Acc:HGNC:28122]
ENSG00000173153	-1.31219	4.62137	45.2805	3.50877e-07	4.0842e-06	ESRRA	protein_coding	estrogen related receptor alpha [Source:HGNC Symbol;Acc:HGNC:3471]
ENSG00000106351	-1.27768	4.01815	45.277	3.51173e-07	4.08556e-06	AGFG2	protein_coding	ArfGAP with FG repeats 2 [Source:HGNC Symbol;Acc:HGNC:5177]
ENSG00000109906	-5.72169	5.7489	46.6103	3.52181e-07	4.09363e-06	ZBTB16	protein_coding	zinc finger and BTB domain containing 16 [Source:HGNC Symbol;Acc:HGNC:12930]
ENSG00000245330	-3.19828	-0.942807	40.8366	3.52225e-07	4.09363e-06	DEPTOR-AS1	lncRNA	DEPTOR antisense RNA 1 [Source:HGNC Symbol;Acc:HGNC:55602]
ENSG00000247011	-3.16989	-1.84908	37.1323	3.52734e-07	4.09745e-06		lncRNA	novel transcript
ENSG00000108947	1.32298	4.44626	45.2369	3.53761e-07	4.10718e-06	EFNB3	protein_coding	ephrin B3 [Source:HGNC Symbol;Acc:HGNC:3228]
ENSG00000112977	-0.928086	7.10711	45.2335	3.53931e-07	4.10718e-06	DAP	protein_coding	death associated protein [Source:HGNC Symbol;Acc:HGNC:2672]
ENSG00000148935	2.55525	1.64866	45.2775	3.56843e-07	4.13862e-06	GAS2	protein_coding	growth arrest specific 2 [Source:HGNC Symbol;Acc:HGNC:4167]
ENSG00000131746	-3.60812	2.73423	45.6042	3.57003e-07	4.13862e-06	TNS4	protein_coding	tensin 4 [Source:HGNC Symbol;Acc:HGNC:24352]
ENSG00000003402	-0.834824	6.8717	45.1732	3.57969e-07	4.14772e-06	CFLAR	protein_coding	CASP8 and FADD like apoptosis regulator [Source:HGNC Symbol;Acc:HGNC:1876]
ENSG00000164713	-1.10833	5.451	45.1702	3.58181e-07	4.14807e-06	BRI3	protein_coding	brain protein I3 [Source:HGNC Symbol;Acc:HGNC:1109]
ENSG00000178425	0.733418	5.1101	45.1574	3.59041e-07	4.15592e-06	NT5DC1	protein_coding	5'-nucleotidase domain containing 1 [Source:HGNC Symbol;Acc:HGNC:21556]
ENSG00000184357	2.3521	8.05684	45.5043	3.60078e-07	4.16581e-06	H1-5	protein_coding	H1.5 linker histone, cluster member [Source:HGNC Symbol;Acc:HGNC:4719]
ENSG00000147465	-3.89699	2.62927	45.5571	3.61079e-07	4.17527e-06	STAR	protein_coding	steroidogenic acute regulatory protein [Source:HGNC Symbol;Acc:HGNC:11359]
ENSG00000154914	-1.75636	4.0244	45.1251	3.61431e-07	4.17636e-06	USP43	protein_coding	ubiquitin specific peptidase 43 [Source:HGNC Symbol;Acc:HGNC:20072]
ENSG00000164047	-5.35095	-1.9201	37.1857	3.61559e-07	4.17636e-06	CAMP	protein_coding	cathelicidin antimicrobial peptide [Source:HGNC Symbol;Acc:HGNC:1472]
ENSG00000213347	1.81922	2.78939	45.1293	3.61722e-07	4.17636e-06	MXD3	protein_coding	MAX dimerization protein 3 [Source:HGNC Symbol;Acc:HGNC:14008]
ENSG00000072133	1.5266	2.80474	45.0838	3.64446e-07	4.20323e-06	RPS6KA6	protein_coding	ribosomal protein S6 kinase A6 [Source:HGNC Symbol;Acc:HGNC:10435]
ENSG00000196981	0.826579	3.88964	45.0795	3.64462e-07	4.20323e-06	WDR5B	protein_coding	WD repeat domain 5B [Source:HGNC Symbol;Acc:HGNC:17826]
ENSG00000165996	2.93753	3.28717	45.3899	3.64601e-07	4.20323e-06	HACD1	protein_coding	3-hydroxyacyl-CoA dehydratase 1 [Source:HGNC Symbol;Acc:HGNC:9639]
ENSG00000140015	-4.74689	0.190836	40.3083	3.66282e-07	4.22048e-06	KCNH5	protein_coding	potassium voltage-gated channel subfamily H member 5 [Source:HGNC Symbol;Acc:HGNC:6254]
ENSG00000142634	-1.16219	5.35597	45.0348	3.67464e-07	4.23108e-06	EFHD2	protein_coding	EF-hand domain family member D2 [Source:HGNC Symbol;Acc:HGNC:28670]
ENSG00000111859	1.60903	6.77749	45.1561	3.67573e-07	4.23108e-06	NEDD9	protein_coding	neural precursor cell expressed, developmentally down-regulated 9 [Source:HGNC Symbol;Acc:HGNC:7733]
ENSG00000176101	-1.26007	4.55099	45.0219	3.68409e-07	4.23676e-06	SSNA1	protein_coding	SS nuclear autoantigen 1 [Source:HGNC Symbol;Acc:HGNC:11321]
ENSG00000288984	3.15857	-2.18328	37.6595	3.68438e-07	4.23676e-06		lncRNA	novel transcript, antisense to ITFG2
ENSG00000138172	-1.48383	4.95076	44.9839	3.71028e-07	4.2644e-06	CALHM2	protein_coding	calcium homeostasis modulator family member 2 [Source:HGNC Symbol;Acc:HGNC:23493]
ENSG00000196747	2.2513	6.27671	45.3895	3.71496e-07	4.26762e-06	H2AC13	protein_coding	H2A clustered histone 13 [Source:HGNC Symbol;Acc:HGNC:4725]
ENSG00000088836	-2.03755	2.14691	44.9827	3.7315e-07	4.28259e-06	SLC4A11	protein_coding	solute carrier family 4 member 11 [Source:HGNC Symbol;Acc:HGNC:16438]
ENSG00000261008	1.82433	1.35568	45.0122	3.73174e-07	4.28259e-06	LINC01572	lncRNA	long intergenic non-protein coding RNA 1572 [Source:HGNC Symbol;Acc:HGNC:51385]
ENSG00000156509	2.05028	0.606705	45.199	3.74072e-07	4.28978e-06	FBXO43	protein_coding	F-box protein 43 [Source:HGNC Symbol;Acc:HGNC:28521]
ENSG00000232053	5.80445	2.45343	40.9493	3.74176e-07	4.28978e-06		lncRNA	novel transcript
ENSG00000197019	-1.73563	3.8918	44.9356	3.74601e-07	4.29249e-06	SERTAD1	protein_coding	SERTA domain containing 1 [Source:HGNC Symbol;Acc:HGNC:17932]
ENSG00000198925	-1.13928	5.15226	44.9292	3.74874e-07	4.29347e-06	ATG9A	protein_coding	autophagy related 9A [Source:HGNC Symbol;Acc:HGNC:22408]
ENSG00000115239	0.662248	4.67002	44.9218	3.75401e-07	4.29516e-06	ASB3	protein_coding	ankyrin repeat and SOCS box containing 3 [Source:HGNC Symbol;Acc:HGNC:16013]
ENSG00000163848	0.778791	7.3097	44.9201	3.75492e-07	4.29516e-06	ZNF148	protein_coding	zinc finger protein 148 [Source:HGNC Symbol;Acc:HGNC:12933]
ENSG00000213967	1.2454	2.32422	44.9289	3.75586e-07	4.29516e-06	ZNF726	protein_coding	zinc finger protein 726 [Source:HGNC Symbol;Acc:HGNC:32462]
ENSG00000234147	-3.0326	-1.53074	37.4212	3.76044e-07	4.29823e-06		lncRNA	novel transcript
ENSG00000101115	2.56871	-1.93308	39.4376	3.76388e-07	4.29929e-06	SALL4	protein_coding	spalt like transcription factor 4 [Source:HGNC Symbol;Acc:HGNC:15924]
ENSG00000139154	0.898652	5.97442	44.9058	3.76513e-07	4.29929e-06	AEBP2	protein_coding	AE binding protein 2 [Source:HGNC Symbol;Acc:HGNC:24051]
[truncated: 20,827 more rows]
