# Supplementary material for: Single-cell mapping of human endometrium and decidua reveals epithelial and stromal contributions to fertility
Source: JCI Insight. 2026 Jan 23;11(2):e195254. doi: 10.1172/jci.insight.195254 (PMC12892900; doi:10.1172/jci.insight.195254)
Supplement: Supplemental table 4 [file jciinsight-11-195254-s115.xlsx]

## Sheet: SupplementalTable4_early-vs-mid
ensembl_gene_id	logFC	logCPM	F	PValue	FDR	hgnc_symbol	gene_biotype	description
ENSG00000166532	-3.60492	7.3872	421.621	8.56074e-18	1.41045e-13	RIMKLB	protein_coding	ribosomal modification protein rimK like family member B [Source:HGNC Symbol;Acc:HGNC:29228]
ENSG00000067082	-3.08422	8.38306	389.182	2.32078e-17	1.41045e-13	KLF6	protein_coding	KLF transcription factor 6 [Source:HGNC Symbol;Acc:HGNC:2235]
ENSG00000139370	-2.82679	6.25077	386.916	2.4963e-17	1.41045e-13	SLC15A4	protein_coding	solute carrier family 15 member 4 [Source:HGNC Symbol;Acc:HGNC:23090]
ENSG00000291237	-3.96283	10.1914	381.577	2.96538e-17	1.41045e-13	SOD2	protein_coding	superoxide dismutase 2 [Source:HGNC Symbol;Acc:HGNC:11180]
ENSG00000146859	-3.19162	4.03857	380.556	3.08956e-17	1.41045e-13	TMEM140	protein_coding	transmembrane protein 140 [Source:HGNC Symbol;Acc:HGNC:21870]
ENSG00000221869	-3.7658	6.51931	368.341	4.60005e-17	1.5474e-13	CEBPD	protein_coding	CCAAT enhancer binding protein delta [Source:HGNC Symbol;Acc:HGNC:1835]
ENSG00000279286	-6.08826	-0.152516	182.145	4.74539e-17	1.5474e-13		TEC	TEC
ENSG00000139112	-3.3721	6.52569	357.05	6.75593e-17	1.92764e-13	GABARAPL1	protein_coding	GABA type A receptor associated protein like 1 [Source:HGNC Symbol;Acc:HGNC:4068]
ENSG00000182010	3.69906	3.8372	332.275	1.66482e-16	4.19586e-13	RTKN2	protein_coding	rhotekin 2 [Source:HGNC Symbol;Acc:HGNC:19364]
ENSG00000106258	-7.53975	4.10052	219.618	1.83819e-16	4.19586e-13	CYP3A5	protein_coding	cytochrome P450 family 3 subfamily A member 5 [Source:HGNC Symbol;Acc:HGNC:2638]
ENSG00000178075	-3.2428	6.39595	326.517	2.0327e-16	4.21804e-13	GRAMD1C	protein_coding	GRAM domain containing 1C [Source:HGNC Symbol;Acc:HGNC:25252]
ENSG00000188277	-6.02863	2.24595	290.641	2.78193e-16	4.75662e-13	C15orf62	protein_coding	chromosome 15 open reading frame 62 [Source:HGNC Symbol;Acc:HGNC:34489]
ENSG00000121957	2.38236	5.03997	317.432	2.87414e-16	4.75662e-13	GPSM2	protein_coding	G protein signaling modulator 2 [Source:HGNC Symbol;Acc:HGNC:29501]
ENSG00000141738	-3.96853	5.05754	318.254	2.91741e-16	4.75662e-13	GRB7	protein_coding	growth factor receptor bound protein 7 [Source:HGNC Symbol;Acc:HGNC:4567]
ENSG00000025708	-4.07827	5.54321	315.861	3.3867e-16	5.15365e-13	TYMP	protein_coding	thymidine phosphorylase [Source:HGNC Symbol;Acc:HGNC:3148]
ENSG00000095383	-2.57402	5.08843	302.457	5.19429e-16	7.41031e-13	TBC1D2	protein_coding	TBC1 domain family member 2 [Source:HGNC Symbol;Acc:HGNC:18026]
ENSG00000159388	-2.60822	7.59132	298.732	6.03487e-16	8.10305e-13	BTG2	protein_coding	BTG anti-proliferation factor 2 [Source:HGNC Symbol;Acc:HGNC:1131]
ENSG00000137460	-3.38891	5.01677	292.248	7.90151e-16	9.44365e-13	FHDC1	protein_coding	FH2 domain containing 1 [Source:HGNC Symbol;Acc:HGNC:29363]
ENSG00000278053	-2.33011	7.37333	291.195	8.24042e-16	9.44365e-13	DDX52	protein_coding	DExD-box helicase 52 [Source:HGNC Symbol;Acc:HGNC:20038]
ENSG00000125149	-2.09991	5.36738	291.111	8.27447e-16	9.44365e-13	PHAF1	protein_coding	phagosome assembly factor 1 [Source:HGNC Symbol;Acc:HGNC:29564]
ENSG00000125618	-2.83816	6.89442	287.971	9.43613e-16	1.02566e-12	PAX8	protein_coding	paired box 8 [Source:HGNC Symbol;Acc:HGNC:8622]
ENSG00000106688	-5.15448	8.10497	287.097	1.23523e-15	1.28161e-12	SLC1A1	protein_coding	solute carrier family 1 member 1 [Source:HGNC Symbol;Acc:HGNC:10939]
ENSG00000073150	-3.73518	3.29995	278.504	1.46487e-15	1.35553e-12	PANX2	protein_coding	pannexin 2 [Source:HGNC Symbol;Acc:HGNC:8600]
ENSG00000204592	-1.54175	8.87487	277.169	1.50129e-15	1.35553e-12	HLA-E	protein_coding	major histocompatibility complex, class I, E [Source:HGNC Symbol;Acc:HGNC:4962]
ENSG00000196730	-2.94763	6.37455	276.693	1.53314e-15	1.35553e-12	DAPK1	protein_coding	death associated protein kinase 1 [Source:HGNC Symbol;Acc:HGNC:2674]
ENSG00000153292	-8.14352	5.44545	208.28	1.54402e-15	1.35553e-12	ADGRF1	protein_coding	adhesion G protein-coupled receptor F1 [Source:HGNC Symbol;Acc:HGNC:18990]
ENSG00000141750	-5.30802	0.805156	145.003	1.70839e-15	1.44428e-12	STAC2	protein_coding	SH3 and cysteine rich domain 2 [Source:HGNC Symbol;Acc:HGNC:23990]
ENSG00000253666	-6.87893	0.567171	190.885	2.43687e-15	1.95239e-12		lncRNA	novel transcript
ENSG00000188257	-9.09486	3.42815	184.368	2.48048e-15	1.95239e-12	PLA2G2A	protein_coding	phospholipase A2 group IIA [Source:HGNC Symbol;Acc:HGNC:9031]
ENSG00000205502	-5.81386	6.30826	271.823	3.02248e-15	2.2584e-12	C2CD4B	protein_coding	C2 calcium dependent domain containing 4B [Source:HGNC Symbol;Acc:HGNC:33628]
ENSG00000231971	-5.61324	0.250229	156.807	3.06713e-15	2.2584e-12	CT69	lncRNA	cancer/testis associated transcript 69 [Source:HGNC Symbol;Acc:HGNC:37196]
ENSG00000074211	2.64572	6.66866	258.905	3.42375e-15	2.44221e-12	PPP2R2C	protein_coding	protein phosphatase 2 regulatory subunit Bgamma [Source:HGNC Symbol;Acc:HGNC:9306]
ENSG00000107014	3.87876	-0.528507	176.273	3.66734e-15	2.53669e-12	RLN2	protein_coding	relaxin 2 [Source:HGNC Symbol;Acc:HGNC:10027]
ENSG00000145283	-3.6517	-0.641993	152.674	3.8526e-15	2.58645e-12	SLC10A6	protein_coding	solute carrier family 10 member 6 [Source:HGNC Symbol;Acc:HGNC:30603]
ENSG00000125731	-2.56428	4.00545	255.456	4.03794e-15	2.61954e-12	SH2D3A	protein_coding	SH2 domain containing 3A [Source:HGNC Symbol;Acc:HGNC:16885]
ENSG00000225190	-2.14474	5.29953	254.908	4.13141e-15	2.61954e-12	PLEKHM1	protein_coding	pleckstrin homology and RUN domain containing M1 [Source:HGNC Symbol;Acc:HGNC:29017]
ENSG00000134986	3.48619	8.38741	251.738	4.79989e-15	2.91022e-12	NREP	protein_coding	neuronal regeneration related protein [Source:HGNC Symbol;Acc:HGNC:16834]
ENSG00000172201	-2.33096	8.6892	251.543	4.84484e-15	2.91022e-12	ID4	protein_coding	inhibitor of DNA binding 4 [Source:HGNC Symbol;Acc:HGNC:5363]
ENSG00000138207	-7.36685	3.65092	176.207	5.02542e-15	2.94129e-12	RBP4	protein_coding	retinol binding protein 4 [Source:HGNC Symbol;Acc:HGNC:9922]
ENSG00000189143	-4.84169	8.10017	250.426	6.53749e-15	3.71131e-12	CLDN4	protein_coding	claudin 4 [Source:HGNC Symbol;Acc:HGNC:2046]
ENSG00000182240	-1.94432	7.82288	244.946	6.66625e-15	3.71131e-12	BACE2	protein_coding	beta-secretase 2 [Source:HGNC Symbol;Acc:HGNC:934]
ENSG00000144802	-2.24035	4.29719	241.955	7.7414e-15	4.20727e-12	NFKBIZ	protein_coding	NFKB inhibitor zeta [Source:HGNC Symbol;Acc:HGNC:29805]
ENSG00000108018	-4.29551	3.33697	240.744	8.99095e-15	4.77273e-12	SORCS1	protein_coding	sortilin related VPS10 domain containing receptor 1 [Source:HGNC Symbol;Acc:HGNC:16697]
ENSG00000241889	-4.49096	1.39916	224.242	9.59101e-15	4.97555e-12	CTDNEP1P1	processed_pseudogene	CTDNEP1 pseudogene 1 [Source:HGNC Symbol;Acc:HGNC:56481]
ENSG00000189221	-5.13872	8.34642	240.373	1.06293e-14	5.39167e-12	MAOA	protein_coding	monoamine oxidase A [Source:HGNC Symbol;Acc:HGNC:6833]
ENSG00000206053	-1.69632	8.37807	235.148	1.08672e-14	5.39248e-12	JPT2	protein_coding	Jupiter microtubule associated homolog 2 [Source:HGNC Symbol;Acc:HGNC:14137]
ENSG00000263724	-7.84676	2.0221	148.888	1.45441e-14	6.99478e-12	DLGAP1-AS3	lncRNA	DLGAP1 antisense RNA 3 [Source:HGNC Symbol;Acc:HGNC:27317]
ENSG00000214274	-4.97197	3.33308	233.016	1.47091e-14	6.99478e-12	ANG	protein_coding	angiogenin [Source:HGNC Symbol;Acc:HGNC:483]
ENSG00000101447	3.35163	3.83725	228.745	1.52022e-14	7.08174e-12	FAM83D	protein_coding	family with sequence similarity 83 member D [Source:HGNC Symbol;Acc:HGNC:16122]
ENSG00000140853	-2.56899	4.77026	227.64	1.60232e-14	7.22193e-12	NLRC5	protein_coding	NLR family CARD domain containing 5 [Source:HGNC Symbol;Acc:HGNC:29933]
ENSG00000117461	2.2092	6.14375	227.485	1.61359e-14	7.22193e-12	PIK3R3	protein_coding	phosphoinositide-3-kinase regulatory subunit 3 [Source:HGNC Symbol;Acc:HGNC:8981]
ENSG00000198517	-3.15847	4.90975	226.717	1.68408e-14	7.39245e-12	MAFK	protein_coding	MAF bZIP transcription factor K [Source:HGNC Symbol;Acc:HGNC:6782]
ENSG00000013364	-2.66906	7.59333	225.956	1.7484e-14	7.52998e-12	MVP	protein_coding	major vault protein [Source:HGNC Symbol;Acc:HGNC:7531]
ENSG00000101856	2.45743	9.31134	225.393	1.80101e-14	7.61292e-12	PGRMC1	protein_coding	progesterone receptor membrane component 1 [Source:HGNC Symbol;Acc:HGNC:16090]
ENSG00000171617	3.31422	6.17753	222.916	2.08261e-14	8.64322e-12	ENC1	protein_coding	ectodermal-neural cortex 1 [Source:HGNC Symbol;Acc:HGNC:3345]
ENSG00000165929	-2.7555	7.61144	221.856	2.17365e-14	8.70988e-12	TC2N	protein_coding	tandem C2 domains, nuclear [Source:HGNC Symbol;Acc:HGNC:19859]
ENSG00000164287	6.81978	2.85049	186.303	2.17499e-14	8.70988e-12	CDC20B	protein_coding	cell division cycle 20B [Source:HGNC Symbol;Acc:HGNC:24222]
ENSG00000197442	-3.22738	7.00311	222.23	2.29121e-14	8.87959e-12	MAP3K5	protein_coding	mitogen-activated protein kinase kinase kinase 5 [Source:HGNC Symbol;Acc:HGNC:6857]
ENSG00000270210	-4.17485	0.56269	184.528	2.30258e-14	8.87959e-12		lncRNA	novel transcript
ENSG00000168874	-4.66898	5.37664	224.93	2.33407e-14	8.87959e-12	ATOH8	protein_coding	atonal bHLH transcription factor 8 [Source:HGNC Symbol;Acc:HGNC:24126]
ENSG00000105053	-1.39642	5.15623	218.675	2.5809e-14	9.54429e-12	VRK3	protein_coding	VRK serine/threonine kinase 3 [Source:HGNC Symbol;Acc:HGNC:18996]
ENSG00000179715	-2.62726	3.13947	218.734	2.59242e-14	9.54429e-12	PCED1B	protein_coding	PC-esterase domain containing 1B [Source:HGNC Symbol;Acc:HGNC:28255]
ENSG00000132793	-3.54672	4.9435	220.204	2.63524e-14	9.54792e-12	LPIN3	protein_coding	lipin 3 [Source:HGNC Symbol;Acc:HGNC:14451]
ENSG00000168672	-3.19708	8.46331	215.204	3.19677e-14	1.14015e-11	LRATD2	protein_coding	LRAT domain containing 2 [Source:HGNC Symbol;Acc:HGNC:24166]
ENSG00000156970	3.35038	4.78003	214.02	3.3356e-14	1.16117e-11	BUB1B	protein_coding	BUB1 mitotic checkpoint serine/threonine kinase B [Source:HGNC Symbol;Acc:HGNC:1149]
ENSG00000113916	-3.16159	5.60009	215.172	3.35747e-14	1.16117e-11	BCL6	protein_coding	BCL6 transcription repressor [Source:HGNC Symbol;Acc:HGNC:1001]
ENSG00000187231	-2.17701	7.57939	213.547	3.41753e-14	1.16431e-11	SESTD1	protein_coding	SEC14 and spectrin domain containing 1 [Source:HGNC Symbol;Acc:HGNC:18379]
ENSG00000136108	2.33119	6.36763	211.941	3.73701e-14	1.25443e-11	CKAP2	protein_coding	cytoskeleton associated protein 2 [Source:HGNC Symbol;Acc:HGNC:1990]
ENSG00000101782	-1.50992	6.94642	208.988	4.41033e-14	1.44657e-11	RIOK3	protein_coding	RIO kinase 3 [Source:HGNC Symbol;Acc:HGNC:11451]
ENSG00000112984	3.72413	5.34184	210.152	4.43616e-14	1.44657e-11	KIF20A	protein_coding	kinesin family member 20A [Source:HGNC Symbol;Acc:HGNC:9787]
ENSG00000169242	-3.90292	5.48462	211.184	4.74734e-14	1.52624e-11	EFNA1	protein_coding	ephrin A1 [Source:HGNC Symbol;Acc:HGNC:3221]
ENSG00000174371	3.58863	3.80517	206.156	5.22561e-14	1.65454e-11	EXO1	protein_coding	exonuclease 1 [Source:HGNC Symbol;Acc:HGNC:3511]
ENSG00000147697	-5.29263	0.280493	131.419	5.34111e-14	1.65454e-11	GSDMC	protein_coding	gasdermin C [Source:HGNC Symbol;Acc:HGNC:7151]
ENSG00000143365	-3.13092	5.19181	206.688	5.36387e-14	1.65454e-11	RORC	protein_coding	RAR related orphan receptor C [Source:HGNC Symbol;Acc:HGNC:10260]
ENSG00000168412	-4.73552	1.23092	194.808	5.51236e-14	1.67767e-11	MTNR1A	protein_coding	melatonin receptor 1A [Source:HGNC Symbol;Acc:HGNC:7463]
ENSG00000166387	-2.82256	5.30143	203.963	5.8808e-14	1.76486e-11	PPFIBP2	protein_coding	PPFIA binding protein 2 [Source:HGNC Symbol;Acc:HGNC:9250]
ENSG00000188015	-3.94424	0.890195	185.743	5.9535e-14	1.76486e-11	S100A3	protein_coding	S100 calcium binding protein A3 [Source:HGNC Symbol;Acc:HGNC:10493]
ENSG00000171564	-8.47694	3.09807	109.646	6.56876e-14	1.90489e-11	FGB	protein_coding	fibrinogen beta chain [Source:HGNC Symbol;Acc:HGNC:3662]
ENSG00000170044	-4.54255	-0.682145	110.565	6.66308e-14	1.90489e-11	ZPLD1	protein_coding	zona pellucida like domain containing 1 [Source:HGNC Symbol;Acc:HGNC:27022]
ENSG00000173559	-2.64038	5.33913	201.775	6.6762e-14	1.90489e-11	NABP1	protein_coding	nucleic acid binding protein 1 [Source:HGNC Symbol;Acc:HGNC:26232]
ENSG00000183850	2.63369	2.59619	201.444	6.89893e-14	1.94413e-11	ZNF730	protein_coding	zinc finger protein 730 [Source:HGNC Symbol;Acc:HGNC:32470]
ENSG00000275410	-2.9585	5.86031	201.832	7.08438e-14	1.97205e-11	HNF1B	protein_coding	HNF1 homeobox B [Source:HGNC Symbol;Acc:HGNC:11630]
ENSG00000165480	2.749	4.0044	198.529	8.09268e-14	2.22558e-11	SKA3	protein_coding	spindle and kinetochore associated complex subunit 3 [Source:HGNC Symbol;Acc:HGNC:20262]
ENSG00000109794	-2.50664	5.4219	196.242	9.251e-14	2.51385e-11	FAM149A	protein_coding	family with sequence similarity 149 member A [Source:HGNC Symbol;Acc:HGNC:24527]
ENSG00000154222	-1.56804	4.93599	194.816	1.00771e-13	2.70611e-11	CC2D1B	protein_coding	coiled-coil and C2 domain containing 1B [Source:HGNC Symbol;Acc:HGNC:29386]
ENSG00000136830	-2.61469	8.72927	194.26	1.04136e-13	2.73778e-11	NIBAN2	protein_coding	niban apoptosis regulator 2 [Source:HGNC Symbol;Acc:HGNC:25282]
ENSG00000182718	-2.60676	10.0846	194.209	1.04459e-13	2.73778e-11	ANXA2	protein_coding	annexin A2 [Source:HGNC Symbol;Acc:HGNC:537]
ENSG00000126787	3.56843	5.06664	195.026	1.06244e-13	2.73778e-11	DLGAP5	protein_coding	DLG associated protein 5 [Source:HGNC Symbol;Acc:HGNC:16864]
ENSG00000137563	2.19596	4.3768	193.842	1.06904e-13	2.73778e-11	GGH	protein_coding	gamma-glutamyl hydrolase [Source:HGNC Symbol;Acc:HGNC:4248]
ENSG00000086544	-1.88664	4.94622	193.677	1.07947e-13	2.73778e-11	ITPKC	protein_coding	inositol-trisphosphate 3-kinase C [Source:HGNC Symbol;Acc:HGNC:14897]
ENSG00000165244	3.14541	4.19044	193.361	1.10273e-13	2.76575e-11	ZNF367	protein_coding	zinc finger protein 367 [Source:HGNC Symbol;Acc:HGNC:18320]
ENSG00000166446	-2.81866	7.33119	193.517	1.11473e-13	2.76575e-11	CDYL2	protein_coding	chromodomain Y like 2 [Source:HGNC Symbol;Acc:HGNC:23030]
ENSG00000112742	3.28466	4.56388	192.79	1.14059e-13	2.78364e-11	TTK	protein_coding	TTK protein kinase [Source:HGNC Symbol;Acc:HGNC:12401]
ENSG00000048471	-2.02057	6.61232	192.561	1.15416e-13	2.78364e-11	SNX29	protein_coding	sorting nexin 29 [Source:HGNC Symbol;Acc:HGNC:30542]
ENSG00000150347	-2.28044	8.66999	192.498	1.15853e-13	2.78364e-11	ARID5B	protein_coding	AT-rich interaction domain 5B [Source:HGNC Symbol;Acc:HGNC:17362]
ENSG00000101187	-5.67519	4.4959	198.061	1.27539e-13	3.03251e-11	SLCO4A1	protein_coding	solute carrier organic anion transporter family member 4A1 [Source:HGNC Symbol;Acc:HGNC:10953]
ENSG00000163412	-2.02428	7.17911	190.427	1.31469e-13	3.09373e-11	EIF4E3	protein_coding	eukaryotic translation initiation factor 4E family member 3 [Source:HGNC Symbol;Acc:HGNC:31837]
ENSG00000176485	-4.17612	6.13093	193.811	1.33425e-13	3.1077e-11	PLAAT3	protein_coding	phospholipase A and acyltransferase 3 [Source:HGNC Symbol;Acc:HGNC:17825]
ENSG00000165507	-6.17344	7.52081	198.286	1.375e-13	3.1643e-11	DEPP1	protein_coding	DEPP autophagy regulator 1 [Source:HGNC Symbol;Acc:HGNC:23355]
ENSG00000100284	-1.96685	6.16411	189.565	1.38627e-13	3.1643e-11	TOM1	protein_coding	target of myb1 membrane trafficking protein [Source:HGNC Symbol;Acc:HGNC:11982]
ENSG00000121005	3.60589	5.72211	190.755	1.42658e-13	3.22407e-11	CRISPLD1	protein_coding	cysteine rich secretory protein LCCL domain containing 1 [Source:HGNC Symbol;Acc:HGNC:18206]
ENSG00000158164	3.84942	2.26676	190.253	1.4885e-13	3.33104e-11	TMSB15A	protein_coding	thymosin beta 15A [Source:HGNC Symbol;Acc:HGNC:30744]
ENSG00000165105	-2.86321	5.67322	189.109	1.5154e-13	3.35829e-11	RASEF	protein_coding	RAS and EF-hand domain containing [Source:HGNC Symbol;Acc:HGNC:26464]
ENSG00000162444	3.51429	4.29781	186.854	1.64589e-13	3.59389e-11	RBP7	protein_coding	retinol binding protein 7 [Source:HGNC Symbol;Acc:HGNC:30316]
ENSG00000287255	-4.24275	0.125248	143.866	1.6532e-13	3.59389e-11		lncRNA	novel transcript, antisense to SLC8A1
ENSG00000165304	2.74162	4.65576	186.281	1.70143e-13	3.62475e-11	MELK	protein_coding	maternal embryonic leucine zipper kinase [Source:HGNC Symbol;Acc:HGNC:16870]
ENSG00000139211	-2.99886	5.85491	187.584	1.70466e-13	3.62475e-11	AMIGO2	protein_coding	adhesion molecule with Ig like domain 2 [Source:HGNC Symbol;Acc:HGNC:24073]
ENSG00000150907	-3.03224	8.00113	186.963	1.73467e-13	3.62475e-11	FOXO1	protein_coding	forkhead box O1 [Source:HGNC Symbol;Acc:HGNC:3819]
ENSG00000152377	-1.79129	5.79452	185.724	1.76006e-13	3.62475e-11	SPOCK1	protein_coding	SPARC (osteonectin), cwcv and kazal like domains proteoglycan 1 [Source:HGNC Symbol;Acc:HGNC:11251]
ENSG00000111247	2.58114	3.53675	185.781	1.76032e-13	3.62475e-11	RAD51AP1	protein_coding	RAD51 associated protein 1 [Source:HGNC Symbol;Acc:HGNC:16956]
ENSG00000171320	3.40089	4.22663	185.759	1.76267e-13	3.62475e-11	ESCO2	protein_coding	establishment of sister chromatid cohesion N-acetyltransferase 2 [Source:HGNC Symbol;Acc:HGNC:27230]
ENSG00000197766	-5.67724	5.94374	193.103	1.82109e-13	3.68845e-11	CFD	protein_coding	complement factor D [Source:HGNC Symbol;Acc:HGNC:2771]
ENSG00000144401	1.55839	3.74797	184.959	1.84945e-13	3.68845e-11	METTL21A	protein_coding	methyltransferase 21A, HSPA lysine [Source:HGNC Symbol;Acc:HGNC:30476]
ENSG00000168078	3.91783	4.05154	185.197	1.85817e-13	3.68845e-11	PBK	protein_coding	PDZ binding kinase [Source:HGNC Symbol;Acc:HGNC:18282]
ENSG00000157456	3.38561	4.5371	184.668	1.88505e-13	3.68845e-11	CCNB2	protein_coding	cyclin B2 [Source:HGNC Symbol;Acc:HGNC:1580]
ENSG00000141542	-2.07079	4.79559	184.599	1.8904e-13	3.68845e-11	RAB40B	protein_coding	RAB40B, member RAS oncogene family [Source:HGNC Symbol;Acc:HGNC:18284]
ENSG00000137807	3.11472	4.91664	184.603	1.8906e-13	3.68845e-11	KIF23	protein_coding	kinesin family member 23 [Source:HGNC Symbol;Acc:HGNC:6392]
ENSG00000006453	-2.07005	4.5901	184.218	1.93673e-13	3.74643e-11	BAIAP2L1	protein_coding	BAR/IMD domain containing adaptor protein 2 like 1 [Source:HGNC Symbol;Acc:HGNC:21649]
ENSG00000185215	-2.6806	6.65082	184.19	1.98982e-13	3.81677e-11	TNFAIP2	protein_coding	TNF alpha induced protein 2 [Source:HGNC Symbol;Acc:HGNC:11895]
ENSG00000080986	3.19827	4.35174	183.505	2.02886e-13	3.83587e-11	NDC80	protein_coding	NDC80 kinetochore complex component [Source:HGNC Symbol;Acc:HGNC:16909]
ENSG00000263961	-2.53654	4.70066	183.45	2.03338e-13	3.83587e-11	RHEX	protein_coding	regulator of hemoglobinization and erythroid cell expansion [Source:HGNC Symbol;Acc:HGNC:25341]
ENSG00000131941	-3.24741	6.91686	184.966	2.16299e-13	4.02538e-11	RHPN2	protein_coding	rhophilin Rho GTPase binding protein 2 [Source:HGNC Symbol;Acc:HGNC:19974]
ENSG00000232306	-5.03642	0.699765	123.774	2.16911e-13	4.02538e-11		lncRNA	novel transcript
ENSG00000171223	-2.61885	6.3919	182.101	2.23983e-13	4.116e-11	JUNB	protein_coding	JunB proto-oncogene, AP-1 transcription factor subunit [Source:HGNC Symbol;Acc:HGNC:6205]
ENSG00000101098	6.17425	3.94445	183.276	2.25401e-13	4.116e-11	RIMS4	protein_coding	regulating synaptic membrane exocytosis 4 [Source:HGNC Symbol;Acc:HGNC:16183]
ENSG00000104892	-3.28457	0.836577	179.018	2.36386e-13	4.25036e-11	KLC3	protein_coding	kinesin light chain 3 [Source:HGNC Symbol;Acc:HGNC:20717]
ENSG00000288658	-4.15055	1.33826	182.384	2.36483e-13	4.25036e-11		protein_coding	novel protein, ortholog of Gm2102 (M. musculus)
ENSG00000198759	3.00853	4.18627	180.232	2.50146e-13	4.45968e-11	EGFL6	protein_coding	EGF like domain multiple 6 [Source:HGNC Symbol;Acc:HGNC:3235]
ENSG00000159314	-2.45743	4.41616	180.101	2.52036e-13	4.45968e-11	ARHGAP27	protein_coding	Rho GTPase activating protein 27 [Source:HGNC Symbol;Acc:HGNC:31813]
ENSG00000260711	-3.17914	3.39176	179.787	2.58881e-13	4.54556e-11		lncRNA	novel transcript, intronic to CATSPERB
ENSG00000127423	3.01941	1.36771	181.415	2.6104e-13	4.54846e-11	AUNIP	protein_coding	aurora kinase A and ninein interacting protein [Source:HGNC Symbol;Acc:HGNC:28363]
ENSG00000272632	-3.61827	-1.55833	99.5298	2.70534e-13	4.67818e-11		lncRNA	novel transcript
ENSG00000185022	-2.8512	4.92438	178.66	2.82755e-13	4.85275e-11	MAFF	protein_coding	MAF bZIP transcription factor F [Source:HGNC Symbol;Acc:HGNC:6780]
ENSG00000141441	-1.803	5.59658	178.077	2.86869e-13	4.88662e-11	GAREM1	protein_coding	GRB2 associated regulator of MAPK1 subtype 1 [Source:HGNC Symbol;Acc:HGNC:26136]
ENSG00000206249	-5.04018	0.574512	118.465	2.91827e-13	4.9184e-11		lncRNA	novel transcript
ENSG00000024526	3.89509	4.62383	179.197	2.93044e-13	4.9184e-11	DEPDC1	protein_coding	DEP domain containing 1 [Source:HGNC Symbol;Acc:HGNC:22949]
ENSG00000109854	-2.26327	4.6794	177.639	2.95441e-13	4.92244e-11	HTATIP2	protein_coding	HIV-1 Tat interactive protein 2 [Source:HGNC Symbol;Acc:HGNC:16637]
ENSG00000175505	-2.30292	2.94326	177.45	3.01732e-13	4.99083e-11	CLCF1	protein_coding	cardiotrophin like cytokine factor 1 [Source:HGNC Symbol;Acc:HGNC:17412]
ENSG00000132326	-2.09781	5.85073	175.013	3.50676e-13	5.75866e-11	PER2	protein_coding	period circadian regulator 2 [Source:HGNC Symbol;Acc:HGNC:8846]
ENSG00000090889	3.22737	4.56112	173.888	3.7847e-13	6.16543e-11	KIF4A	protein_coding	kinesin family member 4A [Source:HGNC Symbol;Acc:HGNC:13339]
ENSG00000160097	3.01696	2.42501	174.521	3.80849e-13	6.16543e-11	FNDC5	protein_coding	fibronectin type III domain containing 5 [Source:HGNC Symbol;Acc:HGNC:20240]
ENSG00000196932	2.90066	5.76617	173.765	3.8546e-13	6.19614e-11	TMEM26	protein_coding	transmembrane protein 26 [Source:HGNC Symbol;Acc:HGNC:28550]
ENSG00000129988	-7.42044	3.77546	132.156	3.89944e-13	6.22437e-11	LBP	protein_coding	lipopolysaccharide binding protein [Source:HGNC Symbol;Acc:HGNC:6517]
ENSG00000267128	-3.20094	2.47731	173.541	3.97132e-13	6.29509e-11	RNF157-AS1	lncRNA	RNF157 antisense RNA 1 [Source:HGNC Symbol;Acc:HGNC:44127]
ENSG00000104881	-2.34473	3.97759	172.983	4.02167e-13	6.30648e-11	PPP1R13L	protein_coding	protein phosphatase 1 regulatory subunit 13 like [Source:HGNC Symbol;Acc:HGNC:18838]
ENSG00000112378	-2.41099	9.11813	172.904	4.03376e-13	6.30648e-11	PERP	protein_coding	p53 apoptosis effector related to PMP22 [Source:HGNC Symbol;Acc:HGNC:17637]
ENSG00000174469	4.62614	1.94868	171.94	4.06626e-13	6.31404e-11	CNTNAP2	protein_coding	contactin associated protein 2 [Source:HGNC Symbol;Acc:HGNC:13830]
ENSG00000011426	3.18995	5.78916	173.265	4.21093e-13	6.49451e-11	ANLN	protein_coding	anillin, actin binding protein [Source:HGNC Symbol;Acc:HGNC:14082]
ENSG00000116852	-2.19174	3.04712	172.192	4.2574e-13	6.52211e-11	KIF21B	protein_coding	kinesin family member 21B [Source:HGNC Symbol;Acc:HGNC:29442]
ENSG00000101003	2.44524	4.07711	171.481	4.44438e-13	6.76316e-11	GINS1	protein_coding	GINS complex subunit 1 [Source:HGNC Symbol;Acc:HGNC:28980]
ENSG00000079337	-2.29013	4.06202	170.746	4.6726e-13	7.06336e-11	RAPGEF3	protein_coding	Rap guanine nucleotide exchange factor 3 [Source:HGNC Symbol;Acc:HGNC:16629]
ENSG00000164512	-5.44549	1.30314	106.462	4.70757e-13	7.06941e-11	ANKRD55	protein_coding	ankyrin repeat domain 55 [Source:HGNC Symbol;Acc:HGNC:25681]
ENSG00000163808	2.94332	4.55362	170.238	4.8321e-13	7.20899e-11	KIF15	protein_coding	kinesin family member 15 [Source:HGNC Symbol;Acc:HGNC:17273]
ENSG00000158109	-1.45938	6.12207	169.143	5.19783e-13	7.70427e-11	TPRG1L	protein_coding	tumor protein p63 regulated 1 like [Source:HGNC Symbol;Acc:HGNC:27007]
ENSG00000173801	-2.69339	8.0698	169.078	5.28013e-13	7.77576e-11	JUP	protein_coding	junction plakoglobin [Source:HGNC Symbol;Acc:HGNC:6207]
ENSG00000131504	-1.34529	7.75442	168.755	5.337e-13	7.80913e-11	DIAPH1	protein_coding	diaphanous related formin 1 [Source:HGNC Symbol;Acc:HGNC:2876]
ENSG00000141068	-2.25698	5.81433	167.891	5.66281e-13	8.23308e-11	KSR1	protein_coding	kinase suppressor of ras 1 [Source:HGNC Symbol;Acc:HGNC:6465]
ENSG00000134057	2.57281	5.48974	167.326	5.88741e-13	8.50544e-11	CCNB1	protein_coding	cyclin B1 [Source:HGNC Symbol;Acc:HGNC:1579]
ENSG00000187097	-1.81337	5.63469	167.079	5.98663e-13	8.59439e-11	ENTPD5	protein_coding	ectonucleoside triphosphate diphosphohydrolase 5 (inactive) [Source:HGNC Symbol;Acc:HGNC:3367]
ENSG00000164109	3.04409	4.91835	166.861	6.15092e-13	8.77506e-11	MAD2L1	protein_coding	mitotic arrest deficient 2 like 1 [Source:HGNC Symbol;Acc:HGNC:6763]
ENSG00000289547	-3.25931	-1.07114	108.116	6.25872e-13	8.87339e-11		lncRNA	novel transcript
ENSG00000081181	-4.42633	6.58353	171.263	6.56497e-13	9.22264e-11	ARG2	protein_coding	arginase 2 [Source:HGNC Symbol;Acc:HGNC:664]
ENSG00000064932	-2.23108	6.57398	165.696	6.58587e-13	9.22264e-11	SBNO2	protein_coding	strawberry notch homolog 2 [Source:HGNC Symbol;Acc:HGNC:29158]
ENSG00000079819	2.06188	7.81616	165.574	6.64172e-13	9.24414e-11	EPB41L2	protein_coding	erythrocyte membrane protein band 4.1 like 2 [Source:HGNC Symbol;Acc:HGNC:3379]
ENSG00000180861	-4.50151	-1.44754	99.6723	6.83421e-13	9.42256e-11	LINC01559	lncRNA	long intergenic non-protein coding RNA 1559 [Source:HGNC Symbol;Acc:HGNC:26598]
ENSG00000129810	3.30678	3.36923	165.245	6.86241e-13	9.42256e-11	SGO1	protein_coding	shugoshin 1 [Source:HGNC Symbol;Acc:HGNC:25088]
ENSG00000162694	1.4409	5.26085	165.03	6.8983e-13	9.42256e-11	EXTL2	protein_coding	exostosin like glycosyltransferase 2 [Source:HGNC Symbol;Acc:HGNC:3516]
ENSG00000131153	2.71354	3.23989	165.027	6.93503e-13	9.42256e-11	GINS2	protein_coding	GINS complex subunit 2 [Source:HGNC Symbol;Acc:HGNC:24575]
ENSG00000070214	-1.62906	9.05879	164.752	7.03191e-13	9.49766e-11	SLC44A1	protein_coding	solute carrier family 44 member 1 [Source:HGNC Symbol;Acc:HGNC:18798]
ENSG00000137331	-3.44358	5.5472	166.987	7.13877e-13	9.50903e-11	IER3	protein_coding	immediate early response 3 [Source:HGNC Symbol;Acc:HGNC:5392]
ENSG00000114790	2.46227	4.13234	164.55	7.1437e-13	9.50903e-11	ARHGEF26	protein_coding	Rho guanine nucleotide exchange factor 26 [Source:HGNC Symbol;Acc:HGNC:24490]
ENSG00000118515	-3.02896	9.03409	165.32	7.16531e-13	9.50903e-11	SGK1	protein_coding	serum/glucocorticoid regulated kinase 1 [Source:HGNC Symbol;Acc:HGNC:10810]
ENSG00000082175	2.78696	11.1034	163.271	7.79906e-13	1.02902e-10	PGR	protein_coding	progesterone receptor [Source:HGNC Symbol;Acc:HGNC:8910]
ENSG00000128016	-2.67188	5.66586	163.848	7.93196e-13	1.04054e-10	ZFP36	protein_coding	ZFP36 ring finger protein [Source:HGNC Symbol;Acc:HGNC:12862]
ENSG00000234602	4.53157	-0.144861	120.679	8.12251e-13	1.05945e-10	MCIDAS	protein_coding	multiciliate differentiation and DNA synthesis associated cell cycle protein [Source:HGNC Symbol;Acc:HGNC:40050]
ENSG00000173805	-7.70317	5.6109	175.327	8.2251e-13	1.06674e-10	HAP1	protein_coding	huntingtin associated protein 1 [Source:HGNC Symbol;Acc:HGNC:4812]
ENSG00000138160	2.78844	6.19047	162.681	8.32834e-13	1.06698e-10	KIF11	protein_coding	kinesin family member 11 [Source:HGNC Symbol;Acc:HGNC:6388]
ENSG00000075426	-2.48738	8.66203	162.259	8.37477e-13	1.06698e-10	FOSL2	protein_coding	FOS like 2, AP-1 transcription factor subunit [Source:HGNC Symbol;Acc:HGNC:3798]
ENSG00000121621	3.08192	3.82183	162.255	8.41035e-13	1.06698e-10	KIF18A	protein_coding	kinesin family member 18A [Source:HGNC Symbol;Acc:HGNC:29441]
ENSG00000108828	-1.51016	7.76488	162.193	8.41394e-13	1.06698e-10	VAT1	protein_coding	vesicle amine transport 1 [Source:HGNC Symbol;Acc:HGNC:16919]
ENSG00000225556	-2.91597	-0.86505	132.79	8.46937e-13	1.06808e-10	C2CD4D	protein_coding	C2 calcium dependent domain containing 4D [Source:HGNC Symbol;Acc:HGNC:37210]
ENSG00000198742	-1.17366	5.54811	161.79	8.65705e-13	1.0827e-10	SMURF1	protein_coding	SMAD specific E3 ubiquitin protein ligase 1 [Source:HGNC Symbol;Acc:HGNC:16807]
ENSG00000185033	-2.28426	6.49864	161.752	8.68023e-13	1.0827e-10	SEMA4B	protein_coding	semaphorin 4B [Source:HGNC Symbol;Acc:HGNC:10730]
ENSG00000117650	3.52317	3.79961	161.525	8.87617e-13	1.10113e-10	NEK2	protein_coding	NIMA related kinase 2 [Source:HGNC Symbol;Acc:HGNC:7745]
ENSG00000236671	-3.22301	-1.24387	116.408	9.05708e-13	1.1175e-10	PRKG1-AS1	lncRNA	PRKG1 antisense RNA 1 [Source:HGNC Symbol;Acc:HGNC:45029]
ENSG00000131747	3.25561	7.44452	161.557	9.58327e-13	1.17606e-10	TOP2A	protein_coding	DNA topoisomerase II alpha [Source:HGNC Symbol;Acc:HGNC:11989]
ENSG00000135960	5.32448	2.86696	161.846	9.63675e-13	1.1763e-10	EDAR	protein_coding	ectodysplasin A receptor [Source:HGNC Symbol;Acc:HGNC:2895]
ENSG00000172183	-2.71068	4.56529	159.865	9.93961e-13	1.20682e-10	ISG20	protein_coding	interferon stimulated exonuclease gene 20 [Source:HGNC Symbol;Acc:HGNC:6130]
ENSG00000140391	1.05163	7.5202	159.657	1.00754e-12	1.21484e-10	TSPAN3	protein_coding	tetraspanin 3 [Source:HGNC Symbol;Acc:HGNC:17752]
ENSG00000124610	4.38768	5.45284	162.292	1.01184e-12	1.21484e-10	H1-1	protein_coding	H1.1 linker histone, cluster member [Source:HGNC Symbol;Acc:HGNC:4715]
ENSG00000114861	-1.95909	5.69066	159.487	1.01994e-12	1.21484e-10	FOXP1	protein_coding	forkhead box P1 [Source:HGNC Symbol;Acc:HGNC:3823]
ENSG00000149131	-3.51765	8.19027	161.783	1.02186e-12	1.21484e-10	SERPING1	protein_coding	serpin family G member 1 [Source:HGNC Symbol;Acc:HGNC:1228]
ENSG00000077152	2.73194	2.87652	158.954	1.06869e-12	1.26393e-10	UBE2T	protein_coding	ubiquitin conjugating enzyme E2 T [Source:HGNC Symbol;Acc:HGNC:25009]
ENSG00000151136	3.16077	4.75602	159.328	1.07823e-12	1.26864e-10	ABTB3	protein_coding	ankyrin repeat and BTB domain containing 3 [Source:HGNC Symbol;Acc:HGNC:23844]
ENSG00000165449	2.27332	4.37195	158.56	1.09126e-12	1.27168e-10	SLC16A9	protein_coding	solute carrier family 16 member 9 [Source:HGNC Symbol;Acc:HGNC:23520]
ENSG00000164442	-2.60575	6.4148	159.331	1.09195e-12	1.27168e-10	CITED2	protein_coding	Cbp/p300 interacting transactivator with Glu/Asp rich carboxy-terminal domain 2 [Source:HGNC Symbol;Acc:HGNC:1987]
ENSG00000084110	-5.74085	4.49365	165.609	1.10746e-12	1.28319e-10	HAL	protein_coding	histidine ammonia-lyase [Source:HGNC Symbol;Acc:HGNC:4806]
ENSG00000166888	-1.26393	7.23467	157.188	1.20361e-12	1.38755e-10	STAT6	protein_coding	signal transducer and activator of transcription 6 [Source:HGNC Symbol;Acc:HGNC:11368]
ENSG00000135525	-1.87972	6.1	156.988	1.22127e-12	1.40084e-10	MAP7	protein_coding	microtubule associated protein 7 [Source:HGNC Symbol;Acc:HGNC:6869]
ENSG00000091831	1.88176	9.40064	156.509	1.26446e-12	1.43576e-10	ESR1	protein_coding	estrogen receptor 1 [Source:HGNC Symbol;Acc:HGNC:3467]
ENSG00000166401	-2.23719	3.28243	156.514	1.26985e-12	1.43576e-10	SERPINB8	protein_coding	serpin family B member 8 [Source:HGNC Symbol;Acc:HGNC:8952]
ENSG00000010932	5.92515	0.817034	104.796	1.27233e-12	1.43576e-10	FMO1	protein_coding	flavin containing dimethylaniline monoxygenase 1 [Source:HGNC Symbol;Acc:HGNC:3769]
ENSG00000279806	-5.33474	-0.521326	93.8814	1.27688e-12	1.43576e-10		TEC	TEC
ENSG00000170312	3.18008	5.79128	157.288	1.30305e-12	1.45801e-10	CDK1	protein_coding	cyclin dependent kinase 1 [Source:HGNC Symbol;Acc:HGNC:1722]
ENSG00000203685	-3.55325	3.48274	155.608	1.42373e-12	1.57902e-10	STUM	protein_coding	stum, mechanosensory transduction mediator homolog [Source:HGNC Symbol;Acc:HGNC:30491]
ENSG00000108684	5.44583	3.67476	158.673	1.42504e-12	1.57902e-10	ASIC2	protein_coding	acid sensing ion channel subunit 2 [Source:HGNC Symbol;Acc:HGNC:99]
ENSG00000135503	-1.3044	5.33542	154.776	1.43557e-12	1.58302e-10	ACVR1B	protein_coding	activin A receptor type 1B [Source:HGNC Symbol;Acc:HGNC:172]
ENSG00000100600	-1.82268	7.32138	154.047	1.51455e-12	1.66207e-10	LGMN	protein_coding	legumain [Source:HGNC Symbol;Acc:HGNC:9472]
ENSG00000139734	2.89788	4.59768	153.878	1.53524e-12	1.67304e-10	DIAPH3	protein_coding	diaphanous related formin 3 [Source:HGNC Symbol;Acc:HGNC:15480]
ENSG00000139354	2.51399	4.5317	153.841	1.5392e-12	1.67304e-10	GAS2L3	protein_coding	growth arrest specific 2 like 3 [Source:HGNC Symbol;Acc:HGNC:27475]
ENSG00000104419	-2.78821	7.29693	154.026	1.64743e-12	1.78219e-10	NDRG1	protein_coding	N-myc downstream regulated 1 [Source:HGNC Symbol;Acc:HGNC:7679]
ENSG00000198554	1.78212	4.53346	152.578	1.68954e-12	1.81913e-10	WDHD1	protein_coding	WD repeat and HMG-box DNA binding protein 1 [Source:HGNC Symbol;Acc:HGNC:23170]
ENSG00000085063	-1.86005	8.10615	152.441	1.706e-12	1.82822e-10	CD59	protein_coding	CD59 molecule (CD59 blood group) [Source:HGNC Symbol;Acc:HGNC:1689]
ENSG00000088325	2.91072	6.01493	152.966	1.73804e-12	1.85386e-10	TPX2	protein_coding	TPX2 microtubule nucleation factor [Source:HGNC Symbol;Acc:HGNC:1249]
ENSG00000131386	-5.98278	3.28304	155.489	1.7596e-12	1.86813e-10	GALNT15	protein_coding	polypeptide N-acetylgalactosaminyltransferase 15 [Source:HGNC Symbol;Acc:HGNC:21531]
ENSG00000139438	3.51063	2.41569	152.315	1.81299e-12	1.9159e-10	FAM222A	protein_coding	family with sequence similarity 222 member A [Source:HGNC Symbol;Acc:HGNC:25915]
ENSG00000137767	-1.96262	4.23162	151.279	1.86293e-12	1.95424e-10	SQOR	protein_coding	sulfide quinone oxidoreductase [Source:HGNC Symbol;Acc:HGNC:20390]
ENSG00000136492	2.80636	4.53749	151.216	1.87168e-12	1.95424e-10	BRIP1	protein_coding	BRCA1 interacting helicase 1 [Source:HGNC Symbol;Acc:HGNC:20473]
ENSG00000071073	-1.8718	5.64091	151.178	1.87496e-12	1.95424e-10	MGAT4A	protein_coding	alpha-1,3-mannosyl-glycoprotein 4-beta-N-acetylglucosaminyltransferase A [Source:HGNC Symbol;Acc:HGNC:7047]
ENSG00000088386	-6.10911	7.49717	159.328	1.88519e-12	1.95597e-10	SLC15A1	protein_coding	solute carrier family 15 member 1 [Source:HGNC Symbol;Acc:HGNC:10920]
ENSG00000143369	2.87005	7.91749	151.315	1.92073e-12	1.98383e-10	ECM1	protein_coding	extracellular matrix protein 1 [Source:HGNC Symbol;Acc:HGNC:3153]
ENSG00000124253	-5.32464	-1.24642	110.778	1.95227e-12	2.00732e-10	PCK1	protein_coding	phosphoenolpyruvate carboxykinase 1 [Source:HGNC Symbol;Acc:HGNC:8724]
ENSG00000135709	-2.4482	5.49266	150.383	2.03064e-12	2.07854e-10	KIAA0513	protein_coding	KIAA0513 [Source:HGNC Symbol;Acc:HGNC:29058]
ENSG00000124466	-4.478	3.27551	152.871	2.06196e-12	2.10117e-10	LYPD3	protein_coding	LY6/PLAUR domain containing 3 [Source:HGNC Symbol;Acc:HGNC:24880]
ENSG00000135956	-1.54405	7.14021	149.742	2.08888e-12	2.11915e-10	TMEM127	protein_coding	transmembrane protein 127 [Source:HGNC Symbol;Acc:HGNC:26038]
ENSG00000170006	-3.71261	6.02922	151.891	2.20731e-12	2.22938e-10	TMEM154	protein_coding	transmembrane protein 154 [Source:HGNC Symbol;Acc:HGNC:26489]
ENSG00000186638	2.09214	3.73979	148.845	2.23989e-12	2.24865e-10	KIF24	protein_coding	kinesin family member 24 [Source:HGNC Symbol;Acc:HGNC:19916]
ENSG00000133985	-2.8295	5.11724	149.855	2.24609e-12	2.24865e-10	TTC9	protein_coding	tetratricopeptide repeat domain 9 [Source:HGNC Symbol;Acc:HGNC:20267]
ENSG00000272941	-3.27709	0.595691	148.657	2.28928e-12	2.28188e-10		lncRNA	novel transcript, antisense to C7orf49
ENSG00000144063	-3.08972	-0.631113	120.829	2.36758e-12	2.34877e-10	MALL	protein_coding	mal, T cell differentiation protein like [Source:HGNC Symbol;Acc:HGNC:6818]
ENSG00000105339	-1.95239	4.17684	148.007	2.38709e-12	2.34877e-10	DENND3	protein_coding	DENN domain containing 3 [Source:HGNC Symbol;Acc:HGNC:29134]
ENSG00000153714	-2.82713	2.96729	148.137	2.38726e-12	2.34877e-10	LURAP1L	protein_coding	leucine rich adaptor protein 1 like [Source:HGNC Symbol;Acc:HGNC:31452]
ENSG00000114573	-2.0241	8.40032	147.68	2.44354e-12	2.39383e-10	ATP6V1A	protein_coding	ATPase H+ transporting V1 subunit A [Source:HGNC Symbol;Acc:HGNC:851]
ENSG00000186310	1.82082	4.2834	147.499	2.47946e-12	2.41863e-10	NAP1L3	protein_coding	nucleosome assembly protein 1 like 3 [Source:HGNC Symbol;Acc:HGNC:7639]
ENSG00000106771	-1.20047	7.34338	147.358	2.50459e-12	2.43276e-10	TMEM245	protein_coding	transmembrane protein 245 [Source:HGNC Symbol;Acc:HGNC:1363]
ENSG00000104147	2.91078	1.74237	147.598	2.6196e-12	2.53368e-10	OIP5	protein_coding	Opa interacting protein 5 [Source:HGNC Symbol;Acc:HGNC:20300]
ENSG00000117308	-1.96187	5.06996	146.714	2.63299e-12	2.5359e-10	GALE	protein_coding	UDP-galactose-4-epimerase [Source:HGNC Symbol;Acc:HGNC:4116]
ENSG00000114346	1.80788	6.02819	146.542	2.66663e-12	2.5575e-10	ECT2	protein_coding	epithelial cell transforming 2 [Source:HGNC Symbol;Acc:HGNC:3155]
ENSG00000104689	-1.88929	4.12492	146.089	2.76496e-12	2.64071e-10	TNFRSF10A	protein_coding	TNF receptor superfamily member 10a [Source:HGNC Symbol;Acc:HGNC:11904]
ENSG00000171208	2.1327	4.34587	145.929	2.79792e-12	2.66105e-10	NETO2	protein_coding	neuropilin and tolloid like 2 [Source:HGNC Symbol;Acc:HGNC:14644]
ENSG00000112029	1.90614	4.56876	145.464	2.89965e-12	2.74637e-10	FBXO5	protein_coding	F-box protein 5 [Source:HGNC Symbol;Acc:HGNC:13584]
ENSG00000141526	-3.65825	6.48257	147.992	2.96421e-12	2.79591e-10	SLC16A3	protein_coding	solute carrier family 16 member 3 [Source:HGNC Symbol;Acc:HGNC:10924]
ENSG00000165490	3.18634	3.20991	145.127	3.00196e-12	2.81986e-10	DDIAS	protein_coding	DNA damage induced apoptosis suppressor [Source:HGNC Symbol;Acc:HGNC:26351]
ENSG00000116675	-3.47211	3.51915	145.711	3.02708e-12	2.8318e-10	DNAJC6	protein_coding	DnaJ heat shock protein family (Hsp40) member C6 [Source:HGNC Symbol;Acc:HGNC:15469]
ENSG00000186871	3.28067	2.94651	144.762	3.11372e-12	2.90097e-10	ERCC6L	protein_coding	ERCC excision repair 6 like, spindle assembly checkpoint helicase [Source:HGNC Symbol;Acc:HGNC:20794]
ENSG00000235863	-2.2264	3.38738	144.404	3.1639e-12	2.93369e-10	B3GALT4	protein_coding	beta-1,3-galactosyltransferase 4 [Source:HGNC Symbol;Acc:HGNC:919]
ENSG00000196352	-4.36647	8.20219	148.645	3.18233e-12	2.93369e-10	CD55	protein_coding	CD55 molecule (Cromer blood group) [Source:HGNC Symbol;Acc:HGNC:2665]
ENSG00000236700	-5.60901	1.03563	101.324	3.1874e-12	2.93369e-10	LINC01010	lncRNA	long intergenic non-protein coding RNA 1010 [Source:HGNC Symbol;Acc:HGNC:48978]
ENSG00000100473	3.53008	0.711021	143.349	3.26965e-12	2.98865e-10	COCH	protein_coding	cochlin [Source:HGNC Symbol;Acc:HGNC:2180]
ENSG00000182795	-5.87179	4.04036	150.488	3.2733e-12	2.98865e-10	C1orf116	protein_coding	chromosome 1 open reading frame 116 [Source:HGNC Symbol;Acc:HGNC:28667]
ENSG00000102384	2.21934	3.56696	143.499	3.38574e-12	3.079e-10	CENPI	protein_coding	centromere protein I [Source:HGNC Symbol;Acc:HGNC:3968]
ENSG00000133962	-4.13663	4.29841	145.895	3.40884e-12	3.08771e-10	CATSPERB	protein_coding	cation channel sperm associated auxiliary subunit beta [Source:HGNC Symbol;Acc:HGNC:20500]
ENSG00000108509	-1.45466	5.16713	143.178	3.46503e-12	3.1262e-10	CAMTA2	protein_coding	calmodulin binding transcription activator 2 [Source:HGNC Symbol;Acc:HGNC:18807]
ENSG00000131089	1.13857	4.77963	143.044	3.50126e-12	3.13945e-10	ARHGEF9	protein_coding	Cdc42 guanine nucleotide exchange factor 9 [Source:HGNC Symbol;Acc:HGNC:14561]
ENSG00000139178	-1.13498	5.97414	143.02	3.50723e-12	3.13945e-10	C1RL	protein_coding	complement C1r subcomponent like [Source:HGNC Symbol;Acc:HGNC:21265]
ENSG00000219607	-3.71293	4.37852	144.911	3.55572e-12	3.15969e-10	PPP1R3G	protein_coding	protein phosphatase 1 regulatory subunit 3G [Source:HGNC Symbol;Acc:HGNC:14945]
ENSG00000125775	-5.56488	4.97645	149.608	3.55752e-12	3.15969e-10	SDCBP2	protein_coding	syndecan binding protein 2 [Source:HGNC Symbol;Acc:HGNC:15756]
ENSG00000180998	3.36787	2.91139	142.987	3.60257e-12	3.1873e-10	GPR137C	protein_coding	G protein-coupled receptor 137C [Source:HGNC Symbol;Acc:HGNC:25445]
ENSG00000000003	1.70564	6.13322	142.43	3.67405e-12	3.23799e-10	TSPAN6	protein_coding	tetraspanin 6 [Source:HGNC Symbol;Acc:HGNC:11858]
ENSG00000213160	1.88841	5.22029	142.357	3.69617e-12	3.24496e-10	KLHL23	protein_coding	kelch like family member 23 [Source:HGNC Symbol;Acc:HGNC:27506]
ENSG00000143367	-1.94368	4.42984	142.2	3.74472e-12	3.27498e-10	TUFT1	protein_coding	tuftelin 1 [Source:HGNC Symbol;Acc:HGNC:12422]
ENSG00000139971	1.86134	4.22743	141.87	3.84333e-12	3.32344e-10	ARMH4	protein_coding	armadillo like helical domain containing 4 [Source:HGNC Symbol;Acc:HGNC:19846]
ENSG00000143753	-1.44852	6.86192	141.856	3.84466e-12	3.32344e-10	DEGS1	protein_coding	delta 4-desaturase, sphingolipid 1 [Source:HGNC Symbol;Acc:HGNC:13709]
ENSG00000165646	-3.87211	7.4156	145.092	3.8566e-12	3.32344e-10	SLC18A2	protein_coding	solute carrier family 18 member A2 [Source:HGNC Symbol;Acc:HGNC:10935]
ENSG00000283199	-3.14166	0.733459	143.753	3.85836e-12	3.32344e-10	C13orf46	protein_coding	chromosome 13 open reading frame 46 [Source:HGNC Symbol;Acc:HGNC:53786]
ENSG00000251459	7.61002	2.25215	108.347	3.87524e-12	3.32542e-10		lncRNA	novel transcript
ENSG00000177666	-2.05685	5.8008	141.287	4.02302e-12	3.4393e-10	PNPLA2	protein_coding	patatin like phospholipase domain containing 2 [Source:HGNC Symbol;Acc:HGNC:30802]
ENSG00000236345	-5.43094	-0.816405	83.9624	4.21353e-12	3.58873e-10	SCAT8	lncRNA	S-phase cancer associated transcript 8 [Source:HGNC Symbol;Acc:HGNC:40967]
ENSG00000267374	2.94758	1.9112	141.358	4.27542e-12	3.6279e-10	MIR924HG	lncRNA	MIR924 host gene [Source:HGNC Symbol;Acc:HGNC:44332]
ENSG00000235142	-6.09669	3.45264	128.678	4.3094e-12	3.63208e-10	LINC02532	lncRNA	long intergenic non-protein coding RNA 2532 [Source:HGNC Symbol;Acc:HGNC:53549]
ENSG00000100784	-2.4842	6.74625	141.095	4.31216e-12	3.63208e-10	RPS6KA5	protein_coding	ribosomal protein S6 kinase A5 [Source:HGNC Symbol;Acc:HGNC:10434]
ENSG00000177000	-1.35096	5.36821	140.121	4.41437e-12	3.70024e-10	MTHFR	protein_coding	methylenetetrahydrofolate reductase [Source:HGNC Symbol;Acc:HGNC:7436]
ENSG00000184661	3.13844	4.35905	140.586	4.4255e-12	3.70024e-10	CDCA2	protein_coding	cell division cycle associated 2 [Source:HGNC Symbol;Acc:HGNC:14623]
ENSG00000114993	-1.39043	5.12029	139.728	4.55589e-12	3.79536e-10	RTKN	protein_coding	rhotekin [Source:HGNC Symbol;Acc:HGNC:10466]
ENSG00000181544	1.95974	3.48624	138.677	4.96752e-12	4.12323e-10	FANCB	protein_coding	FA complementation group B [Source:HGNC Symbol;Acc:HGNC:3583]
ENSG00000065361	-2.17292	7.34776	138.537	5.01329e-12	4.14613e-10	ERBB3	protein_coding	erb-b2 receptor tyrosine kinase 3 [Source:HGNC Symbol;Acc:HGNC:3431]
ENSG00000127585	-6.20359	2.69	139.569	5.11159e-12	4.21217e-10	FBXL16	protein_coding	F-box and leucine rich repeat protein 16 [Source:HGNC Symbol;Acc:HGNC:14150]
ENSG00000109576	1.51286	3.25724	138.047	5.22604e-12	4.29099e-10	AADAT	protein_coding	aminoadipate aminotransferase [Source:HGNC Symbol;Acc:HGNC:17929]
ENSG00000067445	1.6932	4.64933	137.652	5.38811e-12	4.40821e-10	TRO	protein_coding	trophinin [Source:HGNC Symbol;Acc:HGNC:12326]
ENSG00000188730	3.05618	5.76839	138.627	5.48783e-12	4.47376e-10	VWC2	protein_coding	von Willebrand factor C domain containing 2 [Source:HGNC Symbol;Acc:HGNC:30200]
ENSG00000244131	-3.76888	-1.48935	85.2019	5.67447e-12	4.60945e-10	RPSAP51	processed_pseudogene	ribosomal protein SA pseudogene 51 [Source:HGNC Symbol;Acc:HGNC:36224]
ENSG00000065328	2.72682	3.57061	136.952	5.71963e-12	4.61503e-10	MCM10	protein_coding	minichromosome maintenance 10 replication initiation factor [Source:HGNC Symbol;Acc:HGNC:18043]
ENSG00000130270	3.83191	4.3453	138.578	5.72178e-12	4.61503e-10	ATP8B3	protein_coding	ATPase phospholipid transporting 8B3 [Source:HGNC Symbol;Acc:HGNC:13535]
ENSG00000155189	-1.79556	7.01257	136.814	5.76615e-12	4.63444e-10	AGPAT5	protein_coding	1-acylglycerol-3-phosphate O-acyltransferase 5 [Source:HGNC Symbol;Acc:HGNC:20886]
ENSG00000182916	2.25539	4.50305	136.764	5.79373e-12	4.64027e-10	TCEAL7	protein_coding	transcription elongation factor A like 7 [Source:HGNC Symbol;Acc:HGNC:28336]
ENSG00000119969	2.27143	5.91229	136.644	5.84728e-12	4.65593e-10	HELLS	protein_coding	helicase, lymphoid specific [Source:HGNC Symbol;Acc:HGNC:4861]
ENSG00000115163	3.12633	3.24198	136.728	5.85408e-12	4.65593e-10	CENPA	protein_coding	centromere protein A [Source:HGNC Symbol;Acc:HGNC:1851]
ENSG00000130940	-2.26691	5.63776	136.589	5.92423e-12	4.69007e-10	CASZ1	protein_coding	castor zinc finger 1 [Source:HGNC Symbol;Acc:HGNC:26002]
ENSG00000145604	1.48541	5.51489	136.427	5.9518e-12	4.69007e-10	SKP2	protein_coding	S-phase kinase associated protein 2 [Source:HGNC Symbol;Acc:HGNC:10901]
ENSG00000163435	-2.09179	6.01051	136.413	5.95864e-12	4.69007e-10	ELF3	protein_coding	E74 like ETS transcription factor 3 [Source:HGNC Symbol;Acc:HGNC:3318]
ENSG00000130827	-1.85659	5.29913	136.193	6.06844e-12	4.74873e-10	PLXNA3	protein_coding	plexin A3 [Source:HGNC Symbol;Acc:HGNC:9101]
ENSG00000164089	6.98147	1.76341	92.6314	6.07478e-12	4.74873e-10	ETNPPL	protein_coding	ethanolamine-phosphate phospho-lyase [Source:HGNC Symbol;Acc:HGNC:14404]
ENSG00000069188	5.28481	6.47017	140.589	6.26456e-12	4.88037e-10	SDK2	protein_coding	sidekick cell adhesion molecule 2 [Source:HGNC Symbol;Acc:HGNC:19308]
ENSG00000005884	-2.67515	6.04046	136.855	6.33042e-12	4.91491e-10	ITGA3	protein_coding	integrin subunit alpha 3 [Source:HGNC Symbol;Acc:HGNC:6139]
ENSG00000133119	1.60867	4.6074	135.333	6.51348e-12	5.03988e-10	RFC3	protein_coding	replication factor C subunit 3 [Source:HGNC Symbol;Acc:HGNC:9971]
ENSG00000176842	-4.92041	1.86887	135.598	6.57583e-12	5.07094e-10	IRX5	protein_coding	iroquois homeobox 5 [Source:HGNC Symbol;Acc:HGNC:14361]
ENSG00000255545	-3.43603	2.57879	135.339	6.67638e-12	5.13115e-10	B3GAT1-DT	lncRNA	B3GAT1 divergent transcript [Source:HGNC Symbol;Acc:HGNC:27449]
ENSG00000154153	-2.08922	5.98426	134.893	6.75215e-12	5.16309e-10	RETREG1	protein_coding	reticulophagy regulator 1 [Source:HGNC Symbol;Acc:HGNC:25964]
ENSG00000140525	1.99347	5.38066	134.874	6.76318e-12	5.16309e-10	FANCI	protein_coding	FA complementation group I [Source:HGNC Symbol;Acc:HGNC:25568]
ENSG00000027644	-3.7593	-0.409346	94.0476	6.92613e-12	5.2688e-10	INSRR	protein_coding	insulin receptor related receptor [Source:HGNC Symbol;Acc:HGNC:6093]
ENSG00000167037	-3.45633	2.81579	134.815	6.94781e-12	5.2688e-10	SGSM1	protein_coding	small G protein signaling modulator 1 [Source:HGNC Symbol;Acc:HGNC:29410]
ENSG00000054654	-2.18835	8.84566	134.375	7.04712e-12	5.32641e-10	SYNE2	protein_coding	spectrin repeat containing nuclear envelope protein 2 [Source:HGNC Symbol;Acc:HGNC:17084]
ENSG00000173083	-3.69423	4.4969	136.165	7.21411e-12	5.43463e-10	HPSE	protein_coding	heparanase [Source:HGNC Symbol;Acc:HGNC:5164]
ENSG00000106462	1.39323	4.41123	133.703	7.45519e-12	5.59777e-10	EZH2	protein_coding	enhancer of zeste 2 polycomb repressive complex 2 subunit [Source:HGNC Symbol;Acc:HGNC:3527]
ENSG00000182541	-2.01264	6.3358	133.553	7.54543e-12	5.64695e-10	LIMK2	protein_coding	LIM domain kinase 2 [Source:HGNC Symbol;Acc:HGNC:6614]
ENSG00000204876	-3.85385	-0.908814	87.5863	7.68201e-12	5.73038e-10		lncRNA	novel transcript
ENSG00000105290	3.09052	2.66264	133.367	7.76781e-12	5.76513e-10	APLP1	protein_coding	amyloid beta precursor like protein 1 [Source:HGNC Symbol;Acc:HGNC:597]
ENSG00000168610	-1.47337	8.5671	133.187	7.77911e-12	5.76513e-10	STAT3	protein_coding	signal transducer and activator of transcription 3 [Source:HGNC Symbol;Acc:HGNC:11364]
ENSG00000197261	-2.27898	2.85749	133.206	7.82081e-12	5.77728e-10	C6orf141	protein_coding	chromosome 6 open reading frame 141 [Source:HGNC Symbol;Acc:HGNC:21351]
ENSG00000126903	-1.54515	4.93406	132.677	8.12131e-12	5.9799e-10	SLC10A3	protein_coding	solute carrier family 10 member 3 [Source:HGNC Symbol;Acc:HGNC:22979]
ENSG00000100441	-1.39574	6.41274	132.338	8.35223e-12	6.13016e-10	KHNYN	protein_coding	KH and NYN domain containing [Source:HGNC Symbol;Acc:HGNC:20166]
ENSG00000166145	-2.48002	7.38048	132.759	8.4935e-12	6.21387e-10	SPINT1	protein_coding	serine peptidase inhibitor, Kunitz type 1 [Source:HGNC Symbol;Acc:HGNC:11246]
ENSG00000248323	-4.47089	0.525511	106.495	8.65117e-12	6.29917e-10	LUCAT1	lncRNA	lung cancer associated transcript 1 [Source:HGNC Symbol;Acc:HGNC:48498]
ENSG00000142945	2.74212	4.13796	131.92	8.6653e-12	6.29917e-10	KIF2C	protein_coding	kinesin family member 2C [Source:HGNC Symbol;Acc:HGNC:6393]
ENSG00000289357	3.6414	1.47178	132.538	8.75897e-12	6.31037e-10		lncRNA	novel transcript
ENSG00000158825	-4.36818	3.02139	133.833	8.7668e-12	6.31037e-10	CDA	protein_coding	cytidine deaminase [Source:HGNC Symbol;Acc:HGNC:1712]
ENSG00000112293	2.06975	1.66827	132.003	8.79061e-12	6.31037e-10	GPLD1	protein_coding	glycosylphosphatidylinositol specific phospholipase D1 [Source:HGNC Symbol;Acc:HGNC:4459]
ENSG00000183856	3.13769	4.18534	132.199	8.79128e-12	6.31037e-10	IQGAP3	protein_coding	IQ motif containing GTPase activating protein 3 [Source:HGNC Symbol;Acc:HGNC:20669]
ENSG00000087494	3.53801	1.80626	132.83	8.85567e-12	6.33666e-10	PTHLH	protein_coding	parathyroid hormone like hormone [Source:HGNC Symbol;Acc:HGNC:9607]
ENSG00000249599	5.28256	1.83175	115.045	9.26039e-12	6.60556e-10	BMPR1B-DT	lncRNA	BMPR1B divergent transcript [Source:HGNC Symbol;Acc:HGNC:50864]
ENSG00000166881	1.07985	5.12321	130.821	9.49387e-12	6.751e-10	NEMP1	protein_coding	nuclear envelope integral membrane protein 1 [Source:HGNC Symbol;Acc:HGNC:29001]
ENSG00000066322	-1.19835	6.21802	130.767	9.53619e-12	6.76004e-10	ELOVL1	protein_coding	ELOVL fatty acid elongase 1 [Source:HGNC Symbol;Acc:HGNC:14418]
ENSG00000134222	2.25291	2.95013	130.505	9.79327e-12	6.90324e-10	PSRC1	protein_coding	proline and serine rich coiled-coil 1 [Source:HGNC Symbol;Acc:HGNC:24472]
ENSG00000145386	3.21354	5.44181	131.961	9.7987e-12	6.90324e-10	CCNA2	protein_coding	cyclin A2 [Source:HGNC Symbol;Acc:HGNC:1578]
ENSG00000123353	-1.37417	5.17622	130.142	1.00581e-11	7.06417e-10	ORMDL2	protein_coding	ORMDL sphingolipid biosynthesis regulator 2 [Source:HGNC Symbol;Acc:HGNC:16037]
ENSG00000166908	-1.40547	5.46524	129.875	1.02889e-11	7.20413e-10	PIP4K2C	protein_coding	phosphatidylinositol-5-phosphate 4-kinase type 2 gamma [Source:HGNC Symbol;Acc:HGNC:23786]
ENSG00000109805	3.00651	4.88795	130.7	1.03207e-11	7.20429e-10	NCAPG	protein_coding	non-SMC condensin I complex subunit G [Source:HGNC Symbol;Acc:HGNC:24304]
ENSG00000205208	1.47543	4.86192	129.791	1.03639e-11	7.21239e-10	C4orf46	protein_coding	chromosome 4 open reading frame 46 [Source:HGNC Symbol;Acc:HGNC:27320]
ENSG00000157765	-3.37514	9.77204	130.838	1.07583e-11	7.4641e-10	SLC34A2	protein_coding	solute carrier family 34 member 2 [Source:HGNC Symbol;Acc:HGNC:11020]
ENSG00000071282	-2.81968	5.17872	130.777	1.08155e-11	7.48106e-10	LMCD1	protein_coding	LIM and cysteine rich domains 1 [Source:HGNC Symbol;Acc:HGNC:6633]
ENSG00000107338	-1.99248	3.47703	129.133	1.09847e-11	7.57512e-10	SHB	protein_coding	SH2 domain containing adaptor protein B [Source:HGNC Symbol;Acc:HGNC:10838]
ENSG00000118193	2.66938	4.28662	129.019	1.10836e-11	7.61367e-10	KIF14	protein_coding	kinesin family member 14 [Source:HGNC Symbol;Acc:HGNC:19181]
ENSG00000170558	2.56336	5.83442	129.525	1.11127e-11	7.61367e-10	CDH2	protein_coding	cadherin 2 [Source:HGNC Symbol;Acc:HGNC:1759]
ENSG00000154839	3.0586	3.57958	128.975	1.11609e-11	7.61367e-10	SKA1	protein_coding	spindle and kinetochore associated complex subunit 1 [Source:HGNC Symbol;Acc:HGNC:28109]
ENSG00000085831	-2.49458	4.19575	128.932	1.1174e-11	7.61367e-10	TTC39A	protein_coding	tetratricopeptide repeat domain 39A [Source:HGNC Symbol;Acc:HGNC:18657]
ENSG00000197557	1.42509	4.45784	128.733	1.13495e-11	7.70992e-10	TTC30A	protein_coding	tetratricopeptide repeat domain 30A [Source:HGNC Symbol;Acc:HGNC:25853]
ENSG00000197324	-1.63126	8.09609	128.657	1.14187e-11	7.70992e-10	LRP10	protein_coding	LDL receptor related protein 10 [Source:HGNC Symbol;Acc:HGNC:14553]
ENSG00000159921	-1.12374	5.12786	128.645	1.14325e-11	7.70992e-10	GNE	protein_coding	glucosamine (UDP-N-acetyl)-2-epimerase/N-acetylmannosamine kinase [Source:HGNC Symbol;Acc:HGNC:23657]
ENSG00000176890	2.70953	5.76782	129.322	1.14504e-11	7.70992e-10	TYMS	protein_coding	thymidylate synthetase [Source:HGNC Symbol;Acc:HGNC:12441]
ENSG00000164684	2.18352	8.68339	128.577	1.1497e-11	7.71853e-10	ZNF704	protein_coding	zinc finger protein 704 [Source:HGNC Symbol;Acc:HGNC:32291]
ENSG00000137875	-4.03238	1.74392	130.827	1.16437e-11	7.7707e-10	BCL2L10	protein_coding	BCL2 like 10 [Source:HGNC Symbol;Acc:HGNC:993]
ENSG00000116514	-1.45429	4.41141	128.422	1.16588e-11	7.7707e-10	RNF19B	protein_coding	ring finger protein 19B [Source:HGNC Symbol;Acc:HGNC:26886]
ENSG00000148848	4.01197	7.53642	130.546	1.16768e-11	7.7707e-10	ADAM12	protein_coding	ADAM metallopeptidase domain 12 [Source:HGNC Symbol;Acc:HGNC:190]
ENSG00000156966	-3.66266	4.64291	130.236	1.17829e-11	7.81847e-10	B3GNT7	protein_coding	UDP-GlcNAc:betaGal beta-1,3-N-acetylglucosaminyltransferase 7 [Source:HGNC Symbol;Acc:HGNC:18811]
ENSG00000152253	3.21686	2.82536	128.074	1.22007e-11	8.07223e-10	SPC25	protein_coding	SPC25 component of NDC80 kinetochore complex [Source:HGNC Symbol;Acc:HGNC:24031]
ENSG00000033627	-1.57687	5.86008	127.831	1.22614e-11	8.08898e-10	ATP6V0A1	protein_coding	ATPase H+ transporting V0 subunit a1 [Source:HGNC Symbol;Acc:HGNC:865]
ENSG00000137812	2.71447	5.33049	127.881	1.28486e-11	8.45195e-10	KNL1	protein_coding	kinetochore scaffold 1 [Source:HGNC Symbol;Acc:HGNC:24054]
ENSG00000164535	-1.39971	4.35551	127.083	1.30901e-11	8.58605e-10	DAGLB	protein_coding	diacylglycerol lipase beta [Source:HGNC Symbol;Acc:HGNC:28923]
ENSG00000230105	3.08897	-1.18107	101.292	1.31979e-11	8.63195e-10		lncRNA	novel transcript
ENSG00000179921	-4.21585	2.76872	128.079	1.35837e-11	8.84057e-10	GPBAR1	protein_coding	G protein-coupled bile acid receptor 1 [Source:HGNC Symbol;Acc:HGNC:19680]
ENSG00000108799	-1.36213	4.81985	126.616	1.36299e-11	8.84057e-10	EZH1	protein_coding	enhancer of zeste 1 polycomb repressive complex 2 subunit [Source:HGNC Symbol;Acc:HGNC:3526]
ENSG00000142494	5.7145	7.04459	131.377	1.36331e-11	8.84057e-10	SLC47A1	protein_coding	solute carrier family 47 member 1 [Source:HGNC Symbol;Acc:HGNC:25588]
ENSG00000166741	-4.40142	5.51765	130.539	1.40606e-11	9.09202e-10	NNMT	protein_coding	nicotinamide N-methyltransferase [Source:HGNC Symbol;Acc:HGNC:7861]
ENSG00000154734	-2.43838	6.7996	127.044	1.41007e-11	9.09219e-10	ADAMTS1	protein_coding	ADAM metallopeptidase with thrombospondin type 1 motif 1 [Source:HGNC Symbol;Acc:HGNC:217]
ENSG00000092470	1.92989	4.49529	126.014	1.43669e-11	9.23773e-10	WDR76	protein_coding	WD repeat domain 76 [Source:HGNC Symbol;Acc:HGNC:25773]
ENSG00000174514	-7.21143	6.86052	133.134	1.48126e-11	9.49755e-10	MFSD4A	protein_coding	major facilitator superfamily domain containing 4A [Source:HGNC Symbol;Acc:HGNC:25433]
ENSG00000100526	3.1286	3.24389	125.548	1.50564e-11	9.61284e-10	CDKN3	protein_coding	cyclin dependent kinase inhibitor 3 [Source:HGNC Symbol;Acc:HGNC:1791]
ENSG00000227338	-7.06721	0.846544	106.914	1.50766e-11	9.61284e-10		lncRNA	novel transcript
ENSG00000165891	3.16594	3.35202	125.486	1.51487e-11	9.63185e-10	E2F7	protein_coding	E2F transcription factor 7 [Source:HGNC Symbol;Acc:HGNC:23820]
ENSG00000197106	-3.67725	-0.0385567	104.117	1.54322e-11	9.78486e-10	SLC6A17	protein_coding	solute carrier family 6 member 17 [Source:HGNC Symbol;Acc:HGNC:31399]
ENSG00000119514	3.40104	4.94001	126.588	1.54816e-11	9.78818e-10	GALNT12	protein_coding	polypeptide N-acetylgalactosaminyltransferase 12 [Source:HGNC Symbol;Acc:HGNC:19877]
ENSG00000168079	-6.12709	5.71307	132.341	1.55232e-11	9.78818e-10	SCARA5	protein_coding	scavenger receptor class A member 5 [Source:HGNC Symbol;Acc:HGNC:28701]
ENSG00000136542	5.78982	2.11057	108.842	1.56383e-11	9.83361e-10	GALNT5	protein_coding	polypeptide N-acetylgalactosaminyltransferase 5 [Source:HGNC Symbol;Acc:HGNC:4127]
ENSG00000172296	-2.47743	6.03638	125.661	1.59876e-11	1.00256e-09	SPTLC3	protein_coding	serine palmitoyltransferase long chain base subunit 3 [Source:HGNC Symbol;Acc:HGNC:16253]
ENSG00000030582	-1.60616	8.85694	124.57	1.63025e-11	1.01681e-09	GRN	protein_coding	granulin precursor [Source:HGNC Symbol;Acc:HGNC:4601]
ENSG00000076382	2.62099	4.2841	124.582	1.63039e-11	1.01681e-09	SPAG5	protein_coding	sperm associated antigen 5 [Source:HGNC Symbol;Acc:HGNC:13452]
ENSG00000108861	-1.21028	6.76286	124.147	1.6923e-11	1.05254e-09	DUSP3	protein_coding	dual specificity phosphatase 3 [Source:HGNC Symbol;Acc:HGNC:3069]
ENSG00000196182	-1.54938	5.85349	123.788	1.74712e-11	1.08369e-09	STK40	protein_coding	serine/threonine kinase 40 [Source:HGNC Symbol;Acc:HGNC:21373]
ENSG00000135697	-4.37817	2.73718	126.017	1.75428e-11	1.08518e-09	BCO1	protein_coding	beta-carotene oxygenase 1 [Source:HGNC Symbol;Acc:HGNC:13815]
ENSG00000142731	2.04085	4.01184	123.609	1.77695e-11	1.0938e-09	PLK4	protein_coding	polo like kinase 4 [Source:HGNC Symbol;Acc:HGNC:11397]
ENSG00000121988	1.30179	3.68735	123.604	1.77779e-11	1.0938e-09	ZRANB3	protein_coding	zinc finger RANBP2-type containing 3 [Source:HGNC Symbol;Acc:HGNC:25249]
ENSG00000177106	-1.93601	5.81757	123.453	1.80019e-11	1.1046e-09	EPS8L2	protein_coding	EPS8 like 2 [Source:HGNC Symbol;Acc:HGNC:21296]
ENSG00000120696	1.20439	4.95881	123.362	1.81484e-11	1.11061e-09	KBTBD7	protein_coding	kelch repeat and BTB domain containing 7 [Source:HGNC Symbol;Acc:HGNC:25266]
ENSG00000163507	2.10835	3.90635	123.338	1.82056e-11	1.11113e-09	CIP2A	protein_coding	cellular inhibitor of PP2A [Source:HGNC Symbol;Acc:HGNC:29302]
ENSG00000113578	4.91127	2.79703	124.299	1.83868e-11	1.11919e-09	FGF1	protein_coding	fibroblast growth factor 1 [Source:HGNC Symbol;Acc:HGNC:3665]
ENSG00000196371	-1.14582	3.94428	123.107	1.85774e-11	1.12779e-09	FUT4	protein_coding	fucosyltransferase 4 [Source:HGNC Symbol;Acc:HGNC:4015]
ENSG00000198826	2.59994	4.84096	123.154	1.88172e-11	1.13931e-09	ARHGAP11A	protein_coding	Rho GTPase activating protein 11A [Source:HGNC Symbol;Acc:HGNC:15783]
ENSG00000165272	-4.50774	5.70758	127.149	1.89283e-11	1.14301e-09	AQP3	protein_coding	aquaporin 3 (Gill blood group) [Source:HGNC Symbol;Acc:HGNC:636]
ENSG00000162413	-1.59662	5.56888	122.722	1.92136e-11	1.15718e-09	KLHL21	protein_coding	kelch like family member 21 [Source:HGNC Symbol;Acc:HGNC:29041]
ENSG00000136824	1.68484	6.25025	122.649	1.93379e-11	1.1616e-09	SMC2	protein_coding	structural maintenance of chromosomes 2 [Source:HGNC Symbol;Acc:HGNC:14011]
ENSG00000175928	3.56248	3.81717	123.21	1.94884e-11	1.16756e-09	LRRN1	protein_coding	leucine rich repeat neuronal 1 [Source:HGNC Symbol;Acc:HGNC:20980]
ENSG00000158711	-1.56678	8.2276	122.501	1.95958e-11	1.16897e-09	ELK4	protein_coding	ETS transcription factor ELK4 [Source:HGNC Symbol;Acc:HGNC:3326]
ENSG00000115738	-1.21163	7.13022	122.49	1.96143e-11	1.16897e-09	ID2	protein_coding	inhibitor of DNA binding 2 [Source:HGNC Symbol;Acc:HGNC:5361]
ENSG00000127863	2.95054	4.89428	123.126	1.9901e-11	1.18297e-09	TNFRSF19	protein_coding	TNF receptor superfamily member 19 [Source:HGNC Symbol;Acc:HGNC:11915]
ENSG00000196659	1.38315	4.14863	122.199	2.01448e-11	1.19435e-09	TTC30B	protein_coding	tetratricopeptide repeat domain 30B [Source:HGNC Symbol;Acc:HGNC:26425]
ENSG00000167751	3.91955	1.41973	122.878	2.02408e-11	1.19693e-09	KLK2	protein_coding	kallikrein related peptidase 2 [Source:HGNC Symbol;Acc:HGNC:6363]
ENSG00000140382	0.849291	5.87446	122.054	2.03961e-11	1.203e-09	HMG20A	protein_coding	high mobility group 20A [Source:HGNC Symbol;Acc:HGNC:5001]
ENSG00000153044	2.07605	3.52937	121.805	2.09008e-11	1.22697e-09	CENPH	protein_coding	centromere protein H [Source:HGNC Symbol;Acc:HGNC:17268]
ENSG00000108846	-4.25433	6.12228	125.79	2.091e-11	1.22697e-09	ABCC3	protein_coding	ATP binding cassette subfamily C member 3 [Source:HGNC Symbol;Acc:HGNC:54]
ENSG00000090539	-2.75563	4.62233	122.597	2.09763e-11	1.22771e-09	CHRD	protein_coding	chordin [Source:HGNC Symbol;Acc:HGNC:1949]
ENSG00000117143	-1.25348	6.1496	121.585	2.12757e-11	1.24205e-09	UAP1	protein_coding	UDP-N-acetylglucosamine pyrophosphorylase 1 [Source:HGNC Symbol;Acc:HGNC:12457]
ENSG00000163993	-8.91236	5.11318	124.302	2.1364e-11	1.24402e-09	S100P	protein_coding	S100 calcium binding protein P [Source:HGNC Symbol;Acc:HGNC:10504]
ENSG00000143320	3.41689	6.69976	122.96	2.19971e-11	1.27762e-09	CRABP2	protein_coding	cellular retinoic acid binding protein 2 [Source:HGNC Symbol;Acc:HGNC:2339]
ENSG00000128039	-2.45188	4.72563	121.647	2.21481e-11	1.28206e-09	SRD5A3	protein_coding	steroid 5 alpha-reductase 3 [Source:HGNC Symbol;Acc:HGNC:25812]
ENSG00000133107	-4.25784	3.7521	123.097	2.21858e-11	1.28206e-09	TRPC4	protein_coding	transient receptor potential cation channel subfamily C member 4 [Source:HGNC Symbol;Acc:HGNC:12336]
ENSG00000138346	1.8489	3.91834	121.074	2.2304e-11	1.28563e-09	DNA2	protein_coding	DNA replication helicase/nuclease 2 [Source:HGNC Symbol;Acc:HGNC:2939]
ENSG00000142449	5.65105	2.06348	99.337	2.27395e-11	1.30744e-09	FBN3	protein_coding	fibrillin 3 [Source:HGNC Symbol;Acc:HGNC:18794]
ENSG00000235501	1.67628	2.15263	120.866	2.28635e-11	1.31126e-09	CNN3-DT	lncRNA	CNN3 divergent transcript [Source:HGNC Symbol;Acc:HGNC:54176]
ENSG00000269985	-4.39866	-0.273178	84.365	2.32385e-11	1.32943e-09	FARS2-AS1	lncRNA	FARS2 antisense RNA 1 [Source:HGNC Symbol;Acc:HGNC:56121]
ENSG00000286383	4.94807	0.870559	97.0706	2.3858e-11	1.36146e-09		lncRNA	novel transcript
ENSG00000130787	-1.59244	5.22571	120.151	2.42293e-11	1.37913e-09	HIP1R	protein_coding	huntingtin interacting protein 1 related [Source:HGNC Symbol;Acc:HGNC:18415]
ENSG00000237649	2.54718	4.32924	120.133	2.42886e-11	1.37913e-09	KIFC1	protein_coding	kinesin family member C1 [Source:HGNC Symbol;Acc:HGNC:6389]
ENSG00000120334	1.32397	3.76967	119.964	2.46657e-11	1.39707e-09	CENPL	protein_coding	centromere protein L [Source:HGNC Symbol;Acc:HGNC:17879]
ENSG00000113504	-2.04176	6.74433	119.817	2.49751e-11	1.41109e-09	SLC12A7	protein_coding	solute carrier family 12 member 7 [Source:HGNC Symbol;Acc:HGNC:10915]
ENSG00000164649	2.37747	4.38776	119.734	2.51859e-11	1.41949e-09	CDCA7L	protein_coding	cell division cycle associated 7 like [Source:HGNC Symbol;Acc:HGNC:30777]
ENSG00000067182	-1.13736	7.0691	119.603	2.54658e-11	1.43173e-09	TNFRSF1A	protein_coding	TNF receptor superfamily member 1A [Source:HGNC Symbol;Acc:HGNC:11916]
ENSG00000146143	1.0878	4.18646	119.517	2.56822e-11	1.44035e-09	PRIM2	protein_coding	DNA primase subunit 2 [Source:HGNC Symbol;Acc:HGNC:9370]
ENSG00000139618	2.39752	4.86322	119.447	2.58453e-11	1.44405e-09	BRCA2	protein_coding	BRCA2 DNA repair associated [Source:HGNC Symbol;Acc:HGNC:1101]
ENSG00000116690	-6.10603	-0.448738	88.8152	2.58747e-11	1.44405e-09	PRG4	protein_coding	proteoglycan 4 [Source:HGNC Symbol;Acc:HGNC:9364]
ENSG00000089685	3.27817	5.07896	120.582	2.6681e-11	1.48276e-09	BIRC5	protein_coding	baculoviral IAP repeat containing 5 [Source:HGNC Symbol;Acc:HGNC:593]
ENSG00000136379	-2.18944	5.83712	119.53	2.67047e-11	1.48276e-09	ABHD17C	protein_coding	abhydrolase domain containing 17C, depalmitoylase [Source:HGNC Symbol;Acc:HGNC:26925]
ENSG00000258818	-3.5412	-0.915023	82.1225	2.67632e-11	1.48276e-09	RNASE4	protein_coding	ribonuclease A family member 4 [Source:HGNC Symbol;Acc:HGNC:10047]
ENSG00000170145	-1.57671	6.97495	118.97	2.69865e-11	1.48724e-09	SIK2	protein_coding	salt inducible kinase 2 [Source:HGNC Symbol;Acc:HGNC:21680]
ENSG00000129195	3.33543	3.04126	119.092	2.69896e-11	1.48724e-09	PIMREG	protein_coding	PICALM interacting mitotic regulator [Source:HGNC Symbol;Acc:HGNC:25483]
ENSG00000104723	0.983556	6.42216	118.948	2.70396e-11	1.48724e-09	TUSC3	protein_coding	tumor suppressor candidate 3 [Source:HGNC Symbol;Acc:HGNC:30242]
ENSG00000259933	-4.50789	0.520246	106.793	2.74009e-11	1.50349e-09	PKD1-AS1	lncRNA	PKD1 antisense RNA 1 [Source:HGNC Symbol;Acc:HGNC:56035]
ENSG00000119862	1.35588	4.95103	118.642	2.78168e-11	1.5217e-09	LGALSL	protein_coding	galectin like [Source:HGNC Symbol;Acc:HGNC:25012]
ENSG00000170681	2.11472	1.73168	118.835	2.78661e-11	1.5217e-09	CAVIN4	protein_coding	caveolae associated protein 4 [Source:HGNC Symbol;Acc:HGNC:33742]
ENSG00000137135	2.94808	2.17875	118.623	2.86958e-11	1.56327e-09	ARHGEF39	protein_coding	Rho guanine nucleotide exchange factor 39 [Source:HGNC Symbol;Acc:HGNC:25909]
ENSG00000140557	3.9427	2.78776	118.721	2.88562e-11	1.56554e-09	ST8SIA2	protein_coding	ST8 alpha-N-acetyl-neuraminide alpha-2,8-sialyltransferase 2 [Source:HGNC Symbol;Acc:HGNC:10870]
ENSG00000078725	-4.6213	3.84088	120.934	2.88746e-11	1.56554e-09	BRINP1	protein_coding	BMP/retinoic acid inducible neural specific 1 [Source:HGNC Symbol;Acc:HGNC:2687]
ENSG00000265485	-2.26788	-1.02707	96.6313	2.89662e-11	1.56679e-09	LINC01915	lncRNA	long intergenic non-protein coding RNA 1915 [Source:HGNC Symbol;Acc:HGNC:52734]
ENSG00000170412	-2.3269	5.58214	118.623	2.92411e-11	1.57571e-09	GPRC5C	protein_coding	G protein-coupled receptor class C group 5 member C [Source:HGNC Symbol;Acc:HGNC:13309]
ENSG00000171606	-0.955852	3.93794	118.096	2.92693e-11	1.57571e-09	ZNF274	protein_coding	zinc finger protein 274 [Source:HGNC Symbol;Acc:HGNC:13068]
ENSG00000128242	-2.22236	2.01517	118.216	2.94602e-11	1.58226e-09	GAL3ST1	protein_coding	galactose-3-O-sulfotransferase 1 [Source:HGNC Symbol;Acc:HGNC:24240]
ENSG00000189077	-1.28622	4.72288	117.928	2.97167e-11	1.59229e-09	TMEM120A	protein_coding	transmembrane protein 120A [Source:HGNC Symbol;Acc:HGNC:21697]
ENSG00000066027	-1.49331	6.59355	117.259	3.16011e-11	1.68929e-09	PPP2R5A	protein_coding	protein phosphatase 2 regulatory subunit B'alpha [Source:HGNC Symbol;Acc:HGNC:9309]
ENSG00000123219	2.36737	3.18548	117.261	3.1709e-11	1.68944e-09	CENPK	protein_coding	centromere protein K [Source:HGNC Symbol;Acc:HGNC:29479]
ENSG00000135547	2.70544	5.94328	117.999	3.17519e-11	1.68944e-09	HEY2	protein_coding	hes related family bHLH transcription factor with YRPW motif 2 [Source:HGNC Symbol;Acc:HGNC:4881]
ENSG00000167105	-3.13442	3.99387	118.135	3.18941e-11	1.69306e-09	TMEM92	protein_coding	transmembrane protein 92 [Source:HGNC Symbol;Acc:HGNC:26579]
ENSG00000175305	2.74455	3.57312	117.14	3.20551e-11	1.69765e-09	CCNE2	protein_coding	cyclin E2 [Source:HGNC Symbol;Acc:HGNC:1590]
ENSG00000109846	-2.95815	5.24338	118.521	3.21754e-11	1.70008e-09	CRYAB	protein_coding	crystallin alpha B [Source:HGNC Symbol;Acc:HGNC:2389]
ENSG00000149948	3.73757	2.6297	117.681	3.28843e-11	1.73353e-09	HMGA2	protein_coding	high mobility group AT-hook 2 [Source:HGNC Symbol;Acc:HGNC:5009]
ENSG00000137962	-1.85384	6.45929	116.756	3.3117e-11	1.74177e-09	ARHGAP29	protein_coding	Rho GTPase activating protein 29 [Source:HGNC Symbol;Acc:HGNC:30207]
ENSG00000198400	-4.56508	0.0191372	89.6338	3.34443e-11	1.75494e-09	NTRK1	protein_coding	neurotrophic receptor tyrosine kinase 1 [Source:HGNC Symbol;Acc:HGNC:8031]
ENSG00000111665	2.87123	2.95296	116.68	3.36011e-11	1.75912e-09	CDCA3	protein_coding	cell division cycle associated 3 [Source:HGNC Symbol;Acc:HGNC:14624]
ENSG00000151725	2.6103	4.21843	116.416	3.42261e-11	1.78774e-09	CENPU	protein_coding	centromere protein U [Source:HGNC Symbol;Acc:HGNC:21348]
ENSG00000123485	2.95695	4.03105	116.599	3.43175e-11	1.78843e-09	HJURP	protein_coding	Holliday junction recognition protein [Source:HGNC Symbol;Acc:HGNC:25444]
ENSG00000119915	-4.91596	-1.07275	79.9365	3.45286e-11	1.79533e-09	ELOVL3	protein_coding	ELOVL fatty acid elongase 3 [Source:HGNC Symbol;Acc:HGNC:18047]
ENSG00000013810	2.42349	5.03762	116.317	3.48145e-11	1.80401e-09	TACC3	protein_coding	transforming acidic coiled-coil containing protein 3 [Source:HGNC Symbol;Acc:HGNC:11524]
ENSG00000113368	2.42668	6.23476	116.699	3.48536e-11	1.80401e-09	LMNB1	protein_coding	lamin B1 [Source:HGNC Symbol;Acc:HGNC:6637]
ENSG00000196584	2.44862	2.64073	116.005	3.58262e-11	1.85016e-09	XRCC2	protein_coding	X-ray repair cross complementing 2 [Source:HGNC Symbol;Acc:HGNC:12829]
ENSG00000187123	3.37525	2.92557	116.035	3.59645e-11	1.85311e-09	LYPD6	protein_coding	LY6/PLAUR domain containing 6 [Source:HGNC Symbol;Acc:HGNC:28751]
ENSG00000226887	2.16143	2.78285	115.741	3.65733e-11	1.87849e-09	ERVMER34-1	protein_coding	endogenous retrovirus group MER34 member 1, envelope [Source:HGNC Symbol;Acc:HGNC:42970]
ENSG00000134253	1.57372	2.85004	115.713	3.66218e-11	1.87849e-09	TRIM45	protein_coding	tripartite motif containing 45 [Source:HGNC Symbol;Acc:HGNC:19018]
ENSG00000117724	2.68983	6.9706	116.247	3.74862e-11	1.91513e-09	CENPF	protein_coding	centromere protein F [Source:HGNC Symbol;Acc:HGNC:1857]
ENSG00000163888	4.16793	-0.2448	92.6983	3.75039e-11	1.91513e-09	CAMK2N2	protein_coding	calcium/calmodulin dependent protein kinase II inhibitor 2 [Source:HGNC Symbol;Acc:HGNC:24197]
ENSG00000246100	2.62621	1.54273	115.879	3.78123e-11	1.92657e-09	LINC00900	lncRNA	long intergenic non-protein coding RNA 900 [Source:HGNC Symbol;Acc:HGNC:27444]
ENSG00000123901	4.82625	0.0927242	86.9832	3.85186e-11	1.95819e-09	GPR83	protein_coding	G protein-coupled receptor 83 [Source:HGNC Symbol;Acc:HGNC:4523]
ENSG00000110484	-7.77693	4.19097	114.342	3.86415e-11	1.96007e-09	SCGB2A2	protein_coding	secretoglobin family 2A member 2 [Source:HGNC Symbol;Acc:HGNC:7050]
ENSG00000164078	-2.95963	3.34879	114.615	4.12359e-11	2.08496e-09	MST1R	protein_coding	macrophage stimulating 1 receptor [Source:HGNC Symbol;Acc:HGNC:7381]
ENSG00000158955	-3.5203	-0.533149	98.9717	4.12863e-11	2.08496e-09	WNT9B	protein_coding	Wnt family member 9B [Source:HGNC Symbol;Acc:HGNC:12779]
ENSG00000164742	-2.6051	5.40224	115.295	4.26153e-11	2.14732e-09	ADCY1	protein_coding	adenylate cyclase 1 [Source:HGNC Symbol;Acc:HGNC:232]
ENSG00000147853	1.22042	6.50738	113.792	4.37743e-11	2.20087e-09	AK3	protein_coding	adenylate kinase 3 [Source:HGNC Symbol;Acc:HGNC:17376]
ENSG00000138795	1.8189	6.44704	113.625	4.44769e-11	2.23037e-09	LEF1	protein_coding	lymphoid enhancer binding factor 1 [Source:HGNC Symbol;Acc:HGNC:6551]
ENSG00000075218	2.79275	3.93776	113.626	4.45566e-11	2.23037e-09	GTSE1	protein_coding	G2 and S-phase expressed 1 [Source:HGNC Symbol;Acc:HGNC:13698]
ENSG00000166311	-1.54272	5.85746	113.572	4.47049e-11	2.23232e-09	SMPD1	protein_coding	sphingomyelin phosphodiesterase 1 [Source:HGNC Symbol;Acc:HGNC:11120]
ENSG00000118640	-1.52364	5.56821	113.552	4.47912e-11	2.23232e-09	VAMP8	protein_coding	vesicle associated membrane protein 8 [Source:HGNC Symbol;Acc:HGNC:12647]
ENSG00000147650	1.31365	5.49216	113.372	4.55631e-11	2.26584e-09	LRP12	protein_coding	LDL receptor related protein 12 [Source:HGNC Symbol;Acc:HGNC:31708]
ENSG00000138735	2.17671	6.06658	113.339	4.57103e-11	2.26822e-09	PDE5A	protein_coding	phosphodiesterase 5A [Source:HGNC Symbol;Acc:HGNC:8784]
ENSG00000143228	2.63893	3.15337	113.092	4.69999e-11	2.32716e-09	NUF2	protein_coding	NUF2 component of NDC80 kinetochore complex [Source:HGNC Symbol;Acc:HGNC:14621]
ENSG00000162496	-2.45918	7.54637	113.627	4.77408e-11	2.35873e-09	DHRS3	protein_coding	dehydrogenase/reductase 3 [Source:HGNC Symbol;Acc:HGNC:17693]
ENSG00000130513	-3.87928	3.97972	114.403	4.95467e-11	2.44266e-09	GDF15	protein_coding	growth differentiation factor 15 [Source:HGNC Symbol;Acc:HGNC:30142]
ENSG00000144648	-3.11076	3.57987	112.948	5.03988e-11	2.47931e-09	ACKR2	protein_coding	atypical chemokine receptor 2 [Source:HGNC Symbol;Acc:HGNC:1565]
ENSG00000086289	1.80212	6.42033	112.211	5.09259e-11	2.49986e-09	EPDR1	protein_coding	ependymin related 1 [Source:HGNC Symbol;Acc:HGNC:17572]
ENSG00000140534	2.72359	3.28826	112.073	5.18317e-11	2.53697e-09	TICRR	protein_coding	TOPBP1 interacting checkpoint and replication regulator [Source:HGNC Symbol;Acc:HGNC:28704]
ENSG00000186767	1.69931	4.37752	112.012	5.19376e-11	2.53697e-09	SPIN4	protein_coding	spindlin family member 4 [Source:HGNC Symbol;Acc:HGNC:27040]
ENSG00000068650	-1.6924	7.68219	111.979	5.20782e-11	2.53697e-09	ATP11A	protein_coding	ATPase phospholipid transporting 11A [Source:HGNC Symbol;Acc:HGNC:13552]
ENSG00000054803	3.24662	3.66724	112.477	5.21297e-11	2.53697e-09	CBLN4	protein_coding	cerebellin 4 precursor [Source:HGNC Symbol;Acc:HGNC:16231]
ENSG00000084734	-3.25898	-2.17087	70.9496	5.22376e-11	2.53697e-09	GCKR	protein_coding	glucokinase regulator [Source:HGNC Symbol;Acc:HGNC:4196]
ENSG00000185305	1.84391	5.7494	111.776	5.3113e-11	2.57401e-09	ARL15	protein_coding	ADP ribosylation factor like GTPase 15 [Source:HGNC Symbol;Acc:HGNC:25945]
ENSG00000132938	4.93414	4.30136	114.349	5.33618e-11	2.57556e-09	MTUS2	protein_coding	microtubule associated scaffold protein 2 [Source:HGNC Symbol;Acc:HGNC:20595]
ENSG00000164136	-2.54892	4.23686	112.183	5.33707e-11	2.57556e-09	IL15	protein_coding	interleukin 15 [Source:HGNC Symbol;Acc:HGNC:5977]
ENSG00000244731	-3.52571	3.4004	112.68	5.38957e-11	2.59541e-09	C4A	protein_coding	complement C4A (Rodgers blood group) [Source:HGNC Symbol;Acc:HGNC:1323]
ENSG00000227036	-2.40627	2.82767	111.651	5.40443e-11	2.59709e-09	LINC00511	lncRNA	long intergenic non-protein coding RNA 511 [Source:HGNC Symbol;Acc:HGNC:43564]
ENSG00000171241	2.53917	4.0304	111.449	5.48819e-11	2.6318e-09	SHCBP1	protein_coding	SHC binding and spindle associated 1 [Source:HGNC Symbol;Acc:HGNC:29547]
ENSG00000167325	1.32147	6.42828	111.411	5.50141e-11	2.6326e-09	RRM1	protein_coding	ribonucleotide reductase catalytic subunit M1 [Source:HGNC Symbol;Acc:HGNC:10451]
ENSG00000082146	-1.19589	3.83496	111.377	5.52455e-11	2.63815e-09	STRADB	protein_coding	STE20 related adaptor beta [Source:HGNC Symbol;Acc:HGNC:13205]
ENSG00000146147	-5.03417	1.18391	104.534	5.54701e-11	2.64334e-09	MLIP	protein_coding	muscular LMNA interacting protein [Source:HGNC Symbol;Acc:HGNC:21355]
ENSG00000173599	-2.18295	4.47808	111.168	5.63887e-11	2.68152e-09	PC	protein_coding	pyruvate carboxylase [Source:HGNC Symbol;Acc:HGNC:8636]
ENSG00000228536	-4.94898	1.97849	92.5657	5.65709e-11	2.68459e-09	LYPLAL1-AS1	lncRNA	LYPLAL1 antisense RNA 1 [Source:HGNC Symbol;Acc:HGNC:54054]
ENSG00000164611	2.78392	3.84525	110.943	5.76809e-11	2.73159e-09	PTTG1	protein_coding	PTTG1 regulator of sister chromatid separation, securin [Source:HGNC Symbol;Acc:HGNC:9690]
ENSG00000158716	-2.0234	5.13037	110.77	5.85728e-11	2.76266e-09	DUSP23	protein_coding	dual specificity phosphatase 23 [Source:HGNC Symbol;Acc:HGNC:21480]
ENSG00000071539	2.30088	3.60555	110.764	5.86935e-11	2.76266e-09	TRIP13	protein_coding	thyroid hormone receptor interactor 13 [Source:HGNC Symbol;Acc:HGNC:12307]
ENSG00000085840	2.5793	2.80502	110.807	5.87002e-11	2.76266e-09	ORC1	protein_coding	origin recognition complex subunit 1 [Source:HGNC Symbol;Acc:HGNC:8487]
ENSG00000159055	1.36815	3.73458	110.676	5.91421e-11	2.77773e-09	MIS18A	protein_coding	MIS18 kinetochore protein A [Source:HGNC Symbol;Acc:HGNC:1286]
ENSG00000290696	-2.94053	-1.46191	80.2568	6.07073e-11	2.84539e-09	POM121L9P	lncRNA	POM121 transmembrane nucleoporin like 9, pseudogene [Source:HGNC Symbol;Acc:HGNC:30080]
ENSG00000144554	1.79132	4.74681	110.179	6.20393e-11	2.90186e-09	FANCD2	protein_coding	FA complementation group D2 [Source:HGNC Symbol;Acc:HGNC:3585]
ENSG00000198858	-1.25563	5.88285	110.071	6.26759e-11	2.92564e-09	R3HDM4	protein_coding	R3H domain containing 4 [Source:HGNC Symbol;Acc:HGNC:28270]
ENSG00000006042	1.59346	6.32332	109.88	6.38573e-11	2.96727e-09	TMEM98	protein_coding	transmembrane protein 98 [Source:HGNC Symbol;Acc:HGNC:24529]
ENSG00000128602	1.72033	6.27737	109.844	6.40829e-11	2.96727e-09	SMO	protein_coding	smoothened, frizzled class receptor [Source:HGNC Symbol;Acc:HGNC:11119]
ENSG00000166689	-1.73624	5.08719	109.835	6.41669e-11	2.96727e-09	PLEKHA7	protein_coding	pleckstrin homology domain containing A7 [Source:HGNC Symbol;Acc:HGNC:27049]
ENSG00000099282	-2.40731	5.71115	110.675	6.41969e-11	2.96727e-09	TSPAN15	protein_coding	tetraspanin 15 [Source:HGNC Symbol;Acc:HGNC:23298]
ENSG00000073350	-1.86218	5.97262	109.824	6.42175e-11	2.96727e-09	LLGL2	protein_coding	LLGL scribble cell polarity complex component 2 [Source:HGNC Symbol;Acc:HGNC:6629]
ENSG00000156103	2.78905	6.64702	110.934	6.44694e-11	2.97289e-09	MMP16	protein_coding	matrix metallopeptidase 16 [Source:HGNC Symbol;Acc:HGNC:7162]
ENSG00000095321	-2.08926	6.10926	110.113	6.50545e-11	2.99382e-09	CRAT	protein_coding	carnitine O-acetyltransferase [Source:HGNC Symbol;Acc:HGNC:2342]
ENSG00000267886	2.61077	0.830897	110.49	6.59779e-11	3.03021e-09		lncRNA	novel transcript
ENSG00000134333	-1.81032	9.63406	109.408	6.68859e-11	3.06574e-09	LDHA	protein_coding	lactate dehydrogenase A [Source:HGNC Symbol;Acc:HGNC:6535]
ENSG00000066583	2.1612	6.59644	109.405	6.74666e-11	3.08616e-09	ISOC1	protein_coding	isochorismatase domain containing 1 [Source:HGNC Symbol;Acc:HGNC:24254]
ENSG00000109674	2.29046	3.04685	109.196	6.85311e-11	3.12858e-09	NEIL3	protein_coding	nei like DNA glycosylase 3 [Source:HGNC Symbol;Acc:HGNC:24573]
ENSG00000125733	-1.2091	5.51905	109.14	6.86789e-11	3.12907e-09	TRIP10	protein_coding	thyroid hormone receptor interactor 10 [Source:HGNC Symbol;Acc:HGNC:12304]
ENSG00000136541	6.97424	2.91241	98.3309	6.89311e-11	3.13431e-09	ERMN	protein_coding	ermin [Source:HGNC Symbol;Acc:HGNC:29208]
ENSG00000204634	-2.38026	5.93945	109.673	7.07601e-11	3.21107e-09	TBC1D8	protein_coding	TBC1 domain family member 8 [Source:HGNC Symbol;Acc:HGNC:17791]
ENSG00000197299	2.22795	3.79015	108.779	7.12721e-11	3.22517e-09	BLM	protein_coding	BLM RecQ like helicase [Source:HGNC Symbol;Acc:HGNC:1058]
ENSG00000181885	-1.88985	6.23433	108.752	7.13532e-11	3.22517e-09	CLDN7	protein_coding	claudin 7 [Source:HGNC Symbol;Acc:HGNC:2049]
ENSG00000170876	-1.0019	6.8614	108.663	7.19793e-11	3.24703e-09	TMEM43	protein_coding	transmembrane protein 43 [Source:HGNC Symbol;Acc:HGNC:28472]
ENSG00000125734	-1.32127	5.63946	108.502	7.31421e-11	3.29298e-09	GPR108	protein_coding	G protein-coupled receptor 108 [Source:HGNC Symbol;Acc:HGNC:17829]
ENSG00000103742	2.30705	3.23572	108.469	7.36087e-11	3.30747e-09	IGDCC4	protein_coding	immunoglobulin superfamily DCC subclass member 4 [Source:HGNC Symbol;Acc:HGNC:13770]
ENSG00000164342	-1.97777	5.12357	108.346	7.42939e-11	3.33169e-09	TLR3	protein_coding	toll like receptor 3 [Source:HGNC Symbol;Acc:HGNC:11849]
ENSG00000187621	2.92154	0.407219	106.495	7.52365e-11	3.36735e-09	TCL6	lncRNA	T cell leukemia/lymphoma 6 [Source:HGNC Symbol;Acc:HGNC:13463]
ENSG00000139044	-3.33729	7.49417	110.337	7.5417e-11	3.36882e-09	B4GALNT3	protein_coding	beta-1,4-N-acetyl-galactosaminyltransferase 3 [Source:HGNC Symbol;Acc:HGNC:24137]
ENSG00000093009	2.7321	2.81119	108.191	7.59601e-11	3.38646e-09	CDC45	protein_coding	cell division cycle 45 [Source:HGNC Symbol;Acc:HGNC:1739]
ENSG00000117122	2.81425	4.58912	108.669	7.67393e-11	3.41452e-09	MFAP2	protein_coding	microfibril associated protein 2 [Source:HGNC Symbol;Acc:HGNC:7033]
ENSG00000168268	1.62556	5.78195	107.979	7.70265e-11	3.41698e-09	NT5DC2	protein_coding	5'-nucleotidase domain containing 2 [Source:HGNC Symbol;Acc:HGNC:25717]
ENSG00000089060	-1.22733	4.6975	107.974	7.7094e-11	3.41698e-09	SLC8B1	protein_coding	solute carrier family 8 member B1 [Source:HGNC Symbol;Acc:HGNC:26175]
ENSG00000146966	1.94035	5.22289	107.923	7.74722e-11	3.42709e-09	DENND2A	protein_coding	DENN domain containing 2A [Source:HGNC Symbol;Acc:HGNC:22212]
ENSG00000069399	-1.7727	4.72853	107.898	7.76793e-11	3.42961e-09	BCL3	protein_coding	BCL3 transcription coactivator [Source:HGNC Symbol;Acc:HGNC:998]
ENSG00000133169	4.68737	0.63799	94.1045	7.88099e-11	3.47281e-09	BEX1	protein_coding	brain expressed X-linked 1 [Source:HGNC Symbol;Acc:HGNC:1036]
ENSG00000196338	2.94258	3.96465	107.928	8.08513e-11	3.5559e-09	NLGN3	protein_coding	neuroligin 3 [Source:HGNC Symbol;Acc:HGNC:14289]
ENSG00000155792	-2.14441	6.9438	107.905	8.11372e-11	3.56161e-09	DEPTOR	protein_coding	DEP domain containing MTOR interacting protein [Source:HGNC Symbol;Acc:HGNC:22953]
ENSG00000106483	5.2056	11.7393	108.903	8.20684e-11	3.59557e-09	SFRP4	protein_coding	secreted frizzled related protein 4 [Source:HGNC Symbol;Acc:HGNC:10778]
ENSG00000140497	-1.08172	6.79606	107.246	8.28622e-11	3.62283e-09	SCAMP2	protein_coding	secretory carrier membrane protein 2 [Source:HGNC Symbol;Acc:HGNC:10564]
ENSG00000162437	1.41174	4.55811	107.231	8.30079e-11	3.62283e-09	RAVER2	protein_coding	ribonucleoprotein, PTB binding 2 [Source:HGNC Symbol;Acc:HGNC:25577]
ENSG00000163815	-3.21126	1.78142	108.02	8.3531e-11	3.63862e-09	CLEC3B	protein_coding	C-type lectin domain family 3 member B [Source:HGNC Symbol;Acc:HGNC:11891]
ENSG00000116254	5.51602	0.879407	76.8934	8.36885e-11	3.63862e-09	CHD5	protein_coding	chromodomain helicase DNA binding protein 5 [Source:HGNC Symbol;Acc:HGNC:16816]
ENSG00000116717	-2.86953	5.94367	108.473	8.46293e-11	3.67252e-09	GADD45A	protein_coding	growth arrest and DNA damage inducible alpha [Source:HGNC Symbol;Acc:HGNC:4095]
ENSG00000269289	3.21229	2.2311	107.346	8.49097e-11	3.6777e-09		lncRNA	novel transcript, antisense to ZNF726
ENSG00000136842	-2.46498	5.97774	108.046	8.54261e-11	3.69306e-09	TMOD1	protein_coding	tropomodulin 1 [Source:HGNC Symbol;Acc:HGNC:11871]
ENSG00000118513	2.31425	3.30995	106.878	8.62746e-11	3.72269e-09	MYB	protein_coding	MYB proto-oncogene, transcription factor [Source:HGNC Symbol;Acc:HGNC:7545]
ENSG00000165548	-3.71024	3.11757	107.946	8.67398e-11	3.7357e-09	TMEM63C	protein_coding	transmembrane protein 63C [Source:HGNC Symbol;Acc:HGNC:23787]
ENSG00000138182	1.82731	5.07105	106.762	8.69928e-11	3.73954e-09	KIF20B	protein_coding	kinesin family member 20B [Source:HGNC Symbol;Acc:HGNC:7212]
ENSG00000170242	-1.17748	7.48781	106.738	8.71747e-11	3.74032e-09	USP47	protein_coding	ubiquitin specific peptidase 47 [Source:HGNC Symbol;Acc:HGNC:20076]
ENSG00000138443	0.952562	7.02812	106.543	8.89002e-11	3.8072e-09	ABI2	protein_coding	abl interactor 2 [Source:HGNC Symbol;Acc:HGNC:24011]
ENSG00000167778	-0.967451	5.80931	106.431	8.99074e-11	3.84312e-09	SPRYD3	protein_coding	SPRY domain containing 3 [Source:HGNC Symbol;Acc:HGNC:25920]
ENSG00000188522	-1.65112	3.89991	106.245	9.16966e-11	3.91227e-09	FAM83G	protein_coding	family with sequence similarity 83 member G [Source:HGNC Symbol;Acc:HGNC:32554]
ENSG00000060138	-1.33604	7.43195	106.134	9.26322e-11	3.94482e-09	YBX3	protein_coding	Y-box binding protein 3 [Source:HGNC Symbol;Acc:HGNC:2428]
ENSG00000138092	1.38278	4.17073	106.025	9.37058e-11	3.98083e-09	CENPO	protein_coding	centromere protein O [Source:HGNC Symbol;Acc:HGNC:28152]
ENSG00000164946	2.71231	6.18032	107.089	9.38952e-11	3.98083e-09	FREM1	protein_coding	FRAS1 related extracellular matrix 1 [Source:HGNC Symbol;Acc:HGNC:23399]
ENSG00000257167	2.23709	2.3956	106.07	9.40011e-11	3.98083e-09	TMPO-AS1	lncRNA	TMPO antisense RNA 1 [Source:HGNC Symbol;Acc:HGNC:44158]
ENSG00000134755	-3.56557	6.3826	109.085	9.48657e-11	4.01001e-09	DSC2	protein_coding	desmocollin 2 [Source:HGNC Symbol;Acc:HGNC:3036]
ENSG00000259495	2.67952	2.35831	106.056	9.51056e-11	4.01272e-09	ARNT2-DT	lncRNA	ARNT2 divergent transcript [Source:HGNC Symbol;Acc:HGNC:56077]
ENSG00000075643	-2.61682	5.66796	106.843	9.76081e-11	4.1107e-09	MOCOS	protein_coding	molybdenum cofactor sulfurase [Source:HGNC Symbol;Acc:HGNC:18234]
ENSG00000148672	-0.773585	7.06389	105.549	9.82706e-11	4.13099e-09	GLUD1	protein_coding	glutamate dehydrogenase 1 [Source:HGNC Symbol;Acc:HGNC:4335]
ENSG00000120129	-2.83978	6.0316	106.807	9.97016e-11	4.18344e-09	DUSP1	protein_coding	dual specificity phosphatase 1 [Source:HGNC Symbol;Acc:HGNC:3064]
ENSG00000051341	2.0521	3.23742	105.363	1.00377e-10	4.20405e-09	POLQ	protein_coding	DNA polymerase theta [Source:HGNC Symbol;Acc:HGNC:9186]
ENSG00000214944	-1.94711	4.75926	105.31	1.00717e-10	4.21055e-09	ARHGEF28	protein_coding	Rho guanine nucleotide exchange factor 28 [Source:HGNC Symbol;Acc:HGNC:30322]
ENSG00000179222	1.23266	8.23368	105.179	1.0202e-10	4.2501e-09	MAGED1	protein_coding	MAGE family member D1 [Source:HGNC Symbol;Acc:HGNC:6813]
ENSG00000101680	3.79375	4.74298	106.604	1.02035e-10	4.2501e-09	LAMA1	protein_coding	laminin subunit alpha 1 [Source:HGNC Symbol;Acc:HGNC:6481]
ENSG00000183814	1.32331	3.54717	105.156	1.02377e-10	4.25658e-09	LIN9	protein_coding	lin-9 DREAM MuvB core complex component [Source:HGNC Symbol;Acc:HGNC:30830]
ENSG00000159403	-2.03872	8.77506	105.127	1.02565e-10	4.25662e-09	C1R	protein_coding	complement C1r [Source:HGNC Symbol;Acc:HGNC:1246]
ENSG00000173334	-1.68358	5.10998	105.047	1.03432e-10	4.27633e-09	TRIB1	protein_coding	tribbles pseudokinase 1 [Source:HGNC Symbol;Acc:HGNC:16891]
ENSG00000064601	-1.39977	7.24839	105.029	1.03587e-10	4.27633e-09	CTSA	protein_coding	cathepsin A [Source:HGNC Symbol;Acc:HGNC:9251]
ENSG00000109881	1.64707	3.03704	105.049	1.03602e-10	4.27633e-09	CCDC34	protein_coding	coiled-coil domain containing 34 [Source:HGNC Symbol;Acc:HGNC:25079]
ENSG00000066279	2.67593	5.99569	106.04	1.04174e-10	4.29218e-09	ASPM	protein_coding	assembly factor for spindle microtubules [Source:HGNC Symbol;Acc:HGNC:19048]
ENSG00000169679	2.37996	5.03259	105.216	1.05501e-10	4.3373e-09	BUB1	protein_coding	BUB1 mitotic checkpoint serine/threonine kinase [Source:HGNC Symbol;Acc:HGNC:1148]
ENSG00000107242	2.18847	5.48655	104.916	1.05649e-10	4.3373e-09	PIP5K1B	protein_coding	phosphatidylinositol-4-phosphate 5-kinase type 1 beta [Source:HGNC Symbol;Acc:HGNC:8995]
ENSG00000121152	2.63076	3.75512	104.68	1.07537e-10	4.40689e-09	NCAPH	protein_coding	non-SMC condensin I complex subunit H [Source:HGNC Symbol;Acc:HGNC:1112]
ENSG00000069956	-1.3287	7.20709	104.614	1.08055e-10	4.42017e-09	MAPK6	protein_coding	mitogen-activated protein kinase 6 [Source:HGNC Symbol;Acc:HGNC:6879]
ENSG00000132376	-1.16946	5.0267	104.586	1.08381e-10	4.4256e-09	INPP5K	protein_coding	inositol polyphosphate-5-phosphatase K [Source:HGNC Symbol;Acc:HGNC:33882]
ENSG00000286456	3.74189	-1.03252	78.3842	1.0914e-10	4.44863e-09		lncRNA	novel transcript
ENSG00000164045	2.04898	3.12283	104.432	1.10358e-10	4.49023e-09	CDC25A	protein_coding	cell division cycle 25A [Source:HGNC Symbol;Acc:HGNC:1725]
ENSG00000178607	-1.60618	6.8166	104.289	1.11697e-10	4.53561e-09	ERN1	protein_coding	endoplasmic reticulum to nucleus signaling 1 [Source:HGNC Symbol;Acc:HGNC:3449]
ENSG00000148426	-1.91998	3.95952	104.284	1.1187e-10	4.53561e-09	PROSER2	protein_coding	proline and serine rich 2 [Source:HGNC Symbol;Acc:HGNC:23728]
ENSG00000124145	-1.64503	7.04519	104.23	1.12375e-10	4.54799e-09	SDC4	protein_coding	syndecan 4 [Source:HGNC Symbol;Acc:HGNC:10661]
ENSG00000117906	1.30416	6.78657	104.067	1.14262e-10	4.6162e-09	RCN2	protein_coding	reticulocalbin 2 [Source:HGNC Symbol;Acc:HGNC:9935]
ENSG00000129596	1.58583	3.39073	103.969	1.15576e-10	4.66103e-09	CDO1	protein_coding	cysteine dioxygenase type 1 [Source:HGNC Symbol;Acc:HGNC:1795]
ENSG00000174482	-3.59541	2.63143	104.901	1.16759e-10	4.70042e-09	LINGO2	protein_coding	leucine rich repeat and Ig domain containing 2 [Source:HGNC Symbol;Acc:HGNC:21207]
ENSG00000291089	1.89827	2.4561	103.815	1.1785e-10	4.72955e-09		lncRNA	novel transcript
ENSG00000105643	-2.03391	4.31938	103.771	1.17897e-10	4.72955e-09	ARRDC2	protein_coding	arrestin domain containing 2 [Source:HGNC Symbol;Acc:HGNC:25225]
ENSG00000162738	1.83056	5.0448	103.618	1.19668e-10	4.79218e-09	VANGL2	protein_coding	VANGL planar cell polarity protein 2 [Source:HGNC Symbol;Acc:HGNC:15511]
ENSG00000178999	2.54207	3.26777	103.559	1.20767e-10	4.8277e-09	AURKB	protein_coding	aurora kinase B [Source:HGNC Symbol;Acc:HGNC:11390]
ENSG00000187531	-1.38375	3.45711	103.512	1.21126e-10	4.83362e-09	SIRT7	protein_coding	sirtuin 7 [Source:HGNC Symbol;Acc:HGNC:14935]
ENSG00000198355	-1.3621	5.6907	103.423	1.22075e-10	4.86298e-09	PIM3	protein_coding	Pim-3 proto-oncogene, serine/threonine kinase [Source:HGNC Symbol;Acc:HGNC:19310]
ENSG00000138180	2.89586	4.71828	104.098	1.23813e-10	4.92361e-09	CEP55	protein_coding	centrosomal protein 55 [Source:HGNC Symbol;Acc:HGNC:1161]
ENSG00000153294	-4.48349	-1.0878	73.0157	1.24764e-10	4.9528e-09	ADGRF4	protein_coding	adhesion G protein-coupled receptor F4 [Source:HGNC Symbol;Acc:HGNC:19011]
ENSG00000198796	-4.43792	0.236827	71.3178	1.25776e-10	4.98431e-09	ALPK2	protein_coding	alpha kinase 2 [Source:HGNC Symbol;Acc:HGNC:20565]
ENSG00000080815	-1.00308	7.40882	102.98	1.27761e-10	5.05419e-09	PSEN1	protein_coding	presenilin 1 [Source:HGNC Symbol;Acc:HGNC:9508]
ENSG00000163535	2.17772	4.56353	102.817	1.29991e-10	5.1335e-09	SGO2	protein_coding	shugoshin 2 [Source:HGNC Symbol;Acc:HGNC:30812]
ENSG00000180530	1.16656	8.34202	102.757	1.30739e-10	5.15414e-09	NRIP1	protein_coding	nuclear receptor interacting protein 1 [Source:HGNC Symbol;Acc:HGNC:8001]
ENSG00000166523	-4.92025	3.46855	105.76	1.35398e-10	5.32859e-09	CLEC4E	protein_coding	C-type lectin domain family 4 member E [Source:HGNC Symbol;Acc:HGNC:14555]
ENSG00000008513	-2.12223	6.631	102.802	1.36672e-10	5.36286e-09	ST3GAL1	protein_coding	ST3 beta-galactoside alpha-2,3-sialyltransferase 1 [Source:HGNC Symbol;Acc:HGNC:10862]
ENSG00000158402	3.31153	2.49925	102.573	1.36738e-10	5.36286e-09	CDC25C	protein_coding	cell division cycle 25C [Source:HGNC Symbol;Acc:HGNC:1727]
ENSG00000117632	1.43082	7.7988	102.282	1.37337e-10	5.3771e-09	STMN1	protein_coding	stathmin 1 [Source:HGNC Symbol;Acc:HGNC:6510]
ENSG00000183044	-3.14545	5.60898	103.995	1.39057e-10	5.43511e-09	ABAT	protein_coding	4-aminobutyrate aminotransferase [Source:HGNC Symbol;Acc:HGNC:23]
ENSG00000285973	3.09347	-1.66646	75.5227	1.4034e-10	5.47589e-09		lncRNA	novel transcript, antisense to TACC2
ENSG00000121671	-1.09682	5.47567	102.022	1.41088e-10	5.49137e-09	CRY2	protein_coding	cryptochrome circadian regulator 2 [Source:HGNC Symbol;Acc:HGNC:2385]
ENSG00000127666	-1.50063	4.20478	102.009	1.41372e-10	5.49137e-09	TICAM1	protein_coding	TIR domain containing adaptor molecule 1 [Source:HGNC Symbol;Acc:HGNC:18348]
ENSG00000134744	1.25425	7.097	101.991	1.41543e-10	5.49137e-09	TUT4	protein_coding	terminal uridylyl transferase 4 [Source:HGNC Symbol;Acc:HGNC:28981]
ENSG00000111321	-1.04035	6.6202	101.981	1.41699e-10	5.49137e-09	LTBR	protein_coding	lymphotoxin beta receptor [Source:HGNC Symbol;Acc:HGNC:6718]
ENSG00000128342	-3.62623	4.44926	103.805	1.42147e-10	5.49714e-09	LIF	protein_coding	LIF interleukin 6 family cytokine [Source:HGNC Symbol;Acc:HGNC:6596]
ENSG00000164294	1.36536	6.44332	101.93	1.42448e-10	5.49714e-09	GPX8	protein_coding	glutathione peroxidase 8 (putative) [Source:HGNC Symbol;Acc:HGNC:33100]
ENSG00000196187	-1.66029	6.05745	101.914	1.42686e-10	5.49714e-09	TMEM63A	protein_coding	transmembrane protein 63A [Source:HGNC Symbol;Acc:HGNC:29118]
ENSG00000101057	3.12242	4.82652	103.07	1.42811e-10	5.49714e-09	MYBL2	protein_coding	MYB proto-oncogene like 2 [Source:HGNC Symbol;Acc:HGNC:7548]
ENSG00000163596	1.07675	4.20098	101.851	1.43694e-10	5.52182e-09	ICA1L	protein_coding	islet cell autoantigen 1 like [Source:HGNC Symbol;Acc:HGNC:14442]
ENSG00000146918	1.50417	5.10482	101.768	1.44889e-10	5.55838e-09	NCAPG2	protein_coding	non-SMC condensin II complex subunit G2 [Source:HGNC Symbol;Acc:HGNC:21904]
ENSG00000067057	-1.88113	6.2095	101.729	1.45458e-10	5.57083e-09	PFKP	protein_coding	phosphofructokinase, platelet [Source:HGNC Symbol;Acc:HGNC:8878]
ENSG00000285053	1.50408	1.41413	101.823	1.46532e-10	5.59705e-09		protein_coding	novel protein, GGPS1-TBCE readthrough
ENSG00000231298	-3.6835	-2.17072	83.4175	1.46633e-10	5.59705e-09	MANCR	lncRNA	mitotically associated long non coding RNA [Source:HGNC Symbol;Acc:HGNC:44678]
ENSG00000146670	2.41593	3.9133	101.591	1.47753e-10	5.63041e-09	CDCA5	protein_coding	cell division cycle associated 5 [Source:HGNC Symbol;Acc:HGNC:14626]
ENSG00000256747	-3.37908	-2.02414	65.2663	1.48231e-10	5.63918e-09		lncRNA	novel transcript
ENSG00000176658	-1.54997	6.52292	101.277	1.52483e-10	5.79132e-09	MYO1D	protein_coding	myosin ID [Source:HGNC Symbol;Acc:HGNC:7598]
ENSG00000105699	-1.23706	6.27943	101.208	1.53599e-10	5.82399e-09	LSR	protein_coding	lipolysis stimulated lipoprotein receptor [Source:HGNC Symbol;Acc:HGNC:29572]
ENSG00000073849	-1.62348	6.41331	101.128	1.54887e-10	5.84286e-09	ST6GAL1	protein_coding	ST6 beta-galactoside alpha-2,6-sialyltransferase 1 [Source:HGNC Symbol;Acc:HGNC:10860]
ENSG00000151322	3.77423	6.67013	103.663	1.54914e-10	5.84286e-09	NPAS3	protein_coding	neuronal PAS domain protein 3 [Source:HGNC Symbol;Acc:HGNC:19311]
ENSG00000154928	3.3501	2.93353	101.249	1.55062e-10	5.84286e-09	EPHB1	protein_coding	EPH receptor B1 [Source:HGNC Symbol;Acc:HGNC:3392]
ENSG00000155093	2.56987	3.75966	101.132	1.5512e-10	5.84286e-09	PTPRN2	protein_coding	protein tyrosine phosphatase receptor type N2 [Source:HGNC Symbol;Acc:HGNC:9677]
ENSG00000138778	2.26502	5.05965	101.174	1.56495e-10	5.88494e-09	CENPE	protein_coding	centromere protein E [Source:HGNC Symbol;Acc:HGNC:1856]
ENSG00000118960	-1.0538	5.21986	100.792	1.60465e-10	6.02428e-09	HS1BP3	protein_coding	HCLS1 binding protein 3 [Source:HGNC Symbol;Acc:HGNC:24979]
ENSG00000166508	1.51075	6.11756	100.724	1.61594e-10	6.05114e-09	MCM7	protein_coding	minichromosome maintenance complex component 7 [Source:HGNC Symbol;Acc:HGNC:6950]
ENSG00000166289	-1.49201	3.80559	100.729	1.6171e-10	6.05114e-09	PLEKHF1	protein_coding	pleckstrin homology and FYVE domain containing 1 [Source:HGNC Symbol;Acc:HGNC:20764]
ENSG00000168591	-1.16432	4.9503	100.681	1.62356e-10	6.05975e-09	TMUB2	protein_coding	transmembrane and ubiquitin like domain containing 2 [Source:HGNC Symbol;Acc:HGNC:28459]
ENSG00000133321	-2.7527	5.15503	101.815	1.62471e-10	6.05975e-09	PLAAT4	protein_coding	phospholipase A and acyltransferase 4 [Source:HGNC Symbol;Acc:HGNC:9869]
ENSG00000124664	6.04929	6.33387	105.711	1.63068e-10	6.0721e-09	SPDEF	protein_coding	SAM pointed domain containing ETS transcription factor [Source:HGNC Symbol;Acc:HGNC:17257]
ENSG00000152495	2.38821	4.09979	100.578	1.64287e-10	6.1075e-09	CAMK4	protein_coding	calcium/calmodulin dependent protein kinase IV [Source:HGNC Symbol;Acc:HGNC:1464]
ENSG00000287627	-3.95685	0.342321	81.1675	1.66783e-10	6.19024e-09		lncRNA	novel transcript
ENSG00000147724	-3.11097	-2.02762	65.5168	1.6735e-10	6.20119e-09	FAM135B	protein_coding	family with sequence similarity 135 member B [Source:HGNC Symbol;Acc:HGNC:28029]
ENSG00000166451	1.59714	4.24809	100.236	1.70195e-10	6.29638e-09	CENPN	protein_coding	centromere protein N [Source:HGNC Symbol;Acc:HGNC:30873]
ENSG00000117399	3.14216	4.66	101.314	1.71128e-10	6.32064e-09	CDC20	protein_coding	cell division cycle 20 [Source:HGNC Symbol;Acc:HGNC:1723]
ENSG00000274244	-7.91504	0.237945	152.326	1.72085e-10	6.34573e-09		lncRNA	novel transcript
ENSG00000182272	2.09559	4.59596	100.093	1.72774e-10	6.36086e-09	B4GALNT4	protein_coding	beta-1,4-N-acetyl-galactosaminyltransferase 4 [Source:HGNC Symbol;Acc:HGNC:26315]
ENSG00000197472	2.87258	0.969518	100.811	1.75289e-10	6.44308e-09	ZNF695	protein_coding	zinc finger protein 695 [Source:HGNC Symbol;Acc:HGNC:30954]
ENSG00000124171	-1.45247	5.25312	99.8473	1.77259e-10	6.50501e-09	PARD6B	protein_coding	par-6 family cell polarity regulator beta [Source:HGNC Symbol;Acc:HGNC:16245]
ENSG00000143390	0.920726	5.41351	99.574	1.82438e-10	6.67072e-09	RFX5	protein_coding	regulatory factor X5 [Source:HGNC Symbol;Acc:HGNC:9986]
ENSG00000198898	-1.4452	8.32104	99.5643	1.82622e-10	6.67072e-09	CAPZA2	protein_coding	capping actin protein of muscle Z-line subunit alpha 2 [Source:HGNC Symbol;Acc:HGNC:1490]
ENSG00000159346	-1.10895	6.91433	99.5628	1.82651e-10	6.67072e-09	ADIPOR1	protein_coding	adiponectin receptor 1 [Source:HGNC Symbol;Acc:HGNC:24040]
ENSG00000153048	-1.34893	6.26193	99.4881	1.84105e-10	6.71308e-09	CARHSP1	protein_coding	calcium regulated heat stable protein 1 [Source:HGNC Symbol;Acc:HGNC:17150]
ENSG00000177602	2.1982	2.54636	99.5176	1.84648e-10	6.71384e-09	HASPIN	protein_coding	histone H3 associated protein kinase [Source:HGNC Symbol;Acc:HGNC:19682]
ENSG00000197312	-1.51665	6.64288	99.4541	1.8477e-10	6.71384e-09	DDI2	protein_coding	DNA damage inducible 1 homolog 2 [Source:HGNC Symbol;Acc:HGNC:24578]
ENSG00000163513	-1.30853	7.10719	99.4419	1.85009e-10	6.71384e-09	TGFBR2	protein_coding	transforming growth factor beta receptor 2 [Source:HGNC Symbol;Acc:HGNC:11773]
ENSG00000197818	-1.42593	4.31028	99.4046	1.85837e-10	6.73321e-09	SLC9A8	protein_coding	solute carrier family 9 member A8 [Source:HGNC Symbol;Acc:HGNC:20728]
ENSG00000039068	-1.76635	8.77807	99.2738	1.88341e-10	6.80752e-09	CDH1	protein_coding	cadherin 1 [Source:HGNC Symbol;Acc:HGNC:1748]
ENSG00000012048	1.56972	4.92072	99.2688	1.88485e-10	6.80752e-09	BRCA1	protein_coding	BRCA1 DNA repair associated [Source:HGNC Symbol;Acc:HGNC:1100]
ENSG00000269313	-1.87231	2.59215	99.3167	1.88875e-10	6.81083e-09	MAGIX	protein_coding	MAGI family member, X-linked [Source:HGNC Symbol;Acc:HGNC:30006]
ENSG00000159216	-1.71974	5.33913	99.1047	1.91786e-10	6.90491e-09	RUNX1	protein_coding	RUNX family transcription factor 1 [Source:HGNC Symbol;Acc:HGNC:10471]
ENSG00000196081	1.77686	2.65486	99.053	1.93549e-10	6.95741e-09	ZNF724	protein_coding	zinc finger protein 724 [Source:HGNC Symbol;Acc:HGNC:32460]
ENSG00000169031	-3.17791	-0.962013	80.7336	1.94721e-10	6.98853e-09	COL4A3	protein_coding	collagen type IV alpha 3 chain [Source:HGNC Symbol;Acc:HGNC:2204]
ENSG00000171621	-1.74039	5.49524	98.81	1.97908e-10	7.08804e-09	SPSB1	protein_coding	splA/ryanodine receptor domain and SOCS box containing 1 [Source:HGNC Symbol;Acc:HGNC:30628]
ENSG00000165169	-2.59134	7.64822	99.9003	1.98115e-10	7.08804e-09	DYNLT3	protein_coding	dynein light chain Tctex-type 3 [Source:HGNC Symbol;Acc:HGNC:11694]
ENSG00000107554	-1.22046	5.88998	98.549	2.0347e-10	7.26004e-09	DNMBP	protein_coding	dynamin binding protein [Source:HGNC Symbol;Acc:HGNC:30373]
ENSG00000257878	-5.00915	-0.0529804	82.0501	2.03558e-10	7.26004e-09		lncRNA	novel transcript, antisense to LTA4H
ENSG00000167080	-6.5976	4.6851	104.23	2.05411e-10	7.31467e-09	B4GALNT2	protein_coding	beta-1,4-N-acetyl-galactosaminyltransferase 2 [Source:HGNC Symbol;Acc:HGNC:24136]
ENSG00000277631	-4.99308	-0.632732	67.2081	2.06726e-10	7.35004e-09	PGM5P3-AS1	lncRNA	PGM5P3 antisense RNA 1 [Source:HGNC Symbol;Acc:HGNC:51194]
ENSG00000166851	2.3526	4.30657	98.3603	2.0777e-10	7.37568e-09	PLK1	protein_coding	polo like kinase 1 [Source:HGNC Symbol;Acc:HGNC:9077]
ENSG00000126259	3.89454	-0.55335	81.4679	2.09648e-10	7.43078e-09	KIRREL2	protein_coding	kirre like nephrin family adhesion molecule 2 [Source:HGNC Symbol;Acc:HGNC:18816]
ENSG00000023697	-1.4876	6.07345	98.1586	2.12154e-10	7.50796e-09	DERA	protein_coding	deoxyribose-phosphate aldolase [Source:HGNC Symbol;Acc:HGNC:24269]
ENSG00000141639	3.5089	-0.408481	85.9484	2.13949e-10	7.55976e-09	MAPK4	protein_coding	mitogen-activated protein kinase 4 [Source:HGNC Symbol;Acc:HGNC:6878]
ENSG00000154914	-2.19575	4.0244	98.0607	2.1463e-10	7.57209e-09	USP43	protein_coding	ubiquitin specific peptidase 43 [Source:HGNC Symbol;Acc:HGNC:20072]
ENSG00000260230	3.41459	3.97473	98.8966	2.18654e-10	7.70217e-09	FRRS1L	protein_coding	ferric chelate reductase 1 like [Source:HGNC Symbol;Acc:HGNC:1362]
ENSG00000161888	2.48734	4.05918	97.8433	2.1968e-10	7.72639e-09	SPC24	protein_coding	SPC24 component of NDC80 kinetochore complex [Source:HGNC Symbol;Acc:HGNC:26913]
ENSG00000260934	-3.28049	-1.37332	69.0998	2.21036e-10	7.7621e-09		lncRNA	novel transcript, antisense to GDE1
ENSG00000125347	-1.42686	5.5873	97.733	2.22098e-10	7.78743e-09	IRF1	protein_coding	interferon regulatory factor 1 [Source:HGNC Symbol;Acc:HGNC:6116]
ENSG00000075673	-8.20738	1.35967	66.8558	2.23252e-10	7.81589e-09	ATP12A	protein_coding	ATPase H+/K+ transporting non-gastric alpha2 subunit [Source:HGNC Symbol;Acc:HGNC:13816]
ENSG00000109738	1.92544	3.2688	97.6518	2.2449e-10	7.84719e-09	GLRB	protein_coding	glycine receptor beta [Source:HGNC Symbol;Acc:HGNC:4329]
ENSG00000085999	2.87851	2.80662	97.6653	2.25803e-10	7.88102e-09	RAD54L	protein_coding	RAD54 like [Source:HGNC Symbol;Acc:HGNC:9826]
ENSG00000171227	-1.88645	5.90522	97.5165	2.29067e-10	7.98272e-09	TMEM37	protein_coding	transmembrane protein 37 [Source:HGNC Symbol;Acc:HGNC:18216]
ENSG00000166068	1.35037	7.1155	97.1839	2.35623e-10	8.19867e-09	SPRED1	protein_coding	sprouty related EVH1 domain containing 1 [Source:HGNC Symbol;Acc:HGNC:20249]
ENSG00000130758	-1.31584	3.01197	97.115	2.37971e-10	8.26777e-09	MAP3K10	protein_coding	mitogen-activated protein kinase kinase kinase 10 [Source:HGNC Symbol;Acc:HGNC:6849]
ENSG00000053328	1.60183	3.91495	97.068	2.38762e-10	8.28265e-09	METTL24	protein_coding	methyltransferase like 24 [Source:HGNC Symbol;Acc:HGNC:21566]
ENSG00000162069	-2.31182	3.15468	97.0081	2.41291e-10	8.35769e-09	BICDL2	protein_coding	BICD family like cargo adaptor 2 [Source:HGNC Symbol;Acc:HGNC:33584]
ENSG00000144278	-3.63489	3.91566	98.1939	2.42798e-10	8.39712e-09	GALNT13	protein_coding	polypeptide N-acetylgalactosaminyltransferase 13 [Source:HGNC Symbol;Acc:HGNC:23242]
ENSG00000164855	-2.4338	3.96455	97.1435	2.44809e-10	8.45386e-09	TMEM184A	protein_coding	transmembrane protein 184A [Source:HGNC Symbol;Acc:HGNC:28797]
ENSG00000185187	-1.33047	4.23615	96.5688	2.52011e-10	8.68942e-09	SIGIRR	protein_coding	single Ig and TIR domain containing [Source:HGNC Symbol;Acc:HGNC:30575]
ENSG00000156675	-2.40537	7.41036	97.4572	2.53215e-10	8.71778e-09	RAB11FIP1	protein_coding	RAB11 family interacting protein 1 [Source:HGNC Symbol;Acc:HGNC:30265]
ENSG00000273812	-3.33004	-1.94895	62.9831	2.55178e-10	8.77212e-09	LINC02970	lncRNA	long intergenic non-protein coding RNA 2970 [Source:HGNC Symbol;Acc:HGNC:56010]
ENSG00000286451	-2.98429	1.08404	97.4981	2.55933e-10	8.77581e-09		lncRNA	novel transcript
ENSG00000164211	2.18214	4.62567	96.4208	2.56054e-10	8.77581e-09	STARD4	protein_coding	StAR related lipid transfer domain containing 4 [Source:HGNC Symbol;Acc:HGNC:18058]
ENSG00000161800	1.50395	5.48142	96.3201	2.58786e-10	8.84291e-09	RACGAP1	protein_coding	Rac GTPase activating protein 1 [Source:HGNC Symbol;Acc:HGNC:9804]
ENSG00000145908	1.56577	3.92166	96.3263	2.58787e-10	8.84291e-09	ZNF300	protein_coding	zinc finger protein 300 [Source:HGNC Symbol;Acc:HGNC:13091]
ENSG00000147883	-2.95373	3.07323	96.6571	2.5973e-10	8.86187e-09	CDKN2B	protein_coding	cyclin dependent kinase inhibitor 2B [Source:HGNC Symbol;Acc:HGNC:1788]
ENSG00000135451	2.61724	2.63978	96.3337	2.60351e-10	8.86982e-09	TROAP	protein_coding	trophinin associated protein [Source:HGNC Symbol;Acc:HGNC:12327]
ENSG00000133318	-1.05678	7.6311	96.2399	2.61035e-10	8.87987e-09	RTN3	protein_coding	reticulon 3 [Source:HGNC Symbol;Acc:HGNC:10469]
ENSG00000215910	-2.63382	-1.13655	73.9689	2.62581e-10	8.91915e-09	C1orf167	protein_coding	chromosome 1 open reading frame 167 [Source:HGNC Symbol;Acc:HGNC:25262]
ENSG00000072571	2.91122	4.43941	96.7239	2.68058e-10	9.09167e-09	HMMR	protein_coding	hyaluronan mediated motility receptor [Source:HGNC Symbol;Acc:HGNC:5012]
ENSG00000163817	-2.94233	1.1449	97.0854	2.69849e-10	9.13883e-09	SLC6A20	protein_coding	solute carrier family 6 member 20 [Source:HGNC Symbol;Acc:HGNC:30927]
ENSG00000158710	-1.31508	7.908	95.9145	2.70467e-10	9.14619e-09	TAGLN2	protein_coding	transgelin 2 [Source:HGNC Symbol;Acc:HGNC:11554]
ENSG00000096654	0.927815	4.83947	95.7996	2.73914e-10	9.24906e-09	ZNF184	protein_coding	zinc finger protein 184 [Source:HGNC Symbol;Acc:HGNC:12975]
ENSG00000142675	-1.67773	3.6726	95.6974	2.77243e-10	9.33465e-09	CNKSR1	protein_coding	connector enhancer of kinase suppressor of Ras 1 [Source:HGNC Symbol;Acc:HGNC:19700]
ENSG00000275714	2.76285	5.99113	96.7354	2.77267e-10	9.33465e-09	H3C1	protein_coding	H3 clustered histone 1 [Source:HGNC Symbol;Acc:HGNC:4766]
ENSG00000112079	-1.05828	5.86136	95.4088	2.85858e-10	9.60972e-09	STK38	protein_coding	serine/threonine kinase 38 [Source:HGNC Symbol;Acc:HGNC:17847]
ENSG00000248771	-3.61878	3.57755	96.5682	2.88052e-10	9.66924e-09	SMIM31	protein_coding	small integral membrane protein 31 [Source:HGNC Symbol;Acc:HGNC:49638]
ENSG00000164509	3.13339	0.927403	96.0883	2.89269e-10	9.69583e-09	IL31RA	protein_coding	interleukin 31 receptor A [Source:HGNC Symbol;Acc:HGNC:18969]
ENSG00000155511	-5.09059	1.95238	97.6226	2.90383e-10	9.71888e-09	GRIA1	protein_coding	glutamate ionotropic receptor AMPA type subunit 1 [Source:HGNC Symbol;Acc:HGNC:4571]
ENSG00000133101	3.09821	3.11021	95.3128	2.91836e-10	9.75323e-09	CCNA1	protein_coding	cyclin A1 [Source:HGNC Symbol;Acc:HGNC:1577]
ENSG00000277224	2.57256	6.21089	96.099	2.93091e-10	9.78085e-09	H2BC7	protein_coding	H2B clustered histone 7 [Source:HGNC Symbol;Acc:HGNC:4752]
ENSG00000214049	-2.78411	8.60865	96.1266	2.96037e-10	9.86474e-09	UCA1	lncRNA	urothelial cancer associated 1 [Source:HGNC Symbol;Acc:HGNC:37126]
ENSG00000196937	-2.08169	5.82547	95.3614	3.01302e-10	1.00256e-08	FAM3C	protein_coding	FAM3 metabolism regulating signaling molecule C [Source:HGNC Symbol;Acc:HGNC:18664]
ENSG00000110057	-0.997952	5.15189	94.6576	3.10533e-10	1.03176e-08	UNC93B1	protein_coding	unc-93 homolog B1, TLR signaling regulator [Source:HGNC Symbol;Acc:HGNC:13481]
ENSG00000140297	-4.16358	6.65121	98.3946	3.11264e-10	1.03269e-08	GCNT3	protein_coding	glucosaminyl (N-acetyl) transferase 3, mucin type [Source:HGNC Symbol;Acc:HGNC:4205]
ENSG00000152766	-3.07695	2.22921	94.6553	3.17817e-10	1.0529e-08	ANKRD22	protein_coding	ankyrin repeat domain 22 [Source:HGNC Symbol;Acc:HGNC:28321]
ENSG00000175063	2.96821	4.2894	95.1359	3.18555e-10	1.05382e-08	UBE2C	protein_coding	ubiquitin conjugating enzyme E2 C [Source:HGNC Symbol;Acc:HGNC:15937]
ENSG00000171560	-7.28572	1.25583	67.7037	3.1951e-10	1.05545e-08	FGA	protein_coding	fibrinogen alpha chain [Source:HGNC Symbol;Acc:HGNC:3661]
ENSG00000165633	2.14513	6.3064	94.6871	3.21763e-10	1.06135e-08	VSTM4	protein_coding	V-set and transmembrane domain containing 4 [Source:HGNC Symbol;Acc:HGNC:26470]
ENSG00000165443	-3.92512	6.31726	97.2278	3.2485e-10	1.06694e-08	PHYHIPL	protein_coding	phytanoyl-CoA 2-hydroxylase interacting protein like [Source:HGNC Symbol;Acc:HGNC:29378]
ENSG00000265972	-1.24685	10.2651	94.2405	3.25138e-10	1.06694e-08	TXNIP	protein_coding	thioredoxin interacting protein [Source:HGNC Symbol;Acc:HGNC:16952]
ENSG00000142623	-4.20519	-0.591397	65.1904	3.25526e-10	1.06694e-08	PADI1	protein_coding	peptidyl arginine deiminase 1 [Source:HGNC Symbol;Acc:HGNC:18367]
ENSG00000120915	1.70671	3.90343	94.2235	3.26009e-10	1.06694e-08	EPHX2	protein_coding	epoxide hydrolase 2 [Source:HGNC Symbol;Acc:HGNC:3402]
ENSG00000290021	-3.20754	-0.964331	77.2595	3.261e-10	1.06694e-08		lncRNA	novel transcript, antisense to BCL6-AS1
ENSG00000156026	-1.47903	5.73076	94.2097	3.26261e-10	1.06694e-08	MCU	protein_coding	mitochondrial calcium uniporter [Source:HGNC Symbol;Acc:HGNC:23526]
ENSG00000156587	-1.14345	6.09883	94.0845	3.30812e-10	1.07914e-08	UBE2L6	protein_coding	ubiquitin conjugating enzyme E2 L6 [Source:HGNC Symbol;Acc:HGNC:12490]
ENSG00000155961	2.04202	1.17631	94.4127	3.30936e-10	1.07914e-08	RAB39B	protein_coding	RAB39B, member RAS oncogene family [Source:HGNC Symbol;Acc:HGNC:16499]
ENSG00000135926	-2.1892	7.49782	94.5475	3.3344e-10	1.08575e-08	TMBIM1	protein_coding	transmembrane BAX inhibitor motif containing 1 [Source:HGNC Symbol;Acc:HGNC:23410]
ENSG00000167767	-5.72122	5.23702	98.6673	3.34948e-10	1.0891e-08	KRT80	protein_coding	keratin 80 [Source:HGNC Symbol;Acc:HGNC:27056]
ENSG00000240405	-4.65351	2.37937	96.0711	3.37981e-10	1.0969e-08	SAMMSON	lncRNA	survival associated mitochondrial melanoma specific oncogenic non-coding RNA [Source:HGNC Symbol;Acc:HGNC:49644]
ENSG00000247596	-2.49814	5.8369	94.8896	3.3867e-10	1.0969e-08	TWF2	protein_coding	twinfilin actin binding protein 2 [Source:HGNC Symbol;Acc:HGNC:9621]
ENSG00000112761	-4.09333	-1.86287	65.1225	3.38786e-10	1.0969e-08	CCN6	protein_coding	cellular communication network factor 6 [Source:HGNC Symbol;Acc:HGNC:12771]
ENSG00000237339	-7.58987	6.09315	83.8283	3.41619e-10	1.1045e-08	LINC01502	lncRNA	long intergenic non-protein coding RNA 1502 [Source:HGNC Symbol;Acc:HGNC:51183]
ENSG00000189057	3.36007	4.6716	94.9308	3.42975e-10	1.10732e-08	FAM111B	protein_coding	FAM111 trypsin like peptidase B [Source:HGNC Symbol;Acc:HGNC:24200]
ENSG00000225649	4.17074	-0.0260851	74.6293	3.46848e-10	1.11739e-08		lncRNA	novel transcript
ENSG00000099875	-1.47538	7.54078	93.6525	3.47074e-10	1.11739e-08	MKNK2	protein_coding	MAPK interacting serine/threonine kinase 2 [Source:HGNC Symbol;Acc:HGNC:7111]
ENSG00000162645	-3.35751	6.65961	96.2063	3.50294e-10	1.12617e-08	GBP2	protein_coding	guanylate binding protein 2 [Source:HGNC Symbol;Acc:HGNC:4183]
ENSG00000287200	3.437	0.335255	90.3022	3.56814e-10	1.14552e-08		lncRNA	novel transcript, antisense to INHBEand GLI1
ENSG00000145431	1.96956	6.20196	93.3164	3.61541e-10	1.15822e-08	PDGFC	protein_coding	platelet derived growth factor C [Source:HGNC Symbol;Acc:HGNC:8801]
ENSG00000154065	2.63822	3.84718	93.4054	3.61786e-10	1.15822e-08	ANKRD29	protein_coding	ankyrin repeat domain 29 [Source:HGNC Symbol;Acc:HGNC:27110]
ENSG00000183020	-1.13611	6.98359	93.243	3.63286e-10	1.16139e-08	AP2A2	protein_coding	adaptor related protein complex 2 subunit alpha 2 [Source:HGNC Symbol;Acc:HGNC:562]
ENSG00000006555	-2.48884	3.47815	93.2354	3.64454e-10	1.1635e-08	TTC22	protein_coding	tetratricopeptide repeat domain 22 [Source:HGNC Symbol;Acc:HGNC:26067]
ENSG00000140807	2.18892	3.65079	93.2051	3.65391e-10	1.16486e-08	NKD1	protein_coding	NKD inhibitor of WNT signaling pathway 1 [Source:HGNC Symbol;Acc:HGNC:17045]
ENSG00000185950	-2.83369	6.56429	94.4614	3.69618e-10	1.17669e-08	IRS2	protein_coding	insulin receptor substrate 2 [Source:HGNC Symbol;Acc:HGNC:6126]
ENSG00000136153	-2.32413	5.75827	93.8038	3.76656e-10	1.19743e-08	LMO7	protein_coding	LIM domain 7 [Source:HGNC Symbol;Acc:HGNC:6646]
ENSG00000092853	2.58314	4.57393	93.3599	3.7971e-10	1.20546e-08	CLSPN	protein_coding	claspin [Source:HGNC Symbol;Acc:HGNC:19715]
ENSG00000129595	-1.55178	4.75306	92.7578	3.83673e-10	1.21635e-08	EPB41L4A	protein_coding	erythrocyte membrane protein band 4.1 like 4A [Source:HGNC Symbol;Acc:HGNC:13278]
ENSG00000290915	3.95533	-0.0560662	81.4714	3.86765e-10	1.22445e-08		lncRNA	kallikrein pseudogene 1 [Source:NCBI gene (formerly Entrezgene);Acc:606293]
ENSG00000140650	-1.22031	5.84394	92.6247	3.89331e-10	1.23087e-08	PMM2	protein_coding	phosphomannomutase 2 [Source:HGNC Symbol;Acc:HGNC:9115]
ENSG00000060140	-1.77775	2.77989	92.5722	3.93968e-10	1.24381e-08	STYK1	protein_coding	serine/threonine/tyrosine kinase 1 [Source:HGNC Symbol;Acc:HGNC:18889]
ENSG00000187801	1.71165	3.05652	92.522	3.9467e-10	1.2443e-08	ZFP69B	protein_coding	ZFP69 zinc finger protein B [Source:HGNC Symbol;Acc:HGNC:28053]
ENSG00000145861	3.06771	1.06058	93.2379	3.96166e-10	1.24729e-08	C1QTNF2	protein_coding	C1q and TNF related 2 [Source:HGNC Symbol;Acc:HGNC:14325]
ENSG00000101412	2.14689	2.92967	92.3529	4.02616e-10	1.26586e-08	E2F1	protein_coding	E2F transcription factor 1 [Source:HGNC Symbol;Acc:HGNC:3113]
ENSG00000186185	2.61342	3.78782	92.2861	4.05126e-10	1.272e-08	KIF18B	protein_coding	kinesin family member 18B [Source:HGNC Symbol;Acc:HGNC:27102]
ENSG00000153944	1.06184	6.80907	92.2101	4.0791e-10	1.27898e-08	MSI2	protein_coding	musashi RNA binding protein 2 [Source:HGNC Symbol;Acc:HGNC:18585]
ENSG00000225936	-2.92536	-1.58918	67.437	4.11823e-10	1.28948e-08	SLC18A2-AS1	lncRNA	SLC18A2 antisense RNA 1 [Source:HGNC Symbol;Acc:HGNC:55843]
ENSG00000123473	1.26383	4.68493	92.1015	4.13035e-10	1.2915e-08	STIL	protein_coding	STIL centriolar assembly protein [Source:HGNC Symbol;Acc:HGNC:10879]
ENSG00000169607	2.55587	4.18991	92.4114	4.13952e-10	1.2926e-08	CKAP2L	protein_coding	cytoskeleton associated protein 2 like [Source:HGNC Symbol;Acc:HGNC:26877]
ENSG00000140943	-0.979486	8.14525	92.0332	4.16129e-10	1.29689e-08	MBTPS1	protein_coding	membrane bound transcription factor peptidase, site 1 [Source:HGNC Symbol;Acc:HGNC:15456]
ENSG00000073111	1.68876	5.61934	92.0183	4.16852e-10	1.29689e-08	MCM2	protein_coding	minichromosome maintenance complex component 2 [Source:HGNC Symbol;Acc:HGNC:6944]
ENSG00000159259	1.7151	3.48306	92.0255	4.17031e-10	1.29689e-08	CHAF1B	protein_coding	chromatin assembly factor 1 subunit B [Source:HGNC Symbol;Acc:HGNC:1911]
ENSG00000196975	-2.8965	8.69088	93.077	4.19967e-10	1.30424e-08	ANXA4	protein_coding	annexin A4 [Source:HGNC Symbol;Acc:HGNC:542]
ENSG00000130779	-1.3168	6.91832	91.7785	4.28276e-10	1.32824e-08	CLIP1	protein_coding	CAP-Gly domain containing linker protein 1 [Source:HGNC Symbol;Acc:HGNC:10461]
ENSG00000276122	5.31432	2.55447	89.0122	4.29693e-10	1.33082e-08		lncRNA	novel transcript
ENSG00000076641	2.33827	5.42829	92.1946	4.32488e-10	1.33767e-08	PAG1	protein_coding	phosphoprotein membrane anchor with glycosphingolipid microdomains 1 [Source:HGNC Symbol;Acc:HGNC:30043]
ENSG00000131981	-2.10559	8.0937	91.9453	4.37181e-10	1.34896e-08	LGALS3	protein_coding	galectin 3 [Source:HGNC Symbol;Acc:HGNC:6563]
ENSG00000163082	-3.08876	6.30618	93.757	4.37321e-10	1.34896e-08	SGPP2	protein_coding	sphingosine-1-phosphate phosphatase 2 [Source:HGNC Symbol;Acc:HGNC:19953]
ENSG00000187583	-2.60163	0.87549	92.474	4.40698e-10	1.35754e-08	PLEKHN1	protein_coding	pleckstrin homology domain containing N1 [Source:HGNC Symbol;Acc:HGNC:25284]
ENSG00000163431	-2.99301	5.08369	92.7363	4.47335e-10	1.37613e-08	LMOD1	protein_coding	leiomodin 1 [Source:HGNC Symbol;Acc:HGNC:6647]
ENSG00000165215	-1.88108	7.09593	91.2354	4.62698e-10	1.42147e-08	CLDN3	protein_coding	claudin 3 [Source:HGNC Symbol;Acc:HGNC:2045]
ENSG00000291006	1.95069	2.81922	91.0799	4.65132e-10	1.42703e-08		lncRNA	novel transcript
ENSG00000255750	3.74848	-0.33762	77.9682	4.67866e-10	1.43349e-08		lncRNA	novel transcript, antisense to SSPN
ENSG00000249776	4.73936	-1.25653	74.6021	4.70166e-10	1.43861e-08		lncRNA	novel transcript
ENSG00000254343	-2.03116	3.3943	90.9481	4.71508e-10	1.44078e-08		lncRNA	novel transcript
ENSG00000138658	1.72285	4.12771	90.8056	4.78576e-10	1.46042e-08	ZGRF1	protein_coding	zinc finger GRF-type containing 1 [Source:HGNC Symbol;Acc:HGNC:25654]
ENSG00000147180	1.63065	4.20867	90.788	4.79506e-10	1.46131e-08	ZNF711	protein_coding	zinc finger protein 711 [Source:HGNC Symbol;Acc:HGNC:13128]
ENSG00000254535	2.18947	5.727	91.0097	4.86048e-10	1.47927e-08	PABPC4L	protein_coding	poly(A) binding protein cytoplasmic 4 like [Source:HGNC Symbol;Acc:HGNC:31955]
ENSG00000250378	-6.19861	-0.529701	92.8943	4.88316e-10	1.48419e-08		lncRNA	novel transcript
ENSG00000161011	-1.07654	8.2348	90.5069	4.94899e-10	1.5022e-08	SQSTM1	protein_coding	sequestosome 1 [Source:HGNC Symbol;Acc:HGNC:11280]
ENSG00000111602	1.30663	5.299	90.4683	4.9713e-10	1.50697e-08	TIMELESS	protein_coding	timeless circadian regulator [Source:HGNC Symbol;Acc:HGNC:11813]
ENSG00000133789	-1.11677	6.36011	90.4237	4.99633e-10	1.51138e-08	SWAP70	protein_coding	switching B cell complex subunit SWAP70 [Source:HGNC Symbol;Acc:HGNC:17070]
ENSG00000100994	-1.74335	7.23012	90.4188	4.9991e-10	1.51138e-08	PYGB	protein_coding	glycogen phosphorylase B [Source:HGNC Symbol;Acc:HGNC:9723]
ENSG00000143217	-3.02209	4.15739	91.4556	5.00777e-10	1.512e-08	NECTIN4	protein_coding	nectin cell adhesion molecule 4 [Source:HGNC Symbol;Acc:HGNC:19688]
ENSG00000160218	-1.03001	5.45149	90.3847	5.01896e-10	1.51338e-08	TRAPPC10	protein_coding	trafficking protein particle complex subunit 10 [Source:HGNC Symbol;Acc:HGNC:11868]
ENSG00000058804	1.26472	6.01158	90.2386	5.10336e-10	1.5368e-08	NDC1	protein_coding	NDC1 transmembrane nucleoporin [Source:HGNC Symbol;Acc:HGNC:25525]
ENSG00000057019	1.04298	7.238	90.1581	5.15061e-10	1.54898e-08	DCBLD2	protein_coding	discoidin, CUB and LCCL domain containing 2 [Source:HGNC Symbol;Acc:HGNC:24627]
ENSG00000132436	1.30214	4.5189	90.089	5.19311e-10	1.55971e-08	FIGNL1	protein_coding	fidgetin like 1 [Source:HGNC Symbol;Acc:HGNC:13286]
ENSG00000069482	-3.72464	2.23465	91.1297	5.22922e-10	1.56712e-08	GAL	protein_coding	galanin and GMAP prepropeptide [Source:HGNC Symbol;Acc:HGNC:4114]
ENSG00000060656	-1.49017	6.35937	90.0224	5.2315e-10	1.56712e-08	PTPRU	protein_coding	protein tyrosine phosphatase receptor type U [Source:HGNC Symbol;Acc:HGNC:9683]
ENSG00000277987	-4.31396	-0.809713	61.8367	5.29219e-10	1.58322e-08	LINC02351	lncRNA	long intergenic non-protein coding RNA 2351 [Source:HGNC Symbol;Acc:HGNC:53273]
ENSG00000095002	1.01551	5.78793	89.722	5.41534e-10	1.61794e-08	MSH2	protein_coding	mutS homolog 2 [Source:HGNC Symbol;Acc:HGNC:7325]
ENSG00000238045	-2.11273	0.328833	89.8669	5.4508e-10	1.62641e-08	MVP-DT	lncRNA	MVP divergent transcript [Source:HGNC Symbol;Acc:HGNC:56029]
ENSG00000272482	-3.77054	1.3872	89.3838	5.51294e-10	1.6428e-08		lncRNA	novel transcript
ENSG00000204388	-1.58932	5.78983	89.5456	5.52663e-10	1.64389e-08	HSPA1B	protein_coding	heat shock protein family A (Hsp70) member 1B [Source:HGNC Symbol;Acc:HGNC:5233]
ENSG00000010292	1.37831	6.6902	89.5381	5.53124e-10	1.64389e-08	NCAPD2	protein_coding	non-SMC condensin I complex subunit D2 [Source:HGNC Symbol;Acc:HGNC:24305]
ENSG00000081913	-1.92024	5.56396	89.8366	5.53822e-10	1.64389e-08	PHLPP1	protein_coding	PH domain and leucine rich repeat protein phosphatase 1 [Source:HGNC Symbol;Acc:HGNC:20610]
ENSG00000170579	-2.84464	5.87299	90.9375	5.55414e-10	1.64648e-08	DLGAP1	protein_coding	DLG associated protein 1 [Source:HGNC Symbol;Acc:HGNC:2905]
ENSG00000169570	1.55518	4.2428	89.4342	5.60036e-10	1.65803e-08	DTWD2	protein_coding	DTW domain containing 2 [Source:HGNC Symbol;Acc:HGNC:19334]
ENSG00000134352	-2.2404	10.896	89.3669	5.64155e-10	1.66565e-08	IL6ST	protein_coding	interleukin 6 cytokine family signal transducer [Source:HGNC Symbol;Acc:HGNC:6021]
ENSG00000172379	1.76195	5.55583	89.348	5.65438e-10	1.66565e-08	ARNT2	protein_coding	aryl hydrocarbon receptor nuclear translocator 2 [Source:HGNC Symbol;Acc:HGNC:16876]
ENSG00000164867	-2.85927	4.57284	90.4296	5.65448e-10	1.66565e-08	NOS3	protein_coding	nitric oxide synthase 3 [Source:HGNC Symbol;Acc:HGNC:7876]
ENSG00000183496	1.57246	4.78866	89.3477	5.6553e-10	1.66565e-08	MEX3B	protein_coding	mex-3 RNA binding family member B [Source:HGNC Symbol;Acc:HGNC:25297]
ENSG00000122952	2.05569	4.61924	89.3009	5.68687e-10	1.67279e-08	ZWINT	protein_coding	ZW10 interacting kinetochore protein [Source:HGNC Symbol;Acc:HGNC:13195]
ENSG00000158301	1.01734	4.43255	89.2788	5.70064e-10	1.67468e-08	GPRASP2	protein_coding	G protein-coupled receptor associated sorting protein 2 [Source:HGNC Symbol;Acc:HGNC:25169]
ENSG00000173852	1.70194	6.94735	89.1651	5.77473e-10	1.69427e-08	DPY19L1	protein_coding	dpy-19 like C-mannosyltransferase 1 [Source:HGNC Symbol;Acc:HGNC:22205]
ENSG00000248115	5.07971	-1.28347	73.682	5.84205e-10	1.71182e-08		lncRNA	novel transcript
ENSG00000149218	-1.14943	6.29878	89.0501	5.85213e-10	1.71257e-08	ENDOD1	protein_coding	endonuclease domain containing 1 [Source:HGNC Symbol;Acc:HGNC:29129]
ENSG00000141522	-1.32392	8.3431	88.9972	5.88802e-10	1.72087e-08	ARHGDIA	protein_coding	Rho GDP dissociation inhibitor alpha [Source:HGNC Symbol;Acc:HGNC:678]
ENSG00000137842	-1.27107	4.82798	88.982	5.90013e-10	1.72221e-08	TMEM62	protein_coding	transmembrane protein 62 [Source:HGNC Symbol;Acc:HGNC:26269]
ENSG00000142065	0.913472	4.74577	88.9601	5.91437e-10	1.72416e-08	ZFP14	protein_coding	ZFP14 zinc finger protein [Source:HGNC Symbol;Acc:HGNC:29312]
ENSG00000275591	2.10346	2.57082	88.9798	5.93044e-10	1.72664e-08	XKR5	protein_coding	XK related 5 [Source:HGNC Symbol;Acc:HGNC:20782]
ENSG00000167900	2.42416	4.46501	89.1921	5.97762e-10	1.73816e-08	TK1	protein_coding	thymidine kinase 1 [Source:HGNC Symbol;Acc:HGNC:11830]
ENSG00000123595	-1.2543	4.95544	88.8414	5.99654e-10	1.74144e-08	RAB9A	protein_coding	RAB9A, member RAS oncogene family [Source:HGNC Symbol;Acc:HGNC:9792]
ENSG00000173281	-1.40182	6.10612	88.8156	6.0134e-10	1.74411e-08	PPP1R3B	protein_coding	protein phosphatase 1 regulatory subunit 3B [Source:HGNC Symbol;Acc:HGNC:14942]
ENSG00000155313	-1.1127	6.2888	88.7502	6.05918e-10	1.75516e-08	USP25	protein_coding	ubiquitin specific peptidase 25 [Source:HGNC Symbol;Acc:HGNC:12624]
ENSG00000071575	1.96954	6.83696	88.8064	6.10043e-10	1.76487e-08	TRIB2	protein_coding	tribbles pseudokinase 2 [Source:HGNC Symbol;Acc:HGNC:30809]
ENSG00000183763	1.60607	2.04131	88.6611	6.1617e-10	1.77815e-08	TRAIP	protein_coding	TRAF interacting protein [Source:HGNC Symbol;Acc:HGNC:30764]
ENSG00000171017	-1.75749	4.19706	88.6106	6.16192e-10	1.77815e-08	LRRC8E	protein_coding	leucine rich repeat containing 8 VRAC subunit E [Source:HGNC Symbol;Acc:HGNC:26272]
ENSG00000051180	2.05299	3.09723	88.5307	6.23058e-10	1.79373e-08	RAD51	protein_coding	RAD51 recombinase [Source:HGNC Symbol;Acc:HGNC:9817]
ENSG00000099953	5.19104	9.55793	91.1024	6.23161e-10	1.79373e-08	MMP11	protein_coding	matrix metallopeptidase 11 [Source:HGNC Symbol;Acc:HGNC:7157]
ENSG00000005189	2.04596	2.34341	88.5121	6.26586e-10	1.79964e-08	REXO5	protein_coding	RNA exonuclease 5 [Source:HGNC Symbol;Acc:HGNC:24661]
ENSG00000250107	3.11972	0.532852	86.7751	6.2679e-10	1.79964e-08	CACNA1G-AS1	lncRNA	CACNA1G antisense RNA 1 [Source:HGNC Symbol;Acc:HGNC:27377]
ENSG00000174151	-1.02634	4.33521	88.4334	6.2888e-10	1.80241e-08	CYB561D1	protein_coding	cytochrome b561 family member D1 [Source:HGNC Symbol;Acc:HGNC:26804]
ENSG00000124602	-2.67941	0.637639	89.3395	6.29336e-10	1.80241e-08	UNC5CL	protein_coding	unc-5 family C-terminal like [Source:HGNC Symbol;Acc:HGNC:21203]
ENSG00000198825	1.23256	5.44201	88.3788	6.32678e-10	1.80971e-08	INPP5F	protein_coding	inositol polyphosphate-5-phosphatase F [Source:HGNC Symbol;Acc:HGNC:17054]
ENSG00000138829	3.34495	5.80169	90.017	6.41532e-10	1.83274e-08	FBN2	protein_coding	fibrillin 2 [Source:HGNC Symbol;Acc:HGNC:3604]
ENSG00000131746	-4.18383	2.73423	89.5004	6.43025e-10	1.83471e-08	TNS4	protein_coding	tensin 4 [Source:HGNC Symbol;Acc:HGNC:24352]
ENSG00000188786	-2.22206	6.75633	89.0346	6.44294e-10	1.83604e-08	MTF1	protein_coding	metal regulatory transcription factor 1 [Source:HGNC Symbol;Acc:HGNC:7428]
ENSG00000099954	-1.93486	4.63377	88.2111	6.45406e-10	1.83691e-08	CECR2	protein_coding	CECR2 histone acetyl-lysine reader [Source:HGNC Symbol;Acc:HGNC:1840]
ENSG00000137824	-0.905125	5.01066	88.178	6.47731e-10	1.84123e-08	RMDN3	protein_coding	regulator of microtubule dynamics 3 [Source:HGNC Symbol;Acc:HGNC:25550]
ENSG00000156453	-2.52789	6.14511	89.138	6.5457e-10	1.85836e-08	PCDH1	protein_coding	protocadherin 1 [Source:HGNC Symbol;Acc:HGNC:8655]
ENSG00000162390	-2.19487	4.14358	88.1419	6.59631e-10	1.86921e-08	ACOT11	protein_coding	acyl-CoA thioesterase 11 [Source:HGNC Symbol;Acc:HGNC:18156]
ENSG00000275088	3.39188	-1.69037	65.8768	6.60029e-10	1.86921e-08		lncRNA	novel transcript
ENSG00000100344	2.56757	0.408964	88.531	6.68533e-10	1.89095e-08	PNPLA3	protein_coding	patatin like phospholipase domain containing 3 [Source:HGNC Symbol;Acc:HGNC:18590]
ENSG00000102924	4.5159	4.88536	90.372	6.70666e-10	1.89463e-08	CBLN1	protein_coding	cerebellin 1 precursor [Source:HGNC Symbol;Acc:HGNC:1543]
ENSG00000128578	1.71289	1.24954	88.0512	6.72714e-10	1.89807e-08	STRIP2	protein_coding	striatin interacting protein 2 [Source:HGNC Symbol;Acc:HGNC:22209]
ENSG00000143153	2.37854	7.45271	88.3876	6.77101e-10	1.90809e-08	ATP1B1	protein_coding	ATPase Na+/K+ transporting subunit beta 1 [Source:HGNC Symbol;Acc:HGNC:804]
ENSG00000143476	2.23168	4.73447	88.0612	6.78173e-10	1.90875e-08	DTL	protein_coding	denticleless E3 ubiquitin protein ligase homolog [Source:HGNC Symbol;Acc:HGNC:30288]
ENSG00000143494	3.32697	2.76369	87.9062	6.82709e-10	1.91798e-08	VASH2	protein_coding	vasohibin 2 [Source:HGNC Symbol;Acc:HGNC:25723]
ENSG00000078804	-2.25398	6.44457	88.5371	6.83133e-10	1.91798e-08	TP53INP2	protein_coding	tumor protein p53 inducible nuclear protein 2 [Source:HGNC Symbol;Acc:HGNC:16104]
ENSG00000172159	-1.6836	3.05633	87.4241	7.09213e-10	1.98876e-08	FRMD3	protein_coding	FERM domain containing 3 [Source:HGNC Symbol;Acc:HGNC:24125]
ENSG00000173157	4.18824	-1.48559	67.2669	7.10737e-10	1.99059e-08	ADAMTS20	protein_coding	ADAM metallopeptidase with thrombospondin type 1 motif 20 [Source:HGNC Symbol;Acc:HGNC:17178]
ENSG00000147536	1.72928	3.54573	87.1907	7.27912e-10	2.03619e-08	GINS4	protein_coding	GINS complex subunit 4 [Source:HGNC Symbol;Acc:HGNC:28226]
ENSG00000112294	1.35425	5.22198	86.9237	7.50385e-10	2.09649e-08	ALDH5A1	protein_coding	aldehyde dehydrogenase 5 family member A1 [Source:HGNC Symbol;Acc:HGNC:408]
ENSG00000094755	-2.09566	9.82222	86.8422	7.57571e-10	2.1137e-08	GABRP	protein_coding	gamma-aminobutyric acid type A receptor subunit pi [Source:HGNC Symbol;Acc:HGNC:4089]
ENSG00000285877	-3.02982	1.65273	87.6264	7.58398e-10	2.1137e-08		lncRNA	novel transcript, antisense to HELZ
ENSG00000141574	-2.99383	3.8006	87.7235	7.61181e-10	2.11887e-08	SECTM1	protein_coding	secreted and transmembrane 1 [Source:HGNC Symbol;Acc:HGNC:10707]
ENSG00000180921	-1.89303	6.35148	87.0168	7.69592e-10	2.13967e-08	FAM83H	protein_coding	family with sequence similarity 83 member H [Source:HGNC Symbol;Acc:HGNC:24797]
ENSG00000148926	-4.07482	3.28797	87.9892	7.74798e-10	2.15152e-08	ADM	protein_coding	adrenomedullin [Source:HGNC Symbol;Acc:HGNC:259]
ENSG00000173757	-1.01099	6.23594	86.5575	7.83507e-10	2.17307e-08	STAT5B	protein_coding	signal transducer and activator of transcription 5B [Source:HGNC Symbol;Acc:HGNC:11367]
ENSG00000105835	-1.45711	6.80843	86.4268	7.95734e-10	2.20144e-08	NAMPT	protein_coding	nicotinamide phosphoribosyltransferase [Source:HGNC Symbol;Acc:HGNC:30092]
ENSG00000164879	3.06771	-0.53233	79.3622	7.96219e-10	2.20144e-08	CA3	protein_coding	carbonic anhydrase 3 [Source:HGNC Symbol;Acc:HGNC:1374]
ENSG00000121753	3.39352	2.5767	86.6811	7.96632e-10	2.20144e-08	ADGRB2	protein_coding	adhesion G protein-coupled receptor B2 [Source:HGNC Symbol;Acc:HGNC:944]
ENSG00000185359	-1.00926	6.06304	86.3386	8.04106e-10	2.21538e-08	HGS	protein_coding	hepatocyte growth factor-regulated tyrosine kinase substrate [Source:HGNC Symbol;Acc:HGNC:4897]
ENSG00000136869	-2.26439	6.12826	87.2269	8.04136e-10	2.21538e-08	TLR4	protein_coding	toll like receptor 4 [Source:HGNC Symbol;Acc:HGNC:11850]
ENSG00000160179	-2.65663	5.91846	87.383	8.04965e-10	2.21538e-08	ABCG1	protein_coding	ATP binding cassette subfamily G member 1 [Source:HGNC Symbol;Acc:HGNC:73]
ENSG00000270919	-8.48615	1.38578	118.214	8.05557e-10	2.21538e-08		lncRNA	novel transcript, antisense to ARNT2
ENSG00000145284	1.56456	5.83151	86.2948	8.0829e-10	2.22022e-08	SCD5	protein_coding	stearoyl-CoA desaturase 5 [Source:HGNC Symbol;Acc:HGNC:21088]
ENSG00000165572	0.973286	5.61839	86.2334	8.14203e-10	2.23377e-08	KBTBD6	protein_coding	kelch repeat and BTB domain containing 6 [Source:HGNC Symbol;Acc:HGNC:25340]
ENSG00000123374	0.862195	5.29123	86.2118	8.16297e-10	2.23683e-08	CDK2	protein_coding	cyclin dependent kinase 2 [Source:HGNC Symbol;Acc:HGNC:1771]
ENSG00000071794	1.21961	5.98369	86.1879	8.18616e-10	2.2405e-08	HLTF	protein_coding	helicase like transcription factor [Source:HGNC Symbol;Acc:HGNC:11099]
ENSG00000136068	-1.62768	8.23917	86.1338	8.23889e-10	2.25223e-08	FLNB	protein_coding	filamin B [Source:HGNC Symbol;Acc:HGNC:3755]
ENSG00000136867	-2.08802	2.82854	86.1357	8.27415e-10	2.25916e-08	SLC31A2	protein_coding	solute carrier family 31 member 2 [Source:HGNC Symbol;Acc:HGNC:11017]
ENSG00000089692	-2.09056	0.956901	86.7541	8.34679e-10	2.27627e-08	LAG3	protein_coding	lymphocyte activating 3 [Source:HGNC Symbol;Acc:HGNC:6476]
ENSG00000095596	-5.62625	3.0976	70.7335	8.63262e-10	2.35141e-08	CYP26A1	protein_coding	cytochrome P450 family 26 subfamily A member 1 [Source:HGNC Symbol;Acc:HGNC:2603]
ENSG00000155893	1.41895	5.1325	85.6982	8.67834e-10	2.36105e-08	PXYLP1	protein_coding	2-phosphoxylose phosphatase 1 [Source:HGNC Symbol;Acc:HGNC:26303]
ENSG00000186479	3.71112	5.274	87.6795	8.73177e-10	2.37275e-08	RGS7BP	protein_coding	regulator of G protein signaling 7 binding protein [Source:HGNC Symbol;Acc:HGNC:23271]
ENSG00000128833	-1.37919	6.65427	85.6076	8.77177e-10	2.38079e-08	MYO5C	protein_coding	myosin VC [Source:HGNC Symbol;Acc:HGNC:7604]
ENSG00000158769	-1.44316	6.47262	85.5203	8.86368e-10	2.40288e-08	F11R	protein_coding	F11 receptor [Source:HGNC Symbol;Acc:HGNC:14685]
ENSG00000042493	-1.64226	5.71164	85.5101	8.87554e-10	2.40324e-08	CAPG	protein_coding	capping actin protein, gelsolin like [Source:HGNC Symbol;Acc:HGNC:1474]
ENSG00000213347	2.31043	2.78939	85.4738	8.94801e-10	2.41717e-08	MXD3	protein_coding	MAX dimerization protein 3 [Source:HGNC Symbol;Acc:HGNC:14008]
ENSG00000153233	-5.06233	4.00189	88.6824	8.94815e-10	2.41717e-08	PTPRR	protein_coding	protein tyrosine phosphatase receptor type R [Source:HGNC Symbol;Acc:HGNC:9680]
ENSG00000175841	-3.84397	-1.71601	63.8633	9.07196e-10	2.44771e-08	FAM172BP	processed_pseudogene	family with sequence similarity 172 member B, pseudogene [Source:HGNC Symbol;Acc:HGNC:34336]
ENSG00000213625	-1.30619	7.77514	85.2222	9.18553e-10	2.47543e-08	LEPROT	protein_coding	leptin receptor overlapping transcript [Source:HGNC Symbol;Acc:HGNC:29477]
ENSG00000143375	-2.18406	4.79776	85.5691	9.2988e-10	2.503e-08	CGN	protein_coding	cingulin [Source:HGNC Symbol;Acc:HGNC:17429]
ENSG00000087586	1.70589	3.87048	85.101	9.32671e-10	2.50756e-08	AURKA	protein_coding	aurora kinase A [Source:HGNC Symbol;Acc:HGNC:11393]
ENSG00000108700	-3.36094	-0.383542	75.1179	9.35733e-10	2.51283e-08	CCL8	protein_coding	C-C motif chemokine ligand 8 [Source:HGNC Symbol;Acc:HGNC:10635]
ENSG00000172733	1.4786	1.94812	85.052	9.43408e-10	2.53046e-08	PURG	protein_coding	purine rich element binding protein G [Source:HGNC Symbol;Acc:HGNC:17930]
ENSG00000170264	1.3658	3.02204	84.9653	9.48852e-10	2.54005e-08	FAM161A	protein_coding	FAM161 centrosomal protein A [Source:HGNC Symbol;Acc:HGNC:25808]
ENSG00000115252	2.02386	2.56577	84.988	9.49209e-10	2.54005e-08	PDE1A	protein_coding	phosphodiesterase 1A [Source:HGNC Symbol;Acc:HGNC:8774]
ENSG00000131408	-1.07595	5.78384	84.8392	9.6179e-10	2.5707e-08	NR1H2	protein_coding	nuclear receptor subfamily 1 group H member 2 [Source:HGNC Symbol;Acc:HGNC:7965]
ENSG00000134690	2.14972	3.77279	84.8352	9.63346e-10	2.57085e-08	CDCA8	protein_coding	cell division cycle associated 8 [Source:HGNC Symbol;Acc:HGNC:14629]
ENSG00000114737	-1.12249	4.17096	84.8235	9.64097e-10	2.57085e-08	CISH	protein_coding	cytokine inducible SH2 containing protein [Source:HGNC Symbol;Acc:HGNC:1984]
ENSG00000136213	-1.06012	4.73181	84.774	9.69606e-10	2.58145e-08	CHST12	protein_coding	carbohydrate sulfotransferase 12 [Source:HGNC Symbol;Acc:HGNC:17423]
ENSG00000204385	-2.6949	6.67158	85.9462	9.70336e-10	2.58145e-08	SLC44A4	protein_coding	solute carrier family 44 member 4 [Source:HGNC Symbol;Acc:HGNC:13941]
ENSG00000197870	-4.31126	-0.0950177	66.9477	9.76608e-10	2.59512e-08	PRB3	protein_coding	proline rich protein BstNI subfamily 3 [Source:HGNC Symbol;Acc:HGNC:9339]
ENSG00000107099	-1.7636	4.94284	84.6912	9.79423e-10	2.59957e-08	DOCK8	protein_coding	dedicator of cytokinesis 8 [Source:HGNC Symbol;Acc:HGNC:19191]
ENSG00000156381	-2.18224	4.53856	85.016	9.82659e-10	2.60513e-08	ANKRD9	protein_coding	ankyrin repeat domain 9 [Source:HGNC Symbol;Acc:HGNC:20096]
ENSG00000158006	-1.23678	4.79812	84.6486	9.84396e-10	2.60671e-08	PAFAH2	protein_coding	platelet activating factor acetylhydrolase 2 [Source:HGNC Symbol;Acc:HGNC:8579]
ENSG00000105875	-1.41607	5.2423	84.6214	9.87401e-10	2.60972e-08	WDR91	protein_coding	WD repeat domain 91 [Source:HGNC Symbol;Acc:HGNC:24997]
ENSG00000169032	-0.884992	5.36796	84.6175	9.87818e-10	2.60972e-08	MAP2K1	protein_coding	mitogen-activated protein kinase kinase 1 [Source:HGNC Symbol;Acc:HGNC:6840]
ENSG00000075399	-1.30137	3.43794	84.5419	9.98226e-10	2.63416e-08	VPS9D1	protein_coding	VPS9 domain containing 1 [Source:HGNC Symbol;Acc:HGNC:13526]
ENSG00000197586	-1.41244	5.37064	84.4019	1.0139e-09	2.67245e-08	ENTPD6	protein_coding	ectonucleoside triphosphate diphosphohydrolase 6 [Source:HGNC Symbol;Acc:HGNC:3368]
ENSG00000065600	1.25669	3.12434	84.3401	1.02277e-09	2.68982e-08	PACC1	protein_coding	proton activated chloride channel 1 [Source:HGNC Symbol;Acc:HGNC:25593]
ENSG00000287642	-2.52337	-1.37134	70.1244	1.02285e-09	2.68982e-08		lncRNA	novel transcript, antisense to FHDC1
ENSG00000120910	-1.05979	4.43909	84.2314	1.03526e-09	2.71933e-08	PPP3CC	protein_coding	protein phosphatase 3 catalytic subunit gamma [Source:HGNC Symbol;Acc:HGNC:9316]
ENSG00000211445	-7.04959	10.4304	87.9268	1.04386e-09	2.73876e-08	GPX3	protein_coding	glutathione peroxidase 3 [Source:HGNC Symbol;Acc:HGNC:4555]
ENSG00000142973	-3.73489	3.49233	85.2441	1.05309e-09	2.7598e-08	CYP4B1	protein_coding	cytochrome P450 family 4 subfamily B member 1 [Source:HGNC Symbol;Acc:HGNC:2644]
ENSG00000166035	-3.63618	1.78113	84.3689	1.07164e-09	2.80463e-08	LIPC	protein_coding	lipase C, hepatic type [Source:HGNC Symbol;Acc:HGNC:6619]
ENSG00000111077	-1.58648	6.24259	83.9355	1.07266e-09	2.80463e-08	TNS2	protein_coding	tensin 2 [Source:HGNC Symbol;Acc:HGNC:19737]
ENSG00000156509	2.46026	0.606705	84.6493	1.07455e-09	2.80638e-08	FBXO43	protein_coding	F-box protein 43 [Source:HGNC Symbol;Acc:HGNC:28521]
ENSG00000120802	1.21269	7.47641	83.8423	1.08483e-09	2.82997e-08	TMPO	protein_coding	thymopoietin [Source:HGNC Symbol;Acc:HGNC:11875]
ENSG00000065618	-5.48911	5.67119	87.5735	1.09043e-09	2.84134e-08	COL17A1	protein_coding	collagen type XVII alpha 1 chain [Source:HGNC Symbol;Acc:HGNC:2194]
ENSG00000186815	-1.19599	5.82627	83.7763	1.09355e-09	2.84623e-08	TPCN1	protein_coding	two pore segment channel 1 [Source:HGNC Symbol;Acc:HGNC:18182]
ENSG00000228262	-4.46793	6.94779	87.4934	1.0962e-09	2.84986e-08	LINC01320	lncRNA	long intergenic non-protein coding RNA 1320 [Source:HGNC Symbol;Acc:HGNC:50526]
ENSG00000132471	-1.22163	5.81618	83.6711	1.10764e-09	2.87632e-08	WBP2	protein_coding	WW domain binding protein 2 [Source:HGNC Symbol;Acc:HGNC:12738]
ENSG00000204160	-1.32092	4.85092	83.6624	1.1091e-09	2.87666e-08	ZDHHC18	protein_coding	zinc finger DHHC-type palmitoyltransferase 18 [Source:HGNC Symbol;Acc:HGNC:20712]
ENSG00000175183	2.13159	4.09353	83.6574	1.11028e-09	2.87666e-08	CSRP2	protein_coding	cysteine and glycine rich protein 2 [Source:HGNC Symbol;Acc:HGNC:2470]
ENSG00000113396	3.30226	3.16936	84.0509	1.11358e-09	2.88193e-08	SLC27A6	protein_coding	solute carrier family 27 member 6 [Source:HGNC Symbol;Acc:HGNC:11000]
ENSG00000117519	1.12651	7.99976	83.5961	1.11775e-09	2.88943e-08	CNN3	protein_coding	calponin 3 [Source:HGNC Symbol;Acc:HGNC:2157]
ENSG00000111206	2.73808	4.77699	84.3122	1.13544e-09	2.93186e-08	FOXM1	protein_coding	forkhead box M1 [Source:HGNC Symbol;Acc:HGNC:3818]
ENSG00000103494	1.03918	5.10881	83.4488	1.13805e-09	2.93527e-08	RPGRIP1L	protein_coding	RPGRIP1 like [Source:HGNC Symbol;Acc:HGNC:29168]
ENSG00000162366	-3.50953	2.80021	84.2921	1.14776e-09	2.95696e-08	PDZK1IP1	protein_coding	PDZK1 interacting protein 1 [Source:HGNC Symbol;Acc:HGNC:16887]
ENSG00000118985	-2.10963	5.49425	83.8714	1.15533e-09	2.97311e-08	ELL2	protein_coding	elongation factor for RNA polymerase II 2 [Source:HGNC Symbol;Acc:HGNC:17064]
ENSG00000165821	1.53593	4.98949	83.3013	1.15877e-09	2.97862e-08	SALL2	protein_coding	spalt like transcription factor 2 [Source:HGNC Symbol;Acc:HGNC:10526]
ENSG00000120262	1.60375	5.89896	83.286	1.16078e-09	2.98042e-08	CCDC170	protein_coding	coiled-coil domain containing 170 [Source:HGNC Symbol;Acc:HGNC:21177]
ENSG00000243004	-2.73974	2.31464	83.6221	1.16368e-09	2.98403e-08		lncRNA	novel transcript, sense overlapping to MACC1
ENSG00000178209	-1.82229	8.93994	83.2576	1.1648e-09	2.98403e-08	PLEC	protein_coding	plectin [Source:HGNC Symbol;Acc:HGNC:9069]
ENSG00000050327	-1.60756	3.9786	83.2296	1.16963e-09	2.99306e-08	ARHGEF5	protein_coding	Rho guanine nucleotide exchange factor 5 [Source:HGNC Symbol;Acc:HGNC:13209]
ENSG00000170214	-2.29086	-0.727057	76.3909	1.18413e-09	3.02161e-08	ADRA1B	protein_coding	adrenoceptor alpha 1B [Source:HGNC Symbol;Acc:HGNC:278]
ENSG00000113810	1.51228	7.02893	83.1198	1.18455e-09	3.02161e-08	SMC4	protein_coding	structural maintenance of chromosomes 4 [Source:HGNC Symbol;Acc:HGNC:14013]
ENSG00000101265	2.23128	7.19141	83.5715	1.18521e-09	3.02161e-08	RASSF2	protein_coding	Ras association domain family member 2 [Source:HGNC Symbol;Acc:HGNC:9883]
ENSG00000161013	-1.47332	6.66109	83.1092	1.18609e-09	3.02161e-08	MGAT4B	protein_coding	alpha-1,3-mannosyl-glycoprotein 4-beta-N-acetylglucosaminyltransferase B [Source:HGNC Symbol;Acc:HGNC:7048]
ENSG00000189058	-2.92741	6.93241	84.8966	1.1917e-09	3.03252e-08	APOD	protein_coding	apolipoprotein D [Source:HGNC Symbol;Acc:HGNC:612]
ENSG00000169760	1.5624	5.50849	83.0027	1.20172e-09	3.05389e-08	NLGN1	protein_coding	neuroligin 1 [Source:HGNC Symbol;Acc:HGNC:14291]
ENSG00000105011	2.72186	4.06771	83.4323	1.20277e-09	3.05389e-08	ASF1B	protein_coding	anti-silencing function 1B histone chaperone [Source:HGNC Symbol;Acc:HGNC:20996]
ENSG00000120820	2.13881	4.29019	82.9309	1.2131e-09	3.07669e-08	GLT8D2	protein_coding	glycosyltransferase 8 domain containing 2 [Source:HGNC Symbol;Acc:HGNC:24890]
ENSG00000260418	-2.3441	-1.41112	71.2992	1.21904e-09	3.08834e-08		lncRNA	novel transcript
ENSG00000183888	5.60235	1.91941	77.1009	1.22687e-09	3.10201e-08	SRARP	protein_coding	steroid receptor associated and regulated protein [Source:HGNC Symbol;Acc:HGNC:28339]
ENSG00000111181	-3.71897	3.42642	84.1272	1.22716e-09	3.10201e-08	SLC6A12	protein_coding	solute carrier family 6 member 12 [Source:HGNC Symbol;Acc:HGNC:11045]
ENSG00000139132	-1.66366	6.2907	82.5978	1.26274e-09	3.18319e-08	FGD4	protein_coding	FYVE, RhoGEF and PH domain containing 4 [Source:HGNC Symbol;Acc:HGNC:19125]
ENSG00000177731	-1.06752	7.43691	82.5973	1.26281e-09	3.18319e-08	FLII	protein_coding	FLII actin remodeling protein [Source:HGNC Symbol;Acc:HGNC:3750]
ENSG00000120075	-1.63204	4.71419	82.5958	1.26346e-09	3.18319e-08	HOXB5	protein_coding	homeobox B5 [Source:HGNC Symbol;Acc:HGNC:5116]
ENSG00000182732	-3.34553	2.65464	83.3042	1.27108e-09	3.19618e-08	RGS6	protein_coding	regulator of G protein signaling 6 [Source:HGNC Symbol;Acc:HGNC:10002]
ENSG00000204386	-1.29424	5.8528	82.5422	1.27142e-09	3.19618e-08	NEU1	protein_coding	neuraminidase 1 [Source:HGNC Symbol;Acc:HGNC:7758]
ENSG00000128284	-1.91092	3.2762	82.5444	1.27365e-09	3.19641e-08	APOL3	protein_coding	apolipoprotein L3 [Source:HGNC Symbol;Acc:HGNC:14868]
ENSG00000276043	2.52758	3.86678	82.7379	1.27547e-09	3.19641e-08	UHRF1	protein_coding	ubiquitin like with PHD and ring finger domains 1 [Source:HGNC Symbol;Acc:HGNC:12556]
ENSG00000139973	3.97135	2.98555	83.4337	1.27571e-09	3.19641e-08	SYT16	protein_coding	synaptotagmin 16 [Source:HGNC Symbol;Acc:HGNC:23142]
ENSG00000175482	-2.08054	1.39466	82.7735	1.29062e-09	3.23022e-08	POLD4	protein_coding	DNA polymerase delta 4, accessory subunit [Source:HGNC Symbol;Acc:HGNC:14106]
ENSG00000132646	1.44502	6.38894	82.3034	1.30926e-09	3.27329e-08	PCNA	protein_coding	proliferating cell nuclear antigen [Source:HGNC Symbol;Acc:HGNC:8729]
ENSG00000099985	-3.2106	-0.925697	61.9867	1.31182e-09	3.2761e-08	OSM	protein_coding	oncostatin M [Source:HGNC Symbol;Acc:HGNC:8506]
ENSG00000053438	3.42493	1.99719	82.5957	1.31917e-09	3.29086e-08	NNAT	protein_coding	neuronatin [Source:HGNC Symbol;Acc:HGNC:7860]
ENSG00000112561	-1.85705	3.08324	82.2238	1.32583e-09	3.30386e-08	TFEB	protein_coding	transcription factor EB [Source:HGNC Symbol;Acc:HGNC:11753]
ENSG00000187189	0.855352	5.40147	82.0991	1.34265e-09	3.34213e-08	TSPYL4	protein_coding	TSPY like 4 [Source:HGNC Symbol;Acc:HGNC:21559]
ENSG00000206262	1.78288	5.78704	82.0759	1.34652e-09	3.34622e-08	FOXL2NB	protein_coding	FOXL2 neighbor [Source:HGNC Symbol;Acc:HGNC:34428]
ENSG00000148734	3.48837	1.14482	79.5065	1.34722e-09	3.34622e-08	NPFFR1	protein_coding	neuropeptide FF receptor 1 [Source:HGNC Symbol;Acc:HGNC:17425]
ENSG00000094804	2.40933	4.46224	82.2935	1.36774e-09	3.39348e-08	CDC6	protein_coding	cell division cycle 6 [Source:HGNC Symbol;Acc:HGNC:1744]
ENSG00000162591	-2.57772	4.09107	82.6535	1.37147e-09	3.39905e-08	MEGF6	protein_coding	multiple EGF like domains 6 [Source:HGNC Symbol;Acc:HGNC:3232]
ENSG00000196154	-2.66389	4.85127	82.6959	1.40023e-09	3.46655e-08	S100A4	protein_coding	S100 calcium binding protein A4 [Source:HGNC Symbol;Acc:HGNC:10494]
ENSG00000164104	1.51532	6.28494	81.7478	1.40217e-09	3.46759e-08	HMGB2	protein_coding	high mobility group box 2 [Source:HGNC Symbol;Acc:HGNC:5000]
ENSG00000159348	-1.3142	5.49626	81.7294	1.40543e-09	3.47191e-08	CYB5R1	protein_coding	cytochrome b5 reductase 1 [Source:HGNC Symbol;Acc:HGNC:13397]
ENSG00000124942	-2.07725	10.7682	81.6718	1.41541e-09	3.49278e-08	AHNAK	protein_coding	AHNAK nucleoprotein [Source:HGNC Symbol;Acc:HGNC:347]
ENSG00000260920	1.97285	2.85521	81.5955	1.43325e-09	3.53297e-08		lncRNA	novel transcript, sense overlapping with ZNF643
ENSG00000107984	-5.03659	6.20574	85.1981	1.43653e-09	3.53725e-08	DKK1	protein_coding	dickkopf WNT signaling pathway inhibitor 1 [Source:HGNC Symbol;Acc:HGNC:2891]
ENSG00000092820	-1.76207	8.93825	81.4637	1.45239e-09	3.57244e-08	EZR	protein_coding	ezrin [Source:HGNC Symbol;Acc:HGNC:12691]
ENSG00000123094	1.47027	6.63229	81.3822	1.46716e-09	3.60489e-08	RASSF8	protein_coding	Ras association domain family member 8 [Source:HGNC Symbol;Acc:HGNC:13232]
ENSG00000135127	-1.79724	3.30343	81.3648	1.47404e-09	3.6179e-08	BICDL1	protein_coding	BICD family like cargo adaptor 1 [Source:HGNC Symbol;Acc:HGNC:28095]
ENSG00000183421	-1.19384	4.55502	81.2362	1.49448e-09	3.66279e-08	RIPK4	protein_coding	receptor interacting serine/threonine kinase 4 [Source:HGNC Symbol;Acc:HGNC:496]
ENSG00000152240	1.38434	4.27136	81.2311	1.49554e-09	3.66279e-08	HAUS1	protein_coding	HAUS augmin like complex subunit 1 [Source:HGNC Symbol;Acc:HGNC:25174]
ENSG00000119411	-1.45708	4.2081	81.1959	1.50236e-09	3.67556e-08	BSPRY	protein_coding	B-box and SPRY domain containing [Source:HGNC Symbol;Acc:HGNC:18232]
ENSG00000021300	2.41111	3.48298	81.085	1.52533e-09	3.72776e-08	PLEKHB1	protein_coding	pleckstrin homology domain containing B1 [Source:HGNC Symbol;Acc:HGNC:19079]
ENSG00000105755	-1.61556	4.60102	81.0441	1.53087e-09	3.73505e-08	ETHE1	protein_coding	ETHE1 persulfide dioxygenase [Source:HGNC Symbol;Acc:HGNC:23287]
ENSG00000132205	-1.63177	7.47316	81.0365	1.53159e-09	3.73505e-08	EMILIN2	protein_coding	elastin microfibril interfacer 2 [Source:HGNC Symbol;Acc:HGNC:19881]
ENSG00000003249	-1.819	3.59655	80.9623	1.54782e-09	3.7706e-08	DBNDD1	protein_coding	dysbindin domain containing 1 [Source:HGNC Symbol;Acc:HGNC:28455]
ENSG00000069764	-4.24748	-0.468581	60.4547	1.54971e-09	3.77119e-08	PLA2G10	protein_coding	phospholipase A2 group X [Source:HGNC Symbol;Acc:HGNC:9029]
ENSG00000184887	-1.40873	5.40378	80.8869	1.56063e-09	3.79371e-08	BTBD6	protein_coding	BTB domain containing 6 [Source:HGNC Symbol;Acc:HGNC:19897]
ENSG00000117155	1.30593	5.37565	80.8639	1.56502e-09	3.79901e-08	SSX2IP	protein_coding	SSX family member 2 interacting protein [Source:HGNC Symbol;Acc:HGNC:16509]
ENSG00000105402	-0.937102	5.50413	80.8578	1.56614e-09	3.79901e-08	NAPA	protein_coding	NSF attachment protein alpha [Source:HGNC Symbol;Acc:HGNC:7641]
ENSG00000166803	3.19448	3.26268	81.1872	1.57264e-09	3.81074e-08	PCLAF	protein_coding	PCNA clamp associated factor [Source:HGNC Symbol;Acc:HGNC:28961]
ENSG00000025156	1.00646	4.53608	80.7685	1.58394e-09	3.83403e-08	HSF2	protein_coding	heat shock transcription factor 2 [Source:HGNC Symbol;Acc:HGNC:5225]
ENSG00000204131	1.79054	4.97981	80.7436	1.58899e-09	3.8408e-08	NHSL2	protein_coding	NHS like 2 [Source:HGNC Symbol;Acc:HGNC:33737]
ENSG00000198924	0.901195	4.3023	80.7385	1.5901e-09	3.8408e-08	DCLRE1A	protein_coding	DNA cross-link repair 1A [Source:HGNC Symbol;Acc:HGNC:17660]
ENSG00000229676	2.16163	1.08617	81.1353	1.59647e-09	3.85211e-08	ZNF492	protein_coding	zinc finger protein 492 [Source:HGNC Symbol;Acc:HGNC:23707]
ENSG00000108852	2.53867	1.04014	81.1482	1.61376e-09	3.88469e-08	MPP2	protein_coding	MAGUK p55 scaffold protein 2 [Source:HGNC Symbol;Acc:HGNC:7220]
ENSG00000140521	-0.791436	5.58523	80.6176	1.61383e-09	3.88469e-08	POLG	protein_coding	DNA polymerase gamma, catalytic subunit [Source:HGNC Symbol;Acc:HGNC:9179]
ENSG00000075131	1.31126	2.89747	80.6185	1.61634e-09	3.88469e-08	TIPIN	protein_coding	TIMELESS interacting protein [Source:HGNC Symbol;Acc:HGNC:30750]
ENSG00000241388	-2.38801	2.42104	80.6688	1.61678e-09	3.88469e-08	HNF1A-AS1	lncRNA	HNF1A antisense RNA 1 [Source:HGNC Symbol;Acc:HGNC:26785]
ENSG00000100304	-1.37358	6.75001	80.5896	1.61945e-09	3.8863e-08	TTLL12	protein_coding	tubulin tyrosine ligase like 12 [Source:HGNC Symbol;Acc:HGNC:28974]
ENSG00000069966	-1.08752	6.15663	80.5827	1.62085e-09	3.8863e-08	GNB5	protein_coding	G protein subunit beta 5 [Source:HGNC Symbol;Acc:HGNC:4401]
ENSG00000203697	-3.66345	0.301859	65.02	1.62565e-09	3.89371e-08	CAPN8	protein_coding	calpain 8 [Source:HGNC Symbol;Acc:HGNC:1485]
ENSG00000256552	2.86881	-0.696325	72.2555	1.6453e-09	3.93665e-08		transcribed_processed_pseudogene	ribosomal protein S24 (RPS24) pseudogene
ENSG00000188559	-1.87706	7.62245	80.6983	1.65036e-09	3.94462e-08	RALGAPA2	protein_coding	Ral GTPase activating protein catalytic subunit alpha 2 [Source:HGNC Symbol;Acc:HGNC:16207]
ENSG00000112186	1.76951	4.88371	80.3751	1.66381e-09	3.97261e-08	CAP2	protein_coding	cyclase associated actin cytoskeleton regulatory protein 2 [Source:HGNC Symbol;Acc:HGNC:20039]
ENSG00000145022	-1.22199	5.11366	80.289	1.68181e-09	4.00813e-08	TCTA	protein_coding	T cell leukemia translocation altered [Source:HGNC Symbol;Acc:HGNC:11692]
ENSG00000180758	-2.36048	4.58834	80.9881	1.6822e-09	4.00813e-08	GPR157	protein_coding	G protein-coupled receptor 157 [Source:HGNC Symbol;Acc:HGNC:23687]
ENSG00000123975	2.00493	4.23488	80.2189	1.69735e-09	4.03738e-08	CKS2	protein_coding	CDC28 protein kinase regulatory subunit 2 [Source:HGNC Symbol;Acc:HGNC:2000]
ENSG00000078549	4.89097	6.81074	83.6971	1.69801e-09	4.03738e-08	ADCYAP1R1	protein_coding	ADCYAP receptor type I [Source:HGNC Symbol;Acc:HGNC:242]
ENSG00000086475	0.699022	5.75195	80.203	1.69983e-09	4.03748e-08	SEPHS1	protein_coding	selenophosphate synthetase 1 [Source:HGNC Symbol;Acc:HGNC:19685]
ENSG00000119326	-1.24657	6.58043	80.1545	1.7102e-09	4.0579e-08	CTNNAL1	protein_coding	catenin alpha like 1 [Source:HGNC Symbol;Acc:HGNC:2512]
ENSG00000170858	-3.08441	-1.29735	56.0453	1.72905e-09	4.09526e-08	LILRP2	transcribed_processed_pseudogene	leukocyte immunoglobulin-like receptor pseudogene 2 [Source:HGNC Symbol;Acc:HGNC:15497]
ENSG00000100170	-4.93776	5.01498	83.5961	1.72953e-09	4.09526e-08	SLC5A1	protein_coding	solute carrier family 5 member 1 [Source:HGNC Symbol;Acc:HGNC:11036]
ENSG00000184557	-2.97474	5.41329	81.7588	1.73983e-09	4.11537e-08	SOCS3	protein_coding	suppressor of cytokine signaling 3 [Source:HGNC Symbol;Acc:HGNC:19391]
ENSG00000116455	1.56807	5.63917	79.9464	1.75562e-09	4.14842e-08	WDR77	protein_coding	WD repeat domain 77 [Source:HGNC Symbol;Acc:HGNC:29652]
ENSG00000171729	-1.31786	3.29463	79.9475	1.75766e-09	4.14894e-08	TMEM51	protein_coding	transmembrane protein 51 [Source:HGNC Symbol;Acc:HGNC:25488]
ENSG00000034677	-1.26448	6.89949	79.8701	1.77247e-09	4.17958e-08	RNF19A	protein_coding	ring finger protein 19A, RBR E3 ubiquitin protein ligase [Source:HGNC Symbol;Acc:HGNC:13432]
ENSG00000135750	-1.77532	5.2284	79.9109	1.77514e-09	4.18157e-08	KCNK1	protein_coding	potassium two pore domain channel subfamily K member 1 [Source:HGNC Symbol;Acc:HGNC:6272]
ENSG00000186777	2.78771	0.692566	80.5333	1.78418e-09	4.19853e-08	ZNF732	protein_coding	zinc finger protein 732 [Source:HGNC Symbol;Acc:HGNC:37138]
ENSG00000162975	6.06797	1.17391	63.3215	1.78702e-09	4.20087e-08	KCNF1	protein_coding	potassium voltage-gated channel modifier subfamily F member 1 [Source:HGNC Symbol;Acc:HGNC:6246]
ENSG00000153993	3.38532	4.35335	80.6957	1.7938e-09	4.21249e-08	SEMA3D	protein_coding	semaphorin 3D [Source:HGNC Symbol;Acc:HGNC:10726]
ENSG00000100629	1.17116	3.70722	79.6587	1.82158e-09	4.27332e-08	CEP128	protein_coding	centrosomal protein 128 [Source:HGNC Symbol;Acc:HGNC:20359]
ENSG00000148019	1.21196	5.59594	79.6014	1.83356e-09	4.29353e-08	CEP78	protein_coding	centrosomal protein 78 [Source:HGNC Symbol;Acc:HGNC:25740]
ENSG00000189013	-3.13858	1.30801	80.698	1.83396e-09	4.29353e-08	KIR2DL4	protein_coding	killer cell immunoglobulin like receptor, two Ig domains and long cytoplasmic tail 4 [Source:HGNC Symbol;Acc:HGNC:6332]
ENSG00000100749	1.14557	4.89359	79.4201	1.87627e-09	4.38808e-08	VRK1	protein_coding	VRK serine/threonine kinase 1 [Source:HGNC Symbol;Acc:HGNC:12718]
ENSG00000149050	1.01962	3.45779	79.3724	1.88906e-09	4.41348e-08	ZNF214	protein_coding	zinc finger protein 214 [Source:HGNC Symbol;Acc:HGNC:13006]
ENSG00000164850	4.10398	3.60029	80.3279	1.90184e-09	4.43779e-08	GPER1	protein_coding	G protein-coupled estrogen receptor 1 [Source:HGNC Symbol;Acc:HGNC:4485]
ENSG00000167468	-1.14935	7.87733	79.3059	1.90335e-09	4.43779e-08	GPX4	protein_coding	glutathione peroxidase 4 [Source:HGNC Symbol;Acc:HGNC:4556]
ENSG00000224822	-3.01277	-2.1079	54.8263	1.91581e-09	4.46227e-08	THRB-IT1	lncRNA	THRB intronic transcript 1 [Source:HGNC Symbol;Acc:HGNC:41390]
ENSG00000149489	-1.47643	0.941818	79.5606	1.92479e-09	4.47862e-08	ROM1	protein_coding	retinal outer segment membrane protein 1 [Source:HGNC Symbol;Acc:HGNC:10254]
ENSG00000151715	-4.20978	4.71518	81.8367	1.94372e-09	4.51806e-08	TMEM45B	protein_coding	transmembrane protein 45B [Source:HGNC Symbol;Acc:HGNC:25194]
ENSG00000177354	5.05582	-1.20988	74.6268	1.95912e-09	4.54923e-08	C10orf71	protein_coding	chromosome 10 open reading frame 71 [Source:HGNC Symbol;Acc:HGNC:26973]
ENSG00000178401	1.76159	4.68868	78.9907	1.98153e-09	4.59405e-08	DNAJC22	protein_coding	DnaJ heat shock protein family (Hsp40) member C22 [Source:HGNC Symbol;Acc:HGNC:25802]
ENSG00000136518	0.749751	5.7697	78.9848	1.98245e-09	4.59405e-08	ACTL6A	protein_coding	actin like 6A [Source:HGNC Symbol;Acc:HGNC:24124]
ENSG00000107745	-0.968419	6.01996	78.9527	1.99056e-09	4.60816e-08	MICU1	protein_coding	mitochondrial calcium uptake 1 [Source:HGNC Symbol;Acc:HGNC:1530]
ENSG00000111087	3.31949	4.84436	80.1024	2.00591e-09	4.639e-08	GLI1	protein_coding	GLI family zinc finger 1 [Source:HGNC Symbol;Acc:HGNC:4317]
ENSG00000198752	-1.20156	7.87329	78.8793	2.0092e-09	4.64189e-08	CDC42BPB	protein_coding	CDC42 binding protein kinase beta [Source:HGNC Symbol;Acc:HGNC:1738]
ENSG00000164674	-2.05017	3.85664	78.8546	2.01806e-09	4.65765e-08	SYTL3	protein_coding	synaptotagmin like 3 [Source:HGNC Symbol;Acc:HGNC:15587]
ENSG00000178567	0.955931	6.44576	78.7467	2.04338e-09	4.71133e-08	EPM2AIP1	protein_coding	EPM2A interacting protein 1 [Source:HGNC Symbol;Acc:HGNC:19735]
ENSG00000164300	-1.44982	8.53365	78.7085	2.05335e-09	4.72953e-08	SERINC5	protein_coding	serine incorporator 5 [Source:HGNC Symbol;Acc:HGNC:18825]
ENSG00000171848	2.68902	6.16573	79.561	2.05945e-09	4.73881e-08	RRM2	protein_coding	ribonucleotide reductase regulatory subunit M2 [Source:HGNC Symbol;Acc:HGNC:10452]
ENSG00000176171	-1.5299	5.53263	78.6729	2.06285e-09	4.74185e-08	BNIP3	protein_coding	BCL2 interacting protein 3 [Source:HGNC Symbol;Acc:HGNC:1084]
ENSG00000254254	4.2947	-0.213725	61.7546	2.09795e-09	4.81531e-08	PENK-AS1	lncRNA	PENK antisense RNA 1 [Source:HGNC Symbol;Acc:HGNC:55519]
ENSG00000140939	-1.75506	3.24605	78.549	2.10055e-09	4.81531e-08	NOL3	protein_coding	nucleolar protein 3 [Source:HGNC Symbol;Acc:HGNC:7869]
ENSG00000165511	1.44355	1.96993	78.5748	2.10113e-09	4.81531e-08	ZNF22-AS1	lncRNA	ZNF22 antisense RNA 1 [Source:HGNC Symbol;Acc:HGNC:23509]
ENSG00000166106	-3.53256	6.05592	80.6439	2.12698e-09	4.86966e-08	ADAMTS15	protein_coding	ADAM metallopeptidase with thrombospondin type 1 motif 15 [Source:HGNC Symbol;Acc:HGNC:16305]
ENSG00000116679	-1.26441	7.85215	78.1412	2.2076e-09	5.04916e-08	IVNS1ABP	protein_coding	influenza virus NS1A binding protein [Source:HGNC Symbol;Acc:HGNC:16951]
ENSG00000185008	3.0825	3.8655	78.815	2.2128e-09	5.05599e-08	ROBO2	protein_coding	roundabout guidance receptor 2 [Source:HGNC Symbol;Acc:HGNC:10250]
ENSG00000124151	-0.70282	6.84879	78.0637	2.22962e-09	5.08933e-08	NCOA3	protein_coding	nuclear receptor coactivator 3 [Source:HGNC Symbol;Acc:HGNC:7670]
ENSG00000131126	-5.7639	-0.597214	63.2212	2.2373e-09	5.10177e-08	TEX101	protein_coding	testis expressed 101 [Source:HGNC Symbol;Acc:HGNC:30722]
ENSG00000128335	-2.2827	6.36055	78.7965	2.25375e-09	5.13414e-08	APOL2	protein_coding	apolipoprotein L2 [Source:HGNC Symbol;Acc:HGNC:619]
ENSG00000106077	-1.21583	4.99284	77.9719	2.25633e-09	5.13489e-08	ABHD11	protein_coding	abhydrolase domain containing 11 [Source:HGNC Symbol;Acc:HGNC:16407]
ENSG00000165061	3.97338	-0.835889	61.5645	2.28749e-09	5.19732e-08	ZMAT4	protein_coding	zinc finger matrin-type 4 [Source:HGNC Symbol;Acc:HGNC:25844]
ENSG00000287080	2.74811	6.54435	78.7338	2.28832e-09	5.19732e-08	H3C3	protein_coding	H3 clustered histone 3 [Source:HGNC Symbol;Acc:HGNC:4768]
ENSG00000111671	-2.00531	3.30626	77.8245	2.30404e-09	5.22784e-08	SPSB2	protein_coding	splA/ryanodine receptor domain and SOCS box containing 2 [Source:HGNC Symbol;Acc:HGNC:29522]
ENSG00000076003	1.30343	6.13153	77.7965	2.30739e-09	5.23024e-08	MCM6	protein_coding	minichromosome maintenance complex component 6 [Source:HGNC Symbol;Acc:HGNC:6949]
ENSG00000203778	1.23032	3.65613	77.7658	2.3182e-09	5.24618e-08	FAM229B	protein_coding	family with sequence similarity 229 member B [Source:HGNC Symbol;Acc:HGNC:33858]
ENSG00000183876	3.92302	1.433	78.1936	2.31902e-09	5.24618e-08	ARSI	protein_coding	arylsulfatase family member I [Source:HGNC Symbol;Acc:HGNC:32521]
ENSG00000135100	2.22564	0.503288	78.4362	2.32601e-09	5.25679e-08	HNF1A	protein_coding	HNF1 homeobox A [Source:HGNC Symbol;Acc:HGNC:11621]
ENSG00000183770	1.72898	6.32461	77.7116	2.3327e-09	5.2643e-08	FOXL2	protein_coding	forkhead box L2 [Source:HGNC Symbol;Acc:HGNC:1092]
ENSG00000205269	1.4934	4.09234	77.7109	2.33395e-09	5.2643e-08	TMEM170B	protein_coding	transmembrane protein 170B [Source:HGNC Symbol;Acc:HGNC:34244]
ENSG00000163347	-2.97946	4.33506	78.567	2.3585e-09	5.31144e-08	CLDN1	protein_coding	claudin 1 [Source:HGNC Symbol;Acc:HGNC:2032]
ENSG00000151640	2.04444	4.35432	77.6264	2.3595e-09	5.31144e-08	DPYSL4	protein_coding	dihydropyrimidinase like 4 [Source:HGNC Symbol;Acc:HGNC:3016]
ENSG00000053918	1.79634	3.82687	77.5573	2.38142e-09	5.34854e-08	KCNQ1	protein_coding	potassium voltage-gated channel subfamily Q member 1 [Source:HGNC Symbol;Acc:HGNC:6294]
ENSG00000232053	6.93373	2.45343	67.8955	2.38336e-09	5.34854e-08		lncRNA	novel transcript
ENSG00000091651	2.00788	2.56899	77.5688	2.38508e-09	5.34854e-08	ORC6	protein_coding	origin recognition complex subunit 6 [Source:HGNC Symbol;Acc:HGNC:17151]
ENSG00000078399	1.42706	3.86085	77.5423	2.38536e-09	5.34854e-08	HOXA9	protein_coding	homeobox A9 [Source:HGNC Symbol;Acc:HGNC:5109]
ENSG00000244578	2.49523	2.96604	77.4693	2.4181e-09	5.41663e-08	LINC01391	lncRNA	long intergenic non-protein coding RNA 1391 [Source:HGNC Symbol;Acc:HGNC:50666]
ENSG00000174227	-1.02665	5.29399	77.4183	2.42259e-09	5.42138e-08	PIGG	protein_coding	phosphatidylinositol glycan anchor biosynthesis class G [Source:HGNC Symbol;Acc:HGNC:25985]
ENSG00000176208	1.56859	4.08048	77.3537	2.44399e-09	5.46391e-08	ATAD5	protein_coding	ATPase family AAA domain containing 5 [Source:HGNC Symbol;Acc:HGNC:25752]
ENSG00000180644	-2.4957	4.61194	78.0476	2.46063e-09	5.49547e-08	PRF1	protein_coding	perforin 1 [Source:HGNC Symbol;Acc:HGNC:9360]
ENSG00000122140	-2.16922	6.35391	78.0326	2.46292e-09	5.49547e-08	MRPS2	protein_coding	mitochondrial ribosomal protein S2 [Source:HGNC Symbol;Acc:HGNC:14495]
ENSG00000289691	-3.48882	-1.90308	52.9938	2.48605e-09	5.54145e-08		lncRNA	Novel transcript
ENSG00000075702	2.2179	2.63113	77.2413	2.48838e-09	5.54145e-08	WDR62	protein_coding	WD repeat domain 62 [Source:HGNC Symbol;Acc:HGNC:24502]
ENSG00000127324	-4.48328	3.8001	79.3224	2.51249e-09	5.58968e-08	TSPAN8	protein_coding	tetraspanin 8 [Source:HGNC Symbol;Acc:HGNC:11855]
ENSG00000129173	2.3626	3.20148	77.1388	2.51795e-09	5.59273e-08	E2F8	protein_coding	E2F transcription factor 8 [Source:HGNC Symbol;Acc:HGNC:24727]
ENSG00000132669	-1.45319	6.53784	77.1165	2.51876e-09	5.59273e-08	RIN2	protein_coding	Ras and Rab interactor 2 [Source:HGNC Symbol;Acc:HGNC:18750]
ENSG00000051825	0.990491	5.27483	77.0971	2.52517e-09	5.59389e-08	MPHOSPH9	protein_coding	M-phase phosphoprotein 9 [Source:HGNC Symbol;Acc:HGNC:7215]
ENSG00000147324	-1.79704	6.50831	77.3582	2.52605e-09	5.59389e-08	MFHAS1	protein_coding	multifunctional ROCO family signaling regulator 1 [Source:HGNC Symbol;Acc:HGNC:16982]
ENSG00000177191	-1.94681	1.1098	77.4661	2.52664e-09	5.59389e-08	B3GNT8	protein_coding	UDP-GlcNAc:betaGal beta-1,3-N-acetylglucosaminyltransferase 8 [Source:HGNC Symbol;Acc:HGNC:24139]
ENSG00000163814	-1.53575	6.58341	77.058	2.53788e-09	5.61335e-08	CDCP1	protein_coding	CUB domain containing protein 1 [Source:HGNC Symbol;Acc:HGNC:24357]
ENSG00000184350	3.31183	1.48758	77.5569	2.54191e-09	5.6168e-08	MRGPRE	protein_coding	MAS related GPR family member E [Source:HGNC Symbol;Acc:HGNC:30694]
ENSG00000288695	-2.95195	-0.928192	66.21	2.55593e-09	5.64232e-08		protein_coding	novel protein, SRD5A3-RP11-177J6.1 readthrough
ENSG00000140937	1.47134	8.75301	76.9904	2.56017e-09	5.64623e-08	CDH11	protein_coding	cadherin 11 [Source:HGNC Symbol;Acc:HGNC:1750]
ENSG00000141232	-1.69978	6.93592	77.0594	2.56758e-09	5.6571e-08	TOB1	protein_coding	transducer of ERBB2, 1 [Source:HGNC Symbol;Acc:HGNC:11979]
ENSG00000197562	-1.21523	4.42215	76.9609	2.57099e-09	5.65915e-08	RAB40C	protein_coding	RAB40C, member RAS oncogene family [Source:HGNC Symbol;Acc:HGNC:18285]
ENSG00000126970	1.24841	3.20148	76.9343	2.58193e-09	5.67776e-08	ZC4H2	protein_coding	zinc finger C4H2-type containing [Source:HGNC Symbol;Acc:HGNC:24931]
ENSG00000112182	-1.71576	3.20284	76.9045	2.59322e-09	5.69709e-08	BACH2	protein_coding	BTB domain and CNC homolog 2 [Source:HGNC Symbol;Acc:HGNC:14078]
ENSG00000153404	2.2977	4.3822	77.1024	2.61234e-09	5.73358e-08	PLEKHG4B	protein_coding	pleckstrin homology and RhoGEF domain containing G4B [Source:HGNC Symbol;Acc:HGNC:29399]
ENSG00000222012	2.8733	-0.368706	73.4913	2.63686e-09	5.7796e-08		lncRNA	novel transcript, antisense to PTPRN2
ENSG00000137713	-1.28935	6.15598	76.7512	2.64083e-09	5.7796e-08	PPP2R1B	protein_coding	protein phosphatase 2 scaffold subunit Abeta [Source:HGNC Symbol;Acc:HGNC:9303]
ENSG00000144815	1.30564	5.09059	76.7517	2.6409e-09	5.7796e-08	NXPE3	protein_coding	neurexophilin and PC-esterase domain family member 3 [Source:HGNC Symbol;Acc:HGNC:28238]
ENSG00000213186	1.77278	4.14755	76.7231	2.65187e-09	5.79804e-08	TRIM59	protein_coding	tripartite motif containing 59 [Source:HGNC Symbol;Acc:HGNC:30834]
ENSG00000205835	4.02787	2.51416	77.5526	2.65934e-09	5.80881e-08	GMNC	protein_coding	geminin coiled-coil domain containing [Source:HGNC Symbol;Acc:HGNC:40049]
ENSG00000179083	3.43442	-1.43284	59.1994	2.66229e-09	5.80969e-08	FAM133A	protein_coding	family with sequence similarity 133 member A [Source:HGNC Symbol;Acc:HGNC:26748]
ENSG00000289571	-4.20867	-1.48766	56.9396	2.67943e-09	5.83938e-08		lncRNA	novel transcript
ENSG00000254726	1.7514	5.7926	76.6353	2.68101e-09	5.83938e-08	MEX3A	protein_coding	mex-3 RNA binding family member A [Source:HGNC Symbol;Acc:HGNC:33482]
ENSG00000139173	1.09594	4.06415	76.6178	2.6881e-09	5.84924e-08	TMEM117	protein_coding	transmembrane protein 117 [Source:HGNC Symbol;Acc:HGNC:25308]
ENSG00000146409	1.26845	4.69828	76.5991	2.69399e-09	5.85647e-08	SLC18B1	protein_coding	solute carrier family 18 member B1 [Source:HGNC Symbol;Acc:HGNC:21573]
ENSG00000180340	1.4064	4.60045	76.5725	2.70343e-09	5.8714e-08	FZD2	protein_coding	frizzled class receptor 2 [Source:HGNC Symbol;Acc:HGNC:4040]
ENSG00000135631	-1.03385	5.43634	76.5531	2.7097e-09	5.87942e-08	RAB11FIP5	protein_coding	RAB11 family interacting protein 5 [Source:HGNC Symbol;Acc:HGNC:24845]
ENSG00000102054	1.15862	7.29534	76.4874	2.73292e-09	5.92419e-08	RBBP7	protein_coding	RB binding protein 7, chromatin remodeling factor [Source:HGNC Symbol;Acc:HGNC:9890]
ENSG00000089159	-1.13271	6.60931	76.4661	2.74053e-09	5.93505e-08	PXN	protein_coding	paxillin [Source:HGNC Symbol;Acc:HGNC:9718]
ENSG00000102098	1.38036	2.80878	76.4551	2.74967e-09	5.94918e-08	SCML2	protein_coding	Scm polycomb group protein like 2 [Source:HGNC Symbol;Acc:HGNC:10581]
ENSG00000132589	-0.908361	6.7152	76.3706	2.77481e-09	5.9979e-08	FLOT2	protein_coding	flotillin 2 [Source:HGNC Symbol;Acc:HGNC:3758]
ENSG00000176244	2.72711	1.95385	76.4784	2.79811e-09	6.04255e-08	ACBD7	protein_coding	acyl-CoA binding domain containing 7 [Source:HGNC Symbol;Acc:HGNC:17715]
ENSG00000161681	2.02689	3.09915	76.257	2.82277e-09	6.09004e-08	SHANK1	protein_coding	SH3 and multiple ankyrin repeat domains 1 [Source:HGNC Symbol;Acc:HGNC:15474]
ENSG00000162062	2.1032	1.75517	76.2801	2.84456e-09	6.13126e-08	TEDC2	protein_coding	tubulin epsilon and delta complex 2 [Source:HGNC Symbol;Acc:HGNC:25849]
ENSG00000177669	-8.3953	2.55194	68.3253	2.84966e-09	6.13645e-08	MBOAT4	protein_coding	membrane bound O-acyltransferase domain containing 4 [Source:HGNC Symbol;Acc:HGNC:32311]
ENSG00000112679	-0.881206	4.57867	75.9757	2.92235e-09	6.28705e-08	DUSP22	protein_coding	dual specificity phosphatase 22 [Source:HGNC Symbol;Acc:HGNC:16077]
ENSG00000096080	-1.10019	5.22719	75.9385	2.93621e-09	6.30605e-08	MRPS18A	protein_coding	mitochondrial ribosomal protein S18A [Source:HGNC Symbol;Acc:HGNC:14515]
ENSG00000168763	-1.26574	5.46482	75.9364	2.93671e-09	6.30605e-08	CNNM3	protein_coding	cyclin and CBS domain divalent metal cation transport mediator 3 [Source:HGNC Symbol;Acc:HGNC:104]
ENSG00000187446	-0.989554	7.95616	75.858	2.96695e-09	6.365e-08	CHP1	protein_coding	calcineurin like EF-hand protein 1 [Source:HGNC Symbol;Acc:HGNC:17433]
ENSG00000112118	1.1467	6.55489	75.8461	2.97158e-09	6.36894e-08	MCM3	protein_coding	minichromosome maintenance complex component 3 [Source:HGNC Symbol;Acc:HGNC:6945]
ENSG00000113889	-4.86502	-1.5104	54.9411	2.98326e-09	6.38799e-08	KNG1	protein_coding	kininogen 1 [Source:HGNC Symbol;Acc:HGNC:6383]
ENSG00000103018	-1.56543	7.48326	75.7868	2.99473e-09	6.40078e-08	CYB5B	protein_coding	cytochrome b5 type B [Source:HGNC Symbol;Acc:HGNC:24374]
ENSG00000143418	-0.88798	7.46138	75.7865	2.99484e-09	6.40078e-08	CERS2	protein_coding	ceramide synthase 2 [Source:HGNC Symbol;Acc:HGNC:14076]
ENSG00000044459	1.44121	5.53135	75.7709	3.00107e-09	6.40809e-08	CNTLN	protein_coding	centlein [Source:HGNC Symbol;Acc:HGNC:23432]
ENSG00000152465	1.153	5.05634	75.7421	3.01257e-09	6.42663e-08	NMT2	protein_coding	N-myristoyltransferase 2 [Source:HGNC Symbol;Acc:HGNC:7858]
ENSG00000142002	-1.05439	5.60354	75.6623	3.04413e-09	6.48421e-08	DPP9	protein_coding	dipeptidyl peptidase 9 [Source:HGNC Symbol;Acc:HGNC:18648]
ENSG00000232977	2.66366	-0.46361	73.805	3.04525e-09	6.48421e-08	LINC00327	lncRNA	long intergenic non-protein coding RNA 327 [Source:HGNC Symbol;Acc:HGNC:42009]
ENSG00000099139	2.78173	6.94962	76.4301	3.09257e-09	6.57885e-08	PCSK5	protein_coding	proprotein convertase subtilisin/kexin type 5 [Source:HGNC Symbol;Acc:HGNC:8747]
ENSG00000178662	2.29585	5.04376	75.9652	3.11036e-09	6.61053e-08	CSRNP3	protein_coding	cysteine and serine rich nuclear protein 3 [Source:HGNC Symbol;Acc:HGNC:30729]
ENSG00000160588	-1.4978	4.30303	75.4824	3.11818e-09	6.62098e-08	MPZL3	protein_coding	myelin protein zero like 3 [Source:HGNC Symbol;Acc:HGNC:27279]
ENSG00000175697	1.53817	0.942177	75.6805	3.1227e-09	6.62442e-08	GPR156	protein_coding	G protein-coupled receptor 156 [Source:HGNC Symbol;Acc:HGNC:20844]
ENSG00000118402	1.69294	3.4123	75.4019	3.15333e-09	6.68319e-08	ELOVL4	protein_coding	ELOVL fatty acid elongase 4 [Source:HGNC Symbol;Acc:HGNC:14415]
ENSG00000128791	1.33376	7.28605	75.3712	3.1627e-09	6.69682e-08	TWSG1	protein_coding	twisted gastrulation BMP signaling modulator 1 [Source:HGNC Symbol;Acc:HGNC:12429]
ENSG00000102871	-1.39554	4.11584	75.138	3.26331e-09	6.90346e-08	TRADD	protein_coding	TNFRSF1A associated via death domain [Source:HGNC Symbol;Acc:HGNC:12030]
ENSG00000009765	-4.85367	0.323455	63.1742	3.2893e-09	6.952e-08	IYD	protein_coding	iodotyrosine deiodinase [Source:HGNC Symbol;Acc:HGNC:21071]
ENSG00000085465	8.52535	7.60978	78.4706	3.29325e-09	6.9539e-08	OVGP1	protein_coding	oviductal glycoprotein 1 [Source:HGNC Symbol;Acc:HGNC:8524]
ENSG00000175348	-0.828777	5.85125	75.0206	3.31229e-09	6.9843e-08	TMEM9B	protein_coding	TMEM9 domain family member B [Source:HGNC Symbol;Acc:HGNC:1168]
ENSG00000198276	-0.882549	4.55469	75.0196	3.31376e-09	6.9843e-08	UCKL1	protein_coding	uridine-cytidine kinase 1 like 1 [Source:HGNC Symbol;Acc:HGNC:15938]
ENSG00000138356	-5.0119	5.41251	78.1969	3.32937e-09	7.01073e-08	AOX1	protein_coding	aldehyde oxidase 1 [Source:HGNC Symbol;Acc:HGNC:553]
ENSG00000257671	-4.68483	-1.7004	60.593	3.34074e-09	7.02818e-08	KRT7-AS	lncRNA	KRT7 antisense RNA 1 [Source:HGNC Symbol;Acc:HGNC:52643]
ENSG00000225826	5.17406	-0.619092	64.7993	3.34937e-09	7.03984e-08	LINC00626	lncRNA	long intergenic non-protein coding RNA 626 [Source:HGNC Symbol;Acc:HGNC:44257]
ENSG00000196177	-1.67711	5.86704	74.9936	3.36287e-09	7.06171e-08	ACADSB	protein_coding	acyl-CoA dehydrogenase short/branched chain [Source:HGNC Symbol;Acc:HGNC:91]
ENSG00000054611	-0.683109	5.25961	74.8786	3.37519e-09	7.08108e-08	TBC1D22A	protein_coding	TBC1 domain family member 22A [Source:HGNC Symbol;Acc:HGNC:1309]
ENSG00000111875	0.823122	5.28195	74.7789	3.41988e-09	7.16825e-08	ASF1A	protein_coding	anti-silencing function 1A histone chaperone [Source:HGNC Symbol;Acc:HGNC:20995]
ENSG00000103534	-3.54813	5.37273	76.8113	3.42733e-09	7.17726e-08	TMC5	protein_coding	transmembrane channel like 5 [Source:HGNC Symbol;Acc:HGNC:22999]
ENSG00000049323	2.28505	6.9656	75.3687	3.43401e-09	7.18466e-08	LTBP1	protein_coding	latent transforming growth factor beta binding protein 1 [Source:HGNC Symbol;Acc:HGNC:6714]
ENSG00000197956	-2.21402	7.65547	75.4352	3.44084e-09	7.19236e-08	S100A6	protein_coding	S100 calcium binding protein A6 [Source:HGNC Symbol;Acc:HGNC:10496]
ENSG00000143001	-3.28856	1.17979	71.6715	3.45328e-09	7.21176e-08	TMEM61	protein_coding	transmembrane protein 61 [Source:HGNC Symbol;Acc:HGNC:27296]
ENSG00000149554	1.91429	4.47723	74.4958	3.55175e-09	7.41062e-08	CHEK1	protein_coding	checkpoint kinase 1 [Source:HGNC Symbol;Acc:HGNC:1925]
ENSG00000276410	2.7905	5.28241	75.2709	3.56333e-09	7.42799e-08	H2BC3	protein_coding	H2B clustered histone 3 [Source:HGNC Symbol;Acc:HGNC:4751]
ENSG00000102230	2.29384	2.1906	74.5006	3.58096e-09	7.45794e-08	PCYT1B	protein_coding	phosphate cytidylyltransferase 1B, choline [Source:HGNC Symbol;Acc:HGNC:8755]
ENSG00000143578	2.32488	4.8765	74.8704	3.59325e-09	7.47672e-08	CREB3L4	protein_coding	cAMP responsive element binding protein 3 like 4 [Source:HGNC Symbol;Acc:HGNC:18854]
ENSG00000227619	-3.18814	-0.832359	57.1022	3.60528e-09	7.49491e-08		lncRNA	novel transcript
ENSG00000126500	3.82108	3.95064	75.5084	3.61546e-09	7.50924e-08	FLRT1	protein_coding	fibronectin leucine rich transmembrane protein 1 [Source:HGNC Symbol;Acc:HGNC:3760]
ENSG00000167114	-1.61853	5.62361	74.3257	3.63218e-09	7.5371e-08	SLC27A4	protein_coding	solute carrier family 27 member 4 [Source:HGNC Symbol;Acc:HGNC:10998]
ENSG00000152784	-2.52393	2.15228	74.3839	3.65647e-09	7.58061e-08	PRDM8	protein_coding	PR/SET domain 8 [Source:HGNC Symbol;Acc:HGNC:13993]
ENSG00000140368	-2.26765	2.15785	74.3461	3.67292e-09	7.60781e-08	PSTPIP1	protein_coding	proline-serine-threonine phosphatase interacting protein 1 [Source:HGNC Symbol;Acc:HGNC:9580]
ENSG00000111679	-0.982757	4.58856	74.2118	3.68836e-09	7.63287e-08	PTPN6	protein_coding	protein tyrosine phosphatase non-receptor type 6 [Source:HGNC Symbol;Acc:HGNC:9658]
ENSG00000198805	-1.96224	5.7385	74.6442	3.69706e-09	7.64394e-08	PNP	protein_coding	purine nucleoside phosphorylase [Source:HGNC Symbol;Acc:HGNC:7892]
ENSG00000273802	1.99816	6.31113	74.4933	3.7236e-09	7.69185e-08	H2BC8	protein_coding	H2B clustered histone 8 [Source:HGNC Symbol;Acc:HGNC:4746]
ENSG00000106723	0.938954	8.25357	74.1281	3.72849e-09	7.69499e-08	SPIN1	protein_coding	spindlin 1 [Source:HGNC Symbol;Acc:HGNC:11243]
ENSG00000110492	1.45995	8.60939	74.1007	3.74214e-09	7.71617e-08	MDK	protein_coding	midkine [Source:HGNC Symbol;Acc:HGNC:6972]
ENSG00000090512	-7.34732	1.32558	58.2139	3.75065e-09	7.72674e-08	FETUB	protein_coding	fetuin B [Source:HGNC Symbol;Acc:HGNC:3658]
ENSG00000197614	-5.489	4.92592	77.2363	3.76044e-09	7.73994e-08	MFAP5	protein_coding	microfibril associated protein 5 [Source:HGNC Symbol;Acc:HGNC:29673]
ENSG00000118804	-2.38448	-0.158348	67.0758	3.77169e-09	7.7561e-08	STBD1	protein_coding	starch binding domain 1 [Source:HGNC Symbol;Acc:HGNC:24854]
ENSG00000181031	-1.33548	3.59092	74.0297	3.78152e-09	7.76931e-08	RPH3AL	protein_coding	rabphilin 3A like (without C2 domains) [Source:HGNC Symbol;Acc:HGNC:10296]
ENSG00000153162	-2.21345	2.77237	73.9955	3.80971e-09	7.82019e-08	BMP6	protein_coding	bone morphogenetic protein 6 [Source:HGNC Symbol;Acc:HGNC:1073]
ENSG00000213190	1.98622	3.8989	73.9549	3.81827e-09	7.83001e-08	MLLT11	protein_coding	MLLT11 transcription factor 7 cofactor [Source:HGNC Symbol;Acc:HGNC:16997]
ENSG00000160606	-1.96656	2.9617	73.9654	3.82136e-09	7.83001e-08	TLCD1	protein_coding	TLC domain containing 1 [Source:HGNC Symbol;Acc:HGNC:25177]
ENSG00000167702	-1.52383	2.08429	74.0055	3.82535e-09	7.83117e-08	KIFC2	protein_coding	kinesin family member C2 [Source:HGNC Symbol;Acc:HGNC:29530]
ENSG00000159899	2.00641	6.32218	74.2808	3.82979e-09	7.83322e-08	NPR2	protein_coding	natriuretic peptide receptor 2 [Source:HGNC Symbol;Acc:HGNC:7944]
ENSG00000189089	-4.60595	-1.6848	55.1565	3.8345e-09	7.83583e-08	RIMKLBP1	processed_pseudogene	ribosomal modification protein rimK like family member B pseudogene 1 [Source:HGNC Symbol;Acc:HGNC:34034]
ENSG00000090238	-1.49616	4.43737	73.9014	3.84467e-09	7.8496e-08	YPEL3	protein_coding	yippee like 3 [Source:HGNC Symbol;Acc:HGNC:18327]
ENSG00000178927	-0.918066	5.25075	73.8662	3.8613e-09	7.8765e-08	CYBC1	protein_coding	cytochrome b-245 chaperone 1 [Source:HGNC Symbol;Acc:HGNC:28672]
ENSG00000135924	-1.02275	5.53127	73.7808	3.90559e-09	7.95628e-08	DNAJB2	protein_coding	DnaJ heat shock protein family (Hsp40) member B2 [Source:HGNC Symbol;Acc:HGNC:5228]
ENSG00000134291	1.91621	5.42954	74.0035	3.90738e-09	7.95628e-08	TMEM106C	protein_coding	transmembrane protein 106C [Source:HGNC Symbol;Acc:HGNC:28775]
ENSG00000173821	-1.35065	8.02317	73.7701	3.91099e-09	7.95652e-08	RNF213	protein_coding	ring finger protein 213 [Source:HGNC Symbol;Acc:HGNC:14539]
ENSG00000138166	-1.7978	3.2361	73.7621	3.92317e-09	7.9742e-08	DUSP5	protein_coding	dual specificity phosphatase 5 [Source:HGNC Symbol;Acc:HGNC:3071]
ENSG00000197561	-3.00319	-0.904971	58.1094	3.93423e-09	7.98957e-08	ELANE	protein_coding	elastase, neutrophil expressed [Source:HGNC Symbol;Acc:HGNC:3309]
ENSG00000154917	1.60974	2.3172	73.7458	3.93876e-09	7.99003e-08	RAB6B	protein_coding	RAB6B, member RAS oncogene family [Source:HGNC Symbol;Acc:HGNC:14902]
ENSG00000086205	2.19468	3.49951	73.7244	3.94146e-09	7.99003e-08	FOLH1	protein_coding	folate hydrolase 1 [Source:HGNC Symbol;Acc:HGNC:3788]
ENSG00000148773	2.4938	7.20265	74.4443	3.94789e-09	7.99597e-08	MKI67	protein_coding	marker of proliferation Ki-67 [Source:HGNC Symbol;Acc:HGNC:7107]
ENSG00000148671	-3.80667	4.27282	75.4969	3.95389e-09	8.00102e-08	ADIRF	protein_coding	adipogenesis regulatory factor [Source:HGNC Symbol;Acc:HGNC:24043]
ENSG00000177108	4.42438	-1.2922	59.9729	3.97489e-09	8.03639e-08	ZDHHC22	protein_coding	zinc finger DHHC-type palmitoyltransferase 22 [Source:HGNC Symbol;Acc:HGNC:20106]
ENSG00000159164	1.56213	3.91285	73.6363	3.98397e-09	8.04762e-08	SV2A	protein_coding	synaptic vesicle glycoprotein 2A [Source:HGNC Symbol;Acc:HGNC:20566]
ENSG00000105486	1.43658	4.79369	73.6083	3.99724e-09	8.06729e-08	LIG1	protein_coding	DNA ligase 1 [Source:HGNC Symbol;Acc:HGNC:6598]
ENSG00000204580	-1.32279	7.55807	73.5391	4.03384e-09	8.13396e-08	DDR1	protein_coding	discoidin domain receptor tyrosine kinase 1 [Source:HGNC Symbol;Acc:HGNC:2730]
ENSG00000154822	0.969749	4.24825	73.467	4.07421e-09	8.20811e-08	PLCL2	protein_coding	phospholipase C like 2 [Source:HGNC Symbol;Acc:HGNC:9064]
ENSG00000179988	-1.46927	2.46238	73.4701	4.08839e-09	8.22943e-08	PSTK	protein_coding	phosphoseryl-tRNA kinase [Source:HGNC Symbol;Acc:HGNC:28578]
ENSG00000164087	1.80095	2.86148	73.3973	4.12006e-09	8.28586e-08	POC1A	protein_coding	POC1 centriolar protein A [Source:HGNC Symbol;Acc:HGNC:24488]
ENSG00000162522	-1.48031	6.93368	73.3456	4.13991e-09	8.31844e-08	KIAA1522	protein_coding	KIAA1522 [Source:HGNC Symbol;Acc:HGNC:29301]
ENSG00000072832	2.04183	5.69065	73.6637	4.16229e-09	8.35345e-08	CRMP1	protein_coding	collapsin response mediator protein 1 [Source:HGNC Symbol;Acc:HGNC:2365]
ENSG00000184270	2.14533	5.79538	73.8164	4.16465e-09	8.35345e-08	H2AC21	protein_coding	H2A clustered histone 21 [Source:HGNC Symbol;Acc:HGNC:20508]
ENSG00000178878	1.56161	3.5161	73.2678	4.187e-09	8.39091e-08	APOLD1	protein_coding	apolipoprotein L domain containing 1 [Source:HGNC Symbol;Acc:HGNC:25268]
ENSG00000100266	-1.08569	6.25124	73.2413	4.19833e-09	8.40624e-08	PACSIN2	protein_coding	protein kinase C and casein kinase substrate in neurons 2 [Source:HGNC Symbol;Acc:HGNC:8571]
ENSG00000142178	-5.05471	-0.791414	51.2646	4.20797e-09	8.41816e-08	SIK1	protein_coding	salt inducible kinase 1 [Source:HGNC Symbol;Acc:HGNC:11142]
ENSG00000248801	-2.02268	1.99832	73.1834	4.26622e-09	8.52722e-08	C8orf34-AS1	lncRNA	C8orf34 antisense RNA 1 [Source:HGNC Symbol;Acc:HGNC:27840]
ENSG00000104783	3.93009	2.35056	73.7999	4.27033e-09	8.52796e-08	KCNN4	protein_coding	potassium calcium-activated channel subfamily N member 4 [Source:HGNC Symbol;Acc:HGNC:6293]
ENSG00000266473	-2.90036	-0.311703	68.639	4.29099e-09	8.56172e-08	HELZ-AS1	lncRNA	HELZ antisense RNA 1 [Source:HGNC Symbol;Acc:HGNC:55319]
ENSG00000027869	-2.39528	1.62852	73.3667	4.30168e-09	8.57557e-08	SH2D2A	protein_coding	SH2 domain containing 2A [Source:HGNC Symbol;Acc:HGNC:10821]
ENSG00000105976	-2.44315	8.18974	73.8229	4.30918e-09	8.57668e-08	MET	protein_coding	MET proto-oncogene, receptor tyrosine kinase [Source:HGNC Symbol;Acc:HGNC:7029]
ENSG00000203965	0.938102	3.57507	73.0515	4.30976e-09	8.57668e-08	EFCAB7	protein_coding	EF-hand calcium binding domain 7 [Source:HGNC Symbol;Acc:HGNC:29379]
ENSG00000141401	-1.63016	5.38358	72.9994	4.33819e-09	8.62573e-08	IMPA2	protein_coding	inositol monophosphatase 2 [Source:HGNC Symbol;Acc:HGNC:6051]
ENSG00000156599	-0.838257	7.20184	72.9807	4.3482e-09	8.63813e-08	ZDHHC5	protein_coding	zinc finger DHHC-type palmitoyltransferase 5 [Source:HGNC Symbol;Acc:HGNC:18472]
ENSG00000124249	2.7097	2.61233	72.9911	4.37614e-09	8.68607e-08	KCNK15	protein_coding	potassium two pore domain channel subfamily K member 15 [Source:HGNC Symbol;Acc:HGNC:13814]
ENSG00000205220	-1.45024	3.17948	72.9083	4.39973e-09	8.7253e-08	PSMB10	protein_coding	proteasome 20S subunit beta 10 [Source:HGNC Symbol;Acc:HGNC:9538]
ENSG00000138162	-2.38407	5.41398	73.5506	4.46862e-09	8.85422e-08	TACC2	protein_coding	transforming acidic coiled-coil containing protein 2 [Source:HGNC Symbol;Acc:HGNC:11523]
ENSG00000107020	1.00661	4.08217	72.7693	4.47576e-09	8.85998e-08	PLGRKT	protein_coding	plasminogen receptor with a C-terminal lysine [Source:HGNC Symbol;Acc:HGNC:23633]
ENSG00000250073	-2.50382	-2.26612	52.6981	4.47929e-09	8.85998e-08	ESAM-AS1	lncRNA	ESAM antisense RNA 1 [Source:HGNC Symbol;Acc:HGNC:55558]
ENSG00000120708	2.62587	8.79136	73.4052	4.49598e-09	8.8853e-08	TGFBI	protein_coding	transforming growth factor beta induced [Source:HGNC Symbol;Acc:HGNC:11771]
ENSG00000274180	-1.95527	5.17298	73.0639	4.51915e-09	8.92336e-08	NATD1	protein_coding	N-acetyltransferase domain containing 1 [Source:HGNC Symbol;Acc:HGNC:30770]
ENSG00000163006	1.44181	4.3289	72.5432	4.61445e-09	9.10366e-08	CCDC138	protein_coding	coiled-coil domain containing 138 [Source:HGNC Symbol;Acc:HGNC:26531]
ENSG00000271787	-4.19962	-0.657424	52.0692	4.70056e-09	9.26555e-08		lncRNA	novel transcript, antisense to KLF11
ENSG00000112062	-0.832962	6.6702	72.3643	4.72618e-09	9.308e-08	MAPK14	protein_coding	mitogen-activated protein kinase 14 [Source:HGNC Symbol;Acc:HGNC:6876]
ENSG00000236914	1.82271	1.06153	72.5505	4.75339e-09	9.35352e-08	LINC01852	lncRNA	long intergenic non-protein coding RNA 1852 [Source:HGNC Symbol;Acc:HGNC:52668]
ENSG00000102763	1.4839	6.77352	72.1239	4.88304e-09	9.60037e-08	VWA8	protein_coding	von Willebrand factor A domain containing 8 [Source:HGNC Symbol;Acc:HGNC:29071]
ENSG00000007968	2.16873	3.26583	72.1224	4.89289e-09	9.61145e-08	E2F2	protein_coding	E2F transcription factor 2 [Source:HGNC Symbol;Acc:HGNC:3114]
ENSG00000166681	1.21954	6.54213	72.0603	4.92546e-09	9.66239e-08	BEX3	protein_coding	brain expressed X-linked 3 [Source:HGNC Symbol;Acc:HGNC:13388]
ENSG00000109667	-2.13375	3.85179	72.2678	4.92728e-09	9.66239e-08	SLC2A9	protein_coding	solute carrier family 2 member 9 [Source:HGNC Symbol;Acc:HGNC:13446]
ENSG00000152894	-1.27569	6.80825	72.0405	4.93877e-09	9.6766e-08	PTPRK	protein_coding	protein tyrosine phosphatase receptor type K [Source:HGNC Symbol;Acc:HGNC:9674]
ENSG00000151458	1.07217	6.42321	71.9986	4.96696e-09	9.72063e-08	ANKRD50	protein_coding	ankyrin repeat domain containing 50 [Source:HGNC Symbol;Acc:HGNC:29223]
ENSG00000198130	1.30321	5.05938	71.9951	4.96976e-09	9.72063e-08	HIBCH	protein_coding	3-hydroxyisobutyryl-CoA hydrolase [Source:HGNC Symbol;Acc:HGNC:4908]
ENSG00000290947	-2.6151	-1.49478	59.7084	4.9812e-09	9.73343e-08		lncRNA	novel transcript
ENSG00000246465	3.76636	-1.19307	55.9807	4.98483e-09	9.73343e-08		lncRNA	novel transcript LOC100506705
ENSG00000141699	-0.792046	7.00001	71.9401	5.00671e-09	9.7678e-08	RETREG3	protein_coding	reticulophagy regulator family member 3 [Source:HGNC Symbol;Acc:HGNC:27258]
ENSG00000247746	1.11766	3.58564	71.86	5.06541e-09	9.87387e-08	USP51	protein_coding	ubiquitin specific peptidase 51 [Source:HGNC Symbol;Acc:HGNC:23086]
ENSG00000050165	2.63397	5.83714	72.5734	5.09068e-09	9.91466e-08	DKK3	protein_coding	dickkopf WNT signaling pathway inhibitor 3 [Source:HGNC Symbol;Acc:HGNC:2893]
ENSG00000277075	2.01424	7.25137	72.1423	5.0997e-09	9.92377e-08	H2AC8	protein_coding	H2A clustered histone 8 [Source:HGNC Symbol;Acc:HGNC:4724]
ENSG00000171551	5.21986	1.30682	65.4756	5.13727e-09	9.98835e-08	ECEL1	protein_coding	endothelin converting enzyme like 1 [Source:HGNC Symbol;Acc:HGNC:3147]
ENSG00000145365	1.22252	4.78565	71.7266	5.15548e-09	1.00152e-07	TIFA	protein_coding	TRAF interacting protein with forkhead associated domain [Source:HGNC Symbol;Acc:HGNC:19075]
ENSG00000185262	-1.90876	5.46085	72.0442	5.18432e-09	1.00627e-07	UBALD2	protein_coding	UBA like domain containing 2 [Source:HGNC Symbol;Acc:HGNC:28438]
ENSG00000164989	1.21649	4.00836	71.6664	5.19993e-09	1.00812e-07	CCDC171	protein_coding	coiled-coil domain containing 171 [Source:HGNC Symbol;Acc:HGNC:29828]
ENSG00000103479	-0.688932	7.43527	71.6587	5.2027e-09	1.00812e-07	RBL2	protein_coding	RB transcriptional corepressor like 2 [Source:HGNC Symbol;Acc:HGNC:9894]
ENSG00000101150	-0.914792	6.45518	71.6498	5.20903e-09	1.00849e-07	TPD52L2	protein_coding	TPD52 like 2 [Source:HGNC Symbol;Acc:HGNC:12007]
ENSG00000033327	-1.5056	5.75119	71.6131	5.23546e-09	1.01275e-07	GAB2	protein_coding	GRB2 associated binding protein 2 [Source:HGNC Symbol;Acc:HGNC:14458]
ENSG00000232774	-3.70327	0.0707322	66.4538	5.28985e-09	1.0224e-07	LINC03033	lncRNA	long intergenic non-protein coding RNA 3033 [Source:HGNC Symbol;Acc:HGNC:44292]
ENSG00000253669	2.13075	0.00165526	71.9997	5.34077e-09	1.03074e-07	GASAL1	lncRNA	growth arrest associated lncRNA 1 [Source:HGNC Symbol;Acc:HGNC:53461]
ENSG00000167705	-1.77327	2.05474	71.5528	5.3462e-09	1.03074e-07	RILP	protein_coding	Rab interacting lysosomal protein [Source:HGNC Symbol;Acc:HGNC:30266]
ENSG00000141503	-0.960736	6.46249	71.4594	5.3465e-09	1.03074e-07	MINK1	protein_coding	misshapen like kinase 1 [Source:HGNC Symbol;Acc:HGNC:17565]
ENSG00000109705	-4.85263	-1.33684	50.2524	5.39596e-09	1.03939e-07	NKX3-2	protein_coding	NK3 homeobox 2 [Source:HGNC Symbol;Acc:HGNC:951]
ENSG00000166278	-1.87549	3.08066	71.3019	5.4844e-09	1.05554e-07	C2	protein_coding	complement C2 [Source:HGNC Symbol;Acc:HGNC:1248]
ENSG00000162542	-1.08728	4.47891	71.2666	5.49121e-09	1.05596e-07	TMCO4	protein_coding	transmembrane and coiled-coil domains 4 [Source:HGNC Symbol;Acc:HGNC:27393]
ENSG00000164022	-2.20564	7.06394	71.9427	5.49947e-09	1.05666e-07	AIMP1	protein_coding	aminoacyl tRNA synthetase complex interacting multifunctional protein 1 [Source:HGNC Symbol;Acc:HGNC:10648]
ENSG00000145623	-1.5716	6.42922	71.2361	5.5127e-09	1.05831e-07	OSMR	protein_coding	oncostatin M receptor [Source:HGNC Symbol;Acc:HGNC:8507]
ENSG00000180210	-4.10161	0.889104	70.115	5.54365e-09	1.06336e-07	F2	protein_coding	coagulation factor II, thrombin [Source:HGNC Symbol;Acc:HGNC:3535]
ENSG00000248698	-3.61886	-1.00443	54.4729	5.58336e-09	1.06985e-07	LINC01085	transcribed_processed_pseudogene	long intergenic non-protein coding RNA 1085 [Source:HGNC Symbol;Acc:HGNC:27198]
ENSG00000198879	-1.51264	4.83113	71.1406	5.5869e-09	1.06985e-07	SFMBT2	protein_coding	Scm like with four mbt domains 2 [Source:HGNC Symbol;Acc:HGNC:20256]
ENSG00000120533	0.72909	5.30604	71.1217	5.6e-09	1.07146e-07	ENY2	protein_coding	ENY2 transcription and export complex 2 subunit [Source:HGNC Symbol;Acc:HGNC:24449]
ENSG00000132361	-1.34699	6.44099	71.0669	5.64225e-09	1.07864e-07	CLUH	protein_coding	clustered mitochondria homolog [Source:HGNC Symbol;Acc:HGNC:29094]
ENSG00000164047	-4.00189	-1.9201	54.7404	5.68467e-09	1.08584e-07	CAMP	protein_coding	cathelicidin antimicrobial peptide [Source:HGNC Symbol;Acc:HGNC:1472]
ENSG00000128849	1.57377	7.26958	70.9873	5.70436e-09	1.08837e-07	CGNL1	protein_coding	cingulin like 1 [Source:HGNC Symbol;Acc:HGNC:25931]
ENSG00000137747	-5.18742	3.70883	73.9633	5.70742e-09	1.08837e-07	TMPRSS13	protein_coding	transmembrane serine protease 13 [Source:HGNC Symbol;Acc:HGNC:29808]
ENSG00000167513	2.44083	3.76112	71.1907	5.71739e-09	1.08936e-07	CDT1	protein_coding	chromatin licensing and DNA replication factor 1 [Source:HGNC Symbol;Acc:HGNC:24576]
ENSG00000010278	-1.50961	7.55577	70.9572	5.72805e-09	1.09048e-07	CD9	protein_coding	CD9 molecule [Source:HGNC Symbol;Acc:HGNC:1709]
ENSG00000052344	-1.61624	6.34517	70.9745	5.7776e-09	1.099e-07	PRSS8	protein_coding	serine protease 8 [Source:HGNC Symbol;Acc:HGNC:9491]
ENSG00000071127	-0.895993	8.53747	70.878	5.79083e-09	1.1006e-07	WDR1	protein_coding	WD repeat domain 1 [Source:HGNC Symbol;Acc:HGNC:12754]
ENSG00000253330	-2.54096	-0.644013	58.622	5.82351e-09	1.10573e-07		processed_pseudogene	NSFL1 (p97) cofactor (p47) (NSFL1C) pseudogene
ENSG00000188352	0.856043	6.31402	70.8293	5.82983e-09	1.10573e-07	FOCAD	protein_coding	focadhesin [Source:HGNC Symbol;Acc:HGNC:23377]
ENSG00000149577	-1.1386	6.01211	70.8262	5.83237e-09	1.10573e-07	SIDT2	protein_coding	SID1 transmembrane family member 2 [Source:HGNC Symbol;Acc:HGNC:24272]
ENSG00000072422	1.41735	6.05784	70.7059	5.92995e-09	1.12329e-07	RHOBTB1	protein_coding	Rho related BTB domain containing 1 [Source:HGNC Symbol;Acc:HGNC:18738]
ENSG00000145536	3.89429	5.59158	72.5517	5.94605e-09	1.12541e-07	ADAMTS16	protein_coding	ADAM metallopeptidase with thrombospondin type 1 motif 16 [Source:HGNC Symbol;Acc:HGNC:17108]
ENSG00000115084	-0.913974	7.59826	70.64	5.98405e-09	1.13166e-07	SLC35F5	protein_coding	solute carrier family 35 member F5 [Source:HGNC Symbol;Acc:HGNC:23617]
ENSG00000215483	-2.72329	2.07121	70.946	5.99199e-09	1.13223e-07	LINC00598	lncRNA	long intergenic non-protein coding RNA 598 [Source:HGNC Symbol;Acc:HGNC:42770]
ENSG00000185130	2.57268	5.37252	71.2945	6.05008e-09	1.14226e-07	H2BC13	protein_coding	H2B clustered histone 13 [Source:HGNC Symbol;Acc:HGNC:4748]
ENSG00000227051	1.1037	7.00532	70.5323	6.07376e-09	1.14578e-07	C14orf132	protein_coding	chromosome 14 open reading frame 132 [Source:HGNC Symbol;Acc:HGNC:20346]
ENSG00000198743	2.10061	8.29231	70.8346	6.09238e-09	1.14835e-07	SLC5A3	protein_coding	solute carrier family 5 member 3 [Source:HGNC Symbol;Acc:HGNC:11038]
ENSG00000128604	-1.6802	2.34935	70.5125	6.13746e-09	1.15589e-07	IRF5	protein_coding	interferon regulatory factor 5 [Source:HGNC Symbol;Acc:HGNC:6120]
ENSG00000166526	0.791736	5.73483	70.4428	6.14949e-09	1.1572e-07	ZNF3	protein_coding	zinc finger protein 3 [Source:HGNC Symbol;Acc:HGNC:13089]
ENSG00000125753	-0.914365	6.55328	70.4208	6.16819e-09	1.15976e-07	VASP	protein_coding	vasodilator stimulated phosphoprotein [Source:HGNC Symbol;Acc:HGNC:12652]
ENSG00000163625	-0.789996	7.70348	70.4058	6.18101e-09	1.16122e-07	WDFY3	protein_coding	WD repeat and FYVE domain containing 3 [Source:HGNC Symbol;Acc:HGNC:20751]
ENSG00000123329	-1.77255	2.75673	70.4058	6.21251e-09	1.16617e-07	ARHGAP9	protein_coding	Rho GTPase activating protein 9 [Source:HGNC Symbol;Acc:HGNC:14130]
ENSG00000224051	-1.44748	4.81444	70.314	6.26184e-09	1.17447e-07	CPTP	protein_coding	ceramide-1-phosphate transfer protein [Source:HGNC Symbol;Acc:HGNC:28116]
ENSG00000178996	0.936334	6.17281	70.2889	6.28197e-09	1.17728e-07	SNX18	protein_coding	sorting nexin 18 [Source:HGNC Symbol;Acc:HGNC:19245]
ENSG00000107960	-1.24643	3.49389	70.2582	6.31396e-09	1.1823e-07	STN1	protein_coding	STN1 subunit of CST complex [Source:HGNC Symbol;Acc:HGNC:26200]
ENSG00000104833	3.1547	-0.3651	67.0565	6.37247e-09	1.19228e-07	TUBB4A	protein_coding	tubulin beta 4A class IVa [Source:HGNC Symbol;Acc:HGNC:20774]
ENSG00000101349	5.4226	2.12477	68.15	6.38411e-09	1.19348e-07	PAK5	protein_coding	p21 (RAC1) activated kinase 5 [Source:HGNC Symbol;Acc:HGNC:15916]
ENSG00000100479	1.39078	2.80464	70.1666	6.40154e-09	1.19576e-07	POLE2	protein_coding	DNA polymerase epsilon 2, accessory subunit [Source:HGNC Symbol;Acc:HGNC:9178]
ENSG00000203999	1.72539	1.28884	70.2569	6.42151e-09	1.19761e-07	LINC01270	lncRNA	long intergenic non-protein coding RNA 1270 [Source:HGNC Symbol;Acc:HGNC:27658]
ENSG00000100221	-0.922175	6.40885	70.13	6.42194e-09	1.19761e-07	JOSD1	protein_coding	Josephin domain containing 1 [Source:HGNC Symbol;Acc:HGNC:28953]
ENSG00000259977	-2.89724	-0.731447	62.9229	6.43671e-09	1.19938e-07		lncRNA	novel transcript
ENSG00000163909	1.82321	6.00138	70.3191	6.4479e-09	1.20049e-07	HEYL	protein_coding	hes related family bHLH transcription factor with YRPW motif like [Source:HGNC Symbol;Acc:HGNC:4882]
ENSG00000127564	2.57222	2.7988	70.1244	6.45367e-09	1.20058e-07	PKMYT1	protein_coding	protein kinase, membrane associated tyrosine/threonine 1 [Source:HGNC Symbol;Acc:HGNC:29650]
ENSG00000117682	-0.796361	5.46957	70.0378	6.50487e-09	1.20912e-07	DHDDS	protein_coding	dehydrodolichyl diphosphate synthase subunit [Source:HGNC Symbol;Acc:HGNC:20603]
ENSG00000172244	1.58924	1.44657	70.1187	6.51145e-09	1.20936e-07	C5orf34	protein_coding	chromosome 5 open reading frame 34 [Source:HGNC Symbol;Acc:HGNC:24738]
ENSG00000186377	2.46473	1.37162	70.2647	6.53388e-09	1.21254e-07	CYP4X1	protein_coding	cytochrome P450 family 4 subfamily X member 1 [Source:HGNC Symbol;Acc:HGNC:20244]
ENSG00000108395	0.65341	5.63592	69.9215	6.61078e-09	1.22581e-07	TRIM37	protein_coding	tripartite motif containing 37 [Source:HGNC Symbol;Acc:HGNC:7523]
ENSG00000273045	1.44912	1.71589	69.9439	6.6474e-09	1.2316e-07	C2orf15	protein_coding	chromosome 2 open reading frame 15 [Source:HGNC Symbol;Acc:HGNC:28436]
ENSG00000125962	0.94858	3.77222	69.8513	6.67923e-09	1.2365e-07	ARMCX5	protein_coding	armadillo repeat containing X-linked 5 [Source:HGNC Symbol;Acc:HGNC:25772]
ENSG00000259424	2.57342	-0.726879	63.8677	6.69363e-09	1.23816e-07	IRAIN	lncRNA	IGF1R antisense imprinted non-protein coding RNA [Source:HGNC Symbol;Acc:HGNC:50365]
ENSG00000179958	-1.58675	5.54391	69.6884	6.82974e-09	1.26231e-07	DCTPP1	protein_coding	dCTP pyrophosphatase 1 [Source:HGNC Symbol;Acc:HGNC:28777]
ENSG00000279747	-3.09628	-0.875801	58.8954	6.86806e-09	1.26837e-07		TEC	TEC
ENSG00000153786	-0.882473	5.97549	69.6183	6.89607e-09	1.27251e-07	ZDHHC7	protein_coding	zinc finger DHHC-type palmitoyltransferase 7 [Source:HGNC Symbol;Acc:HGNC:18459]
ENSG00000116981	3.03258	-1.18621	58.7227	6.91868e-09	1.27565e-07	NT5C1A	protein_coding	5'-nucleotidase, cytosolic IA [Source:HGNC Symbol;Acc:HGNC:17819]
ENSG00000206113	2.30638	0.867255	69.9773	6.92786e-09	1.27576e-07	CFAP99	protein_coding	cilia and flagella associated protein 99 [Source:HGNC Symbol;Acc:HGNC:51180]
ENSG00000084234	-1.39685	9.43923	69.5827	6.93045e-09	1.27576e-07	APLP2	protein_coding	amyloid beta precursor like protein 2 [Source:HGNC Symbol;Acc:HGNC:598]
ENSG00000167895	-1.76017	2.8728	69.5869	6.9493e-09	1.27747e-07	TMC8	protein_coding	transmembrane channel like 8 [Source:HGNC Symbol;Acc:HGNC:20474]
ENSG00000170893	7.00826	6.27201	65.2767	6.95093e-09	1.27747e-07	TRH	protein_coding	thyrotropin releasing hormone [Source:HGNC Symbol;Acc:HGNC:12298]
ENSG00000160190	-1.18513	4.07435	69.5578	6.95779e-09	1.2777e-07	SLC37A1	protein_coding	solute carrier family 37 member 1 [Source:HGNC Symbol;Acc:HGNC:11024]
ENSG00000137310	1.89182	4.3614	69.5314	6.98266e-09	1.28124e-07	TCF19	protein_coding	transcription factor 19 [Source:HGNC Symbol;Acc:HGNC:11629]
ENSG00000196167	3.05911	4.26196	70.2101	7.02354e-09	1.28771e-07	COLCA1	lncRNA	colorectal cancer associated 1 [Source:HGNC Symbol;Acc:HGNC:33789]
ENSG00000174292	-1.58057	3.54822	69.4591	7.05814e-09	1.29231e-07	TNK1	protein_coding	tyrosine kinase non receptor 1 [Source:HGNC Symbol;Acc:HGNC:11940]
ENSG00000203879	-1.06676	6.56908	69.4502	7.05999e-09	1.29231e-07	GDI1	protein_coding	GDP dissociation inhibitor 1 [Source:HGNC Symbol;Acc:HGNC:4226]
ENSG00000121578	-1.09497	5.68501	69.4339	7.07625e-09	1.29425e-07	B4GALT4	protein_coding	beta-1,4-galactosyltransferase 4 [Source:HGNC Symbol;Acc:HGNC:927]
ENSG00000079616	1.04122	5.0532	69.4069	7.10327e-09	1.29815e-07	KIF22	protein_coding	kinesin family member 22 [Source:HGNC Symbol;Acc:HGNC:6391]
ENSG00000171843	1.07309	5.13944	69.3842	7.1259e-09	1.30125e-07	MLLT3	protein_coding	MLLT3 super elongation complex subunit [Source:HGNC Symbol;Acc:HGNC:7136]
ENSG00000119408	-1.29088	6.84296	69.3647	7.14493e-09	1.30368e-07	NEK6	protein_coding	NIMA related kinase 6 [Source:HGNC Symbol;Acc:HGNC:7749]
ENSG00000129116	1.44206	9.19073	69.355	7.15461e-09	1.3044e-07	PALLD	protein_coding	palladin, cytoskeletal associated protein [Source:HGNC Symbol;Acc:HGNC:17068]
ENSG00000248174	-2.59424	0.696218	68.9821	7.18379e-09	1.30868e-07	LINC02268	lncRNA	long intergenic non-protein coding RNA 2268 [Source:HGNC Symbol;Acc:HGNC:53183]
ENSG00000111412	-0.862274	6.29087	69.2976	7.21241e-09	1.31284e-07	SPRING1	protein_coding	SREBF pathway regulator in golgi 1 [Source:HGNC Symbol;Acc:HGNC:26128]
ENSG00000053702	1.83101	1.13088	69.4849	7.22895e-09	1.3148e-07	NRIP2	protein_coding	nuclear receptor interacting protein 2 [Source:HGNC Symbol;Acc:HGNC:23078]
ENSG00000061273	-1.43865	6.60404	69.2712	7.23904e-09	1.31559e-07	HDAC7	protein_coding	histone deacetylase 7 [Source:HGNC Symbol;Acc:HGNC:14067]
ENSG00000196878	-4.51183	6.87717	71.9953	7.25561e-09	1.31755e-07	LAMB3	protein_coding	laminin subunit beta 3 [Source:HGNC Symbol;Acc:HGNC:6490]
ENSG00000176153	-4.11678	0.622303	57.2472	7.28069e-09	1.32106e-07	GPX2	protein_coding	glutathione peroxidase 2 [Source:HGNC Symbol;Acc:HGNC:4554]
ENSG00000100385	-2.17917	6.11684	69.9228	7.29241e-09	1.32213e-07	IL2RB	protein_coding	interleukin 2 receptor subunit beta [Source:HGNC Symbol;Acc:HGNC:6009]
ENSG00000181026	1.50329	5.24119	69.1551	7.35845e-09	1.33291e-07	AEN	protein_coding	apoptosis enhancing nuclease [Source:HGNC Symbol;Acc:HGNC:25722]
ENSG00000078053	1.49447	3.04273	69.1599	7.36353e-09	1.33291e-07	AMPH	protein_coding	amphiphysin [Source:HGNC Symbol;Acc:HGNC:471]
ENSG00000158796	-0.683819	4.97776	69.1437	7.37049e-09	1.33311e-07	DEDD	protein_coding	death effector domain containing [Source:HGNC Symbol;Acc:HGNC:2755]
ENSG00000269416	2.64739	-0.0681645	68.99	7.38548e-09	1.33477e-07	LINC01224	lncRNA	long intergenic non-protein coding RNA 1224 [Source:HGNC Symbol;Acc:HGNC:49676]
ENSG00000164251	-1.79076	5.30822	69.3406	7.39579e-09	1.33557e-07	F2RL1	protein_coding	F2R like trypsin receptor 1 [Source:HGNC Symbol;Acc:HGNC:3538]
ENSG00000136982	1.42885	3.14944	69.0988	7.42573e-09	1.33992e-07	DSCC1	protein_coding	DNA replication and sister chromatid cohesion 1 [Source:HGNC Symbol;Acc:HGNC:24453]
ENSG00000235217	1.04045	4.26956	69.0537	7.46548e-09	1.34603e-07	TSPY26P	transcribed_processed_pseudogene	testis specific protein Y-linked 26, pseudogene [Source:HGNC Symbol;Acc:HGNC:16256]
ENSG00000118707	1.13633	5.2472	69.0133	7.50626e-09	1.35231e-07	TGIF2	protein_coding	TGFB induced factor homeobox 2 [Source:HGNC Symbol;Acc:HGNC:15764]
ENSG00000136891	0.73765	5.64793	69.0058	7.51376e-09	1.35259e-07	TEX10	protein_coding	testis expressed 10 [Source:HGNC Symbol;Acc:HGNC:25988]
ENSG00000050438	2.08617	2.00048	69.0507	7.53297e-09	1.35499e-07	SLC4A8	protein_coding	solute carrier family 4 member 8 [Source:HGNC Symbol;Acc:HGNC:11034]
ENSG00000158792	-1.82572	3.80544	68.9846	7.54418e-09	1.35593e-07	SPATA2L	protein_coding	spermatogenesis associated 2 like [Source:HGNC Symbol;Acc:HGNC:28393]
ENSG00000174804	1.24418	5.63645	68.9662	7.55569e-09	1.35693e-07	FZD4	protein_coding	frizzled class receptor 4 [Source:HGNC Symbol;Acc:HGNC:4042]
ENSG00000288579	4.28073	-0.571039	54.3969	7.66854e-09	1.37505e-07		processed_pseudogene	tigger transposable element derived 1 (TIGD1) pseudogene
ENSG00000175215	-1.11473	7.98616	68.8605	7.66882e-09	1.37505e-07	CTDSP2	protein_coding	CTD small phosphatase 2 [Source:HGNC Symbol;Acc:HGNC:17077]
ENSG00000104825	-1.33051	3.48651	68.8632	7.67466e-09	1.37505e-07	NFKBIB	protein_coding	NFKB inhibitor beta [Source:HGNC Symbol;Acc:HGNC:7798]
ENSG00000099958	2.1092	1.77818	68.935	7.70581e-09	1.37955e-07	DERL3	protein_coding	derlin 3 [Source:HGNC Symbol;Acc:HGNC:14236]
ENSG00000135324	3.76475	4.46336	70.3392	7.73531e-09	1.38375e-07	MRAP2	protein_coding	melanocortin 2 receptor accessory protein 2 [Source:HGNC Symbol;Acc:HGNC:21232]
ENSG00000171243	4.76062	1.59342	62.6805	7.75677e-09	1.3865e-07	SOSTDC1	protein_coding	sclerostin domain containing 1 [Source:HGNC Symbol;Acc:HGNC:21748]
ENSG00000151327	-1.25858	6.20159	68.7726	7.76427e-09	1.38676e-07	FAM177A1	protein_coding	family with sequence similarity 177 member A1 [Source:HGNC Symbol;Acc:HGNC:19829]
ENSG00000166224	-0.880922	7.26231	68.6764	7.87025e-09	1.40459e-07	SGPL1	protein_coding	sphingosine-1-phosphate lyase 1 [Source:HGNC Symbol;Acc:HGNC:10817]
ENSG00000162373	2.21261	1.53833	68.7353	7.96612e-09	1.42058e-07	BEND5	protein_coding	BEN domain containing 5 [Source:HGNC Symbol;Acc:HGNC:25668]
ENSG00000115239	0.736805	4.67002	68.551	8.01166e-09	1.42759e-07	ASB3	protein_coding	ankyrin repeat and SOCS box containing 3 [Source:HGNC Symbol;Acc:HGNC:16013]
ENSG00000180801	1.1252	4.80537	68.4944	8.07574e-09	1.43788e-07	ARSJ	protein_coding	arylsulfatase family member J [Source:HGNC Symbol;Acc:HGNC:26286]
ENSG00000136161	1.06185	4.84315	68.4311	8.14826e-09	1.44967e-07	RCBTB2	protein_coding	RCC1 and BTB domain containing protein 2 [Source:HGNC Symbol;Acc:HGNC:1914]
ENSG00000170776	-1.65196	8.79495	68.3594	8.23056e-09	1.46317e-07	AKAP13	protein_coding	A-kinase anchoring protein 13 [Source:HGNC Symbol;Acc:HGNC:371]
ENSG00000108669	-1.29435	5.31892	68.3411	8.25277e-09	1.46597e-07	CYTH1	protein_coding	cytohesin 1 [Source:HGNC Symbol;Acc:HGNC:9501]
ENSG00000115649	-1.25697	5.60237	68.3288	8.2666e-09	1.46712e-07	CNPPD1	protein_coding	cyclin Pas1/PHO80 domain containing 1 [Source:HGNC Symbol;Acc:HGNC:25220]
ENSG00000169891	1.40742	5.50934	68.3243	8.2721e-09	1.46712e-07	REPS2	protein_coding	RALBP1 associated Eps domain containing 2 [Source:HGNC Symbol;Acc:HGNC:9963]
ENSG00000110719	-1.20846	5.25416	68.3136	8.2851e-09	1.46829e-07	TCIRG1	protein_coding	T cell immune regulator 1, ATPase H+ transporting V0 subunit a3 [Source:HGNC Symbol;Acc:HGNC:11647]
ENSG00000100647	-1.116	5.89668	68.2977	8.30282e-09	1.47029e-07	SUSD6	protein_coding	sushi domain containing 6 [Source:HGNC Symbol;Acc:HGNC:19956]
ENSG00000141052	-4.01475	5.08958	70.9877	8.31182e-09	1.47074e-07	MYOCD	protein_coding	myocardin [Source:HGNC Symbol;Acc:HGNC:16067]
ENSG00000131389	-1.60593	7.32556	68.3171	8.32672e-09	1.47224e-07	SLC6A6	protein_coding	solute carrier family 6 member 6 [Source:HGNC Symbol;Acc:HGNC:11052]
ENSG00000165606	6.63835	3.07297	61.2497	8.3565e-09	1.47636e-07	DRGX	protein_coding	dorsal root ganglia homeobox [Source:HGNC Symbol;Acc:HGNC:21536]
ENSG00000117791	1.42813	2.99995	68.237	8.38662e-09	1.48053e-07	MTARC2	protein_coding	mitochondrial amidoxime reducing component 2 [Source:HGNC Symbol;Acc:HGNC:26064]
ENSG00000000460	1.22398	3.55694	68.2221	8.39848e-09	1.48148e-07	C1orf112	protein_coding	chromosome 1 open reading frame 112 [Source:HGNC Symbol;Acc:HGNC:25565]
ENSG00000105088	2.30761	3.8932	68.4161	8.40674e-09	1.48179e-07	OLFM2	protein_coding	olfactomedin 2 [Source:HGNC Symbol;Acc:HGNC:17189]
ENSG00000172830	-1.06803	5.01086	68.1446	8.48584e-09	1.4942e-07	SSH3	protein_coding	slingshot protein phosphatase 3 [Source:HGNC Symbol;Acc:HGNC:30581]
ENSG00000171105	-1.84246	7.19778	68.4702	8.49022e-09	1.4942e-07	INSR	protein_coding	insulin receptor [Source:HGNC Symbol;Acc:HGNC:6091]
ENSG00000268480	-2.95872	2.11899	68.4914	8.52025e-09	1.49833e-07	NFILZ	protein_coding	NFIL3 like basic leucine zipper [Source:HGNC Symbol;Acc:HGNC:52681]
ENSG00000225889	2.22268	-0.407719	67.8381	8.74613e-09	1.53687e-07		lncRNA	novel transcript, antisense to PELI1
ENSG00000233822	1.99457	5.18773	68.2305	8.75406e-09	1.53708e-07	H2BC15	protein_coding	H2B clustered histone 15 [Source:HGNC Symbol;Acc:HGNC:4749]
ENSG00000136826	-1.59466	5.22515	67.914	8.76832e-09	1.53824e-07	KLF4	protein_coding	KLF transcription factor 4 [Source:HGNC Symbol;Acc:HGNC:6348]
ENSG00000289307	-3.76713	-1.82152	52.4953	8.77414e-09	1.53824e-07		lncRNA	novel transcript
ENSG00000177674	-1.22897	5.09253	67.8818	8.80853e-09	1.54308e-07	AGTRAP	protein_coding	angiotensin II receptor associated protein [Source:HGNC Symbol;Acc:HGNC:13539]
ENSG00000116815	-1.48374	3.14916	67.8692	8.83813e-09	1.54708e-07	CD58	protein_coding	CD58 molecule [Source:HGNC Symbol;Acc:HGNC:1688]
ENSG00000105642	2.75311	2.36052	67.9224	8.8496e-09	1.54774e-07	KCNN1	protein_coding	potassium calcium-activated channel subfamily N member 1 [Source:HGNC Symbol;Acc:HGNC:6290]
ENSG00000058091	1.17126	5.2774	67.8397	8.86086e-09	1.54774e-07	CDK14	protein_coding	cyclin dependent kinase 14 [Source:HGNC Symbol;Acc:HGNC:8883]
ENSG00000162999	1.44668	3.2144	67.8465	8.86223e-09	1.54774e-07	DUSP19	protein_coding	dual specificity phosphatase 19 [Source:HGNC Symbol;Acc:HGNC:18894]
ENSG00000230417	3.49737	-0.342403	62.195	8.91614e-09	1.55596e-07	LINC00595	lncRNA	long intergenic non-protein coding RNA 595 [Source:HGNC Symbol;Acc:HGNC:31430]
ENSG00000234147	-2.59717	-1.53074	53.3554	8.93598e-09	1.55823e-07		lncRNA	novel transcript
ENSG00000271930	2.25548	1.9327	67.6839	9.16695e-09	1.59729e-07		lncRNA	novel transcript
ENSG00000173065	-1.04627	4.87468	67.5571	9.22588e-09	1.60551e-07	FAM222B	protein_coding	family with sequence similarity 222 member B [Source:HGNC Symbol;Acc:HGNC:25563]
ENSG00000144354	1.76964	6.37372	67.7477	9.23086e-09	1.60551e-07	CDCA7	protein_coding	cell division cycle associated 7 [Source:HGNC Symbol;Acc:HGNC:14628]
ENSG00000286522	2.77321	7.4782	68.4545	9.23526e-09	1.60551e-07	H3C2	protein_coding	H3 clustered histone 2 [Source:HGNC Symbol;Acc:HGNC:4776]
ENSG00000117868	-0.690538	7.06382	67.5067	9.29097e-09	1.61397e-07	ESYT2	protein_coding	extended synaptotagmin 2 [Source:HGNC Symbol;Acc:HGNC:22211]
ENSG00000090534	-2.39987	-0.349626	65.6437	9.30913e-09	1.6159e-07	THPO	protein_coding	thrombopoietin [Source:HGNC Symbol;Acc:HGNC:11795]
ENSG00000281005	-1.68722	1.01251	67.731	9.33455e-09	1.61908e-07	LINC00921	lncRNA	long intergenic non-protein coding RNA 921 [Source:HGNC Symbol;Acc:HGNC:26830]
ENSG00000187957	-5.50538	4.56266	70.3159	9.387e-09	1.62694e-07	DNER	protein_coding	delta/notch like EGF repeat containing [Source:HGNC Symbol;Acc:HGNC:24456]
ENSG00000125637	-1.36921	5.55283	67.3843	9.45525e-09	1.63752e-07	PSD4	protein_coding	pleckstrin and Sec7 domain containing 4 [Source:HGNC Symbol;Acc:HGNC:19096]
ENSG00000141736	-1.46188	7.48706	67.375	9.46757e-09	1.63841e-07	ERBB2	protein_coding	erb-b2 receptor tyrosine kinase 2 [Source:HGNC Symbol;Acc:HGNC:3430]
ENSG00000189159	-0.980214	6.21653	67.3359	9.52069e-09	1.64629e-07	JPT1	protein_coding	Jupiter microtubule associated homolog 1 [Source:HGNC Symbol;Acc:HGNC:14569]
ENSG00000101868	0.926563	5.31201	67.3309	9.52753e-09	1.64629e-07	POLA1	protein_coding	DNA polymerase alpha 1, catalytic subunit [Source:HGNC Symbol;Acc:HGNC:9173]
ENSG00000287059	4.26428	3.55526	68.5451	9.55045e-09	1.64901e-07		lncRNA	novel transcript
ENSG00000106025	-1.5911	5.45316	67.3125	9.6057e-09	1.65729e-07	TSPAN12	protein_coding	tetraspanin 12 [Source:HGNC Symbol;Acc:HGNC:21641]
ENSG00000225614	2.63158	4.88506	67.8892	9.69294e-09	1.67108e-07	ZNF469	protein_coding	zinc finger protein 469 [Source:HGNC Symbol;Acc:HGNC:23216]
ENSG00000183597	-1.03744	4.08286	67.1851	9.73318e-09	1.67675e-07	TANGO2	protein_coding	transport and golgi organization 2 homolog [Source:HGNC Symbol;Acc:HGNC:25439]
ENSG00000006756	-1.04199	7.61715	67.0641	9.89854e-09	1.70395e-07	ARSD	protein_coding	arylsulfatase D [Source:HGNC Symbol;Acc:HGNC:717]
ENSG00000144649	-1.38006	4.0588	66.9938	1.00036e-08	1.72074e-07	GASK1A	protein_coding	golgi associated kinase 1A [Source:HGNC Symbol;Acc:HGNC:24485]
ENSG00000148600	-2.25168	3.23288	66.9498	1.01372e-08	1.7424e-07	CDHR1	protein_coding	cadherin related family member 1 [Source:HGNC Symbol;Acc:HGNC:14550]
ENSG00000165816	2.58258	2.62664	66.9347	1.01651e-08	1.74588e-07	VWA2	protein_coding	von Willebrand factor A domain containing 2 [Source:HGNC Symbol;Acc:HGNC:24709]
ENSG00000130340	-1.37272	7.0889	66.8029	1.02772e-08	1.76381e-07	SNX9	protein_coding	sorting nexin 9 [Source:HGNC Symbol;Acc:HGNC:14973]
ENSG00000170385	-1.16332	7.79268	66.7912	1.02944e-08	1.76543e-07	SLC30A1	protein_coding	solute carrier family 30 member 1 [Source:HGNC Symbol;Acc:HGNC:11012]
ENSG00000100453	-3.08748	3.16735	67.5177	1.03273e-08	1.76975e-07	GZMB	protein_coding	granzyme B [Source:HGNC Symbol;Acc:HGNC:4709]
ENSG00000126107	-0.794414	5.56974	66.7295	1.03865e-08	1.77856e-07	HECTD3	protein_coding	HECT domain E3 ubiquitin protein ligase 3 [Source:HGNC Symbol;Acc:HGNC:26117]
ENSG00000179750	2.99015	2.71509	66.9231	1.03986e-08	1.77929e-07	APOBEC3B	protein_coding	apolipoprotein B mRNA editing enzyme catalytic subunit 3B [Source:HGNC Symbol;Acc:HGNC:17352]
ENSG00000129474	1.51472	4.04995	66.6775	1.04687e-08	1.78995e-07	AJUBA	protein_coding	ajuba LIM protein [Source:HGNC Symbol;Acc:HGNC:20250]
ENSG00000185920	2.42664	8.64491	67.2427	1.04905e-08	1.79233e-07	PTCH1	protein_coding	patched 1 [Source:HGNC Symbol;Acc:HGNC:9585]
ENSG00000132718	1.5161	5.65809	66.6437	1.05158e-08	1.79531e-07	SYT11	protein_coding	synaptotagmin 11 [Source:HGNC Symbol;Acc:HGNC:19239]
ENSG00000227268	1.63608	1.42212	66.7016	1.057e-08	1.80289e-07	KLLN	protein_coding	killin, p53 regulated DNA replication inhibitor [Source:HGNC Symbol;Acc:HGNC:37212]
ENSG00000272168	1.8817	4.65143	66.6768	1.05774e-08	1.80289e-07	CASC15	lncRNA	cancer susceptibility 15 [Source:HGNC Symbol;Acc:HGNC:28245]
ENSG00000261241	2.61138	2.16223	66.6995	1.05839e-08	1.80289e-07	LINC02128	lncRNA	long intergenic non-protein coding RNA 2128 [Source:HGNC Symbol;Acc:HGNC:52986]
ENSG00000140575	-0.923131	9.14352	66.5587	1.06451e-08	1.81197e-07	IQGAP1	protein_coding	IQ motif containing GTPase activating protein 1 [Source:HGNC Symbol;Acc:HGNC:6110]
ENSG00000159363	-1.57691	5.98444	66.6016	1.06898e-08	1.81822e-07	ATP13A2	protein_coding	ATPase cation transporting 13A2 [Source:HGNC Symbol;Acc:HGNC:30213]
ENSG00000089199	3.03235	-0.170397	64.2939	1.08411e-08	1.84258e-07	CHGB	protein_coding	chromogranin B [Source:HGNC Symbol;Acc:HGNC:1930]
ENSG00000231943	-3.22578	-0.944066	54.8652	1.09024e-08	1.85163e-07	PGM5P4-AS1	lncRNA	PGM5P4 antisense RNA 1 [Source:HGNC Symbol;Acc:HGNC:51195]
ENSG00000099804	-1.19766	5.19243	66.3214	1.10175e-08	1.86979e-07	CDC34	protein_coding	cell division cycle 34, ubiqiutin conjugating enzyme [Source:HGNC Symbol;Acc:HGNC:1734]
ENSG00000112183	1.73016	3.78527	66.2565	1.11284e-08	1.8872e-07	RBM24	protein_coding	RNA binding motif protein 24 [Source:HGNC Symbol;Acc:HGNC:21539]
ENSG00000115884	-1.8731	6.21289	66.7275	1.11772e-08	1.89275e-07	SDC1	protein_coding	syndecan 1 [Source:HGNC Symbol;Acc:HGNC:10658]
ENSG00000142197	-1.25368	5.05312	66.2214	1.11777e-08	1.89275e-07	DOP1B	protein_coding	DOP1 leucine zipper like protein B [Source:HGNC Symbol;Acc:HGNC:1291]
ENSG00000132840	1.67361	3.10978	66.2189	1.11969e-08	1.89459e-07	BHMT2	protein_coding	betaine--homocysteine S-methyltransferase 2 [Source:HGNC Symbol;Acc:HGNC:1048]
ENSG00000277749	2.56799	0.304352	66.5834	1.12395e-08	1.90038e-07		lncRNA	novel transcript, antisense to CCDC33
ENSG00000060709	-2.19928	2.49032	66.2085	1.12678e-08	1.90377e-07	RIMBP2	protein_coding	RIMS binding protein 2 [Source:HGNC Symbol;Acc:HGNC:30339]
ENSG00000177932	1.02738	4.8507	66.1542	1.12873e-08	1.90565e-07	ZNF354C	protein_coding	zinc finger protein 354C [Source:HGNC Symbol;Acc:HGNC:16736]
ENSG00000245293	2.89529	-1.69358	53.1432	1.13201e-08	1.90978e-07	CYP2U1-AS1	lncRNA	CYP2U1 and SGMS2 antisense RNA 1 [Source:HGNC Symbol;Acc:HGNC:54817]
ENSG00000171385	-2.96099	5.0287	67.6135	1.13536e-08	1.91401e-07	KCND3	protein_coding	potassium voltage-gated channel subfamily D member 3 [Source:HGNC Symbol;Acc:HGNC:6239]
ENSG00000175175	2.00578	1.33443	66.2429	1.13806e-08	1.91716e-07	PPM1E	protein_coding	protein phosphatase, Mg2+/Mn2+ dependent 1E [Source:HGNC Symbol;Acc:HGNC:19322]
ENSG00000108511	-1.48277	5.71144	66.0832	1.14034e-08	1.91957e-07	HOXB6	protein_coding	homeobox B6 [Source:HGNC Symbol;Acc:HGNC:5117]
ENSG00000141664	-0.978402	5.11299	66.0617	1.14394e-08	1.92325e-07	ZCCHC2	protein_coding	zinc finger CCHC-type containing 2 [Source:HGNC Symbol;Acc:HGNC:22916]
ENSG00000198171	-1.17033	5.84995	66.0599	1.14421e-08	1.92325e-07	DDRGK1	protein_coding	DDRGK domain containing 1 [Source:HGNC Symbol;Acc:HGNC:16110]
ENSG00000138796	1.24744	6.16958	65.9768	1.15805e-08	1.94508e-07	HADH	protein_coding	hydroxyacyl-CoA dehydrogenase [Source:HGNC Symbol;Acc:HGNC:4799]
ENSG00000267041	1.00372	3.57641	65.9701	1.15994e-08	1.94683e-07	ZNF850	protein_coding	zinc finger protein 850 [Source:HGNC Symbol;Acc:HGNC:27994]
ENSG00000170959	1.84721	2.05425	66.0022	1.16152e-08	1.94779e-07	DCDC1	protein_coding	doublecortin domain containing 1 [Source:HGNC Symbol;Acc:HGNC:20625]
ENSG00000163527	0.968326	8.66239	65.952	1.16223e-08	1.94779e-07	STT3B	protein_coding	STT3 oligosaccharyltransferase complex catalytic subunit B [Source:HGNC Symbol;Acc:HGNC:30611]
ENSG00000164484	1.86645	6.7388	66.2094	1.16781e-08	1.95485e-07	TMEM200A	protein_coding	transmembrane protein 200A [Source:HGNC Symbol;Acc:HGNC:21075]
ENSG00000175793	-2.85306	5.53746	67.4104	1.16815e-08	1.95485e-07	SFN	protein_coding	stratifin [Source:HGNC Symbol;Acc:HGNC:10773]
ENSG00000136816	-0.678665	4.47819	65.8918	1.1727e-08	1.96103e-07	TOR1B	protein_coding	torsin family 1 member B [Source:HGNC Symbol;Acc:HGNC:11995]
ENSG00000040275	1.3733	3.9937	65.8821	1.17456e-08	1.9627e-07	SPDL1	protein_coding	spindle apparatus coiled-coil protein 1 [Source:HGNC Symbol;Acc:HGNC:26010]
ENSG00000267259	-3.06349	0.215327	63.7147	1.18773e-08	1.98326e-07	ERVE-1	lncRNA	endogenous retrovirus group E member 1 [Source:HGNC Symbol;Acc:HGNC:14602]
ENSG00000101213	-3.34227	-1.09541	54.1197	1.19427e-08	1.99271e-07	PTK6	protein_coding	protein tyrosine kinase 6 [Source:HGNC Symbol;Acc:HGNC:9617]
ENSG00000183971	-2.13386	3.41586	65.742	1.20809e-08	2.0143e-07	NPW	protein_coding	neuropeptide W [Source:HGNC Symbol;Acc:HGNC:30509]
ENSG00000174028	-2.39364	1.46291	65.9056	1.21199e-08	2.01915e-07	FAM3C2P	processed_pseudogene	family with sequence similarity 3 member C2, pseudogene [Source:HGNC Symbol;Acc:HGNC:34501]
ENSG00000156689	3.01915	0.671906	65.8206	1.21276e-08	2.01915e-07	GLYATL2	protein_coding	glycine-N-acyltransferase like 2 [Source:HGNC Symbol;Acc:HGNC:24178]
ENSG00000167996	-1.54194	10.0759	65.5783	1.22716e-08	2.04163e-07	FTH1	protein_coding	ferritin heavy chain 1 [Source:HGNC Symbol;Acc:HGNC:3976]
ENSG00000137821	1.16307	3.96968	65.5069	1.24052e-08	2.06235e-07	LRRC49	protein_coding	leucine rich repeat containing 49 [Source:HGNC Symbol;Acc:HGNC:25965]
ENSG00000231210	-3.49428	-1.02143	55.8825	1.24189e-08	2.06313e-07	COMETT	lncRNA	cytosolic oncogenic antisense to MET transcript [Source:HGNC Symbol;Acc:HGNC:51196]
ENSG00000265206	-2.58801	-0.414268	61.0412	1.24449e-08	2.06456e-07	MIR142HG	lncRNA	MIR142 host genes [Source:HGNC Symbol;Acc:HGNC:55980]
ENSG00000109101	-4.51227	-2.24045	63.5817	1.24456e-08	2.06456e-07	FOXN1	protein_coding	forkhead box N1 [Source:HGNC Symbol;Acc:HGNC:12765]
ENSG00000273703	2.52453	5.23501	66.0365	1.26157e-08	2.0906e-07	H2BC14	protein_coding	H2B clustered histone 14 [Source:HGNC Symbol;Acc:HGNC:4750]
ENSG00000164736	1.62089	7.47524	65.3861	1.26209e-08	2.0906e-07	SOX17	protein_coding	SRY-box transcription factor 17 [Source:HGNC Symbol;Acc:HGNC:18122]
ENSG00000058335	3.26746	2.52289	65.8026	1.26552e-08	2.09476e-07	RASGRF1	protein_coding	Ras protein specific guanine nucleotide releasing factor 1 [Source:HGNC Symbol;Acc:HGNC:9875]
ENSG00000196628	1.35749	8.18713	65.3288	1.27271e-08	2.10513e-07	TCF4	protein_coding	transcription factor 4 [Source:HGNC Symbol;Acc:HGNC:11634]
ENSG00000156787	1.11631	4.12886	65.2952	1.27939e-08	2.11466e-07	TBC1D31	protein_coding	TBC1 domain family member 31 [Source:HGNC Symbol;Acc:HGNC:30888]
ENSG00000101255	-2.59762	3.6044	65.7276	1.29441e-08	2.13793e-07	TRIB3	protein_coding	tribbles pseudokinase 3 [Source:HGNC Symbol;Acc:HGNC:16228]
ENSG00000114805	1.59647	5.05326	65.1875	1.29951e-08	2.14481e-07	PLCH1	protein_coding	phospholipase C eta 1 [Source:HGNC Symbol;Acc:HGNC:29185]
ENSG00000075223	2.21233	7.14089	65.7117	1.30631e-08	2.15441e-07	SEMA3C	protein_coding	semaphorin 3C [Source:HGNC Symbol;Acc:HGNC:10725]
ENSG00000164941	0.710043	5.71154	65.1461	1.30722e-08	2.15441e-07	INTS8	protein_coding	integrator complex subunit 8 [Source:HGNC Symbol;Acc:HGNC:26048]
ENSG00000146263	1.37728	4.62462	65.131	1.31032e-08	2.15797e-07	MMS22L	protein_coding	MMS22 like, DNA repair protein [Source:HGNC Symbol;Acc:HGNC:21475]
ENSG00000123159	-1.18133	6.51401	65.1032	1.31546e-08	2.16486e-07	GIPC1	protein_coding	GIPC PDZ domain containing family member 1 [Source:HGNC Symbol;Acc:HGNC:1226]
ENSG00000229588	4.64654	-0.227524	52.9306	1.32076e-08	2.17203e-07		lncRNA	novel transcript
ENSG00000287175	-5.51405	-1.8959	90.7651	1.32268e-08	2.17361e-07		lncRNA	novel transcript
ENSG00000116793	0.859951	4.98366	65.0567	1.32454e-08	2.1751e-07	PHTF1	protein_coding	putative homeodomain transcription factor 1 [Source:HGNC Symbol;Acc:HGNC:8939]
ENSG00000176273	1.12542	3.02788	65.0533	1.32663e-08	2.17697e-07	SLC35G1	protein_coding	solute carrier family 35 member G1 [Source:HGNC Symbol;Acc:HGNC:26607]
ENSG00000117425	3.39821	3.28605	65.6345	1.32904e-08	2.17935e-07	PTCH2	protein_coding	patched 2 [Source:HGNC Symbol;Acc:HGNC:9586]
ENSG00000188735	1.61086	6.08169	65.0113	1.33348e-08	2.18416e-07	TMEM120B	protein_coding	transmembrane protein 120B [Source:HGNC Symbol;Acc:HGNC:32008]
ENSG00000109118	-0.892615	5.98349	65.0084	1.33388e-08	2.18416e-07	PHF12	protein_coding	PHD finger protein 12 [Source:HGNC Symbol;Acc:HGNC:20816]
ENSG00000152455	1.04884	4.78036	64.9607	1.34336e-08	2.19668e-07	SUV39H2	protein_coding	SUV39H2 histone lysine methyltransferase [Source:HGNC Symbol;Acc:HGNC:17287]
ENSG00000198417	-4.11401	6.80237	67.4179	1.34416e-08	2.19668e-07	MT1F	protein_coding	metallothionein 1F [Source:HGNC Symbol;Acc:HGNC:7398]
ENSG00000156876	1.26548	3.57769	64.9596	1.34441e-08	2.19668e-07	SASS6	protein_coding	SAS-6 centriolar assembly protein [Source:HGNC Symbol;Acc:HGNC:25403]
ENSG00000131446	-1.00451	7.4934	64.9477	1.34581e-08	2.19739e-07	MGAT1	protein_coding	alpha-1,3-mannosyl-glycoprotein 2-beta-N-acetylglucosaminyltransferase [Source:HGNC Symbol;Acc:HGNC:7044]
ENSG00000156802	1.30441	5.85262	64.935	1.34833e-08	2.19993e-07	ATAD2	protein_coding	ATPase family AAA domain containing 2 [Source:HGNC Symbol;Acc:HGNC:30123]
ENSG00000158201	-0.924856	3.6919	64.9244	1.35121e-08	2.20302e-07	ABHD3	protein_coding	abhydrolase domain containing 3, phospholipase [Source:HGNC Symbol;Acc:HGNC:18718]
ENSG00000070476	-0.717933	4.79528	64.9164	1.35216e-08	2.20302e-07	ZXDC	protein_coding	ZXD family zinc finger C [Source:HGNC Symbol;Acc:HGNC:28160]
ENSG00000150630	-0.916347	3.66419	64.8332	1.36949e-08	2.22968e-07	VEGFC	protein_coding	vascular endothelial growth factor C [Source:HGNC Symbol;Acc:HGNC:12682]
ENSG00000143437	-0.731781	6.80924	64.8185	1.3716e-08	2.23151e-07	ARNT	protein_coding	aryl hydrocarbon receptor nuclear translocator [Source:HGNC Symbol;Acc:HGNC:700]
ENSG00000120549	-1.58048	7.03995	64.8963	1.37303e-08	2.23224e-07	KIAA1217	protein_coding	KIAA1217 [Source:HGNC Symbol;Acc:HGNC:25428]
ENSG00000177426	-0.92372	6.34123	64.8036	1.37461e-08	2.23323e-07	TGIF1	protein_coding	TGFB induced factor homeobox 1 [Source:HGNC Symbol;Acc:HGNC:11776]
ENSG00000182504	0.946081	5.19425	64.7699	1.38149e-08	2.24281e-07	CEP97	protein_coding	centrosomal protein 97 [Source:HGNC Symbol;Acc:HGNC:26244]
ENSG00000140015	-3.77251	0.190836	56.2089	1.38282e-08	2.24337e-07	KCNH5	protein_coding	potassium voltage-gated channel subfamily H member 5 [Source:HGNC Symbol;Acc:HGNC:6254]
ENSG00000245330	-2.68726	-0.942807	56.8166	1.38806e-08	2.25028e-07	DEPTOR-AS1	lncRNA	DEPTOR antisense RNA 1 [Source:HGNC Symbol;Acc:HGNC:55602]
ENSG00000198331	1.1495	3.14912	64.7169	1.39365e-08	2.25774e-07	HYLS1	protein_coding	HYLS1 centriolar and ciliogenesis associated [Source:HGNC Symbol;Acc:HGNC:26558]
ENSG00000145819	1.5354	6.21524	64.7052	1.39466e-08	2.25777e-07	ARHGAP26	protein_coding	Rho GTPase activating protein 26 [Source:HGNC Symbol;Acc:HGNC:17073]
ENSG00000080371	-1.09785	7.27966	64.6928	1.39721e-08	2.26029e-07	RAB21	protein_coding	RAB21, member RAS oncogene family [Source:HGNC Symbol;Acc:HGNC:18263]
ENSG00000128408	2.04507	2.09092	64.6436	1.4159e-08	2.28891e-07	RIBC2	protein_coding	RIB43A domain with coiled-coils 2 [Source:HGNC Symbol;Acc:HGNC:13241]
ENSG00000111224	1.06754	4.94379	64.5764	1.4215e-08	2.29633e-07	PARP11	protein_coding	poly(ADP-ribose) polymerase family member 11 [Source:HGNC Symbol;Acc:HGNC:1186]
ENSG00000145198	3.75182	1.03736	64.1095	1.42452e-08	2.29958e-07	VWA5B2	protein_coding	von Willebrand factor A domain containing 5B2 [Source:HGNC Symbol;Acc:HGNC:25144]
ENSG00000161082	2.6668	-0.973053	57.4558	1.4277e-08	2.30308e-07	CELF5	protein_coding	CUGBP Elav-like family member 5 [Source:HGNC Symbol;Acc:HGNC:14058]
ENSG00000224389	-3.00026	3.68095	65.201	1.43183e-08	2.30764e-07	C4B	protein_coding	complement C4B (Chido blood group) [Source:HGNC Symbol;Acc:HGNC:1324]
ENSG00000167748	3.0045	2.21132	64.7351	1.43254e-08	2.30764e-07	KLK1	protein_coding	kallikrein 1 [Source:HGNC Symbol;Acc:HGNC:6357]
ENSG00000289331	-2.70298	-1.8534	48.4529	1.44341e-08	2.32351e-07		lncRNA	novel transcript, antisense to BCL6-AS1
ENSG00000112658	-1.06727	5.582	64.4516	1.44784e-08	2.329e-07	SRF	protein_coding	serum response factor [Source:HGNC Symbol;Acc:HGNC:11291]
ENSG00000145808	2.30833	5.38954	64.9806	1.45265e-08	2.3342e-07	ADAMTS19	protein_coding	ADAM metallopeptidase with thrombospondin type 1 motif 19 [Source:HGNC Symbol;Acc:HGNC:17111]
ENSG00000173039	-0.85748	6.64803	64.4268	1.45312e-08	2.3342e-07	RELA	protein_coding	RELA proto-oncogene, NF-kB subunit [Source:HGNC Symbol;Acc:HGNC:9955]
ENSG00000153551	-1.6252	5.38871	64.5618	1.45462e-08	2.33495e-07	CMTM7	protein_coding	CKLF like MARVEL transmembrane domain containing 7 [Source:HGNC Symbol;Acc:HGNC:19178]
ENSG00000149256	2.54714	4.74354	64.9976	1.4627e-08	2.34478e-07	TENM4	protein_coding	teneurin transmembrane protein 4 [Source:HGNC Symbol;Acc:HGNC:29945]
ENSG00000135002	-1.05419	5.78765	64.3819	1.46279e-08	2.34478e-07	RFK	protein_coding	riboflavin kinase [Source:HGNC Symbol;Acc:HGNC:30324]
ENSG00000179431	2.27706	5.08863	64.8781	1.47468e-08	2.36217e-07	FJX1	protein_coding	four-jointed box kinase 1 [Source:HGNC Symbol;Acc:HGNC:17166]
ENSG00000107159	5.43134	-0.460109	52.6893	1.47778e-08	2.36464e-07	CA9	protein_coding	carbonic anhydrase 9 [Source:HGNC Symbol;Acc:HGNC:1383]
ENSG00000100100	-2.24666	5.19339	64.9367	1.4793e-08	2.36464e-07	PIK3IP1	protein_coding	phosphoinositide-3-kinase interacting protein 1 [Source:HGNC Symbol;Acc:HGNC:24942]
ENSG00000123104	1.17125	7.21879	64.3058	1.47933e-08	2.36464e-07	ITPR2	protein_coding	inositol 1,4,5-trisphosphate receptor type 2 [Source:HGNC Symbol;Acc:HGNC:6181]
ENSG00000088836	-1.99054	2.14691	64.3096	1.49026e-08	2.38046e-07	SLC4A11	protein_coding	solute carrier family 4 member 11 [Source:HGNC Symbol;Acc:HGNC:16438]
ENSG00000125746	-1.37587	4.314	64.1137	1.52263e-08	2.43046e-07	EML2	protein_coding	EMAP like 2 [Source:HGNC Symbol;Acc:HGNC:18035]
ENSG00000130032	2.20956	1.58632	64.314	1.52992e-08	2.44039e-07	PRRG3	protein_coding	proline rich and Gla domain 3 [Source:HGNC Symbol;Acc:HGNC:30798]
ENSG00000248329	4.55746	-0.829026	53.0972	1.5333e-08	2.44407e-07	APELA	protein_coding	apelin receptor early endogenous ligand [Source:HGNC Symbol;Acc:HGNC:48925]
ENSG00000129993	2.03118	2.51543	64.0602	1.54034e-08	2.45359e-07	CBFA2T3	protein_coding	CBFA2/RUNX1 partner transcriptional co-repressor 3 [Source:HGNC Symbol;Acc:HGNC:1537]
ENSG00000165591	-1.29452	3.07234	64.0326	1.54268e-08	2.4556e-07	FAAH2	protein_coding	fatty acid amide hydrolase 2 [Source:HGNC Symbol;Acc:HGNC:26440]
ENSG00000196440	1.75611	4.51188	64.018	1.54425e-08	2.45638e-07	ARMCX4	protein_coding	armadillo repeat containing X-linked 4 [Source:HGNC Symbol;Acc:HGNC:28615]
ENSG00000128254	1.95757	-0.572404	64.3075	1.54941e-08	2.46287e-07	YWHAH-AS1	lncRNA	YWHAH antisense RNA 1 [Source:HGNC Symbol;Acc:HGNC:23051]
ENSG00000165752	-1.16804	3.02682	63.996	1.5512e-08	2.46326e-07	STK32C	protein_coding	serine/threonine kinase 32C [Source:HGNC Symbol;Acc:HGNC:21332]
ENSG00000188133	5.13586	4.19137	66.127	1.55181e-08	2.46326e-07	TMEM215	protein_coding	transmembrane protein 215 [Source:HGNC Symbol;Acc:HGNC:33816]
ENSG00000005001	-2.29072	1.38787	64.2252	1.56053e-08	2.47537e-07	PRSS22	protein_coding	serine protease 22 [Source:HGNC Symbol;Acc:HGNC:14368]
ENSG00000107968	-1.6551	3.87751	63.9302	1.56508e-08	2.48085e-07	MAP3K8	protein_coding	mitogen-activated protein kinase kinase kinase 8 [Source:HGNC Symbol;Acc:HGNC:6860]
ENSG00000141448	-2.63481	1.9905	64.0897	1.56616e-08	2.48085e-07	GATA6	protein_coding	GATA binding protein 6 [Source:HGNC Symbol;Acc:HGNC:4174]
ENSG00000259768	1.33373	2.75013	63.9072	1.57208e-08	2.48851e-07	ZFHX3-AS1	lncRNA	ZFHX3 antisense RNA 1 [Source:HGNC Symbol;Acc:HGNC:56033]
ENSG00000100330	-0.629527	6.59313	63.8585	1.58078e-08	2.50055e-07	MTMR3	protein_coding	myotubularin related protein 3 [Source:HGNC Symbol;Acc:HGNC:7451]
ENSG00000006576	1.19997	5.68758	63.8037	1.59372e-08	2.51928e-07	PHTF2	protein_coding	putative homeodomain transcription factor 2 [Source:HGNC Symbol;Acc:HGNC:13411]
ENSG00000130558	3.83437	6.52932	65.7364	1.61234e-08	2.54557e-07	OLFM1	protein_coding	olfactomedin 1 [Source:HGNC Symbol;Acc:HGNC:17187]
ENSG00000073711	1.07156	5.91688	63.7246	1.61259e-08	2.54557e-07	PPP2R3A	protein_coding	protein phosphatase 2 regulatory subunit B''alpha [Source:HGNC Symbol;Acc:HGNC:9307]
ENSG00000106351	-1.28384	4.01815	63.6894	1.62191e-08	2.55852e-07	AGFG2	protein_coding	ArfGAP with FG repeats 2 [Source:HGNC Symbol;Acc:HGNC:5177]
ENSG00000234678	-1.67181	1.17871	63.8221	1.62973e-08	2.56908e-07	ELF3-AS1	lncRNA	ELF3 antisense RNA 1 [Source:HGNC Symbol;Acc:HGNC:40211]
ENSG00000128923	-1.05585	6.45076	63.5747	1.64901e-08	2.59767e-07	MINDY2	protein_coding	MINDY lysine 48 deubiquitinase 2 [Source:HGNC Symbol;Acc:HGNC:26954]
ENSG00000133026	1.17886	7.56776	63.5524	1.65451e-08	2.60455e-07	MYH10	protein_coding	myosin heavy chain 10 [Source:HGNC Symbol;Acc:HGNC:7568]
ENSG00000177519	-4.18199	3.39098	65.0821	1.66375e-08	2.61728e-07	RPRM	protein_coding	reprimo, TP53 dependent G2 arrest mediator homolog [Source:HGNC Symbol;Acc:HGNC:24201]
ENSG00000173812	-0.942623	8.73459	63.4829	1.67174e-08	2.62804e-07	EIF1	protein_coding	eukaryotic translation initiation factor 1 [Source:HGNC Symbol;Acc:HGNC:3249]
ENSG00000162889	-0.822499	6.84142	63.4723	1.67441e-08	2.63043e-07	MAPKAPK2	protein_coding	MAPK activated protein kinase 2 [Source:HGNC Symbol;Acc:HGNC:6887]
ENSG00000086300	-2.7671	4.49759	64.3375	1.68612e-08	2.64699e-07	SNX10	protein_coding	sorting nexin 10 [Source:HGNC Symbol;Acc:HGNC:14974]
ENSG00000084444	2.78532	4.8765	64.1278	1.69485e-08	2.65738e-07	FAM234B	protein_coding	family with sequence similarity 234 member B [Source:HGNC Symbol;Acc:HGNC:29288]
ENSG00000129465	-1.44828	2.08418	63.4314	1.69506e-08	2.65738e-07	RIPK3	protein_coding	receptor interacting serine/threonine kinase 3 [Source:HGNC Symbol;Acc:HGNC:10021]
ENSG00000049860	0.801159	6.76575	63.3429	1.70709e-08	2.6744e-07	HEXB	protein_coding	hexosaminidase subunit beta [Source:HGNC Symbol;Acc:HGNC:4879]
ENSG00000185567	-3.41481	6.20991	65.3767	1.71586e-08	2.6863e-07	AHNAK2	protein_coding	AHNAK nucleoprotein 2 [Source:HGNC Symbol;Acc:HGNC:20125]
ENSG00000117394	-1.29212	6.94992	63.2748	1.72457e-08	2.69808e-07	SLC2A1	protein_coding	solute carrier family 2 member 1 [Source:HGNC Symbol;Acc:HGNC:11005]
ENSG00000196581	2.78971	2.89657	63.4329	1.72873e-08	2.7016e-07	AJAP1	protein_coding	adherens junctions associated protein 1 [Source:HGNC Symbol;Acc:HGNC:30801]
ENSG00000177054	-0.927003	4.81548	63.2577	1.72918e-08	2.7016e-07	ZDHHC13	protein_coding	zinc finger DHHC-type palmitoyltransferase 13 [Source:HGNC Symbol;Acc:HGNC:18413]
ENSG00000284946	2.6842	0.121053	63.0419	1.73939e-08	2.71568e-07		protein_coding	novel protein
ENSG00000158158	-1.01929	4.7977	63.1806	1.74931e-08	2.72931e-07	CNNM4	protein_coding	cyclin and CBS domain divalent metal cation transport mediator 4 [Source:HGNC Symbol;Acc:HGNC:105]
ENSG00000136856	-1.74396	5.74458	63.3886	1.76815e-08	2.75681e-07	SLC2A8	protein_coding	solute carrier family 2 member 8 [Source:HGNC Symbol;Acc:HGNC:13812]
ENSG00000151834	-4.49873	4.62885	65.4888	1.77114e-08	2.75896e-07	GABRA2	protein_coding	gamma-aminobutyric acid type A receptor subunit alpha2 [Source:HGNC Symbol;Acc:HGNC:4076]
ENSG00000119686	-1.72971	2.37368	63.1364	1.77194e-08	2.75896e-07	FLVCR2	protein_coding	FLVCR heme transporter 2 [Source:HGNC Symbol;Acc:HGNC:20105]
ENSG00000109787	-0.916165	6.91912	63.0824	1.775e-08	2.76184e-07	KLF3	protein_coding	KLF transcription factor 3 [Source:HGNC Symbol;Acc:HGNC:16516]
ENSG00000184357	2.65214	8.05684	63.7071	1.77764e-08	2.7623e-07	H1-5	protein_coding	H1.5 linker histone, cluster member [Source:HGNC Symbol;Acc:HGNC:4719]
ENSG00000198075	1.64991	4.35285	63.0742	1.77772e-08	2.7623e-07	SULT1C4	protein_coding	sulfotransferase family 1C member 4 [Source:HGNC Symbol;Acc:HGNC:11457]
ENSG00000183726	-0.894927	7.15508	63.0355	1.78752e-08	2.77564e-07	TMEM50A	protein_coding	transmembrane protein 50A [Source:HGNC Symbol;Acc:HGNC:30590]
ENSG00000275713	2.21236	6.32331	63.5462	1.79296e-08	2.7822e-07	H2BC9	protein_coding	H2B clustered histone 9 [Source:HGNC Symbol;Acc:HGNC:4755]
ENSG00000179242	5.2806	1.76071	56.4616	1.80923e-08	2.80553e-07	CDH4	protein_coding	cadherin 4 [Source:HGNC Symbol;Acc:HGNC:1763]
ENSG00000151743	0.924649	3.70392	62.9147	1.82119e-08	2.82082e-07	AMN1	protein_coding	antagonist of mitotic exit network 1 homolog [Source:HGNC Symbol;Acc:HGNC:27281]
ENSG00000085733	-1.04481	7.91463	62.9099	1.82156e-08	2.82082e-07	CTTN	protein_coding	cortactin [Source:HGNC Symbol;Acc:HGNC:3338]
ENSG00000108947	1.43044	4.44626	62.8486	1.83884e-08	2.84566e-07	EFNB3	protein_coding	ephrin B3 [Source:HGNC Symbol;Acc:HGNC:3228]
ENSG00000287338	-3.92924	-1.56086	44.4135	1.846e-08	2.85479e-07		lncRNA	novel transcript
ENSG00000226652	-5.32575	-2.07368	57.8774	1.84768e-08	2.85545e-07	PSMD10P2	transcribed_processed_pseudogene	proteasome 26S subunit, non-ATPase, 10 pseudogene 2 [Source:HGNC Symbol;Acc:HGNC:30151]
ENSG00000092621	2.61893	4.65884	63.4072	1.85204e-08	2.85961e-07	PHGDH	protein_coding	phosphoglycerate dehydrogenase [Source:HGNC Symbol;Acc:HGNC:8923]
ENSG00000131019	1.86169	2.5111	62.8162	1.85287e-08	2.85961e-07	ULBP3	protein_coding	UL16 binding protein 3 [Source:HGNC Symbol;Acc:HGNC:14895]
ENSG00000168818	1.23784	8.10665	62.708	1.87772e-08	2.89601e-07	STX18	protein_coding	syntaxin 18 [Source:HGNC Symbol;Acc:HGNC:15942]
ENSG00000167470	-1.2898	6.92466	62.6942	1.88165e-08	2.90011e-07	MIDN	protein_coding	midnolin [Source:HGNC Symbol;Acc:HGNC:16298]
ENSG00000088179	0.940034	6.47209	62.6879	1.88343e-08	2.90089e-07	PTPN4	protein_coding	protein tyrosine phosphatase non-receptor type 4 [Source:HGNC Symbol;Acc:HGNC:9656]
ENSG00000147041	-2.43379	4.48189	63.2681	1.8909e-08	2.91043e-07	SYTL5	protein_coding	synaptotagmin like 5 [Source:HGNC Symbol;Acc:HGNC:15589]
ENSG00000148655	1.46038	2.24409	62.6631	1.89654e-08	2.91715e-07	LRMDA	protein_coding	leucine rich melanocyte differentiation associated [Source:HGNC Symbol;Acc:HGNC:23405]
ENSG00000154642	1.20303	5.59692	62.6234	1.90184e-08	2.92332e-07	C21orf91	protein_coding	chromosome 21 open reading frame 91 [Source:HGNC Symbol;Acc:HGNC:16459]
ENSG00000126458	-1.42699	4.9304	62.6056	1.90747e-08	2.92907e-07	RRAS	protein_coding	RAS related [Source:HGNC Symbol;Acc:HGNC:10447]
ENSG00000111859	1.76522	6.77749	62.8153	1.90815e-08	2.92907e-07	NEDD9	protein_coding	neural precursor cell expressed, developmentally down-regulated 9 [Source:HGNC Symbol;Acc:HGNC:7733]
ENSG00000185760	-2.41926	-0.00439648	62.37	1.91215e-08	2.93324e-07	KCNQ5	protein_coding	potassium voltage-gated channel subfamily Q member 5 [Source:HGNC Symbol;Acc:HGNC:6299]
ENSG00000253838	-2.89131	-0.835858	50.0951	1.91982e-08	2.94304e-07		lncRNA	novel transcript
ENSG00000000938	-2.0282	2.99485	62.5837	1.92201e-08	2.94406e-07	FGR	protein_coding	FGR proto-oncogene, Src family tyrosine kinase [Source:HGNC Symbol;Acc:HGNC:3697]
ENSG00000010404	-1.18004	2.16055	62.5789	1.92306e-08	2.94406e-07	IDS	protein_coding	iduronate 2-sulfatase [Source:HGNC Symbol;Acc:HGNC:5389]
ENSG00000197217	-0.883076	6.35223	62.5364	1.92696e-08	2.94804e-07	ENTPD4	protein_coding	ectonucleoside triphosphate diphosphohydrolase 4 [Source:HGNC Symbol;Acc:HGNC:14573]
ENSG00000273257	-3.29459	-2.47288	48.3818	1.93009e-08	2.95086e-07	LINC02928	lncRNA	long intergenic non-protein coding RNA 2928 [Source:HGNC Symbol;Acc:HGNC:55799]
ENSG00000151726	-1.31072	6.47305	62.4908	1.94025e-08	2.9644e-07	ACSL1	protein_coding	acyl-CoA synthetase long chain family member 1 [Source:HGNC Symbol;Acc:HGNC:3569]
ENSG00000160712	-1.60758	5.8969	62.649	1.94677e-08	2.97237e-07	IL6R	protein_coding	interleukin 6 receptor [Source:HGNC Symbol;Acc:HGNC:6019]
ENSG00000197119	-1.44728	5.1526	62.4242	1.96008e-08	2.99069e-07	SLC25A29	protein_coding	solute carrier family 25 member 29 [Source:HGNC Symbol;Acc:HGNC:20116]
ENSG00000164080	-0.949577	6.20027	62.4001	1.96701e-08	2.99927e-07	RAD54L2	protein_coding	RAD54 like 2 [Source:HGNC Symbol;Acc:HGNC:29123]
ENSG00000138593	-1.21847	7.74782	62.395	1.96854e-08	2.9996e-07	SECISBP2L	protein_coding	SECIS binding protein 2 like [Source:HGNC Symbol;Acc:HGNC:28997]
ENSG00000255202	-4.06365	-2.01422	49.601	1.97129e-08	3.00177e-07		lncRNA	novel transcript
ENSG00000006007	0.63848	6.28255	62.3685	1.97644e-08	3.00762e-07	GDE1	protein_coding	glycerophosphodiester phosphodiesterase 1 [Source:HGNC Symbol;Acc:HGNC:29644]
ENSG00000135899	-1.13952	4.41457	62.3578	1.98016e-08	3.01127e-07	SP110	protein_coding	SP110 nuclear body protein [Source:HGNC Symbol;Acc:HGNC:5401]
ENSG00000155966	2.89027	4.81379	63.1502	1.98198e-08	3.01203e-07	AFF2	protein_coding	ALF transcription elongation factor 2 [Source:HGNC Symbol;Acc:HGNC:3776]
ENSG00000137463	4.45755	-0.439458	51.6106	1.98711e-08	3.01782e-07	MGARP	protein_coding	mitochondria localized glutamic acid rich protein [Source:HGNC Symbol;Acc:HGNC:29969]
ENSG00000124205	4.00348	5.27241	64.2276	2.0013e-08	3.03536e-07	EDN3	protein_coding	endothelin 3 [Source:HGNC Symbol;Acc:HGNC:3178]
ENSG00000198373	-0.764426	5.96423	62.2858	2.00132e-08	3.03536e-07	WWP2	protein_coding	WW domain containing E3 ubiquitin protein ligase 2 [Source:HGNC Symbol;Acc:HGNC:16804]
ENSG00000196636	1.23962	3.66503	62.2113	2.02526e-08	3.06955e-07	SDHAF3	protein_coding	succinate dehydrogenase complex assembly factor 3 [Source:HGNC Symbol;Acc:HGNC:21752]
ENSG00000148343	-1.26972	4.01635	62.206	2.02655e-08	3.06955e-07	MIGA2	protein_coding	mitoguardin 2 [Source:HGNC Symbol;Acc:HGNC:23621]
ENSG00000008130	-0.931028	5.6697	62.1726	2.03598e-08	3.08178e-07	NADK	protein_coding	NAD kinase [Source:HGNC Symbol;Acc:HGNC:29831]
ENSG00000289439	-3.06478	-0.827528	52.9614	2.04181e-08	3.08856e-07		lncRNA	novel transcript
ENSG00000056277	0.945432	4.7498	62.1385	2.04665e-08	3.09384e-07	ZNF280C	protein_coding	zinc finger protein 280C [Source:HGNC Symbol;Acc:HGNC:25955]
ENSG00000277559	-2.95059	-0.780981	54.9972	2.07247e-08	3.13023e-07		lncRNA	novel transcript
ENSG00000124225	2.30662	7.94288	62.5696	2.07347e-08	3.13023e-07	PMEPA1	protein_coding	prostate transmembrane protein, androgen induced 1 [Source:HGNC Symbol;Acc:HGNC:14107]
ENSG00000179071	1.48737	1.81622	62.0172	2.09634e-08	3.16266e-07	CCDC89	protein_coding	coiled-coil domain containing 89 [Source:HGNC Symbol;Acc:HGNC:26762]
ENSG00000070087	1.13778	6.06894	61.9391	2.10936e-08	3.17851e-07	PFN2	protein_coding	profilin 2 [Source:HGNC Symbol;Acc:HGNC:8882]
ENSG00000105186	-0.667773	5.51263	61.9383	2.10963e-08	3.17851e-07	ANKRD27	protein_coding	ankyrin repeat domain 27 [Source:HGNC Symbol;Acc:HGNC:25310]
ENSG00000147439	-0.672098	4.18753	61.8962	2.12377e-08	3.1977e-07	BIN3	protein_coding	bridging integrator 3 [Source:HGNC Symbol;Acc:HGNC:1054]
ENSG00000176390	-0.845583	4.47439	61.8555	2.13679e-08	3.21518e-07	CRLF3	protein_coding	cytokine receptor like factor 3 [Source:HGNC Symbol;Acc:HGNC:17177]
ENSG00000187595	-2.24276	-0.662534	60.8689	2.15281e-08	3.23716e-07	ZNF385C	protein_coding	zinc finger protein 385C [Source:HGNC Symbol;Acc:HGNC:33722]
ENSG00000124107	-3.00464	7.5695	63.1404	2.15976e-08	3.24518e-07	SLPI	protein_coding	secretory leukocyte peptidase inhibitor [Source:HGNC Symbol;Acc:HGNC:11092]
ENSG00000145242	3.52166	4.89587	63.1286	2.16099e-08	3.24518e-07	EPHA5	protein_coding	EPH receptor A5 [Source:HGNC Symbol;Acc:HGNC:3389]
ENSG00000253293	1.28343	6.90715	61.7715	2.1638e-08	3.24726e-07	HOXA10	protein_coding	homeobox A10 [Source:HGNC Symbol;Acc:HGNC:5100]
ENSG00000185842	1.66112	5.78054	61.889	2.16753e-08	3.25057e-07	DNAH14	protein_coding	dynein axonemal heavy chain 14 [Source:HGNC Symbol;Acc:HGNC:2945]
ENSG00000140406	-1.02631	5.44098	61.7565	2.16885e-08	3.25057e-07	TLNRD1	protein_coding	talin rod domain containing 1 [Source:HGNC Symbol;Acc:HGNC:13519]
ENSG00000137878	-2.38293	2.68909	61.763	2.17698e-08	3.26061e-07	GCOM1	protein_coding	GCOM1, MYZAP-POLR2M combined locus [Source:HGNC Symbol;Acc:HGNC:26424]
ENSG00000151572	2.45158	4.86159	62.3068	2.18028e-08	3.26342e-07	ANO4	protein_coding	anoctamin 4 [Source:HGNC Symbol;Acc:HGNC:23837]
ENSG00000197444	4.08304	4.07683	63.0618	2.19266e-08	3.27979e-07	OGDHL	protein_coding	oxoglutarate dehydrogenase L [Source:HGNC Symbol;Acc:HGNC:25590]
ENSG00000008311	-1.33657	5.29189	61.5663	2.23275e-08	3.33757e-07	AASS	protein_coding	aminoadipate-semialdehyde synthase [Source:HGNC Symbol;Acc:HGNC:17366]
ENSG00000134602	-1.95226	4.33824	61.7766	2.25028e-08	3.36157e-07	STK26	protein_coding	serine/threonine kinase 26 [Source:HGNC Symbol;Acc:HGNC:18174]
ENSG00000111275	-1.21092	6.03109	61.5091	2.25216e-08	3.36218e-07	ALDH2	protein_coding	aldehyde dehydrogenase 2 family member [Source:HGNC Symbol;Acc:HGNC:404]
ENSG00000165943	-0.995935	5.9049	61.5025	2.25441e-08	3.36335e-07	MOAP1	protein_coding	modulator of apoptosis 1 [Source:HGNC Symbol;Acc:HGNC:16658]
ENSG00000100504	-1.49488	6.55487	61.5174	2.26861e-08	3.38232e-07	PYGL	protein_coding	glycogen phosphorylase L [Source:HGNC Symbol;Acc:HGNC:9725]
ENSG00000278023	3.4054	-1.0671	51.3519	2.27427e-08	3.38854e-07	RDM1	protein_coding	RAD52 motif containing 1 [Source:HGNC Symbol;Acc:HGNC:19950]
ENSG00000163618	5.79422	2.72307	61.1934	2.28675e-08	3.40004e-07	CADPS	protein_coding	calcium dependent secretion activator [Source:HGNC Symbol;Acc:HGNC:1426]
ENSG00000146005	1.84983	-0.738782	59.7504	2.28744e-08	3.40004e-07	PSD2	protein_coding	pleckstrin and Sec7 domain containing 2 [Source:HGNC Symbol;Acc:HGNC:19092]
ENSG00000121644	0.849291	6.51895	61.4067	2.28766e-08	3.40004e-07	DESI2	protein_coding	desumoylating isopeptidase 2 [Source:HGNC Symbol;Acc:HGNC:24264]
ENSG00000186594	-1.67403	3.77379	61.412	2.28794e-08	3.40004e-07	MIR22HG	lncRNA	MIR22 host gene [Source:HGNC Symbol;Acc:HGNC:28219]
ENSG00000106477	0.999094	4.64506	61.3943	2.2923e-08	3.4043e-07	CEP41	protein_coding	centrosomal protein 41 [Source:HGNC Symbol;Acc:HGNC:12370]
ENSG00000148948	1.99792	3.18259	61.3673	2.30554e-08	3.42173e-07	LRRC4C	protein_coding	leucine rich repeat containing 4C [Source:HGNC Symbol;Acc:HGNC:29317]
ENSG00000230707	8.16337	1.0544	61.2101	2.30843e-08	3.42379e-07		protein_coding	novel protein (LOC389895)
ENSG00000103502	-1.05446	5.87543	61.3393	2.31139e-08	3.42596e-07	CDIPT	protein_coding	CDP-diacylglycerol--inositol 3-phosphatidyltransferase [Source:HGNC Symbol;Acc:HGNC:1769]
ENSG00000122359	-1.06559	7.65529	61.3262	2.31601e-08	3.43058e-07	ANXA11	protein_coding	annexin A11 [Source:HGNC Symbol;Acc:HGNC:535]
ENSG00000110723	-1.27747	6.44592	61.2959	2.32678e-08	3.4443e-07	EXPH5	protein_coding	exophilin 5 [Source:HGNC Symbol;Acc:HGNC:30578]
ENSG00000105143	2.66709	-1.71229	51.9685	2.33858e-08	3.45774e-07	SLC1A6	protein_coding	solute carrier family 1 member 6 [Source:HGNC Symbol;Acc:HGNC:10944]
ENSG00000233929	-4.99571	-0.461035	45.5012	2.33889e-08	3.45774e-07	MT1XP1	processed_pseudogene	metallothionein 1X pseudogene 1 [Source:HGNC Symbol;Acc:HGNC:7442]
ENSG00000078295	1.97331	2.48634	61.2498	2.35079e-08	3.47308e-07	ADCY2	protein_coding	adenylate cyclase 2 [Source:HGNC Symbol;Acc:HGNC:233]
ENSG00000151617	1.79532	8.32096	61.3469	2.36741e-08	3.49343e-07	EDNRA	protein_coding	endothelin receptor type A [Source:HGNC Symbol;Acc:HGNC:3179]
ENSG00000124201	-0.98221	6.74277	61.1775	2.36933e-08	3.49343e-07	ZNFX1	protein_coding	zinc finger NFX1-type containing 1 [Source:HGNC Symbol;Acc:HGNC:29271]
ENSG00000214691	-5.43169	0.963626	44.4702	2.36954e-08	3.49343e-07	LINC01913	lncRNA	long intergenic non-protein coding RNA 1913 [Source:HGNC Symbol;Acc:HGNC:52732]
ENSG00000141682	2.65807	3.54261	61.4709	2.37069e-08	3.49343e-07	PMAIP1	protein_coding	phorbol-12-myristate-13-acetate-induced protein 1 [Source:HGNC Symbol;Acc:HGNC:9108]
ENSG00000099204	-1.15151	7.3662	61.1046	2.39599e-08	3.52845e-07	ABLIM1	protein_coding	actin binding LIM protein 1 [Source:HGNC Symbol;Acc:HGNC:78]
ENSG00000158019	-0.785676	5.292	61.0774	2.40608e-08	3.54102e-07	BABAM2	protein_coding	BRISC and BRCA1 A complex member 2 [Source:HGNC Symbol;Acc:HGNC:1106]
ENSG00000164841	3.39998	0.388645	60.5095	2.40948e-08	3.54374e-07	TMEM74	protein_coding	transmembrane protein 74 [Source:HGNC Symbol;Acc:HGNC:26409]
ENSG00000158828	-0.91411	6.11113	61.0499	2.41618e-08	3.55131e-07	PINK1	protein_coding	PTEN induced kinase 1 [Source:HGNC Symbol;Acc:HGNC:14581]
ENSG00000164236	-2.72187	4.73726	62.1237	2.4286e-08	3.56726e-07	ANKRD33B	protein_coding	ankyrin repeat domain 33B [Source:HGNC Symbol;Acc:HGNC:35240]
ENSG00000103642	-0.878622	4.22408	60.9547	2.4525e-08	3.60004e-07	LACTB	protein_coding	lactamase beta [Source:HGNC Symbol;Acc:HGNC:16468]
ENSG00000103066	-1.37267	4.36926	60.9333	2.46067e-08	3.60972e-07	PLA2G15	protein_coding	phospholipase A2 group XV [Source:HGNC Symbol;Acc:HGNC:17163]
ENSG00000164379	-2.48872	1.72145	61.1591	2.46485e-08	3.61208e-07	FOXQ1	protein_coding	forkhead box Q1 [Source:HGNC Symbol;Acc:HGNC:20951]
ENSG00000196747	2.48171	6.27671	61.6058	2.46544e-08	3.61208e-07	H2AC13	protein_coding	H2A clustered histone 13 [Source:HGNC Symbol;Acc:HGNC:4725]
ENSG00000142856	1.34156	3.76421	60.848	2.49372e-08	3.65116e-07	ITGB3BP	protein_coding	integrin subunit beta 3 binding protein [Source:HGNC Symbol;Acc:HGNC:6157]
ENSG00000181284	-1.35449	2.89668	60.8415	2.49919e-08	3.65682e-07	TMEM102	protein_coding	transmembrane protein 102 [Source:HGNC Symbol;Acc:HGNC:26722]
ENSG00000169752	3.12528	0.358166	59.8828	2.50332e-08	3.66053e-07	NRG4	protein_coding	neuregulin 4 [Source:HGNC Symbol;Acc:HGNC:29862]
ENSG00000157404	1.33141	3.88156	60.8126	2.50711e-08	3.66372e-07	KIT	protein_coding	KIT proto-oncogene, receptor tyrosine kinase [Source:HGNC Symbol;Acc:HGNC:6342]
ENSG00000164713	-1.09997	5.451	60.7875	2.51571e-08	3.67393e-07	BRI3	protein_coding	brain protein I3 [Source:HGNC Symbol;Acc:HGNC:1109]
ENSG00000179832	-1.2926	5.19022	60.7545	2.52874e-08	3.6906e-07	MROH1	protein_coding	maestro heat like repeat family member 1 [Source:HGNC Symbol;Acc:HGNC:26958]
ENSG00000103044	-3.45912	1.61355	61.5972	2.5321e-08	3.69315e-07	HAS3	protein_coding	hyaluronan synthase 3 [Source:HGNC Symbol;Acc:HGNC:4820]
ENSG00000167880	-1.41244	4.26497	60.6691	2.56297e-08	3.73231e-07	EVPL	protein_coding	envoplakin [Source:HGNC Symbol;Acc:HGNC:3503]
ENSG00000204128	-3.50837	-0.406071	54.3805	2.56352e-08	3.73231e-07	C2orf72	protein_coding	chromosome 2 open reading frame 72 [Source:HGNC Symbol;Acc:HGNC:27418]
ENSG00000198597	5.13671	1.94525	58.335	2.56385e-08	3.73231e-07	ZNF536	protein_coding	zinc finger protein 536 [Source:HGNC Symbol;Acc:HGNC:29025]
ENSG00000105656	-0.962274	4.57887	60.6335	2.57673e-08	3.74865e-07	ELL	protein_coding	elongation factor for RNA polymerase II [Source:HGNC Symbol;Acc:HGNC:23114]
ENSG00000023191	-1.09095	6.9998	60.6054	2.58729e-08	3.76162e-07	RNH1	protein_coding	ribonuclease/angiogenin inhibitor 1 [Source:HGNC Symbol;Acc:HGNC:10074]
ENSG00000163923	1.31692	2.62142	60.5534	2.61301e-08	3.7966e-07	RPL39L	protein_coding	ribosomal protein L39 like [Source:HGNC Symbol;Acc:HGNC:17094]
ENSG00000260232	3.46576	0.00331759	54.8286	2.6329e-08	3.82307e-07	PWRN4	lncRNA	Prader-Willi region non-protein coding RNA 4 [Source:HGNC Symbol;Acc:HGNC:49130]
ENSG00000104738	1.23679	6.47082	60.4738	2.64039e-08	3.83151e-07	MCM4	protein_coding	minichromosome maintenance complex component 4 [Source:HGNC Symbol;Acc:HGNC:6947]
ENSG00000259070	2.60598	2.79456	60.4722	2.66361e-08	3.86274e-07	LINC00639	lncRNA	long intergenic non-protein coding RNA 639 [Source:HGNC Symbol;Acc:HGNC:27502]
ENSG00000250366	2.55073	6.32405	61.2123	2.67213e-08	3.87264e-07	TUNAR	protein_coding	TCL1 upstream neural differentiation-associated RNA [Source:HGNC Symbol;Acc:HGNC:44088]
ENSG00000114631	2.22018	4.84695	60.868	2.67805e-08	3.87875e-07	PODXL2	protein_coding	podocalyxin like 2 [Source:HGNC Symbol;Acc:HGNC:17936]
ENSG00000184743	-0.884796	8.55518	60.3772	2.68014e-08	3.87931e-07	ATL3	protein_coding	atlastin GTPase 3 [Source:HGNC Symbol;Acc:HGNC:24526]
ENSG00000052795	-0.890618	5.91132	60.355	2.68938e-08	3.89023e-07	FNIP2	protein_coding	folliculin interacting protein 2 [Source:HGNC Symbol;Acc:HGNC:29280]
ENSG00000136122	1.04456	3.34973	60.3408	2.69728e-08	3.89919e-07	BORA	protein_coding	BORA aurora kinase A activator [Source:HGNC Symbol;Acc:HGNC:24724]
ENSG00000197050	0.724741	4.29343	60.3329	2.69922e-08	3.89952e-07	ZNF420	protein_coding	zinc finger protein 420 [Source:HGNC Symbol;Acc:HGNC:20649]
ENSG00000176046	-2.16555	1.62871	60.6002	2.7018e-08	3.90077e-07	NUPR1	protein_coding	nuclear protein 1, transcriptional regulator [Source:HGNC Symbol;Acc:HGNC:29990]
ENSG00000145990	-2.27715	3.93047	60.718	2.72317e-08	3.92915e-07	GFOD1	protein_coding	glucose-fructose oxidoreductase domain containing 1 [Source:HGNC Symbol;Acc:HGNC:21096]
ENSG00000159217	4.75589	-0.403525	49.1843	2.78749e-08	4.01941e-07	IGF2BP1	protein_coding	insulin like growth factor 2 mRNA binding protein 1 [Source:HGNC Symbol;Acc:HGNC:28866]
ENSG00000100078	5.50429	-1.2965	59.3876	2.79686e-08	4.03037e-07	PLA2G3	protein_coding	phospholipase A2 group III [Source:HGNC Symbol;Acc:HGNC:17934]
ENSG00000180881	1.59552	2.7206	60.1041	2.80145e-08	4.03444e-07	CAPS2	protein_coding	calcyphosine 2 [Source:HGNC Symbol;Acc:HGNC:16471]
ENSG00000178726	-3.59158	5.28571	62.0544	2.80329e-08	4.03454e-07	THBD	protein_coding	thrombomodulin [Source:HGNC Symbol;Acc:HGNC:11784]
ENSG00000289123	-2.13644	-1.67725	48.0898	2.81534e-08	4.04934e-07		lncRNA	novel transcript
ENSG00000259498	-2.61544	-1.78582	46.4187	2.82561e-08	4.06155e-07	TPM1-AS	lncRNA	TPM1 antisense RNA [Source:HGNC Symbol;Acc:HGNC:53635]
ENSG00000274290	2.17931	5.43892	60.5192	2.82891e-08	4.06374e-07	H2BC6	protein_coding	H2B clustered histone 6 [Source:HGNC Symbol;Acc:HGNC:4753]
ENSG00000118777	1.9619	5.48111	60.4179	2.83279e-08	4.06674e-07	ABCG2	protein_coding	ATP binding cassette subfamily G member 2 (Junior blood group) [Source:HGNC Symbol;Acc:HGNC:74]
ENSG00000142910	-1.69335	4.43514	60.0665	2.83631e-08	4.06924e-07	TINAGL1	protein_coding	tubulointerstitial nephritis antigen like 1 [Source:HGNC Symbol;Acc:HGNC:19168]
ENSG00000173653	-1.23928	3.72005	60.0095	2.83941e-08	4.07113e-07	RCE1	protein_coding	Ras converting CAAX endopeptidase 1 [Source:HGNC Symbol;Acc:HGNC:13721]
ENSG00000146267	1.80327	1.34288	60.0569	2.85862e-08	4.0961e-07	FAXC	protein_coding	failed axon connections homolog, metaxin like GST domain containing [Source:HGNC Symbol;Acc:HGNC:20742]
ENSG00000072310	-1.32503	6.33544	59.9511	2.86328e-08	4.10021e-07	SREBF1	protein_coding	sterol regulatory element binding transcription factor 1 [Source:HGNC Symbol;Acc:HGNC:11289]
ENSG00000279631	1.84967	1.3849	60.043	2.86678e-08	4.10264e-07		TEC	TEC
ENSG00000130702	-2.06009	7.82687	60.3714	2.89354e-08	4.13757e-07	LAMA5	protein_coding	laminin subunit alpha 5 [Source:HGNC Symbol;Acc:HGNC:6485]
ENSG00000177599	1.38515	1.73717	59.9175	2.89481e-08	4.13757e-07	ZNF491	protein_coding	zinc finger protein 491 [Source:HGNC Symbol;Acc:HGNC:23706]
ENSG00000249307	-2.585	1.49352	60.1809	2.90753e-08	4.15315e-07	LINC01088	lncRNA	long intergenic non-protein coding RNA 1088 [Source:HGNC Symbol;Acc:HGNC:49148]
ENSG00000103067	-1.24019	4.86304	59.8092	2.92777e-08	4.17719e-07	ESRP2	protein_coding	epithelial splicing regulatory protein 2 [Source:HGNC Symbol;Acc:HGNC:26152]
ENSG00000103034	-2.02849	4.49664	60.2359	2.92949e-08	4.17719e-07	NDRG4	protein_coding	NDRG family member 4 [Source:HGNC Symbol;Acc:HGNC:14466]
ENSG00000169851	1.56863	6.54087	59.8569	2.92985e-08	4.17719e-07	PCDH7	protein_coding	protocadherin 7 [Source:HGNC Symbol;Acc:HGNC:8659]
ENSG00000183307	2.04501	2.12302	59.8146	2.94224e-08	4.19223e-07	TMEM121B	protein_coding	transmembrane protein 121B [Source:HGNC Symbol;Acc:HGNC:1844]
ENSG00000289326	-3.049	-2.06982	43.658	2.95876e-08	4.21314e-07		lncRNA	novel transcript
ENSG00000183255	-0.710791	8.5437	59.7312	2.96302e-08	4.21657e-07	PTTG1IP	protein_coding	PTTG1 interacting protein [Source:HGNC Symbol;Acc:HGNC:13524]
ENSG00000109084	1.76585	5.33591	59.8679	2.98033e-08	4.23856e-07	TMEM97	protein_coding	transmembrane protein 97 [Source:HGNC Symbol;Acc:HGNC:28106]
ENSG00000125910	-1.88521	0.398641	60.3516	2.98733e-08	4.24588e-07	S1PR4	protein_coding	sphingosine-1-phosphate receptor 4 [Source:HGNC Symbol;Acc:HGNC:3170]
ENSG00000117984	-1.3999	7.56052	59.6514	3.00015e-08	4.26144e-07	CTSD	protein_coding	cathepsin D [Source:HGNC Symbol;Acc:HGNC:2529]
ENSG00000032444	-0.971691	5.79277	59.6286	3.01086e-08	4.27165e-07	PNPLA6	protein_coding	patatin like phospholipase domain containing 6 [Source:HGNC Symbol;Acc:HGNC:16268]
ENSG00000167749	3.66363	2.09994	60.1959	3.01107e-08	4.27165e-07	KLK4	protein_coding	kallikrein related peptidase 4 [Source:HGNC Symbol;Acc:HGNC:6365]
ENSG00000135097	1.62199	3.33822	59.6299	3.01303e-08	4.27176e-07	MSI1	protein_coding	musashi RNA binding protein 1 [Source:HGNC Symbol;Acc:HGNC:7330]
ENSG00000099860	-1.713	4.01527	59.6135	3.0195e-08	4.27827e-07	GADD45B	protein_coding	growth arrest and DNA damage inducible beta [Source:HGNC Symbol;Acc:HGNC:4096]
ENSG00000163918	1.21329	3.6906	59.6075	3.0224e-08	4.27974e-07	RFC4	protein_coding	replication factor C subunit 4 [Source:HGNC Symbol;Acc:HGNC:9972]
ENSG00000107821	2.54617	4.42905	60.0529	3.04253e-08	4.30556e-07	KAZALD1	protein_coding	Kazal type serine peptidase inhibitor domain 1 [Source:HGNC Symbol;Acc:HGNC:25460]
ENSG00000183864	-0.906473	7.36516	59.4326	3.10446e-08	4.39007e-07	TOB2	protein_coding	transducer of ERBB2, 2 [Source:HGNC Symbol;Acc:HGNC:11980]
ENSG00000066777	-0.728213	7.44553	59.4289	3.10627e-08	4.39007e-07	ARFGEF1	protein_coding	ADP ribosylation factor guanine nucleotide exchange factor 1 [Source:HGNC Symbol;Acc:HGNC:15772]
ENSG00000162885	0.790356	5.78867	59.4254	3.10801e-08	4.39007e-07	B3GALNT2	protein_coding	beta-1,3-N-acetylgalactosaminyltransferase 2 [Source:HGNC Symbol;Acc:HGNC:28596]
ENSG00000148090	-0.842196	3.8202	59.4024	3.12075e-08	4.40534e-07	AUH	protein_coding	AU RNA binding methylglutaconyl-CoA hydratase [Source:HGNC Symbol;Acc:HGNC:890]
ENSG00000068079	-1.14143	4.35404	59.3086	3.1665e-08	4.46555e-07	IFI35	protein_coding	interferon induced protein 35 [Source:HGNC Symbol;Acc:HGNC:5399]
ENSG00000184454	-2.94728	3.94651	60.1234	3.16732e-08	4.46555e-07	NCMAP	protein_coding	non-compact myelin associated protein [Source:HGNC Symbol;Acc:HGNC:29332]
ENSG00000258774	-6.02029	-2.12079	61.7792	3.17954e-08	4.48002e-07	NANOGP7	transcribed_processed_pseudogene	Nanog homeobox pseudogene 7 [Source:HGNC Symbol;Acc:HGNC:23105]
ENSG00000101152	-1.09584	6.63988	59.2432	3.19798e-08	4.50101e-07	DNAJC5	protein_coding	DnaJ heat shock protein family (Hsp40) member C5 [Source:HGNC Symbol;Acc:HGNC:16235]
ENSG00000198901	1.85355	0.541324	59.5655	3.19839e-08	4.50101e-07	PRC1	protein_coding	protein regulator of cytokinesis 1 [Source:HGNC Symbol;Acc:HGNC:9341]
ENSG00000243927	1.32558	5.72704	59.1956	3.22194e-08	4.53136e-07	MRPS6	protein_coding	mitochondrial ribosomal protein S6 [Source:HGNC Symbol;Acc:HGNC:14051]
ENSG00000095777	3.72665	0.397721	54.3528	3.23013e-08	4.54008e-07	MYO3A	protein_coding	myosin IIIA [Source:HGNC Symbol;Acc:HGNC:7601]
ENSG00000262061	-2.93092	0.537231	53.4973	3.24682e-08	4.55869e-07	RPH3AL-AS1	lncRNA	RPH3AL antisense RNA 1 [Source:HGNC Symbol;Acc:HGNC:55345]
ENSG00000096060	-3.29926	6.98427	60.9908	3.24736e-08	4.55869e-07	FKBP5	protein_coding	FKBP prolyl isomerase 5 [Source:HGNC Symbol;Acc:HGNC:3721]
ENSG00000187151	-2.78753	-2.23584	44.3898	3.27288e-08	4.59169e-07	ANGPTL5	protein_coding	angiopoietin like 5 [Source:HGNC Symbol;Acc:HGNC:19705]
ENSG00000274750	1.58134	4.24869	59.0819	3.28099e-08	4.59811e-07	H3C6	protein_coding	H3 clustered histone 6 [Source:HGNC Symbol;Acc:HGNC:4769]
ENSG00000108468	0.846456	6.30903	59.079	3.28149e-08	4.59811e-07	CBX1	protein_coding	chromobox 1 [Source:HGNC Symbol;Acc:HGNC:1551]
ENSG00000204619	-0.748103	6.05653	59.0745	3.28381e-08	4.59854e-07	PPP1R11	protein_coding	protein phosphatase 1 regulatory inhibitor subunit 11 [Source:HGNC Symbol;Acc:HGNC:9285]
ENSG00000125730	-2.2927	8.8087	59.6057	3.29148e-08	4.60645e-07	C3	protein_coding	complement C3 [Source:HGNC Symbol;Acc:HGNC:1318]
ENSG00000276903	2.36735	5.32707	59.5828	3.30353e-08	4.62049e-07	H2AC16	protein_coding	H2A clustered histone 16 [Source:HGNC Symbol;Acc:HGNC:4730]
ENSG00000177508	-5.53042	6.24923	61.1854	3.3204e-08	4.64124e-07	IRX3	protein_coding	iroquois homeobox 3 [Source:HGNC Symbol;Acc:HGNC:14360]
ENSG00000111445	0.841004	4.44208	58.9666	3.34058e-08	4.66659e-07	RFC5	protein_coding	replication factor C subunit 5 [Source:HGNC Symbol;Acc:HGNC:9973]
ENSG00000188921	1.20644	4.84667	58.9401	3.35423e-08	4.68279e-07	HACD4	protein_coding	3-hydroxyacyl-CoA dehydratase 4 [Source:HGNC Symbol;Acc:HGNC:20920]
ENSG00000225526	-1.83147	0.734744	59.2973	3.37498e-08	4.70827e-07	MKRN2OS	protein_coding	MKRN2 opposite strand [Source:HGNC Symbol;Acc:HGNC:40375]
ENSG00000182013	2.21107	4.61003	59.3189	3.37661e-08	4.70827e-07	PNMA8A	protein_coding	PNMA family member 8A [Source:HGNC Symbol;Acc:HGNC:25578]
ENSG00000165349	2.86494	0.422774	57.6003	3.38358e-08	4.7138e-07	SLC7A3	protein_coding	solute carrier family 7 member 3 [Source:HGNC Symbol;Acc:HGNC:11061]
ENSG00000242640	-3.03094	-0.616943	52.8455	3.3847e-08	4.7138e-07	RPS29P11	processed_pseudogene	ribosomal protein S29 pseudogene 11 [Source:HGNC Symbol;Acc:HGNC:36413]
ENSG00000108417	3.68008	-1.54023	49.3939	3.39164e-08	4.72058e-07	KRT37	protein_coding	keratin 37 [Source:HGNC Symbol;Acc:HGNC:6455]
ENSG00000127507	-2.09773	1.96401	58.9595	3.39447e-08	4.72165e-07	ADGRE2	protein_coding	adhesion G protein-coupled receptor E2 [Source:HGNC Symbol;Acc:HGNC:3337]
ENSG00000100307	-1.2797	3.9088	58.8574	3.3993e-08	4.72548e-07	CBX7	protein_coding	chromobox 7 [Source:HGNC Symbol;Acc:HGNC:1557]
ENSG00000168496	1.32691	4.92057	58.8475	3.40352e-08	4.72847e-07	FEN1	protein_coding	flap structure-specific endonuclease 1 [Source:HGNC Symbol;Acc:HGNC:3650]
ENSG00000103540	0.888517	5.49686	58.8253	3.41515e-08	4.73978e-07	CCP110	protein_coding	centriolar coiled-coil protein 110 [Source:HGNC Symbol;Acc:HGNC:24342]
ENSG00000213793	-1.62679	6.74092	59.0629	3.41581e-08	4.73978e-07	ZNF888	protein_coding	zinc finger protein 888 [Source:HGNC Symbol;Acc:HGNC:38695]
ENSG00000182446	-0.679012	6.63982	58.818	3.41909e-08	4.74145e-07	NPLOC4	protein_coding	NPL4 homolog, ubiquitin recognition factor [Source:HGNC Symbol;Acc:HGNC:18261]
ENSG00000164616	3.3962	-0.599478	50.9151	3.45163e-08	4.78366e-07	FBXL21P	transcribed_unitary_pseudogene	F-box and leucine rich repeat protein 21, pseudogene [Source:HGNC Symbol;Acc:HGNC:13600]
ENSG00000125869	5.45226	3.32261	60.3365	3.45514e-08	4.78562e-07	LAMP5	protein_coding	lysosomal associated membrane protein family member 5 [Source:HGNC Symbol;Acc:HGNC:16097]
ENSG00000172594	-1.46625	3.60647	58.7118	3.47965e-08	4.81665e-07	SMPDL3A	protein_coding	sphingomyelin phosphodiesterase acid like 3A [Source:HGNC Symbol;Acc:HGNC:17389]
ENSG00000233757	1.31312	4.46385	58.669	3.50121e-08	4.84355e-07	ZNF892	protein_coding	zinc finger protein 892 [Source:HGNC Symbol;Acc:HGNC:38707]
ENSG00000083223	-1.01633	6.46076	58.6594	3.5057e-08	4.84682e-07	TUT7	protein_coding	terminal uridylyl transferase 7 [Source:HGNC Symbol;Acc:HGNC:25817]
ENSG00000287306	-2.7461	-1.3221	52.2213	3.51513e-08	4.85693e-07		lncRNA	novel transcript
ENSG00000233723	2.28833	0.154496	58.8417	3.51983e-08	4.85996e-07	LINC01122	lncRNA	long intergenic non-protein coding RNA 1122 [Source:HGNC Symbol;Acc:HGNC:49267]
ENSG00000076685	-0.845706	6.61647	58.6308	3.52159e-08	4.85996e-07	NT5C2	protein_coding	5'-nucleotidase, cytosolic II [Source:HGNC Symbol;Acc:HGNC:8022]
ENSG00000164099	1.92824	5.78843	58.9551	3.57128e-08	4.92556e-07	PRSS12	protein_coding	serine protease 12 [Source:HGNC Symbol;Acc:HGNC:9477]
ENSG00000273983	2.66185	6.11372	59.5033	3.60938e-08	4.9751e-07	H3C8	protein_coding	H3 clustered histone 8 [Source:HGNC Symbol;Acc:HGNC:4772]
ENSG00000136807	-0.700895	5.70538	58.4629	3.61632e-08	4.98167e-07	CDK9	protein_coding	cyclin dependent kinase 9 [Source:HGNC Symbol;Acc:HGNC:1780]
ENSG00000149499	-0.875626	5.03521	58.4591	3.61887e-08	4.98216e-07	EML3	protein_coding	EMAP like 3 [Source:HGNC Symbol;Acc:HGNC:26666]
ENSG00000077150	-1.07228	4.73477	58.4364	3.63225e-08	4.99758e-07	NFKB2	protein_coding	nuclear factor kappa B subunit 2 [Source:HGNC Symbol;Acc:HGNC:7795]
ENSG00000099814	-1.25386	6.1972	58.4273	3.6368e-08	5.00082e-07	CEP170B	protein_coding	centrosomal protein 170B [Source:HGNC Symbol;Acc:HGNC:20362]
ENSG00000161714	-1.63357	5.50253	58.6119	3.64079e-08	5.0033e-07	PLCD3	protein_coding	phospholipase C delta 3 [Source:HGNC Symbol;Acc:HGNC:9061]
ENSG00000111737	-0.843127	5.73932	58.4045	3.64996e-08	5.01053e-07	RAB35	protein_coding	RAB35, member RAS oncogene family [Source:HGNC Symbol;Acc:HGNC:9774]
ENSG00000168772	1.74769	2.40759	58.431	3.65044e-08	5.01053e-07	CXXC4	protein_coding	CXXC finger protein 4 [Source:HGNC Symbol;Acc:HGNC:24593]
ENSG00000254004	0.83693	6.32187	58.3908	3.65785e-08	5.01638e-07	ZNF260	protein_coding	zinc finger protein 260 [Source:HGNC Symbol;Acc:HGNC:13499]
ENSG00000156253	0.982497	4.4529	58.3899	3.65911e-08	5.01638e-07	RWDD2B	protein_coding	RWD domain containing 2B [Source:HGNC Symbol;Acc:HGNC:1302]
ENSG00000259284	-5.57722	-0.569605	49.5725	3.67695e-08	5.03782e-07	LINC02349	lncRNA	long intergenic non-protein coding RNA 2349 [Source:HGNC Symbol;Acc:HGNC:53271]
ENSG00000079387	0.701789	5.42368	58.3427	3.68586e-08	5.04699e-07	SENP1	protein_coding	SUMO specific peptidase 1 [Source:HGNC Symbol;Acc:HGNC:17927]
ENSG00000164181	-2.63297	4.09459	58.8873	3.69587e-08	5.05049e-07	ELOVL7	protein_coding	ELOVL fatty acid elongase 7 [Source:HGNC Symbol;Acc:HGNC:26292]
ENSG00000120254	-0.880933	5.18639	58.3252	3.69633e-08	5.05049e-07	MTHFD1L	protein_coding	methylenetetrahydrofolate dehydrogenase (NADP+ dependent) 1 like [Source:HGNC Symbol;Acc:HGNC:21055]
ENSG00000143315	0.8085	5.24305	58.3214	3.69843e-08	5.05049e-07	PIGM	protein_coding	phosphatidylinositol glycan anchor biosynthesis class M [Source:HGNC Symbol;Acc:HGNC:18858]
ENSG00000240849	-1.00958	5.33767	58.3198	3.69941e-08	5.05049e-07	PEDS1	protein_coding	plasmanylethanolamine desaturase 1 [Source:HGNC Symbol;Acc:HGNC:16735]
ENSG00000164825	-4.23474	6.66	60.3763	3.69948e-08	5.05049e-07	DEFB1	protein_coding	defensin beta 1 [Source:HGNC Symbol;Acc:HGNC:2766]
ENSG00000171126	-1.48749	3.21671	58.3053	3.7122e-08	5.06182e-07	KCNG3	protein_coding	potassium voltage-gated channel modifier subfamily G member 3 [Source:HGNC Symbol;Acc:HGNC:18306]
ENSG00000139767	3.14007	0.249026	55.6865	3.71221e-08	5.06182e-07	SRRM4	protein_coding	serine/arginine repetitive matrix 4 [Source:HGNC Symbol;Acc:HGNC:29389]
ENSG00000092978	0.681367	5.40184	58.289	3.71737e-08	5.06583e-07	GPATCH2	protein_coding	G-patch domain containing 2 [Source:HGNC Symbol;Acc:HGNC:25499]
ENSG00000248479	3.63035	-1.29603	46.3902	3.7396e-08	5.09309e-07		lncRNA	novel transcript
ENSG00000179604	-0.862865	7.40075	58.2196	3.75854e-08	5.11583e-07	CDC42EP4	protein_coding	CDC42 effector protein 4 [Source:HGNC Symbol;Acc:HGNC:17147]
ENSG00000068615	1.89426	1.61842	58.2582	3.77622e-08	5.13684e-07	REEP1	protein_coding	receptor accessory protein 1 [Source:HGNC Symbol;Acc:HGNC:25786]
ENSG00000129484	0.797077	4.16206	58.1844	3.78052e-08	5.13962e-07	PARP2	protein_coding	poly(ADP-ribose) polymerase 2 [Source:HGNC Symbol;Acc:HGNC:272]
ENSG00000213967	1.27643	2.32422	58.1849	3.78868e-08	5.14764e-07	ZNF726	protein_coding	zinc finger protein 726 [Source:HGNC Symbol;Acc:HGNC:32462]
ENSG00000006715	-1.03938	6.90095	58.1451	3.80325e-08	5.16437e-07	VPS41	protein_coding	VPS41 subunit of HOPS complex [Source:HGNC Symbol;Acc:HGNC:12713]
ENSG00000116133	-2.1346	7.38396	58.6492	3.81996e-08	5.18153e-07	DHCR24	protein_coding	24-dehydrocholesterol reductase [Source:HGNC Symbol;Acc:HGNC:2859]
ENSG00000256663	2.42122	-0.43052	57.8235	3.82043e-08	5.18153e-07		processed_pseudogene	ubiquitin-like with PHD and ring finger domains 1 (UHRF1) pseudogene
ENSG00000286389	2.38257	1.00764	58.4524	3.83083e-08	5.19108e-07		lncRNA	novel transcript
ENSG00000166840	2.53917	-0.121435	57.8588	3.83202e-08	5.19108e-07	GLYATL1	protein_coding	glycine-N-acyltransferase like 1 [Source:HGNC Symbol;Acc:HGNC:30519]
ENSG00000197471	-1.86585	3.4685	58.093	3.84008e-08	5.19892e-07	SPN	protein_coding	sialophorin [Source:HGNC Symbol;Acc:HGNC:11249]
ENSG00000071859	-0.981861	5.1003	58.0773	3.84488e-08	5.20233e-07	FAM50A	protein_coding	family with sequence similarity 50 member A [Source:HGNC Symbol;Acc:HGNC:18786]
ENSG00000184838	-1.87115	2.93941	58.0708	3.86003e-08	5.21973e-07	PRR16	protein_coding	proline rich 16 [Source:HGNC Symbol;Acc:HGNC:29654]
ENSG00000149636	1.09104	3.86737	58.0474	3.86454e-08	5.22274e-07	DSN1	protein_coding	DSN1 component of MIS12 kinetochore complex [Source:HGNC Symbol;Acc:HGNC:16165]
ENSG00000236699	-1.54679	3.2735	58.0489	3.86694e-08	5.22288e-07	ARHGEF38	protein_coding	Rho guanine nucleotide exchange factor 38 [Source:HGNC Symbol;Acc:HGNC:25968]
ENSG00000006704	-0.901918	4.85865	58.0373	3.86941e-08	5.22313e-07	GTF2IRD1	protein_coding	GTF2I repeat domain containing 1 [Source:HGNC Symbol;Acc:HGNC:4661]
ENSG00000179387	0.916859	6.08842	57.9968	3.89405e-08	5.25329e-07	ELMOD2	protein_coding	ELMO domain containing 2 [Source:HGNC Symbol;Acc:HGNC:28111]
ENSG00000106524	0.847394	4.13748	57.976	3.90795e-08	5.26892e-07	ANKMY2	protein_coding	ankyrin repeat and MYND domain containing 2 [Source:HGNC Symbol;Acc:HGNC:25370]
ENSG00000124575	1.96479	7.07695	58.3245	3.94406e-08	5.31448e-07	H1-3	protein_coding	H1.3 linker histone, cluster member [Source:HGNC Symbol;Acc:HGNC:4717]
ENSG00000113739	2.77288	3.04921	58.1603	3.95189e-08	5.32188e-07	STC2	protein_coding	stanniocalcin 2 [Source:HGNC Symbol;Acc:HGNC:11374]
ENSG00000145832	-4.35687	2.25366	59.1488	3.96932e-08	5.3422e-07	SLC25A48	protein_coding	solute carrier family 25 member 48 [Source:HGNC Symbol;Acc:HGNC:30451]
ENSG00000213719	-0.98697	7.75112	57.8685	3.97445e-08	5.34595e-07	CLIC1	protein_coding	chloride intracellular channel 1 [Source:HGNC Symbol;Acc:HGNC:2062]
ENSG00000139263	-1.48241	5.49778	57.8943	3.97749e-08	5.34689e-07	LRIG3	protein_coding	leucine rich repeats and immunoglobulin like domains 3 [Source:HGNC Symbol;Acc:HGNC:30991]
ENSG00000074696	0.784558	6.85142	57.8127	4.01001e-08	5.38744e-07	HACD3	protein_coding	3-hydroxyacyl-CoA dehydratase 3 [Source:HGNC Symbol;Acc:HGNC:24175]
ENSG00000064687	-1.70729	4.06558	57.8119	4.01255e-08	5.38768e-07	ABCA7	protein_coding	ATP binding cassette subfamily A member 7 [Source:HGNC Symbol;Acc:HGNC:37]
ENSG00000161860	2.90959	-0.600113	55.0724	4.06173e-08	5.45051e-07	SYCE2	protein_coding	synaptonemal complex central element protein 2 [Source:HGNC Symbol;Acc:HGNC:27411]
ENSG00000142669	-1.23497	6.51553	57.7154	4.07278e-08	5.46212e-07	SH3BGRL3	protein_coding	SH3 domain binding glutamate rich protein like 3 [Source:HGNC Symbol;Acc:HGNC:15568]
ENSG00000173166	-1.3834	6.75306	57.683	4.09388e-08	5.48719e-07	RAPH1	protein_coding	Ras association (RalGDS/AF-6) and pleckstrin homology domains 1 [Source:HGNC Symbol;Acc:HGNC:14436]
ENSG00000104635	-2.5829	8.14994	58.6811	4.10365e-08	5.49706e-07	SLC39A14	protein_coding	solute carrier family 39 member 14 [Source:HGNC Symbol;Acc:HGNC:20858]
ENSG00000006634	1.23344	4.27637	57.6405	4.12297e-08	5.5197e-07	DBF4	protein_coding	DBF4 zinc finger [Source:HGNC Symbol;Acc:HGNC:17364]
ENSG00000156234	-4.97603	4.83832	58.8368	4.14327e-08	5.54363e-07	CXCL13	protein_coding	C-X-C motif chemokine ligand 13 [Source:HGNC Symbol;Acc:HGNC:10639]
ENSG00000160213	-1.55889	5.71303	57.7378	4.16205e-08	5.56171e-07	CSTB	protein_coding	cystatin B [Source:HGNC Symbol;Acc:HGNC:2482]
ENSG00000107404	-1.12119	5.05646	57.579	4.163e-08	5.56171e-07	DVL1	protein_coding	dishevelled segment polarity protein 1 [Source:HGNC Symbol;Acc:HGNC:3084]
ENSG00000260552	-2.44863	2.05373	57.6503	4.16409e-08	5.56171e-07	COSMOC	lncRNA	cell fate and sterol metabolism associated divergent transcript of MOCOS [Source:HGNC Symbol;Acc:HGNC:51610]
ENSG00000250714	-2.41737	-2.0667	44.3516	4.20901e-08	5.61842e-07	TNFRSF10A-DT	lncRNA	TNFRSF10A divergent transcript [Source:HGNC Symbol;Acc:HGNC:52647]
ENSG00000167536	-1.58207	3.77004	57.4967	4.22084e-08	5.6281e-07	DHRS13	protein_coding	dehydrogenase/reductase 13 [Source:HGNC Symbol;Acc:HGNC:28326]
ENSG00000198876	0.503701	6.49073	57.4916	4.2212e-08	5.6281e-07	DCAF12	protein_coding	DDB1 and CUL4 associated factor 12 [Source:HGNC Symbol;Acc:HGNC:19911]
ENSG00000102053	1.05705	2.85207	57.4888	4.22846e-08	5.63449e-07	ZC3H12B	protein_coding	zinc finger CCCH-type containing 12B [Source:HGNC Symbol;Acc:HGNC:17407]
ENSG00000116016	-2.01242	7.39116	57.9548	4.24623e-08	5.65487e-07	EPAS1	protein_coding	endothelial PAS domain protein 1 [Source:HGNC Symbol;Acc:HGNC:3374]
ENSG00000123080	1.30015	5.00863	57.4357	4.25952e-08	5.66926e-07	CDKN2C	protein_coding	cyclin dependent kinase inhibitor 2C [Source:HGNC Symbol;Acc:HGNC:1789]
ENSG00000189362	1.05657	3.59247	57.3932	4.29065e-08	5.70736e-07	NEMP2	protein_coding	nuclear envelope integral membrane protein 2 [Source:HGNC Symbol;Acc:HGNC:33700]
ENSG00000187609	-1.24043	3.35648	57.3759	4.30418e-08	5.72203e-07	EXD3	protein_coding	exonuclease 3'-5' domain containing 3 [Source:HGNC Symbol;Acc:HGNC:26023]
ENSG00000135312	-3.36258	-0.658469	51.1484	4.32692e-08	5.74891e-07	HTR1B	protein_coding	5-hydroxytryptamine receptor 1B [Source:HGNC Symbol;Acc:HGNC:5287]
ENSG00000109189	0.949763	5.77986	57.3269	4.33417e-08	5.7552e-07	USP46	protein_coding	ubiquitin specific peptidase 46 [Source:HGNC Symbol;Acc:HGNC:20075]
ENSG00000230731	3.70905	-0.666487	48.3635	4.34249e-08	5.76221e-07	LINC02938	lncRNA	long intergenic non-protein coding RNA 2938 [Source:HGNC Symbol;Acc:HGNC:55952]
ENSG00000287733	-1.54519	0.421988	57.7305	4.3445e-08	5.76221e-07		lncRNA	novel transcript
ENSG00000256673	-2.92687	-0.61773	51.5843	4.36359e-08	5.78416e-07		unprocessed_pseudogene	ovostatin (OVOS) pseudogene
ENSG00000106789	-1.73961	5.3899	57.5681	4.36772e-08	5.78627e-07	CORO2A	protein_coding	coronin 2A [Source:HGNC Symbol;Acc:HGNC:2255]
ENSG00000145040	3.43506	-1.16752	49.153	4.37537e-08	5.79305e-07	UCN2	protein_coding	urocortin 2 [Source:HGNC Symbol;Acc:HGNC:18414]
ENSG00000136868	0.685859	5.96504	57.2617	4.37973e-08	5.79546e-07	SLC31A1	protein_coding	solute carrier family 31 member 1 [Source:HGNC Symbol;Acc:HGNC:11016]
ENSG00000003402	-0.811715	6.8717	57.2467	4.39034e-08	5.80613e-07	CFLAR	protein_coding	CASP8 and FADD like apoptosis regulator [Source:HGNC Symbol;Acc:HGNC:1876]
ENSG00000249436	4.13713	-2.27651	53.145	4.39549e-08	5.80958e-07	LNCBRM	lncRNA	lncRNA SMARCA2 (BRM) associated [Source:HGNC Symbol;Acc:HGNC:52752]
ENSG00000185774	4.07339	3.90851	58.4925	4.40165e-08	5.81435e-07	KCNIP4	protein_coding	potassium voltage-gated channel interacting protein 4 [Source:HGNC Symbol;Acc:HGNC:30083]
ENSG00000106809	1.98588	7.24738	57.6082	4.41725e-08	5.83159e-07	OGN	protein_coding	osteoglycin [Source:HGNC Symbol;Acc:HGNC:8126]
ENSG00000196465	1.19235	4.99858	57.1217	4.47978e-08	5.90815e-07	MYL6B	protein_coding	myosin light chain 6B [Source:HGNC Symbol;Acc:HGNC:29823]
ENSG00000121350	-1.11269	4.6394	57.1216	4.48042e-08	5.90815e-07	PYROXD1	protein_coding	pyridine nucleotide-disulphide oxidoreductase domain 1 [Source:HGNC Symbol;Acc:HGNC:26162]
ENSG00000179546	-3.07137	1.73288	57.4835	4.48485e-08	5.91058e-07	HTR1D	protein_coding	5-hydroxytryptamine receptor 1D [Source:HGNC Symbol;Acc:HGNC:5289]
ENSG00000172932	-0.899308	3.83298	57.111	4.48936e-08	5.91311e-07	ANKRD13D	protein_coding	ankyrin repeat domain 13D [Source:HGNC Symbol;Acc:HGNC:27880]
ENSG00000186891	-2.20672	0.490318	57.6773	4.5176e-08	5.94363e-07	TNFRSF18	protein_coding	TNF receptor superfamily member 18 [Source:HGNC Symbol;Acc:HGNC:11914]
ENSG00000196954	-0.989302	5.38448	57.069	4.51774e-08	5.94363e-07	CASP4	protein_coding	caspase 4 [Source:HGNC Symbol;Acc:HGNC:1505]
ENSG00000174871	2.84101	0.543434	57.3845	4.52273e-08	5.94677e-07	CNIH2	protein_coding	cornichon family AMPA receptor auxiliary protein 2 [Source:HGNC Symbol;Acc:HGNC:28744]
ENSG00000080298	1.05378	5.88368	57.0509	4.53076e-08	5.95306e-07	RFX3	protein_coding	regulatory factor X3 [Source:HGNC Symbol;Acc:HGNC:9984]
ENSG00000100342	-3.43756	8.16334	58.7692	4.53273e-08	5.95306e-07	APOL1	protein_coding	apolipoprotein L1 [Source:HGNC Symbol;Acc:HGNC:618]
ENSG00000115526	0.994144	4.51862	57.0133	4.55896e-08	5.98352e-07	CHST10	protein_coding	carbohydrate sulfotransferase 10 [Source:HGNC Symbol;Acc:HGNC:19650]
ENSG00000149548	1.255	2.50713	57.0219	4.56117e-08	5.98352e-07	CCDC15	protein_coding	coiled-coil domain containing 15 [Source:HGNC Symbol;Acc:HGNC:25798]
ENSG00000163879	1.18364	4.80334	56.9921	4.57433e-08	5.99734e-07	DNALI1	protein_coding	dynein axonemal light intermediate chain 1 [Source:HGNC Symbol;Acc:HGNC:14353]
ENSG00000171509	-2.54722	7.62988	57.9057	4.66189e-08	6.10863e-07	RXFP1	protein_coding	relaxin family peptide receptor 1 [Source:HGNC Symbol;Acc:HGNC:19718]
ENSG00000140961	-1.73503	1.42141	56.953	4.68007e-08	6.12893e-07	OSGIN1	protein_coding	oxidative stress induced growth inhibitor 1 [Source:HGNC Symbol;Acc:HGNC:30093]
ENSG00000144057	1.88421	6.02389	57.2371	4.68445e-08	6.13115e-07	ST6GAL2	protein_coding	ST6 beta-galactoside alpha-2,6-sialyltransferase 2 [Source:HGNC Symbol;Acc:HGNC:10861]
ENSG00000174437	-1.1108	9.09656	56.7722	4.7391e-08	6.19912e-07	ATP2A2	protein_coding	ATPase sarcoplasmic/endoplasmic reticulum Ca2+ transporting 2 [Source:HGNC Symbol;Acc:HGNC:812]
ENSG00000178828	-4.60268	-2.07728	51.9637	4.75847e-08	6.2209e-07	RNF186	protein_coding	ring finger protein 186 [Source:HGNC Symbol;Acc:HGNC:25978]
ENSG00000087152	-0.90826	6.04149	56.7399	4.76393e-08	6.22447e-07	ATXN7L3	protein_coding	ataxin 7 like 3 [Source:HGNC Symbol;Acc:HGNC:25416]
ENSG00000106804	0.935138	3.74829	56.7088	4.78996e-08	6.2549e-07	C5	protein_coding	complement C5 [Source:HGNC Symbol;Acc:HGNC:1331]
ENSG00000274349	1.09782	2.30523	56.6922	4.81175e-08	6.27976e-07	ZNF658	protein_coding	zinc finger protein 658 [Source:HGNC Symbol;Acc:HGNC:25226]
ENSG00000186298	0.822789	7.65891	56.674	4.81492e-08	6.28031e-07	PPP1CC	protein_coding	protein phosphatase 1 catalytic subunit gamma [Source:HGNC Symbol;Acc:HGNC:9283]
ENSG00000196821	-0.62724	6.71198	56.6009	4.87225e-08	6.3507e-07	ILRUN	protein_coding	inflammation and lipid regulator with UBA-like and NBR1-like domains [Source:HGNC Symbol;Acc:HGNC:21215]
ENSG00000163694	-1.07626	6.92361	56.5981	4.87445e-08	6.3507e-07	RBM47	protein_coding	RNA binding motif protein 47 [Source:HGNC Symbol;Acc:HGNC:30358]
ENSG00000197153	2.51193	5.1801	57.2027	4.87775e-08	6.35137e-07	H3C12	protein_coding	H3 clustered histone 12 [Source:HGNC Symbol;Acc:HGNC:4774]
ENSG00000119986	-1.4967	3.00527	56.585	4.89597e-08	6.37146e-07	AVPI1	protein_coding	arginine vasopressin induced 1 [Source:HGNC Symbol;Acc:HGNC:30898]
ENSG00000184922	-1.58782	3.86251	56.5651	4.90428e-08	6.37864e-07	FMNL1	protein_coding	formin like 1 [Source:HGNC Symbol;Acc:HGNC:1212]
ENSG00000126950	1.91035	4.02658	56.603	4.90905e-08	6.38121e-07	TMEM35A	protein_coding	transmembrane protein 35A [Source:HGNC Symbol;Acc:HGNC:25864]
ENSG00000173221	-1.90257	4.58193	56.8151	4.93332e-08	6.40911e-07	GLRX	protein_coding	glutaredoxin [Source:HGNC Symbol;Acc:HGNC:4330]
ENSG00000134830	3.53016	2.71611	57.0849	4.93714e-08	6.41042e-07	C5AR2	protein_coding	complement C5a receptor 2 [Source:HGNC Symbol;Acc:HGNC:4527]
ENSG00000203972	-4.26545	-1.01185	41.8576	4.98645e-08	6.46523e-07	GLYATL3	protein_coding	glycine-N-acyltransferase like 3 [Source:HGNC Symbol;Acc:HGNC:21349]
ENSG00000196591	0.746921	7.36636	56.4567	4.98741e-08	6.46523e-07	HDAC2	protein_coding	histone deacetylase 2 [Source:HGNC Symbol;Acc:HGNC:4853]
ENSG00000181007	0.800117	4.10003	56.4582	4.98785e-08	6.46523e-07	ZFP82	protein_coding	ZFP82 zinc finger protein [Source:HGNC Symbol;Acc:HGNC:28682]
ENSG00000205189	-0.987534	7.80989	56.4379	5.00265e-08	6.47724e-07	ZBTB10	protein_coding	zinc finger and BTB domain containing 10 [Source:HGNC Symbol;Acc:HGNC:30953]
ENSG00000076928	-0.839972	5.69792	56.4378	5.0028e-08	6.47724e-07	ARHGEF1	protein_coding	Rho guanine nucleotide exchange factor 1 [Source:HGNC Symbol;Acc:HGNC:681]
ENSG00000068784	0.910992	5.49828	56.3991	5.0343e-08	6.51433e-07	SRBD1	protein_coding	S1 RNA binding domain 1 [Source:HGNC Symbol;Acc:HGNC:25521]
ENSG00000188486	1.46191	6.53783	56.3889	5.04263e-08	6.52142e-07	H2AX	protein_coding	H2A.X variant histone [Source:HGNC Symbol;Acc:HGNC:4739]
ENSG00000241878	-1.12871	4.78987	56.3789	5.05183e-08	6.52962e-07	PISD	protein_coding	phosphatidylserine decarboxylase [Source:HGNC Symbol;Acc:HGNC:8999]
ENSG00000104177	1.23174	4.45541	56.2341	5.17213e-08	6.68133e-07	MYEF2	protein_coding	myelin expression factor 2 [Source:HGNC Symbol;Acc:HGNC:17940]
ENSG00000125148	-3.45715	7.09256	58.1456	5.18831e-08	6.69713e-07	MT2A	protein_coding	metallothionein 2A [Source:HGNC Symbol;Acc:HGNC:7406]
ENSG00000166946	-0.679739	5.5743	56.2114	5.19023e-08	6.69713e-07	CCNDBP1	protein_coding	cyclin D1 binding protein 1 [Source:HGNC Symbol;Acc:HGNC:1587]
ENSG00000197879	-0.878974	7.95349	56.1808	5.21613e-08	6.72467e-07	MYO1C	protein_coding	myosin IC [Source:HGNC Symbol;Acc:HGNC:7597]
ENSG00000138678	1.87643	1.89557	56.2191	5.21747e-08	6.72467e-07	GPAT3	protein_coding	glycerol-3-phosphate acyltransferase 3 [Source:HGNC Symbol;Acc:HGNC:28157]
ENSG00000139644	-0.71517	9.84008	56.1423	5.24893e-08	6.7614e-07	TMBIM6	protein_coding	transmembrane BAX inhibitor motif containing 6 [Source:HGNC Symbol;Acc:HGNC:11723]
ENSG00000143061	-1.16737	5.19499	56.1218	5.26679e-08	6.78058e-07	IGSF3	protein_coding	immunoglobulin superfamily member 3 [Source:HGNC Symbol;Acc:HGNC:5950]
ENSG00000095066	-1.02866	4.67573	56.1111	5.27668e-08	6.78949e-07	HOOK2	protein_coding	hook microtubule tethering protein 2 [Source:HGNC Symbol;Acc:HGNC:19885]
ENSG00000198265	-1.07282	7.89537	56.1006	5.28467e-08	6.79594e-07	HELZ	protein_coding	helicase with zinc finger [Source:HGNC Symbol;Acc:HGNC:16878]
ENSG00000169418	-2.28455	4.9397	56.5188	5.37396e-08	6.90686e-07	NPR1	protein_coding	natriuretic peptide receptor 1 [Source:HGNC Symbol;Acc:HGNC:7943]
ENSG00000162763	-4.53797	-1.49281	42.3747	5.37813e-08	6.90833e-07	LRRC52	protein_coding	leucine rich repeat containing 52 [Source:HGNC Symbol;Acc:HGNC:32156]
ENSG00000260293	2.0351	3.20741	55.9154	5.45548e-08	7.00376e-07		lncRNA	novel transcript, intronic to TBC1D24
ENSG00000188505	-4.69355	0.615387	45.6458	5.46923e-08	7.01429e-07	NCCRP1	protein_coding	NCCRP1, F-box associated domain containing [Source:HGNC Symbol;Acc:HGNC:33739]
ENSG00000122203	-0.671971	6.8101	55.8893	5.47002e-08	7.01429e-07	KIAA1191	protein_coding	KIAA1191 [Source:HGNC Symbol;Acc:HGNC:29209]
ENSG00000165115	1.06799	4.83281	55.8867	5.4729e-08	7.01429e-07	KIF27	protein_coding	kinesin family member 27 [Source:HGNC Symbol;Acc:HGNC:18632]
ENSG00000132780	1.09164	6.59535	55.8821	5.47648e-08	7.01493e-07	NASP	protein_coding	nuclear autoantigenic sperm protein [Source:HGNC Symbol;Acc:HGNC:7644]
ENSG00000155324	-0.910683	6.06471	55.856	5.49989e-08	7.03665e-07	GRAMD2B	protein_coding	GRAM domain containing 2B [Source:HGNC Symbol;Acc:HGNC:24911]
ENSG00000054523	-0.901312	7.09977	55.8531	5.5025e-08	7.03665e-07	KIF1B	protein_coding	kinesin family member 1B [Source:HGNC Symbol;Acc:HGNC:16636]
ENSG00000173517	0.949458	6.91849	55.8529	5.50268e-08	7.03665e-07	PEAK1	protein_coding	pseudopodium enriched atypical kinase 1 [Source:HGNC Symbol;Acc:HGNC:29431]
ENSG00000154920	2.19433	0.829568	56.0529	5.55609e-08	7.10096e-07	EME1	protein_coding	essential meiotic structure-specific endonuclease 1 [Source:HGNC Symbol;Acc:HGNC:24965]
ENSG00000140678	-2.23561	4.1351	56.2156	5.57143e-08	7.11659e-07	ITGAX	protein_coding	integrin subunit alpha X [Source:HGNC Symbol;Acc:HGNC:6152]
ENSG00000136448	-0.885502	7.01396	55.752	5.59421e-08	7.14169e-07	NMT1	protein_coding	N-myristoyltransferase 1 [Source:HGNC Symbol;Acc:HGNC:7857]
ENSG00000165863	3.63681	0.422818	50.2939	5.60798e-08	7.15313e-07	C10orf82	protein_coding	chromosome 10 open reading frame 82 [Source:HGNC Symbol;Acc:HGNC:28500]
ENSG00000148331	-0.87658	4.63111	55.7366	5.60944e-08	7.15313e-07	ASB6	protein_coding	ankyrin repeat and SOCS box containing 6 [Source:HGNC Symbol;Acc:HGNC:17181]
ENSG00000138821	1.37179	6.94212	55.7249	5.61907e-08	7.16142e-07	SLC39A8	protein_coding	solute carrier family 39 member 8 [Source:HGNC Symbol;Acc:HGNC:20862]
ENSG00000067715	1.70629	4.13325	55.7078	5.63688e-08	7.1801e-07	SYT1	protein_coding	synaptotagmin 1 [Source:HGNC Symbol;Acc:HGNC:11509]
ENSG00000027075	-0.754424	4.88826	55.6981	5.64431e-08	7.18555e-07	PRKCH	protein_coding	protein kinase C eta [Source:HGNC Symbol;Acc:HGNC:9403]
ENSG00000124762	-1.69712	5.68321	55.958	5.66396e-08	7.20655e-07	CDKN1A	protein_coding	cyclin dependent kinase inhibitor 1A [Source:HGNC Symbol;Acc:HGNC:1784]
ENSG00000140279	-3.14502	1.38405	56.1762	5.67848e-08	7.21841e-07	DUOX2	protein_coding	dual oxidase 2 [Source:HGNC Symbol;Acc:HGNC:13273]
ENSG00000116157	1.22409	5.08476	55.66	5.6796e-08	7.21841e-07	GPX7	protein_coding	glutathione peroxidase 7 [Source:HGNC Symbol;Acc:HGNC:4559]
ENSG00000182481	1.00284	6.85458	55.6378	5.69984e-08	7.2401e-07	KPNA2	protein_coding	karyopherin subunit alpha 2 [Source:HGNC Symbol;Acc:HGNC:6395]
ENSG00000158220	-1.9388	0.60551	55.9357	5.70891e-08	7.24759e-07	ESYT3	protein_coding	extended synaptotagmin 3 [Source:HGNC Symbol;Acc:HGNC:24295]
ENSG00000168830	4.34357	1.80557	56.0736	5.76485e-08	7.31398e-07	HTR1E	protein_coding	5-hydroxytryptamine receptor 1E [Source:HGNC Symbol;Acc:HGNC:5291]
ENSG00000100418	-1.15894	5.56555	55.5659	5.76762e-08	7.31398e-07	DESI1	protein_coding	desumoylating isopeptidase 1 [Source:HGNC Symbol;Acc:HGNC:24577]
ENSG00000014216	-0.828619	7.87934	55.5621	5.77101e-08	7.31421e-07	CAPN1	protein_coding	calpain 1 [Source:HGNC Symbol;Acc:HGNC:1476]
ENSG00000198056	1.27218	2.65465	55.5677	5.77508e-08	7.31531e-07	PRIM1	protein_coding	DNA primase subunit 1 [Source:HGNC Symbol;Acc:HGNC:9369]
ENSG00000115085	-1.89832	2.13195	55.5603	5.83063e-08	7.38158e-07	ZAP70	protein_coding	zeta chain of T cell receptor associated protein kinase 70 [Source:HGNC Symbol;Acc:HGNC:12858]
ENSG00000179627	-1.15291	3.53465	55.4611	5.87138e-08	7.42905e-07	ZBTB42	protein_coding	zinc finger and BTB domain containing 42 [Source:HGNC Symbol;Acc:HGNC:32550]
ENSG00000224152	1.09945	1.57993	55.4848	5.87845e-08	7.43388e-07	BAZ2B-AS1	lncRNA	BAZ2B antisense RNA 1 [Source:HGNC Symbol;Acc:HGNC:55862]
ENSG00000100867	3.31008	-2.38429	45.1306	5.90522e-08	7.46359e-07	DHRS2	protein_coding	dehydrogenase/reductase 2 [Source:HGNC Symbol;Acc:HGNC:18349]
ENSG00000101347	1.30202	7.65925	55.3967	5.92984e-08	7.49057e-07	SAMHD1	protein_coding	SAM and HD domain containing deoxynucleoside triphosphate triphosphohydrolase 1 [Source:HGNC Symbol;Acc:HGNC:15925]
ENSG00000135048	-1.17684	6.84339	55.3449	5.9806e-08	7.55051e-07	CEMIP2	protein_coding	cell migration inducing hyaluronidase 2 [Source:HGNC Symbol;Acc:HGNC:11869]
ENSG00000259207	-2.13936	4.13794	55.6954	6.01103e-08	7.58473e-07	ITGB3	protein_coding	integrin subunit beta 3 [Source:HGNC Symbol;Acc:HGNC:6156]
ENSG00000095585	-1.40394	3.38493	55.2841	6.04601e-08	7.62465e-07	BLNK	protein_coding	B cell linker [Source:HGNC Symbol;Acc:HGNC:14211]
ENSG00000248927	-2.09715	-0.323975	54.9361	6.05091e-08	7.62662e-07		lncRNA	novel transcript
ENSG00000230316	-3.51088	-1.62684	44.7112	6.11872e-08	7.70783e-07	FEZF1-AS1	lncRNA	FEZF1 antisense RNA 1 [Source:HGNC Symbol;Acc:HGNC:41001]
ENSG00000103197	-0.939037	6.88852	55.1932	6.1318e-08	7.72005e-07	TSC2	protein_coding	TSC complex subunit 2 [Source:HGNC Symbol;Acc:HGNC:12363]
ENSG00000085978	-0.839296	5.11537	55.1883	6.13725e-08	7.72265e-07	ATG16L1	protein_coding	autophagy related 16 like 1 [Source:HGNC Symbol;Acc:HGNC:21498]
ENSG00000117335	-0.860486	7.81715	55.1395	6.18633e-08	7.78012e-07	CD46	protein_coding	CD46 molecule [Source:HGNC Symbol;Acc:HGNC:6953]
ENSG00000273162	2.25868	-0.710593	53.4508	6.24733e-08	7.84978e-07		lncRNA	novel transcript
ENSG00000138604	0.793531	5.38059	55.0788	6.2486e-08	7.84978e-07	GLCE	protein_coding	glucuronic acid epimerase [Source:HGNC Symbol;Acc:HGNC:17855]
ENSG00000026559	4.8156	4.68943	56.9518	6.26063e-08	7.86057e-07	KCNG1	protein_coding	potassium voltage-gated channel modifier subfamily G member 1 [Source:HGNC Symbol;Acc:HGNC:6248]
ENSG00000259407	-2.81937	-0.468285	51.6477	6.29509e-08	7.89949e-07		lncRNA	novel transcript, antisense to AKAP13
ENSG00000101294	-0.767382	7.73337	55.0274	6.30178e-08	7.90186e-07	HM13	protein_coding	histocompatibility minor 13 [Source:HGNC Symbol;Acc:HGNC:16435]
ENSG00000164032	1.18753	7.16328	55.0254	6.3039e-08	7.90186e-07	H2AZ1	protein_coding	H2A.Z variant histone 1 [Source:HGNC Symbol;Acc:HGNC:4741]
ENSG00000100644	-1.04992	8.94015	54.999	6.33139e-08	7.93196e-07	HIF1A	protein_coding	hypoxia inducible factor 1 subunit alpha [Source:HGNC Symbol;Acc:HGNC:4910]
ENSG00000198758	-3.54488	0.512271	46.898	6.33855e-08	7.93657e-07	EPS8L3	protein_coding	EPS8 like 3 [Source:HGNC Symbol;Acc:HGNC:21297]
ENSG00000102572	-1.00263	7.45799	54.9445	6.38867e-08	7.99495e-07	STK24	protein_coding	serine/threonine kinase 24 [Source:HGNC Symbol;Acc:HGNC:11403]
ENSG00000181374	-3.27283	-1.52084	41.4934	6.41669e-08	8.02561e-07	CCL13	protein_coding	C-C motif chemokine ligand 13 [Source:HGNC Symbol;Acc:HGNC:10611]
ENSG00000152779	1.96825	3.36908	54.8903	6.45523e-08	8.0694e-07	SLC16A12	protein_coding	solute carrier family 16 member 12 [Source:HGNC Symbol;Acc:HGNC:23094]
ENSG00000051382	-0.891448	5.56372	54.8686	6.46947e-08	8.08277e-07	PIK3CB	protein_coding	phosphatidylinositol-4,5-bisphosphate 3-kinase catalytic subunit beta [Source:HGNC Symbol;Acc:HGNC:8976]
ENSG00000166845	1.33998	4.01933	54.8383	6.50454e-08	8.12214e-07	C18orf54	protein_coding	chromosome 18 open reading frame 54 [Source:HGNC Symbol;Acc:HGNC:13796]
ENSG00000224043	1.12841	2.11098	54.8451	6.51416e-08	8.12726e-07	CCNT2-AS1	lncRNA	CCNT2 antisense RNA 1 [Source:HGNC Symbol;Acc:HGNC:40130]
ENSG00000105953	-0.822204	7.07688	54.8255	6.51576e-08	8.12726e-07	OGDH	protein_coding	oxoglutarate dehydrogenase [Source:HGNC Symbol;Acc:HGNC:8124]
ENSG00000096696	-1.68379	8.59783	54.9167	6.57976e-08	8.2026e-07	DSP	protein_coding	desmoplakin [Source:HGNC Symbol;Acc:HGNC:3052]
ENSG00000143851	-1.83635	2.69223	54.7812	6.58667e-08	8.20673e-07	PTPN7	protein_coding	protein tyrosine phosphatase non-receptor type 7 [Source:HGNC Symbol;Acc:HGNC:9659]
ENSG00000162641	3.23407	-1.72623	44.4963	6.62354e-08	8.24817e-07	AKNAD1	protein_coding	AKNA domain containing 1 [Source:HGNC Symbol;Acc:HGNC:28398]
ENSG00000231424	3.57528	-1.60507	44.2242	6.65599e-08	8.28406e-07		lncRNA	novel transcript, antisense to FMO1
ENSG00000188158	1.6995	5.6112	54.8799	6.6715e-08	8.29883e-07	NHS	protein_coding	NHS actin remodeling regulator [Source:HGNC Symbol;Acc:HGNC:7820]
ENSG00000182667	3.62185	1.54602	55.1038	6.67757e-08	8.30186e-07	NTM	protein_coding	neurotrimin [Source:HGNC Symbol;Acc:HGNC:17941]
ENSG00000105664	-6.42884	6.74652	47.3791	6.71255e-08	8.34081e-07	COMP	protein_coding	cartilage oligomeric matrix protein [Source:HGNC Symbol;Acc:HGNC:2227]
ENSG00000167632	-0.780189	5.57866	54.6304	6.72986e-08	8.35777e-07	TRAPPC9	protein_coding	trafficking protein particle complex subunit 9 [Source:HGNC Symbol;Acc:HGNC:30832]
ENSG00000163820	-1.11825	6.75767	54.612	6.75047e-08	8.3788e-07	FYCO1	protein_coding	FYVE and coiled-coil domain autophagy adaptor 1 [Source:HGNC Symbol;Acc:HGNC:14673]
ENSG00000145721	4.65382	-0.758948	43.8876	6.78491e-08	8.41698e-07	LIX1	protein_coding	limb and CNS expressed 1 [Source:HGNC Symbol;Acc:HGNC:18581]
ENSG00000128591	1.47715	5.7314	54.5493	6.82114e-08	8.45705e-07	FLNC	protein_coding	filamin C [Source:HGNC Symbol;Acc:HGNC:3756]
ENSG00000149474	0.690345	4.9946	54.5464	6.82462e-08	8.45705e-07	KAT14	protein_coding	lysine acetyltransferase 14 [Source:HGNC Symbol;Acc:HGNC:15904]
ENSG00000183145	3.08451	0.336992	54.3951	6.85985e-08	8.4961e-07	RIPPLY3	protein_coding	ripply transcriptional repressor 3 [Source:HGNC Symbol;Acc:HGNC:3047]
ENSG00000182670	0.9254	8.61107	54.5083	6.86771e-08	8.50122e-07	TTC3	protein_coding	tetratricopeptide repeat domain 3 [Source:HGNC Symbol;Acc:HGNC:12393]
ENSG00000055732	2.48127	3.21779	54.6809	6.87694e-08	8.50803e-07	MCOLN3	protein_coding	mucolipin TRP cation channel 3 [Source:HGNC Symbol;Acc:HGNC:13358]
ENSG00000198142	-1.24825	5.03482	54.4816	6.89889e-08	8.53056e-07	SOWAHC	protein_coding	sosondowah ankyrin repeat domain family member C [Source:HGNC Symbol;Acc:HGNC:26149]
ENSG00000176697	2.55409	-0.874384	52.1878	7.03778e-08	8.69759e-07	BDNF	protein_coding	brain derived neurotrophic factor [Source:HGNC Symbol;Acc:HGNC:1033]
ENSG00000154721	1.4862	5.16915	54.3417	7.06137e-08	8.72201e-07	JAM2	protein_coding	junctional adhesion molecule 2 [Source:HGNC Symbol;Acc:HGNC:14686]
ENSG00000150403	-0.785618	6.47862	54.2881	7.12415e-08	8.78677e-07	TMCO3	protein_coding	transmembrane and coiled-coil domains 3 [Source:HGNC Symbol;Acc:HGNC:20329]
ENSG00000127129	4.39413	-1.07145	44.9252	7.12501e-08	8.78677e-07	EDN2	protein_coding	endothelin 2 [Source:HGNC Symbol;Acc:HGNC:3177]
ENSG00000143493	0.63848	5.21897	54.2871	7.12534e-08	8.78677e-07	INTS7	protein_coding	integrator complex subunit 7 [Source:HGNC Symbol;Acc:HGNC:24484]
ENSG00000101463	2.01258	1.61682	54.3131	7.19406e-08	8.86672e-07	SYNDIG1	protein_coding	synapse differentiation inducing 1 [Source:HGNC Symbol;Acc:HGNC:15885]
ENSG00000261400	4.43746	-1.93062	48.6076	7.20769e-08	8.87872e-07		lncRNA	novel transcript
ENSG00000160888	-1.13024	5.38111	54.1983	7.23185e-08	8.90368e-07	IER2	protein_coding	immediate early response 2 [Source:HGNC Symbol;Acc:HGNC:28871]
ENSG00000113249	-3.83378	2.54661	54.9604	7.35343e-08	9.04849e-07	HAVCR1	protein_coding	hepatitis A virus cellular receptor 1 [Source:HGNC Symbol;Acc:HGNC:17866]
ENSG00000206503	-0.973086	9.70896	54.0426	7.42211e-08	9.11846e-07	HLA-A	protein_coding	major histocompatibility complex, class I, A [Source:HGNC Symbol;Acc:HGNC:4931]
ENSG00000168502	2.51335	5.84768	54.8688	7.42401e-08	9.11846e-07	MTCL1	protein_coding	microtubule crosslinking factor 1 [Source:HGNC Symbol;Acc:HGNC:29121]
ENSG00000136237	-1.15245	4.7568	54.0418	7.42447e-08	9.11846e-07	RAPGEF5	protein_coding	Rap guanine nucleotide exchange factor 5 [Source:HGNC Symbol;Acc:HGNC:16862]
ENSG00000113070	-2.05375	1.61332	54.1513	7.42628e-08	9.11846e-07	HBEGF	protein_coding	heparin binding EGF like growth factor [Source:HGNC Symbol;Acc:HGNC:3059]
ENSG00000123892	2.08283	1.39893	54.0877	7.50932e-08	9.21547e-07	RAB38	protein_coding	RAB38, member RAS oncogene family [Source:HGNC Symbol;Acc:HGNC:9776]
ENSG00000164663	1.10539	2.20824	53.977	7.52336e-08	9.22774e-07	USP49	protein_coding	ubiquitin specific peptidase 49 [Source:HGNC Symbol;Acc:HGNC:20078]
ENSG00000132256	1.01522	5.59309	53.9466	7.54224e-08	9.24593e-07	TRIM5	protein_coding	tripartite motif containing 5 [Source:HGNC Symbol;Acc:HGNC:16276]
ENSG00000117009	5.68724	6.39766	55.7473	7.56066e-08	9.26192e-07	KMO	protein_coding	kynurenine 3-monooxygenase [Source:HGNC Symbol;Acc:HGNC:6381]
ENSG00000164733	-1.21808	9.74786	53.9299	7.5634e-08	9.26192e-07	CTSB	protein_coding	cathepsin B [Source:HGNC Symbol;Acc:HGNC:2527]
ENSG00000278463	2.55624	5.38711	54.6939	7.58494e-08	9.28331e-07	H2AC4	protein_coding	H2A clustered histone 4 [Source:HGNC Symbol;Acc:HGNC:4734]
ENSG00000268658	2.31467	0.364865	54.2565	7.62863e-08	9.33178e-07	LINC00664	lncRNA	long intergenic non-protein coding RNA 664 [Source:HGNC Symbol;Acc:HGNC:44319]
ENSG00000100206	1.75313	1.29484	53.9327	7.66367e-08	9.36963e-07	DMC1	protein_coding	DNA meiotic recombinase 1 [Source:HGNC Symbol;Acc:HGNC:2927]
ENSG00000068078	1.99624	3.45456	53.8554	7.6691e-08	9.37124e-07	FGFR3	protein_coding	fibroblast growth factor receptor 3 [Source:HGNC Symbol;Acc:HGNC:3690]
ENSG00000276170	1.95666	-0.777939	53.4169	7.68334e-08	9.38362e-07		lncRNA	novel transcript, antisense to ARHGAP23
ENSG00000135119	1.97903	2.10814	53.8527	7.70801e-08	9.40872e-07	RNFT2	protein_coding	ring finger protein, transmembrane 2 [Source:HGNC Symbol;Acc:HGNC:25905]
ENSG00000147676	-1.17442	7.19896	53.7918	7.74047e-08	9.44329e-07	MAL2	protein_coding	mal, T cell differentiation protein 2 [Source:HGNC Symbol;Acc:HGNC:13634]
ENSG00000173442	-0.92124	5.05979	53.7202	7.83474e-08	9.55042e-07	EHBP1L1	protein_coding	EH domain binding protein 1 like 1 [Source:HGNC Symbol;Acc:HGNC:30682]
ENSG00000135747	3.19498	-2.23615	44.0473	7.83665e-08	9.55042e-07	ZNF670-ZNF695	protein_coding	ZNF670-ZNF695 readthrough (NMD candidate) [Source:HGNC Symbol;Acc:HGNC:49200]
ENSG00000134851	-0.923933	7.47471	53.7138	7.84245e-08	9.55239e-07	TMEM165	protein_coding	transmembrane protein 165 [Source:HGNC Symbol;Acc:HGNC:30760]
ENSG00000196588	-0.876581	5.47933	53.6648	7.90744e-08	9.62178e-07	MRTFA	protein_coding	myocardin related transcription factor A [Source:HGNC Symbol;Acc:HGNC:14334]
ENSG00000130701	2.31937	0.945618	53.9371	7.90936e-08	9.62178e-07	RBBP8NL	protein_coding	RBBP8 N-terminal like [Source:HGNC Symbol;Acc:HGNC:16144]
ENSG00000061918	-1.37579	4.71416	53.6626	7.91207e-08	9.62178e-07	GUCY1B1	protein_coding	guanylate cyclase 1 soluble subunit beta 1 [Source:HGNC Symbol;Acc:HGNC:4687]
ENSG00000288542	-2.64251	-1.50944	43.6766	7.9183e-08	9.62366e-07		lncRNA	novel transcript
ENSG00000138400	1.54758	2.10732	53.6747	7.92205e-08	9.62366e-07	MDH1B	protein_coding	malate dehydrogenase 1B [Source:HGNC Symbol;Acc:HGNC:17836]
ENSG00000196208	1.13792	7.73272	53.6464	7.93173e-08	9.63031e-07	GREB1	protein_coding	growth regulating estrogen receptor binding 1 [Source:HGNC Symbol;Acc:HGNC:24885]
ENSG00000144580	0.585329	6.12863	53.6339	7.94837e-08	9.64537e-07	CNOT9	protein_coding	CCR4-NOT transcription complex subunit 9 [Source:HGNC Symbol;Acc:HGNC:10445]
ENSG00000168310	-0.80222	5.66501	53.6292	7.95472e-08	9.64539e-07	IRF2	protein_coding	interferon regulatory factor 2 [Source:HGNC Symbol;Acc:HGNC:6117]
ENSG00000197142	-1.85812	9.33847	53.8494	7.95683e-08	9.64539e-07	ACSL5	protein_coding	acyl-CoA synthetase long chain family member 5 [Source:HGNC Symbol;Acc:HGNC:16526]
ENSG00000196787	2.2456	7.08194	54.0851	7.96645e-08	9.65192e-07	H2AC11	protein_coding	H2A clustered histone 11 [Source:HGNC Symbol;Acc:HGNC:4737]
ENSG00000165113	1.37135	2.69632	53.626	7.97165e-08	9.6531e-07	GKAP1	protein_coding	G kinase anchoring protein 1 [Source:HGNC Symbol;Acc:HGNC:17496]
ENSG00000198934	1.12008	2.18694	53.6239	7.9824e-08	9.66098e-07	MAGEE1	protein_coding	MAGE family member E1 [Source:HGNC Symbol;Acc:HGNC:24934]
ENSG00000123560	4.63136	-1.52479	48.1465	8.01108e-08	9.69056e-07	PLP1	protein_coding	proteolipid protein 1 [Source:HGNC Symbol;Acc:HGNC:9086]
ENSG00000068976	-1.7925	2.9671	53.5911	8.0229e-08	9.69972e-07	PYGM	protein_coding	glycogen phosphorylase, muscle associated [Source:HGNC Symbol;Acc:HGNC:9726]
ENSG00000156531	0.804295	6.22231	53.5536	8.05645e-08	9.73513e-07	PHF6	protein_coding	PHD finger protein 6 [Source:HGNC Symbol;Acc:HGNC:18145]
ENSG00000120057	5.21381	-0.187552	45.3701	8.10223e-08	9.78527e-07	SFRP5	protein_coding	secreted frizzled related protein 5 [Source:HGNC Symbol;Acc:HGNC:10779]
ENSG00000159069	-0.928135	6.31781	53.5081	8.11837e-08	9.79649e-07	FBXW5	protein_coding	F-box and WD repeat domain containing 5 [Source:HGNC Symbol;Acc:HGNC:13613]
ENSG00000135333	2.21365	4.4317	53.9091	8.1201e-08	9.79649e-07	EPHA7	protein_coding	EPH receptor A7 [Source:HGNC Symbol;Acc:HGNC:3390]
ENSG00000148429	0.719662	5.57028	53.402	8.26478e-08	9.96576e-07	USP6NL	protein_coding	USP6 N-terminal like [Source:HGNC Symbol;Acc:HGNC:16858]
ENSG00000197085	4.48485	-1.7227	50.4889	8.31079e-08	1.00159e-06	NPSR1-AS1	lncRNA	NPSR1 antisense RNA 1 [Source:HGNC Symbol;Acc:HGNC:22128]
ENSG00000181195	5.95161	5.67126	55.1481	8.34386e-08	1.00505e-06	PENK	protein_coding	proenkephalin [Source:HGNC Symbol;Acc:HGNC:8831]
ENSG00000143891	1.01274	3.72078	53.3393	8.35633e-08	1.00602e-06	GALM	protein_coding	galactose mutarotase [Source:HGNC Symbol;Acc:HGNC:24063]
ENSG00000112699	0.877177	4.40742	53.3337	8.36199e-08	1.00617e-06	GMDS	protein_coding	GDP-mannose 4,6-dehydratase [Source:HGNC Symbol;Acc:HGNC:4369]
ENSG00000155066	1.79335	3.66289	53.2977	8.41788e-08	1.01236e-06	PROM2	protein_coding	prominin 2 [Source:HGNC Symbol;Acc:HGNC:20685]
ENSG00000060749	0.988234	7.6291	53.2779	8.43952e-08	1.01443e-06	QSER1	protein_coding	glutamine and serine rich 1 [Source:HGNC Symbol;Acc:HGNC:26154]
ENSG00000143079	-0.927671	6.57569	53.2654	8.45747e-08	1.01596e-06	CTTNBP2NL	protein_coding	CTTNBP2 N-terminal like [Source:HGNC Symbol;Acc:HGNC:25330]
ENSG00000172954	0.900859	5.76041	53.2628	8.46115e-08	1.01596e-06	LCLAT1	protein_coding	lysocardiolipin acyltransferase 1 [Source:HGNC Symbol;Acc:HGNC:26756]
ENSG00000257704	-1.53884	4.01515	53.2625	8.46706e-08	1.01614e-06	INAFM1	protein_coding	InaF motif containing 1 [Source:HGNC Symbol;Acc:HGNC:27406]
ENSG00000278588	2.38713	5.45924	53.8177	8.48706e-08	1.018e-06	H2BC10	protein_coding	H2B clustered histone 10 [Source:HGNC Symbol;Acc:HGNC:4756]
ENSG00000139880	1.55162	3.17434	53.1906	8.57342e-08	1.02782e-06	CDH24	protein_coding	cadherin 24 [Source:HGNC Symbol;Acc:HGNC:14265]
ENSG00000163162	-0.714652	6.01301	53.1816	8.578e-08	1.02783e-06	RNF149	protein_coding	ring finger protein 149 [Source:HGNC Symbol;Acc:HGNC:23137]
ENSG00000198736	-1.10645	4.43539	53.1453	8.63289e-08	1.03386e-06	MSRB1	protein_coding	methionine sulfoxide reductase B1 [Source:HGNC Symbol;Acc:HGNC:14133]
ENSG00000165140	2.19622	3.26653	53.1642	8.65439e-08	1.03589e-06	FBP1	protein_coding	fructose-bisphosphatase 1 [Source:HGNC Symbol;Acc:HGNC:3606]
ENSG00000184005	2.27139	3.88897	53.3618	8.69965e-08	1.04077e-06	ST6GALNAC3	protein_coding	ST6 N-acetylgalactosaminide alpha-2,6-sialyltransferase 3 [Source:HGNC Symbol;Acc:HGNC:19343]
ENSG00000254528	-2.83298	-0.499745	46.4717	8.73198e-08	1.04409e-06	FXYD6-AS1	lncRNA	FXYD6 antisense RNA 1 [Source:HGNC Symbol;Acc:HGNC:56067]
ENSG00000106443	0.791838	6.3069	53.061	8.75484e-08	1.04627e-06	PHF14	protein_coding	PHD finger protein 14 [Source:HGNC Symbol;Acc:HGNC:22203]
ENSG00000018236	1.98645	5.51094	53.4534	8.76507e-08	1.04695e-06	CNTN1	protein_coding	contactin 1 [Source:HGNC Symbol;Acc:HGNC:2171]
ENSG00000170522	1.26771	5.0746	53.0437	8.78107e-08	1.04831e-06	ELOVL6	protein_coding	ELOVL fatty acid elongase 6 [Source:HGNC Symbol;Acc:HGNC:15829]
ENSG00000103089	-2.73691	2.41451	53.3133	8.81187e-08	1.05144e-06	FA2H	protein_coding	fatty acid 2-hydroxylase [Source:HGNC Symbol;Acc:HGNC:21197]
ENSG00000177156	-0.819897	7.24983	52.9478	8.92442e-08	1.06396e-06	TALDO1	protein_coding	transaldolase 1 [Source:HGNC Symbol;Acc:HGNC:11559]
ENSG00000161091	-1.32673	6.31365	52.9467	8.92611e-08	1.06396e-06	MFSD12	protein_coding	major facilitator superfamily domain containing 12 [Source:HGNC Symbol;Acc:HGNC:28299]
ENSG00000115762	-0.660992	7.13023	52.921	8.96498e-08	1.06803e-06	PLEKHB2	protein_coding	pleckstrin homology domain containing B2 [Source:HGNC Symbol;Acc:HGNC:19236]
ENSG00000155755	0.713429	4.40625	52.9149	8.97565e-08	1.06874e-06	TMEM237	protein_coding	transmembrane protein 237 [Source:HGNC Symbol;Acc:HGNC:14432]
ENSG00000164695	-1.08876	4.37031	52.9064	8.98944e-08	1.06931e-06	CHMP4C	protein_coding	charged multivesicular body protein 4C [Source:HGNC Symbol;Acc:HGNC:30599]
ENSG00000247011	-2.26239	-1.84908	42.4696	8.98975e-08	1.06931e-06		lncRNA	novel transcript
ENSG00000169155	-0.80108	5.07494	52.8753	9.03554e-08	1.07419e-06	ZBTB43	protein_coding	zinc finger and BTB domain containing 43 [Source:HGNC Symbol;Acc:HGNC:17908]
ENSG00000145506	-3.20096	2.63562	53.4962	9.07023e-08	1.07776e-06	NKD2	protein_coding	NKD inhibitor of WNT signaling pathway 2 [Source:HGNC Symbol;Acc:HGNC:17046]
ENSG00000279259	-1.82569	-0.081604	53.2718	9.07848e-08	1.07818e-06		TEC	TEC
ENSG00000011332	1.57106	0.290507	53.1643	9.11882e-08	1.0824e-06	DPF1	protein_coding	double PHD fingers 1 [Source:HGNC Symbol;Acc:HGNC:20225]
ENSG00000179256	5.92867	0.164804	44.8088	9.14145e-08	1.08453e-06	SMCO3	protein_coding	single-pass membrane protein with coiled-coil domains 3 [Source:HGNC Symbol;Acc:HGNC:34401]
ENSG00000249898	-1.6332	1.72785	52.8282	9.1756e-08	1.08801e-06	MCPH1-AS1	lncRNA	MCPH1 antisense RNA 1 [Source:HGNC Symbol;Acc:HGNC:51655]
ENSG00000267055	-2.77133	-0.983218	47.8803	9.21546e-08	1.09216e-06		lncRNA	novel transcript
ENSG00000108551	-1.97103	7.11886	53.2079	9.22013e-08	1.09216e-06	RASD1	protein_coding	ras related dexamethasone induced 1 [Source:HGNC Symbol;Acc:HGNC:15828]
ENSG00000172943	-1.27966	6.3434	52.7512	9.22728e-08	1.09225e-06	PHF8	protein_coding	PHD finger protein 8 [Source:HGNC Symbol;Acc:HGNC:20672]
ENSG00000164403	-1.17175	4.33372	52.7509	9.23051e-08	1.09225e-06	SHROOM1	protein_coding	shroom family member 1 [Source:HGNC Symbol;Acc:HGNC:24084]
ENSG00000246526	-1.999	-1.4817	46.451	9.24956e-08	1.09394e-06	LINC02481	lncRNA	long intergenic non-protein coding RNA 2481 [Source:HGNC Symbol;Acc:HGNC:27958]
ENSG00000104324	1.20439	5.84715	52.707	9.29695e-08	1.09856e-06	CPQ	protein_coding	carboxypeptidase Q [Source:HGNC Symbol;Acc:HGNC:16910]
ENSG00000166123	-1.62149	5.9066	52.9573	9.29821e-08	1.09856e-06	GPT2	protein_coding	glutamic--pyruvic transaminase 2 [Source:HGNC Symbol;Acc:HGNC:18062]
ENSG00000147459	-1.26983	6.9875	52.6949	9.31602e-08	1.10007e-06	DOCK5	protein_coding	dedicator of cytokinesis 5 [Source:HGNC Symbol;Acc:HGNC:23476]
ENSG00000133110	3.10068	5.6931	53.795	9.32467e-08	1.10007e-06	POSTN	protein_coding	periostin [Source:HGNC Symbol;Acc:HGNC:16953]
ENSG00000075142	-0.70967	6.42811	52.6889	9.32545e-08	1.10007e-06	SRI	protein_coding	sorcin [Source:HGNC Symbol;Acc:HGNC:11292]
ENSG00000198890	0.611687	4.99678	52.6778	9.34331e-08	1.1016e-06	PRMT6	protein_coding	protein arginine methyltransferase 6 [Source:HGNC Symbol;Acc:HGNC:18241]
ENSG00000184378	1.45241	1.65844	52.6996	9.36915e-08	1.10408e-06	ACTRT3	protein_coding	actin related protein T3 [Source:HGNC Symbol;Acc:HGNC:24022]
ENSG00000196850	-0.786664	5.57249	52.6464	9.3932e-08	1.10634e-06	PPTC7	protein_coding	protein phosphatase targeting COQ7 [Source:HGNC Symbol;Acc:HGNC:30695]
ENSG00000184117	0.785328	5.69805	52.6145	9.4444e-08	1.1118e-06	NIPSNAP1	protein_coding	nipsnap homolog 1 [Source:HGNC Symbol;Acc:HGNC:7827]
ENSG00000156804	-1.92841	6.63011	53.0582	9.45478e-08	1.11245e-06	FBXO32	protein_coding	F-box protein 32 [Source:HGNC Symbol;Acc:HGNC:16731]
ENSG00000138650	2.69823	4.84923	53.3469	9.54088e-08	1.122e-06	PCDH10	protein_coding	protocadherin 10 [Source:HGNC Symbol;Acc:HGNC:13404]
ENSG00000203760	1.90062	3.19791	52.5481	9.56251e-08	1.12356e-06	CENPW	protein_coding	centromere protein W [Source:HGNC Symbol;Acc:HGNC:21488]
ENSG00000134775	2.12208	3.3237	52.5639	9.56399e-08	1.12356e-06	FHOD3	protein_coding	formin homology 2 domain containing 3 [Source:HGNC Symbol;Acc:HGNC:26178]
ENSG00000281103	-1.92682	1.57276	52.6271	9.57615e-08	1.12441e-06	TRG-AS1	lncRNA	T cell receptor gamma locus antisense RNA 1 [Source:HGNC Symbol;Acc:HGNC:48974]
ENSG00000276368	2.67573	6.08342	53.5083	9.63435e-08	1.13066e-06	H2AC14	protein_coding	H2A clustered histone 14 [Source:HGNC Symbol;Acc:HGNC:4727]
ENSG00000144218	1.71794	5.5997	52.7034	9.6482e-08	1.13171e-06	AFF3	protein_coding	ALF transcription elongation factor 3 [Source:HGNC Symbol;Acc:HGNC:6473]
ENSG00000156471	0.71083	6.15284	52.4801	9.66323e-08	1.13289e-06	PTDSS1	protein_coding	phosphatidylserine synthase 1 [Source:HGNC Symbol;Acc:HGNC:9587]
ENSG00000164985	1.21867	6.48481	52.4574	9.70059e-08	1.13668e-06	PSIP1	protein_coding	PC4 and SRSF1 interacting protein 1 [Source:HGNC Symbol;Acc:HGNC:9527]
ENSG00000014257	-2.98244	5.42478	53.7124	9.80435e-08	1.14825e-06	ACP3	protein_coding	acid phosphatase 3 [Source:HGNC Symbol;Acc:HGNC:125]
ENSG00000187601	0.922356	4.94616	52.3861	9.82004e-08	1.1495e-06	MAGEH1	protein_coding	MAGE family member H1 [Source:HGNC Symbol;Acc:HGNC:24092]
ENSG00000203497	1.66161	1.01846	52.4687	9.87032e-08	1.15478e-06	PDCD4-AS1	lncRNA	PDCD4 antisense RNA 1 [Source:HGNC Symbol;Acc:HGNC:27425]
ENSG00000198478	-1.31644	5.65884	52.353	9.87525e-08	1.15478e-06	SH3BGRL2	protein_coding	SH3 domain binding glutamate rich protein like 2 [Source:HGNC Symbol;Acc:HGNC:15567]
ENSG00000179632	-0.787971	6.4995	52.3493	9.88143e-08	1.15491e-06	MAF1	protein_coding	MAF1 homolog, negative regulator of RNA polymerase III [Source:HGNC Symbol;Acc:HGNC:24966]
ENSG00000242861	-1.82816	0.900518	52.6176	9.89823e-08	1.15628e-06		lncRNA	novel transcript
ENSG00000136883	-2.05517	4.00059	52.6813	9.90562e-08	1.15655e-06	KIF12	protein_coding	kinesin family member 12 [Source:HGNC Symbol;Acc:HGNC:21495]
ENSG00000090674	-0.897055	3.7225	52.2651	1.00302e-07	1.1705e-06	MCOLN1	protein_coding	mucolipin TRP cation channel 1 [Source:HGNC Symbol;Acc:HGNC:13356]
ENSG00000122335	-0.926476	4.21473	52.2551	1.00442e-07	1.17154e-06	SERAC1	protein_coding	serine active site containing 1 [Source:HGNC Symbol;Acc:HGNC:21061]
ENSG00000213171	-3.94189	0.0277737	44.8265	1.00681e-07	1.17373e-06	LINGO4	protein_coding	leucine rich repeat and Ig domain containing 4 [Source:HGNC Symbol;Acc:HGNC:31814]
ENSG00000167977	-0.851422	4.97108	52.1415	1.024e-07	1.19315e-06	KCTD5	protein_coding	potassium channel tetramerization domain containing 5 [Source:HGNC Symbol;Acc:HGNC:21423]
ENSG00000257831	-3.16921	-2.39945	40.1948	1.02591e-07	1.19477e-06		lncRNA	novel transcript, antisense to HEATR5A
ENSG00000132141	1.27467	2.44381	52.1232	1.02917e-07	1.19795e-06	CCT6B	protein_coding	chaperonin containing TCP1 subunit 6B [Source:HGNC Symbol;Acc:HGNC:1621]
ENSG00000102879	-1.53573	4.60375	52.1329	1.0303e-07	1.19865e-06	CORO1A	protein_coding	coronin 1A [Source:HGNC Symbol;Acc:HGNC:2252]
ENSG00000178150	1.53926	2.08981	52.1147	1.03221e-07	1.19987e-06	ZNF114	protein_coding	zinc finger protein 114 [Source:HGNC Symbol;Acc:HGNC:12894]
ENSG00000120149	2.59484	6.45204	53.0034	1.0324e-07	1.19987e-06	MSX2	protein_coding	msh homeobox 2 [Source:HGNC Symbol;Acc:HGNC:7392]
ENSG00000083642	1.03475	7.62899	52.0752	1.0356e-07	1.20298e-06	PDS5B	protein_coding	PDS5 cohesin associated factor B [Source:HGNC Symbol;Acc:HGNC:20418]
ENSG00000157954	-0.653441	6.35567	52.0544	1.0393e-07	1.20667e-06	WIPI2	protein_coding	WD repeat domain, phosphoinositide interacting 2 [Source:HGNC Symbol;Acc:HGNC:32225]
ENSG00000099377	-1.17902	4.1203	52.0527	1.03997e-07	1.20683e-06	HSD3B7	protein_coding	hydroxy-delta-5-steroid dehydrogenase, 3 beta- and steroid delta-isomerase 7 [Source:HGNC Symbol;Acc:HGNC:18324]
ENSG00000135480	-3.49482	7.21607	53.7409	1.04127e-07	1.20729e-06	KRT7	protein_coding	keratin 7 [Source:HGNC Symbol;Acc:HGNC:6445]
ENSG00000182885	-2.1125	1.62608	52.1877	1.04142e-07	1.20729e-06	ADGRG3	protein_coding	adhesion G protein-coupled receptor G3 [Source:HGNC Symbol;Acc:HGNC:13728]
ENSG00000126460	-1.00755	2.83809	52.0429	1.04275e-07	1.20821e-06	PRRG2	protein_coding	proline rich and Gla domain 2 [Source:HGNC Symbol;Acc:HGNC:9470]
ENSG00000225706	2.3409	1.74322	52.0983	1.04517e-07	1.21041e-06	PTPRD-AS1	lncRNA	PTPRD antisense RNA 1 [Source:HGNC Symbol;Acc:HGNC:49753]
ENSG00000114626	-1.09049	4.19134	52.0203	1.0457e-07	1.21041e-06	ABTB1	protein_coding	ankyrin repeat and BTB domain containing 1 [Source:HGNC Symbol;Acc:HGNC:18275]
ENSG00000116044	-0.892247	7.59082	51.9921	1.05047e-07	1.21531e-06	NFE2L2	protein_coding	NFE2 like bZIP transcription factor 2 [Source:HGNC Symbol;Acc:HGNC:7782]
ENSG00000198721	2.09593	6.84828	52.4102	1.05459e-07	1.21907e-06	ECI2	protein_coding	enoyl-CoA delta isomerase 2 [Source:HGNC Symbol;Acc:HGNC:14601]
ENSG00000168792	-1.12813	4.35684	51.9671	1.05525e-07	1.21907e-06	ABHD15	protein_coding	abhydrolase domain containing 15 [Source:HGNC Symbol;Acc:HGNC:26971]
ENSG00000166046	-1.353	5.2639	51.9658	1.05532e-07	1.21907e-06	TCP11L2	protein_coding	t-complex 11 like 2 [Source:HGNC Symbol;Acc:HGNC:28627]
ENSG00000179859	-1.26762	2.69502	51.9576	1.05923e-07	1.22296e-06	RNF227	protein_coding	ring finger protein 227 [Source:HGNC Symbol;Acc:HGNC:27571]
ENSG00000149090	3.28496	7.75004	53.0297	1.06427e-07	1.22817e-06	PAMR1	protein_coding	peptidase domain containing associated with muscle regeneration 1 [Source:HGNC Symbol;Acc:HGNC:24554]
ENSG00000118307	1.73168	2.95487	51.9188	1.06522e-07	1.22863e-06	DNAI7	protein_coding	dynein axonemal intermediate chain 7 [Source:HGNC Symbol;Acc:HGNC:29599]
ENSG00000065613	-1.09566	7.42374	51.8794	1.07102e-07	1.2347e-06	SLK	protein_coding	STE20 like kinase [Source:HGNC Symbol;Acc:HGNC:11088]
ENSG00000127824	-3.32364	4.28259	52.9863	1.07436e-07	1.23793e-06	TUBA4A	protein_coding	tubulin alpha 4a [Source:HGNC Symbol;Acc:HGNC:12407]
ENSG00000182389	2.0268	1.50331	51.8935	1.08886e-07	1.254e-06	CACNB4	protein_coding	calcium voltage-gated channel auxiliary subunit beta 4 [Source:HGNC Symbol;Acc:HGNC:1404]
ENSG00000151503	0.861381	5.32392	51.7108	1.10256e-07	1.26914e-06	NCAPD3	protein_coding	non-SMC condensin II complex subunit D3 [Source:HGNC Symbol;Acc:HGNC:28952]
ENSG00000276231	-1.94361	1.73693	51.7775	1.10965e-07	1.27666e-06	PIK3R6	protein_coding	phosphoinositide-3-kinase regulatory subunit 6 [Source:HGNC Symbol;Acc:HGNC:27101]
ENSG00000042445	-1.06047	5.65664	51.6685	1.11063e-07	1.27715e-06	RETSAT	protein_coding	retinol saturase [Source:HGNC Symbol;Acc:HGNC:25991]
ENSG00000124507	1.86821	2.89801	51.66	1.11419e-07	1.28059e-06	PACSIN1	protein_coding	protein kinase C and casein kinase substrate in neurons 1 [Source:HGNC Symbol;Acc:HGNC:8570]
ENSG00000187391	1.11096	3.9887	51.6441	1.11564e-07	1.28161e-06	MAGI2	protein_coding	membrane associated guanylate kinase, WW and PDZ domain containing 2 [Source:HGNC Symbol;Acc:HGNC:18957]
ENSG00000185565	1.91616	5.79614	52.017	1.11686e-07	1.28237e-06	LSAMP	protein_coding	limbic system associated membrane protein [Source:HGNC Symbol;Acc:HGNC:6705]
ENSG00000123066	-0.964049	7.84182	51.629	1.1182e-07	1.28325e-06	MED13L	protein_coding	mediator complex subunit 13L [Source:HGNC Symbol;Acc:HGNC:22962]
ENSG00000243069	2.29683	-0.493399	51.0364	1.12273e-07	1.28782e-06	ARHGEF26-AS1	lncRNA	ARHGEF26 antisense RNA 1 [Source:HGNC Symbol;Acc:HGNC:41048]
ENSG00000163040	1.4838	3.08249	51.5937	1.12622e-07	1.29078e-06	CCDC74A	protein_coding	coiled-coil domain containing 74A [Source:HGNC Symbol;Acc:HGNC:25197]
ENSG00000158623	0.958761	5.81274	51.5864	1.12645e-07	1.29078e-06	COPG2	protein_coding	COPI coat complex subunit gamma 2 [Source:HGNC Symbol;Acc:HGNC:2237]
ENSG00000184363	-1.30754	5.26545	51.5536	1.13295e-07	1.29758e-06	PKP3	protein_coding	plakophilin 3 [Source:HGNC Symbol;Acc:HGNC:9025]
ENSG00000163884	-1.6225	3.56987	51.5553	1.13392e-07	1.29803e-06	KLF15	protein_coding	KLF transcription factor 15 [Source:HGNC Symbol;Acc:HGNC:14536]
ENSG00000179593	-3.4174	-1.89079	39.3136	1.1386e-07	1.30262e-06	ALOX15B	protein_coding	arachidonate 15-lipoxygenase type B [Source:HGNC Symbol;Acc:HGNC:434]
ENSG00000198945	1.13172	4.53041	51.5228	1.13907e-07	1.30262e-06	L3MBTL3	protein_coding	L3MBTL histone methyl-lysine binding protein 3 [Source:HGNC Symbol;Acc:HGNC:23035]
ENSG00000267500	1.6002	-0.173819	51.8664	1.14675e-07	1.31075e-06	ZNF887P	transcribed_unprocessed_pseudogene	zinc finger protein 887, pseudogene [Source:HGNC Symbol;Acc:HGNC:38700]
ENSG00000227825	1.67328	0.646326	51.6478	1.15348e-07	1.31779e-06	SLC9A7P1	transcribed_processed_pseudogene	solute carrier family 9 member 7 pseudogene 1 [Source:HGNC Symbol;Acc:HGNC:32679]
ENSG00000141576	1.74582	4.21763	51.4946	1.15411e-07	1.31784e-06	RNF157	protein_coding	ring finger protein 157 [Source:HGNC Symbol;Acc:HGNC:29402]
[truncated: 20,827 more rows]
