# Supplementary material for: Single-cell mapping of human endometrium and decidua reveals epithelial and stromal contributions to fertility
Source: JCI Insight. 2026 Jan 23;11(2):e195254. doi: 10.1172/jci.insight.195254 (PMC12892900; doi:10.1172/jci.insight.195254)
Supplement: Supplemental table 5 [file jciinsight-11-195254-s116.xlsx]

## Sheet: SupplementalTable5_late-vs-mid
ensembl_gene_id	logFC	logCPM	F	PValue	FDR	hgnc_symbol	gene_biotype	description
ENSG00000205693	2.76353	-1.13439	71.085	2.28946e-10	5.22593e-06	MANSC4	protein_coding	MANSC domain containing 4 [Source:HGNC Symbol;Acc:HGNC:40023]
ENSG00000221946	2.94607	-1.88913	45.4014	1.54382e-08	0.000176196	FXYD7	protein_coding	FXYD domain containing ion transport regulator 7 [Source:HGNC Symbol;Acc:HGNC:4034]
ENSG00000147257	3.68083	1.40609	58.6575	3.62076e-08	0.000275491	GPC3	protein_coding	glypican 3 [Source:HGNC Symbol;Acc:HGNC:4451]
ENSG00000184261	1.9082	-2.0843	38.6117	1.9626e-07	0.00104461	KCNK12	protein_coding	potassium two pore domain channel subfamily K member 12 [Source:HGNC Symbol;Acc:HGNC:6274]
ENSG00000196092	2.3456	-1.20115	36.0289	2.56976e-07	0.00104461	PAX5	protein_coding	paired box 5 [Source:HGNC Symbol;Acc:HGNC:8619]
ENSG00000175426	3.45726	-1.15987	38.0866	2.74584e-07	0.00104461	PCSK1	protein_coding	proprotein convertase subtilisin/kexin type 1 [Source:HGNC Symbol;Acc:HGNC:8743]
ENSG00000108839	4.7982	3.24499	38.7101	3.60935e-07	0.00114631	ALOX12	protein_coding	arachidonate 12-lipoxygenase, 12S type [Source:HGNC Symbol;Acc:HGNC:429]
ENSG00000159387	3.49921	-0.171097	34.855	4.01755e-07	0.00114631	IRX6	protein_coding	iroquois homeobox 6 [Source:HGNC Symbol;Acc:HGNC:14675]
ENSG00000146678	4.94456	4.18386	40.0409	5.93645e-07	0.00150562	IGFBP1	protein_coding	insulin like growth factor binding protein 1 [Source:HGNC Symbol;Acc:HGNC:5469]
ENSG00000133466	2.32403	6.00854	41.6392	7.52605e-07	0.0017179	C1QTNF6	protein_coding	C1q and TNF related 6 [Source:HGNC Symbol;Acc:HGNC:14343]
ENSG00000084628	3.9095	2.05438	38.0228	1.57819e-06	0.00300784	NKAIN1	protein_coding	sodium/potassium transporting ATPase interacting 1 [Source:HGNC Symbol;Acc:HGNC:25743]
ENSG00000083782	4.26466	-1.19843	33.9753	1.66785e-06	0.00300784	EPYC	protein_coding	epiphycan [Source:HGNC Symbol;Acc:HGNC:3053]
ENSG00000160013	2.5847	-0.603002	36.7871	1.71304e-06	0.00300784	PTGIR	protein_coding	prostaglandin I2 receptor [Source:HGNC Symbol;Acc:HGNC:9602]
ENSG00000170276	2.08788	-0.620071	35.9796	2.01532e-06	0.00315192	HSPB2	protein_coding	heat shock protein family B (small) member 2 [Source:HGNC Symbol;Acc:HGNC:5247]
ENSG00000169181	3.12423	1.19559	30.7928	2.30114e-06	0.00315192	GSG1L	protein_coding	GSG1 like [Source:HGNC Symbol;Acc:HGNC:28283]
ENSG00000268089	4.52667	4.98155	36.6623	2.40432e-06	0.00315192	GABRQ	protein_coding	gamma-aminobutyric acid type A receptor subunit theta [Source:HGNC Symbol;Acc:HGNC:14454]
ENSG00000128510	3.349	-0.198461	31.4544	2.42239e-06	0.00315192	CPA4	protein_coding	carboxypeptidase A4 [Source:HGNC Symbol;Acc:HGNC:15740]
ENSG00000289327	2.53636	-0.626593	34.1777	2.48552e-06	0.00315192		lncRNA	novel transcript, antisense to DYSF
ENSG00000187122	3.58409	0.414309	34.3382	3.06201e-06	0.0036062	SLIT1	protein_coding	slit guidance ligand 1 [Source:HGNC Symbol;Acc:HGNC:11085]
ENSG00000136573	2.37881	-2.32027	27.8803	3.15973e-06	0.0036062	BLK	protein_coding	BLK proto-oncogene, Src family tyrosine kinase [Source:HGNC Symbol;Acc:HGNC:1057]
ENSG00000289445	2.63813	-1.02659	29.261	4.6632e-06	0.00506867		lncRNA	novel transcript
ENSG00000143839	2.89913	0.340873	31.6758	6.28446e-06	0.00643743	REN	protein_coding	renin [Source:HGNC Symbol;Acc:HGNC:9958]
ENSG00000118137	4.65315	-0.240198	30.2138	6.4865e-06	0.00643743	APOA1	protein_coding	apolipoprotein A1 [Source:HGNC Symbol;Acc:HGNC:600]
ENSG00000153012	2.7154	2.45089	30.9051	7.52168e-06	0.00715375	LGI2	protein_coding	leucine rich repeat LGI family member 2 [Source:HGNC Symbol;Acc:HGNC:18710]
ENSG00000180818	4.0275	-0.671442	28.8889	8.68711e-06	0.00793168	HOXC10	protein_coding	homeobox C10 [Source:HGNC Symbol;Acc:HGNC:5122]
ENSG00000157111	2.47795	-2.08403	25.916	9.14373e-06	0.00802749	TMEM171	protein_coding	transmembrane protein 171 [Source:HGNC Symbol;Acc:HGNC:27031]
ENSG00000064886	2.88306	1.68469	27.6241	1.17451e-05	0.00930697	CHI3L2	protein_coding	chitinase 3 like 2 [Source:HGNC Symbol;Acc:HGNC:1933]
ENSG00000087303	1.96391	4.90666	29.0517	1.1801e-05	0.00930697	NID2	protein_coding	nidogen 2 [Source:HGNC Symbol;Acc:HGNC:13389]
ENSG00000287338	-4.84186	-1.56086	23.5687	1.18243e-05	0.00930697		lncRNA	novel transcript
ENSG00000075673	-7.27394	1.35967	23.9185	1.37897e-05	0.0104921	ATP12A	protein_coding	ATPase H+/K+ transporting non-gastric alpha2 subunit [Source:HGNC Symbol;Acc:HGNC:13816]
ENSG00000255118	-3.33509	0.031291	27.8849	1.54225e-05	0.0113559		lncRNA	novel transcript
ENSG00000122194	3.21547	-0.87834	27.0952	1.70723e-05	0.0119709	PLG	protein_coding	plasminogen [Source:HGNC Symbol;Acc:HGNC:9071]
ENSG00000133063	3.42688	-0.10394	25.0643	1.73066e-05	0.0119709	CHIT1	protein_coding	chitinase 1 [Source:HGNC Symbol;Acc:HGNC:1936]
ENSG00000147724	-2.37708	-2.02762	22.6912	1.81845e-05	0.0122082	FAM135B	protein_coding	family with sequence similarity 135 member B [Source:HGNC Symbol;Acc:HGNC:28029]
ENSG00000214039	2.7685	-1.87981	24.6051	1.90828e-05	0.0124447	LINC02418	lncRNA	long intergenic non-protein coding RNA 2418 [Source:HGNC Symbol;Acc:HGNC:53348]
ENSG00000112210	1.24761	5.81932	26.8745	1.96271e-05	0.0124447	RAB23	protein_coding	RAB23, member RAS oncogene family [Source:HGNC Symbol;Acc:HGNC:14263]
ENSG00000130208	1.85307	3.28937	26.685	2.07857e-05	0.0128118	APOC1	protein_coding	apolipoprotein C1 [Source:HGNC Symbol;Acc:HGNC:607]
ENSG00000228022	-3.38302	-1.75195	23.9532	2.18475e-05	0.0128118	HCG20	lncRNA	HLA complex group 20 [Source:HGNC Symbol;Acc:HGNC:31334]
ENSG00000245750	2.51311	2.45348	26.6675	2.189e-05	0.0128118	DRAIC	lncRNA	downregulated RNA in cancer, inhibitor of cell invasion and migration [Source:HGNC Symbol;Acc:HGNC:27082]
ENSG00000289522	2.90473	-0.375934	24.4698	2.37005e-05	0.0135247		lncRNA	novel transcript
ENSG00000148204	3.55103	0.834415	26.0305	2.50724e-05	0.0139586	CRB2	protein_coding	crumbs cell polarity complex component 2 [Source:HGNC Symbol;Acc:HGNC:18688]
ENSG00000082497	-1.71884	3.13562	25.7899	2.60048e-05	0.014133	SERTAD4	protein_coding	SERTA domain containing 4 [Source:HGNC Symbol;Acc:HGNC:25236]
ENSG00000171303	4.43156	4.01117	26.2094	2.72173e-05	0.014448	KCNK3	protein_coding	potassium two pore domain channel subfamily K member 3 [Source:HGNC Symbol;Acc:HGNC:6278]
ENSG00000153531	2.1274	3.7263	25.1659	3.15576e-05	0.0163712	ADPRHL1	protein_coding	ADP-ribosylhydrolase like 1 [Source:HGNC Symbol;Acc:HGNC:21303]
ENSG00000066032	-3.18314	4.98153	25.2291	3.24824e-05	0.0164765	CTNNA2	protein_coding	catenin alpha 2 [Source:HGNC Symbol;Acc:HGNC:2510]
ENSG00000148288	1.74284	1.35765	24.493	3.68359e-05	0.0175136	GBGT1	protein_coding	globoside alpha-1,3-N-acetylgalactosaminyltransferase 1 (FORS blood group) [Source:HGNC Symbol;Acc:HGNC:20460]
ENSG00000131400	2.97954	-0.0997142	23.7622	3.68773e-05	0.0175136	NAPSA	protein_coding	napsin A aspartic peptidase [Source:HGNC Symbol;Acc:HGNC:13395]
ENSG00000120332	2.80281	-1.1262	24.0492	3.81466e-05	0.0175136	TNN	protein_coding	tenascin N [Source:HGNC Symbol;Acc:HGNC:22942]
ENSG00000187091	1.86267	5.2183	24.4624	3.81891e-05	0.0175136	PLCD1	protein_coding	phospholipase C delta 1 [Source:HGNC Symbol;Acc:HGNC:9060]
ENSG00000211898	2.12429	-1.84852	20.7002	3.90545e-05	0.0175136	IGHD	IG_C_gene	immunoglobulin heavy constant delta [Source:HGNC Symbol;Acc:HGNC:5480]
ENSG00000159200	1.57474	4.57996	24.3063	3.91306e-05	0.0175136	RCAN1	protein_coding	regulator of calcineurin 1 [Source:HGNC Symbol;Acc:HGNC:3040]
ENSG00000155849	1.09255	3.25051	24.1715	4.00188e-05	0.0175667	ELMO1	protein_coding	engulfment and cell motility 1 [Source:HGNC Symbol;Acc:HGNC:16286]
ENSG00000164619	3.29067	1.77312	24.0797	4.25753e-05	0.0176751	BMPER	protein_coding	BMP binding endothelial regulator [Source:HGNC Symbol;Acc:HGNC:24154]
ENSG00000172179	2.21336	-0.381308	23.5634	4.29605e-05	0.0176751	PRL	protein_coding	prolactin [Source:HGNC Symbol;Acc:HGNC:9445]
ENSG00000123388	3.24781	-2.24146	20.7951	4.34881e-05	0.0176751	HOXC11	protein_coding	homeobox C11 [Source:HGNC Symbol;Acc:HGNC:5123]
ENSG00000075651	1.90644	3.96936	23.8777	4.44539e-05	0.0176751	PLD1	protein_coding	phospholipase D1 [Source:HGNC Symbol;Acc:HGNC:9067]
ENSG00000238260	-2.80275	-2.23739	21.4227	4.493e-05	0.0176751		lncRNA	novel transcript
ENSG00000172346	2.24229	2.4264	23.7474	4.56016e-05	0.0176751	CSDC2	protein_coding	cold shock domain containing C2 [Source:HGNC Symbol;Acc:HGNC:30359]
ENSG00000181215	-2.94232	-0.879397	23.3186	4.62649e-05	0.0176751	C4orf50	protein_coding	chromosome 4 open reading frame 50 [Source:HGNC Symbol;Acc:HGNC:33766]
ENSG00000187288	2.40581	-2.12668	20.8633	4.72397e-05	0.0176751	CIDEC	protein_coding	cell death inducing DFFA like effector c [Source:HGNC Symbol;Acc:HGNC:24229]
ENSG00000125538	2.83743	0.870626	23.4458	4.74157e-05	0.0176751	IL1B	protein_coding	interleukin 1 beta [Source:HGNC Symbol;Acc:HGNC:5992]
ENSG00000095970	1.67482	1.35344	23.5404	4.80093e-05	0.0176751	TREM2	protein_coding	triggering receptor expressed on myeloid cells 2 [Source:HGNC Symbol;Acc:HGNC:17761]
ENSG00000158859	2.2874	4.17872	23.6082	4.92072e-05	0.0178286	ADAMTS4	protein_coding	ADAM metallopeptidase with thrombospondin type 1 motif 4 [Source:HGNC Symbol;Acc:HGNC:220]
ENSG00000141750	1.53007	0.805156	20.1676	5.10551e-05	0.0179904	STAC2	protein_coding	SH3 and cysteine rich domain 2 [Source:HGNC Symbol;Acc:HGNC:23990]
ENSG00000149380	2.72748	0.609744	23.3424	5.21043e-05	0.0179904	P4HA3	protein_coding	prolyl 4-hydroxylase subunit alpha 3 [Source:HGNC Symbol;Acc:HGNC:30135]
ENSG00000111275	-1.11323	6.03109	23.1688	5.26399e-05	0.0179904	ALDH2	protein_coding	aldehyde dehydrogenase 2 family member [Source:HGNC Symbol;Acc:HGNC:404]
ENSG00000147912	1.4591	2.94097	23.1265	5.32949e-05	0.0179904	FBXO10	protein_coding	F-box protein 10 [Source:HGNC Symbol;Acc:HGNC:13589]
ENSG00000029534	2.60444	0.277142	23.1955	5.37583e-05	0.0179904	ANK1	protein_coding	ankyrin 1 [Source:HGNC Symbol;Acc:HGNC:492]
ENSG00000267598	-2.89018	-1.04672	22.3216	5.44074e-05	0.0179904		lncRNA	novel transcript, antisense to IER2
ENSG00000275803	-5.07377	0.500905	20.9564	5.56564e-05	0.0179904	RN7SL736P	misc_RNA	RNA, 7SL, cytoplasmic 736, pseudogene [Source:HGNC Symbol;Acc:HGNC:46752]
ENSG00000256229	-1.81395	6.22581	22.9401	5.75577e-05	0.0179904	ZNF486	protein_coding	zinc finger protein 486 [Source:HGNC Symbol;Acc:HGNC:20807]
ENSG00000251143	-2.34671	0.876102	22.8174	5.88204e-05	0.0179904		lncRNA	novel transcript
ENSG00000226564	-2.78619	-1.02747	21.4044	6.05355e-05	0.0179904	FTH1P20	processed_pseudogene	ferritin heavy chain 1 pseudogene 20 [Source:HGNC Symbol;Acc:HGNC:37639]
ENSG00000145626	4.041	-0.974137	20.8457	6.14618e-05	0.0179904	UGT3A1	protein_coding	UDP glycosyltransferase family 3 member A1 [Source:HGNC Symbol;Acc:HGNC:26625]
ENSG00000279806	-2.63463	-0.521326	19.5131	6.1472e-05	0.0179904		TEC	TEC
ENSG00000261456	-4.02864	-2.0726	20.2968	6.19018e-05	0.0179904	TUBB8	protein_coding	tubulin beta 8 class VIII [Source:HGNC Symbol;Acc:HGNC:20773]
ENSG00000123358	2.23009	2.98913	22.6627	6.2204e-05	0.0179904	NR4A1	protein_coding	nuclear receptor subfamily 4 group A member 1 [Source:HGNC Symbol;Acc:HGNC:7980]
ENSG00000198682	1.83747	5.88016	22.694	6.24382e-05	0.0179904	PAPSS2	protein_coding	3'-phosphoadenosine 5'-phosphosulfate synthase 2 [Source:HGNC Symbol;Acc:HGNC:8604]
ENSG00000267493	1.46115	-1.01727	22.5684	6.3748e-05	0.0179904	CIRBP-AS1	lncRNA	CIRBP antisense RNA 1 [Source:HGNC Symbol;Acc:HGNC:28588]
ENSG00000205444	1.70004	-2.05767	19.2357	6.37735e-05	0.0179904		lncRNA	uncharacterized LOC497048 [Source:NCBI gene (formerly Entrezgene);Acc:497048]
ENSG00000269570	-3.34176	-2.14021	20.6913	6.38404e-05	0.0179904		lncRNA	novel transcript, antisense to ZFP91
ENSG00000290025	1.80499	-2.32579	20.0236	6.71134e-05	0.0186821		lncRNA	novel transcript
ENSG00000102385	2.92289	0.950006	22.1836	7.13547e-05	0.0194784	DRP2	protein_coding	dystrophin related protein 2 [Source:HGNC Symbol;Acc:HGNC:3032]
ENSG00000132639	1.77543	0.886169	22.069	7.2191e-05	0.0194784	SNAP25	protein_coding	synaptosome associated protein 25 [Source:HGNC Symbol;Acc:HGNC:11132]
ENSG00000243592	1.85727	-1.34889	19.1738	7.2534e-05	0.0194784	RPL17P22	processed_pseudogene	ribosomal protein L17 pseudogene 22 [Source:HGNC Symbol;Acc:HGNC:35761]
ENSG00000173391	2.78658	0.799769	21.7295	7.69206e-05	0.0204162	OLR1	protein_coding	oxidized low density lipoprotein receptor 1 [Source:HGNC Symbol;Acc:HGNC:8133]
ENSG00000144063	-1.55262	-0.631113	20.4405	8.0677e-05	0.0206166	MALL	protein_coding	mal, T cell differentiation protein like [Source:HGNC Symbol;Acc:HGNC:6818]
ENSG00000163898	1.87105	0.0623514	19.951	8.08136e-05	0.0206166	LIPH	protein_coding	lipase H [Source:HGNC Symbol;Acc:HGNC:18483]
ENSG00000258616	2.61543	-1.72746	19.5088	8.08839e-05	0.0206166	LINC02303	lncRNA	long intergenic non-protein coding RNA 2303 [Source:HGNC Symbol;Acc:HGNC:53222]
ENSG00000236345	-2.69827	-0.816405	18.5641	8.12884e-05	0.0206166	SCAT8	lncRNA	S-phase cancer associated transcript 8 [Source:HGNC Symbol;Acc:HGNC:40967]
ENSG00000166483	-0.879842	5.92408	21.4818	8.46949e-05	0.0212109	WEE1	protein_coding	WEE1 G2 checkpoint kinase [Source:HGNC Symbol;Acc:HGNC:12761]
ENSG00000095596	-4.58926	3.0976	19.9239	8.54904e-05	0.0212109	CYP26A1	protein_coding	cytochrome P450 family 26 subfamily A member 1 [Source:HGNC Symbol;Acc:HGNC:2603]
ENSG00000177455	2.22166	-1.80695	20.2271	8.67222e-05	0.0212852	CD19	protein_coding	CD19 molecule [Source:HGNC Symbol;Acc:HGNC:1633]
ENSG00000187479	2.37811	4.21621	21.4614	9.05758e-05	0.0217432	C11orf96	protein_coding	chromosome 11 open reading frame 96 [Source:HGNC Symbol;Acc:HGNC:38675]
ENSG00000100739	2.49536	-0.795836	19.4096	9.1388e-05	0.0217432	BDKRB1	protein_coding	bradykinin receptor B1 [Source:HGNC Symbol;Acc:HGNC:1029]
ENSG00000188822	1.38232	-1.23718	20.6537	9.14459e-05	0.0217432	CNR2	protein_coding	cannabinoid receptor 2 [Source:HGNC Symbol;Acc:HGNC:2160]
ENSG00000128422	3.07809	2.60453	21.1975	9.52438e-05	0.0224065	KRT17	protein_coding	keratin 17 [Source:HGNC Symbol;Acc:HGNC:6427]
ENSG00000125454	1.41275	2.90211	21.0429	9.6199e-05	0.0224065	SLC25A19	protein_coding	solute carrier family 25 member 19 [Source:HGNC Symbol;Acc:HGNC:14409]
ENSG00000118707	0.821526	5.2472	20.9846	9.77761e-05	0.0225438	TGIF2	protein_coding	TGFB induced factor homeobox 2 [Source:HGNC Symbol;Acc:HGNC:15764]
ENSG00000275090	-4.27204	-0.506379	19.165	9.9857e-05	0.0227934	RN7SL296P	misc_RNA	RNA, 7SL, cytoplasmic 296, pseudogene [Source:HGNC Symbol;Acc:HGNC:46312]
ENSG00000137094	1.59816	3.48406	20.8445	0.000102156	0.02298	DNAJB5	protein_coding	DnaJ heat shock protein family (Hsp40) member B5 [Source:HGNC Symbol;Acc:HGNC:14887]
ENSG00000152969	-2.86853	-1.40617	19.4615	0.000102688	0.02298	JAKMIP1	protein_coding	janus kinase and microtubule interacting protein 1 [Source:HGNC Symbol;Acc:HGNC:26460]
ENSG00000065717	1.38813	4.12092	20.6597	0.000107811	0.0237843	TLE2	protein_coding	TLE family member 2, transcriptional corepressor [Source:HGNC Symbol;Acc:HGNC:11838]
ENSG00000163815	-1.99279	1.78142	20.6662	0.000108961	0.0237843	CLEC3B	protein_coding	C-type lectin domain family 3 member B [Source:HGNC Symbol;Acc:HGNC:11891]
ENSG00000119508	2.44456	0.779634	20.6931	0.000109408	0.0237843	NR4A3	protein_coding	nuclear receptor subfamily 4 group A member 3 [Source:HGNC Symbol;Acc:HGNC:7982]
ENSG00000267908	-3.87702	-2.81716	18.0697	0.000111387	0.0238172	ZSCAN5DP	unprocessed_pseudogene	zinc finger and SCAN domain containing 5D pseudogene [Source:HGNC Symbol;Acc:HGNC:37706]
ENSG00000077274	-4.53124	3.92151	20.8365	0.000111646	0.0238172	CAPN6	protein_coding	calpain 6 [Source:HGNC Symbol;Acc:HGNC:1483]
ENSG00000118514	2.30311	0.663083	19.692	0.000114855	0.0241859	ALDH8A1	protein_coding	aldehyde dehydrogenase 8 family member A1 [Source:HGNC Symbol;Acc:HGNC:15471]
ENSG00000253304	1.29537	3.47706	20.4157	0.000115494	0.0241859	TMEM200B	protein_coding	transmembrane protein 200B [Source:HGNC Symbol;Acc:HGNC:33785]
ENSG00000188760	1.73293	1.78738	20.3464	0.000118032	0.0244927	TMEM198	protein_coding	transmembrane protein 198 [Source:HGNC Symbol;Acc:HGNC:33704]
ENSG00000188886	-4.85676	0.441894	20.0225	0.000130562	0.0267166	ASTL	protein_coding	astacin like metalloendopeptidase [Source:HGNC Symbol;Acc:HGNC:31704]
ENSG00000092295	2.11578	-0.92085	18.8699	0.000131993	0.0267166	TGM1	protein_coding	transglutaminase 1 [Source:HGNC Symbol;Acc:HGNC:11777]
ENSG00000157703	1.96361	-0.13034	20.061	0.000132261	0.0267166	SVOPL	protein_coding	SVOP like [Source:HGNC Symbol;Acc:HGNC:27034]
ENSG00000172005	3.51986	1.89427	20.165	0.000134091	0.0268487	MAL	protein_coding	mal, T cell differentiation protein [Source:HGNC Symbol;Acc:HGNC:6817]
ENSG00000102547	1.39556	3.7266	19.7647	0.000140082	0.0275982	CAB39L	protein_coding	calcium binding protein 39 like [Source:HGNC Symbol;Acc:HGNC:20290]
ENSG00000142748	1.40508	-0.948471	19.8403	0.000140252	0.0275982	FCN3	protein_coding	ficolin 3 [Source:HGNC Symbol;Acc:HGNC:3625]
ENSG00000238005	1.6088	-1.71004	19.2224	0.000142752	0.0278501	LNCATV	lncRNA	lncRNA negative regulator of antiviral signaling [Source:HGNC Symbol;Acc:HGNC:54478]
ENSG00000276101	-1.58494	-1.08881	19.4722	0.000148202	0.0284064		lncRNA	novel transcript, antisense to SLC38A10
ENSG00000198840	-1.25842	8.01266	19.5661	0.000148644	0.0284064	MT-ND3	protein_coding	mitochondrially encoded NADH:ubiquinone oxidoreductase core subunit 3 [Source:HGNC Symbol;Acc:HGNC:7458]
ENSG00000171631	1.25487	1.35437	19.5644	0.000149337	0.0284064	P2RY6	protein_coding	pyrimidinergic receptor P2Y6 [Source:HGNC Symbol;Acc:HGNC:8543]
ENSG00000105369	1.92049	-0.359753	19.4956	0.000151456	0.0285714	CD79A	protein_coding	CD79a molecule [Source:HGNC Symbol;Acc:HGNC:1698]
ENSG00000101213	-2.56377	-1.09541	17.9434	0.000152796	0.028588	PTK6	protein_coding	protein tyrosine kinase 6 [Source:HGNC Symbol;Acc:HGNC:9617]
ENSG00000223572	2.54207	-1.20133	19.196	0.000154395	0.0286522	CKMT1A	protein_coding	creatine kinase, mitochondrial 1A [Source:HGNC Symbol;Acc:HGNC:31736]
ENSG00000134830	2.51804	2.71611	19.4524	0.000157963	0.0290383	C5AR2	protein_coding	complement C5a receptor 2 [Source:HGNC Symbol;Acc:HGNC:4527]
ENSG00000235081	-3.15133	-2.27355	17.758	0.000159346	0.0290383		processed_pseudogene	novel pseudogene
ENSG00000187952	-3.97472	-2.10393	19.2702	0.000161344	0.0290383	HS6ST1P1	processed_pseudogene	heparan sulfate 6-O-sulfotransferase 1 pseudogene 1 [Source:HGNC Symbol;Acc:HGNC:31835]
ENSG00000278356	1.29899	-1.43169	19.2376	0.000161564	0.0290383		lncRNA	novel transcript
ENSG00000197106	1.30915	-0.0385567	18.2307	0.000165784	0.0293731	SLC6A17	protein_coding	solute carrier family 6 member 17 [Source:HGNC Symbol;Acc:HGNC:31399]
ENSG00000135636	1.88692	6.09744	19.3565	0.000166595	0.0293731	DYSF	protein_coding	dysferlin [Source:HGNC Symbol;Acc:HGNC:3097]
ENSG00000082196	1.24827	2.45485	19.1767	0.000167288	0.0293731	C1QTNF3	protein_coding	C1q and TNF related 3 [Source:HGNC Symbol;Acc:HGNC:14326]
ENSG00000100721	2.06543	-2.3702	16.7151	0.0001697	0.0294555	TCL1A	protein_coding	TCL1 family AKT coactivator A [Source:HGNC Symbol;Acc:HGNC:11648]
ENSG00000085871	-1.28667	5.37666	19.0995	0.000171359	0.0294555	MGST2	protein_coding	microsomal glutathione S-transferase 2 [Source:HGNC Symbol;Acc:HGNC:7063]
ENSG00000174945	2.55917	1.61773	19.167	0.000171628	0.0294555	AMZ1	protein_coding	archaelysin family metallopeptidase 1 [Source:HGNC Symbol;Acc:HGNC:22231]
ENSG00000235092	-1.12292	1.67668	19.0577	0.000173563	0.0295194	ID2-AS1	lncRNA	ID2 antisense RNA 1 [Source:HGNC Symbol;Acc:HGNC:51103]
ENSG00000231971	-1.88273	0.250229	17.2003	0.000175918	0.0295194	CT69	lncRNA	cancer/testis associated transcript 69 [Source:HGNC Symbol;Acc:HGNC:37196]
ENSG00000167165	2.56959	1.52703	17.7996	0.000175975	0.0295194	UGT1A6	protein_coding	UDP glucuronosyltransferase family 1 member A6 [Source:HGNC Symbol;Acc:HGNC:12538]
ENSG00000189067	1.02199	7.56909	18.9461	0.000179304	0.0295194	LITAF	protein_coding	lipopolysaccharide induced TNF factor [Source:HGNC Symbol;Acc:HGNC:16841]
ENSG00000116285	-2.45041	7.45126	19.1039	0.000180101	0.0295194	ERRFI1	protein_coding	ERBB receptor feedback inhibitor 1 [Source:HGNC Symbol;Acc:HGNC:18185]
ENSG00000116221	0.942168	6.20185	18.908	0.000181397	0.0295194	MRPL37	protein_coding	mitochondrial ribosomal protein L37 [Source:HGNC Symbol;Acc:HGNC:14034]
ENSG00000272933	-1.57083	-0.457429	18.9831	0.000182069	0.0295194	TRIM8-DT	lncRNA	TRIM8 divergent transcript [Source:HGNC Symbol;Acc:HGNC:55573]
ENSG00000239282	1.27464	0.85084	18.9187	0.000182346	0.0295194	CASTOR1	protein_coding	cytosolic arginine sensor for mTORC1 subunit 1 [Source:HGNC Symbol;Acc:HGNC:34423]
ENSG00000221968	0.966675	4.09379	18.8633	0.000183914	0.0295635	FADS3	protein_coding	fatty acid desaturase 3 [Source:HGNC Symbol;Acc:HGNC:3576]
ENSG00000133710	-2.39926	1.09043	18.8188	0.000187236	0.029887	SPINK5	protein_coding	serine peptidase inhibitor Kazal type 5 [Source:HGNC Symbol;Acc:HGNC:15464]
ENSG00000100234	2.23864	8.99101	18.9316	0.000189676	0.0300663	TIMP3	protein_coding	TIMP metallopeptidase inhibitor 3 [Source:HGNC Symbol;Acc:HGNC:11822]
ENSG00000068831	2.15318	2.18426	18.7847	0.000192322	0.0301744	RASGRP2	protein_coding	RAS guanyl releasing protein 2 [Source:HGNC Symbol;Acc:HGNC:9879]
ENSG00000164379	-2.05111	1.72145	18.7362	0.000193002	0.0301744	FOXQ1	protein_coding	forkhead box Q1 [Source:HGNC Symbol;Acc:HGNC:20951]
ENSG00000067113	1.04854	7.24951	18.6254	0.000197784	0.0305416	PLPP1	protein_coding	phospholipid phosphatase 1 [Source:HGNC Symbol;Acc:HGNC:9228]
ENSG00000135931	0.654081	5.17817	18.6214	0.000198027	0.0305416	ARMC9	protein_coding	armadillo repeat containing 9 [Source:HGNC Symbol;Acc:HGNC:20730]
ENSG00000010671	1.27811	1.21665	18.5664	0.000202074	0.0309566	BTK	protein_coding	Bruton tyrosine kinase [Source:HGNC Symbol;Acc:HGNC:1133]
ENSG00000173698	-3.28429	5.10824	18.7722	0.000205949	0.0312475	ADGRG2	protein_coding	adhesion G protein-coupled receptor G2 [Source:HGNC Symbol;Acc:HGNC:4516]
ENSG00000165140	1.61314	3.26653	18.4875	0.000206711	0.0312475	FBP1	protein_coding	fructose-bisphosphatase 1 [Source:HGNC Symbol;Acc:HGNC:3606]
ENSG00000175294	1.38956	-1.71444	16.5812	0.000213691	0.0320902	CATSPER1	protein_coding	cation channel sperm associated 1 [Source:HGNC Symbol;Acc:HGNC:17116]
ENSG00000101443	-2.02461	8.17467	18.3912	0.000217517	0.0322115	WFDC2	protein_coding	WAP four-disulfide core domain 2 [Source:HGNC Symbol;Acc:HGNC:15939]
ENSG00000026297	-1.46965	7.4066	18.334	0.000218674	0.0322115	RNASET2	protein_coding	ribonuclease T2 [Source:HGNC Symbol;Acc:HGNC:21686]
ENSG00000213711	-3.25571	-1.82829	17.038	0.000218732	0.0322115	PHB1P7	processed_pseudogene	PHB1 pseudogene 7 [Source:HGNC Symbol;Acc:HGNC:39286]
ENSG00000179862	-2.1383	5.85451	18.3948	0.000221622	0.0324279	CITED4	protein_coding	Cbp/p300 interacting transactivator with Glu/Asp rich carboxy-terminal domain 4 [Source:HGNC Symbol;Acc:HGNC:18696]
ENSG00000188277	-1.67563	2.24595	17.9196	0.000225698	0.0326566	C15orf62	protein_coding	chromosome 15 open reading frame 62 [Source:HGNC Symbol;Acc:HGNC:34489]
ENSG00000167077	1.63524	-0.514021	18.265	0.000226046	0.0326566	MEI1	protein_coding	meiotic double-stranded break formation protein 1 [Source:HGNC Symbol;Acc:HGNC:28613]
ENSG00000172345	1.4473	2.47218	18.1624	0.000228482	0.0328008	STARD5	protein_coding	StAR related lipid transfer domain containing 5 [Source:HGNC Symbol;Acc:HGNC:18065]
ENSG00000087076	1.69778	2.4619	18.1235	0.000231172	0.0329796	HSD17B14	protein_coding	hydroxysteroid 17-beta dehydrogenase 14 [Source:HGNC Symbol;Acc:HGNC:23238]
ENSG00000011201	2.36783	2.36381	18.109	0.000237316	0.033246	ANOS1	protein_coding	anosmin 1 [Source:HGNC Symbol;Acc:HGNC:6211]
ENSG00000233929	-3.94344	-0.461035	15.9319	0.000237395	0.033246	MT1XP1	processed_pseudogene	metallothionein 1X pseudogene 1 [Source:HGNC Symbol;Acc:HGNC:7442]
ENSG00000114923	1.3518	2.81277	18.0191	0.000238673	0.033246	SLC4A3	protein_coding	solute carrier family 4 member 3 [Source:HGNC Symbol;Acc:HGNC:11029]
ENSG00000107742	1.65436	3.41505	18.0418	0.000239279	0.033246	SPOCK2	protein_coding	SPARC (osteonectin), cwcv and kazal like domains proteoglycan 2 [Source:HGNC Symbol;Acc:HGNC:13564]
ENSG00000244112	-3.90243	-0.452524	16.6342	0.000240322	0.033246	RN7SL508P	misc_RNA	RNA, 7SL, cytoplasmic 508, pseudogene [Source:HGNC Symbol;Acc:HGNC:46524]
ENSG00000231210	-2.45939	-1.02143	16.8519	0.000244512	0.0336218	COMETT	lncRNA	cytosolic oncogenic antisense to MET transcript [Source:HGNC Symbol;Acc:HGNC:51196]
ENSG00000165178	1.3755	-1.74014	16.5409	0.000250018	0.0341731	NCF1C	unprocessed_pseudogene	neutrophil cytosolic factor 1C pseudogene [Source:HGNC Symbol;Acc:HGNC:32523]
ENSG00000124257	1.06206	0.585264	17.829	0.000255672	0.0345443	NEURL2	protein_coding	neuralized E3 ubiquitin protein ligase 2 [Source:HGNC Symbol;Acc:HGNC:16156]
ENSG00000158517	1.55829	-1.21704	17.2892	0.00025576	0.0345443	NCF1	protein_coding	neutrophil cytosolic factor 1 [Source:HGNC Symbol;Acc:HGNC:7660]
ENSG00000113889	-2.99598	-1.5104	15.7799	0.000262311	0.034985	KNG1	protein_coding	kininogen 1 [Source:HGNC Symbol;Acc:HGNC:6383]
ENSG00000253958	0.990826	2.91577	17.7038	0.000263414	0.034985	CLDN23	protein_coding	claudin 23 [Source:HGNC Symbol;Acc:HGNC:17591]
ENSG00000275961	-3.4768	-0.540923	16.5437	0.000265196	0.034985	RN7SL210P	misc_RNA	RNA, 7SL, cytoplasmic 210, pseudogene [Source:HGNC Symbol;Acc:HGNC:46226]
ENSG00000183963	1.09995	6.3227	17.6886	0.000265347	0.034985	SMTN	protein_coding	smoothelin [Source:HGNC Symbol;Acc:HGNC:11126]
ENSG00000277196	2.45779	-0.0673394	16.5556	0.000267187	0.034985		protein_coding	proline dehydrogenase 1
ENSG00000185972	1.88553	-1.19658	16.9299	0.000268219	0.034985	CCIN	protein_coding	calicin [Source:HGNC Symbol;Acc:HGNC:1568]
ENSG00000118495	1.64682	4.42447	17.688	0.000270309	0.0350572	PLAGL1	protein_coding	PLAG1 like zinc finger 1 [Source:HGNC Symbol;Acc:HGNC:9046]
ENSG00000154262	1.57437	2.84024	17.5908	0.000273323	0.0352479	ABCA6	protein_coding	ATP binding cassette subfamily A member 6 [Source:HGNC Symbol;Acc:HGNC:36]
ENSG00000148344	1.95193	0.944608	17.5165	0.000281637	0.035548	PTGES	protein_coding	prostaglandin E synthase [Source:HGNC Symbol;Acc:HGNC:9599]
ENSG00000173110	1.47439	-0.991931	17.3793	0.000281723	0.035548	HSPA6	protein_coding	heat shock protein family A (Hsp70) member 6 [Source:HGNC Symbol;Acc:HGNC:5239]
ENSG00000101444	0.99304	7.80719	17.4876	0.000281897	0.035548	AHCY	protein_coding	adenosylhomocysteinase [Source:HGNC Symbol;Acc:HGNC:343]
ENSG00000112541	1.94875	3.32969	17.5279	0.000283506	0.035548	PDE10A	protein_coding	phosphodiesterase 10A [Source:HGNC Symbol;Acc:HGNC:8772]
ENSG00000135077	1.1717	2.75283	17.4571	0.000284817	0.035548	HAVCR2	protein_coding	hepatitis A virus cellular receptor 2 [Source:HGNC Symbol;Acc:HGNC:18437]
ENSG00000124374	1.49275	4.81689	17.5106	0.000284995	0.035548	PAIP2B	protein_coding	poly(A) binding protein interacting protein 2B [Source:HGNC Symbol;Acc:HGNC:29200]
ENSG00000232934	-1.7031	-1.77852	16.8098	0.000293277	0.0363823		lncRNA	novel transcript, antisense to ACSL5
ENSG00000204209	0.663862	5.45136	17.2435	0.000304566	0.0375786	DAXX	protein_coding	death domain associated protein [Source:HGNC Symbol;Acc:HGNC:2681]
ENSG00000125740	2.52581	1.11854	17.3171	0.000307236	0.0377041	FOSB	protein_coding	FosB proto-oncogene, AP-1 transcription factor subunit [Source:HGNC Symbol;Acc:HGNC:3797]
ENSG00000160191	-1.33893	4.07874	17.1924	0.000309579	0.0377885	PDE9A	protein_coding	phosphodiesterase 9A [Source:HGNC Symbol;Acc:HGNC:8795]
ENSG00000132517	1.73235	-0.243048	17.2414	0.000311557	0.0378277	SLC52A1	protein_coding	solute carrier family 52 member 1 [Source:HGNC Symbol;Acc:HGNC:30225]
ENSG00000176410	0.572864	4.3459	17.139	0.000314891	0.0378326	DNAJC30	protein_coding	DnaJ heat shock protein family (Hsp40) member C30 [Source:HGNC Symbol;Acc:HGNC:16410]
ENSG00000261645	-3.27095	-2.50985	15.3632	0.000314913	0.0378326	DISC1FP1	lncRNA	DISC1 fusion partner 1 [Source:HGNC Symbol;Acc:HGNC:33625]
ENSG00000012124	1.90653	0.907078	17.0712	0.000323768	0.0385671	CD22	protein_coding	CD22 molecule [Source:HGNC Symbol;Acc:HGNC:1643]
ENSG00000140795	2.0431	4.32053	17.1821	0.000324406	0.0385671	MYLK3	protein_coding	myosin light chain kinase 3 [Source:HGNC Symbol;Acc:HGNC:29826]
ENSG00000272502	1.6755	-1.18482	17.0293	0.000328073	0.038801		lncRNA	novel transcript
ENSG00000275830	1.54097	-2.41875	15.2584	0.000330154	0.0388459	LINC03082	lncRNA	long intergenic non-protein coding RNA 3082 [Source:HGNC Symbol;Acc:HGNC:56676]
ENSG00000180176	2.76318	2.52729	17.1164	0.000334688	0.0390546	TH	protein_coding	tyrosine hydroxylase [Source:HGNC Symbol;Acc:HGNC:11782]
ENSG00000197405	1.20948	1.60882	16.9465	0.00033535	0.0390546	C5AR1	protein_coding	complement C5a receptor 1 [Source:HGNC Symbol;Acc:HGNC:1338]
ENSG00000205426	1.52207	0.297323	16.9096	0.000337985	0.0391617	KRT81	protein_coding	keratin 81 [Source:HGNC Symbol;Acc:HGNC:6458]
ENSG00000139329	1.59764	9.49202	16.9328	0.000342203	0.0394501	LUM	protein_coding	lumican [Source:HGNC Symbol;Acc:HGNC:6724]
ENSG00000137713	-0.893011	6.15598	16.8521	0.000345126	0.0395872	PPP2R1B	protein_coding	protein phosphatase 2 scaffold subunit Abeta [Source:HGNC Symbol;Acc:HGNC:9303]
ENSG00000011600	1.18462	3.93338	16.8365	0.000346906	0.0395924	TYROBP	protein_coding	transmembrane immune signaling adaptor TYROBP [Source:HGNC Symbol;Acc:HGNC:12449]
ENSG00000233930	-2.14987	0.428531	16.7326	0.000363467	0.0408529	KRTAP5-AS1	lncRNA	KRTAP5-1/KRTAP5-2 antisense RNA 1 [Source:HGNC Symbol;Acc:HGNC:27877]
ENSG00000130822	1.16225	1.9596	16.6931	0.000363588	0.0408529	PNCK	protein_coding	pregnancy up-regulated nonubiquitous CaM kinase [Source:HGNC Symbol;Acc:HGNC:13415]
ENSG00000187912	2.11707	-2.31413	14.687	0.000364011	0.0408529	CLEC17A	protein_coding	C-type lectin domain containing 17A [Source:HGNC Symbol;Acc:HGNC:34520]
ENSG00000104093	0.832694	5.62918	16.6737	0.000365518	0.0408529	DMXL2	protein_coding	Dmx like 2 [Source:HGNC Symbol;Acc:HGNC:2938]
ENSG00000158882	0.624071	3.24301	16.6626	0.0003669	0.0408529	TOMM40L	protein_coding	translocase of outer mitochondrial membrane 40 like [Source:HGNC Symbol;Acc:HGNC:25756]
ENSG00000258777	-1.69106	-1.26689	16.6422	0.000371068	0.0411081	HIF1A-AS1	lncRNA	HIF1A antisense RNA 1 [Source:HGNC Symbol;Acc:HGNC:43014]
ENSG00000170858	1.26168	-1.29735	14.7617	0.000372793	0.0411081	LILRP2	transcribed_processed_pseudogene	leukocyte immunoglobulin-like receptor pseudogene 2 [Source:HGNC Symbol;Acc:HGNC:15497]
ENSG00000137563	0.817017	4.3768	16.5969	0.000374732	0.0411233	GGH	protein_coding	gamma-glutamyl hydrolase [Source:HGNC Symbol;Acc:HGNC:4248]
ENSG00000144824	2.02167	4.2774	16.6842	0.000379532	0.0414507	PHLDB2	protein_coding	pleckstrin homology like domain family B member 2 [Source:HGNC Symbol;Acc:HGNC:29573]
ENSG00000143119	0.993665	3.93019	16.5205	0.000384116	0.0417515	CD53	protein_coding	CD53 molecule [Source:HGNC Symbol;Acc:HGNC:1686]
ENSG00000112303	1.47554	0.046757	16.5318	0.00038918	0.0419999	VNN2	protein_coding	vanin 2 [Source:HGNC Symbol;Acc:HGNC:12706]
ENSG00000162763	-3.34616	-1.49281	14.6823	0.000390813	0.0419999	LRRC52	protein_coding	leucine rich repeat containing 52 [Source:HGNC Symbol;Acc:HGNC:32156]
ENSG00000260798	-3.12282	-2.5502	14.8715	0.000391921	0.0419999		lncRNA	novel transcript, antisense to CDH1
ENSG00000088882	1.05974	8.29432	16.4431	0.00039383	0.0420073	CPXM1	protein_coding	carboxypeptidase X, M14 family member 1 [Source:HGNC Symbol;Acc:HGNC:15771]
ENSG00000118946	1.80314	5.63145	16.5576	0.000396293	0.0420734	PCDH17	protein_coding	protocadherin 17 [Source:HGNC Symbol;Acc:HGNC:14267]
ENSG00000112576	0.811892	4.75442	16.3648	0.000403989	0.0424705	CCND3	protein_coding	cyclin D3 [Source:HGNC Symbol;Acc:HGNC:1585]
ENSG00000186047	1.67816	-1.92762	15.7122	0.000405447	0.0424705	DLEU7	protein_coding	deleted in lymphocytic leukemia 7 [Source:HGNC Symbol;Acc:HGNC:17567]
ENSG00000243991	-4.73341	-1.97308	16.9561	0.00040681	0.0424705	RN7SL447P	misc_RNA	RNA, 7SL, cytoplasmic 447, pseudogene [Source:HGNC Symbol;Acc:HGNC:46463]
ENSG00000133121	0.945959	5.62331	16.3344	0.000407991	0.0424705	STARD13	protein_coding	StAR related lipid transfer domain containing 13 [Source:HGNC Symbol;Acc:HGNC:19164]
ENSG00000103942	-2.20422	7.43261	16.4564	0.000409336	0.0424705	HOMER2	protein_coding	homer scaffold protein 2 [Source:HGNC Symbol;Acc:HGNC:17513]
ENSG00000149260	1.03534	4.87372	16.2874	0.000414292	0.0426238	CAPN5	protein_coding	calpain 5 [Source:HGNC Symbol;Acc:HGNC:1482]
ENSG00000226819	1.71951	-1.67696	15.3029	0.000416368	0.0426238	MEIS1-AS3	lncRNA	MEIS1 antisense RNA 3 [Source:HGNC Symbol;Acc:HGNC:40369]
ENSG00000112208	1.12167	5.19772	16.2843	0.000416416	0.0426238	BAG2	protein_coding	BAG cochaperone 2 [Source:HGNC Symbol;Acc:HGNC:938]
ENSG00000267364	1.44609	-1.93702	15.3592	0.000423288	0.0428291		lncRNA	novel transcript
ENSG00000204055	-1.99462	-1.06043	16.2107	0.000425789	0.0428291	IER5L-AS1	lncRNA	IER5L antisense RNA 1 [Source:HGNC Symbol;Acc:HGNC:55825]
ENSG00000146535	0.875301	6.28691	16.1798	0.000429083	0.0428291	GNA12	protein_coding	G protein subunit alpha 12 [Source:HGNC Symbol;Acc:HGNC:4380]
ENSG00000244514	-4.60161	-0.318079	15.2348	0.000430082	0.0428291	RN7SL125P	misc_RNA	RNA, 7SL, cytoplasmic 125, pseudogene [Source:HGNC Symbol;Acc:HGNC:46141]
ENSG00000114107	-1.02122	6.22131	16.1599	0.000431888	0.0428291	CEP70	protein_coding	centrosomal protein 70 [Source:HGNC Symbol;Acc:HGNC:29972]
ENSG00000253676	-3.188	-0.270741	15.3087	0.00043261	0.0428291	TAGLN2P1	processed_pseudogene	transgelin 2 pseudogene 1 [Source:HGNC Symbol;Acc:HGNC:21739]
ENSG00000171360	1.78608	-2.25964	14.349	0.000434827	0.0428291	KRT38	protein_coding	keratin 38 [Source:HGNC Symbol;Acc:HGNC:6456]
ENSG00000079308	0.900248	7.34574	16.1373	0.000435089	0.0428291	TNS1	protein_coding	tensin 1 [Source:HGNC Symbol;Acc:HGNC:11973]
ENSG00000102316	0.707627	8.09229	16.1357	0.000435309	0.0428291	MAGED2	protein_coding	MAGE family member D2 [Source:HGNC Symbol;Acc:HGNC:16353]
ENSG00000241785	-3.63569	-1.81924	14.9045	0.000442593	0.0433589	RN7SL390P	misc_RNA	RNA, 7SL, cytoplasmic 390, pseudogene [Source:HGNC Symbol;Acc:HGNC:46406]
ENSG00000184381	-1.13461	2.8361	16.0131	0.000453302	0.0441973	PLA2G6	protein_coding	phospholipase A2 group VI [Source:HGNC Symbol;Acc:HGNC:9039]
ENSG00000139572	1.49685	-1.22429	15.4276	0.000455024	0.0441973	GPR84	protein_coding	G protein-coupled receptor 84 [Source:HGNC Symbol;Acc:HGNC:4535]
ENSG00000243124	-5.25265	-0.967869	16.4435	0.000460538	0.0445434	RN7SL643P	misc_RNA	RNA, 7SL, cytoplasmic 643, pseudogene [Source:HGNC Symbol;Acc:HGNC:46659]
ENSG00000279159	-2.31781	-1.97358	14.942	0.000467132	0.0449905		lncRNA	novel transcript, antisense to MTMR3
ENSG00000088756	1.27881	5.01222	15.8888	0.000476984	0.0457464	ARHGAP28	protein_coding	Rho GTPase activating protein 28 [Source:HGNC Symbol;Acc:HGNC:25509]
ENSG00000197745	-6.17091	5.19684	15.9609	0.00049401	0.0469987	SCGB1D4	protein_coding	secretoglobin family 1D member 4 [Source:HGNC Symbol;Acc:HGNC:31748]
ENSG00000285417	-1.41848	5.68572	15.7916	0.000494283	0.0469987		transcribed_unitary_pseudogene	novel pseudogene
ENSG00000115380	2.12696	6.55224	15.9096	0.000497933	0.0469987	EFEMP1	protein_coding	EGF containing fibulin extracellular matrix protein 1 [Source:HGNC Symbol;Acc:HGNC:3218]
ENSG00000105697	1.52227	-1.22197	15.4008	0.000500079	0.0469987	HAMP	protein_coding	hepcidin antimicrobial peptide [Source:HGNC Symbol;Acc:HGNC:15598]
ENSG00000154511	1.22833	4.01247	15.7063	0.000501922	0.0469987	DIPK1A	protein_coding	divergent protein kinase domain 1A [Source:HGNC Symbol;Acc:HGNC:32213]
ENSG00000241635	2.90968	-2.56989	16.2909	0.000502396	0.0469987	UGT1A1	protein_coding	UDP glucuronosyltransferase family 1 member A1 [Source:HGNC Symbol;Acc:HGNC:12530]
ENSG00000288765	1.74643	2.48975	15.6931	0.000508106	0.0471564		lncRNA	novel transcript
ENSG00000276170	1.41498	-0.777939	15.6074	0.000509749	0.0471564		lncRNA	novel transcript, antisense to ARHGAP23
ENSG00000266970	1.54561	-2.04342	14.3888	0.000510279	0.0471564	SOCS3-DT	lncRNA	SOCS3 divergent transcript [Source:HGNC Symbol;Acc:HGNC:52799]
ENSG00000134594	1.321	-0.688927	15.4316	0.000516734	0.0475249	RAB33A	protein_coding	RAB33A, member RAS oncogene family [Source:HGNC Symbol;Acc:HGNC:9773]
ENSG00000178935	-1.02211	4.036	15.6055	0.00051843	0.0475249	ZNF552	protein_coding	zinc finger protein 552 [Source:HGNC Symbol;Acc:HGNC:26135]
ENSG00000186205	-2.38098	3.10121	15.6272	0.000522892	0.0476551	MTARC1	protein_coding	mitochondrial amidoxime reducing component 1 [Source:HGNC Symbol;Acc:HGNC:26189]
ENSG00000156413	2.3514	-1.32354	15.4155	0.000525352	0.0476551	FUT6	protein_coding	fucosyltransferase 6 [Source:HGNC Symbol;Acc:HGNC:4017]
ENSG00000127377	2.29928	-1.39044	15.37	0.000526775	0.0476551	CRYGN	protein_coding	crystallin gamma N [Source:HGNC Symbol;Acc:HGNC:20458]
ENSG00000214691	2.17361	0.963626	13.8085	0.000528202	0.0476551	LINC01913	lncRNA	long intergenic non-protein coding RNA 1913 [Source:HGNC Symbol;Acc:HGNC:52732]
ENSG00000101306	1.51523	-0.474499	15.5588	0.00053716	0.0482625	MYLK2	protein_coding	myosin light chain kinase 2 [Source:HGNC Symbol;Acc:HGNC:16243]
ENSG00000076706	1.12588	5.77135	15.5066	0.000539163	0.0482625	MCAM	protein_coding	melanoma cell adhesion molecule [Source:HGNC Symbol;Acc:HGNC:6934]
ENSG00000163806	-2.61725	-2.14091	14.5954	0.000545378	0.0485666	SPDYA	protein_coding	speedy/RINGO cell cycle regulator family member A [Source:HGNC Symbol;Acc:HGNC:30613]
ENSG00000073712	1.31536	6.98867	15.4906	0.00054689	0.0485666	FERMT2	protein_coding	FERM domain containing kindlin 2 [Source:HGNC Symbol;Acc:HGNC:15767]
ENSG00000108798	1.03024	2.8561	15.4281	0.000550071	0.0485666	ABI3	protein_coding	ABI family member 3 [Source:HGNC Symbol;Acc:HGNC:29859]
ENSG00000100302	1.56629	0.606809	15.4287	0.000553572	0.0485666	RASD2	protein_coding	RASD family member 2 [Source:HGNC Symbol;Acc:HGNC:18229]
ENSG00000197208	1.07404	2.28239	15.4019	0.000555174	0.0485666	SLC22A4	protein_coding	solute carrier family 22 member 4 [Source:HGNC Symbol;Acc:HGNC:10968]
ENSG00000109099	0.786937	6.33666	15.3929	0.000556377	0.0485666	PMP22	protein_coding	peripheral myelin protein 22 [Source:HGNC Symbol;Acc:HGNC:9118]
ENSG00000256150	-2.13025	-2.22374	14.1815	0.000557454	0.0485666	ITFG2-AS1	lncRNA	ITFG2 antisense RNA 1 [Source:HGNC Symbol;Acc:HGNC:53128]
ENSG00000178038	-1.48211	2.51329	15.3066	0.000572902	0.0491821	ALS2CL	protein_coding	ALS2 C-terminal like [Source:HGNC Symbol;Acc:HGNC:20605]
ENSG00000236318	-2.48599	1.85276	15.3414	0.00057452	0.0491821	LINC02888	lncRNA	long intergenic non-protein coding RNA 2888 [Source:HGNC Symbol;Acc:HGNC:53765]
ENSG00000086730	1.1211	1.87657	15.2855	0.000577745	0.0491821	LAT2	protein_coding	linker for activation of T cells family member 2 [Source:HGNC Symbol;Acc:HGNC:12749]
ENSG00000064601	0.731002	7.24839	15.2797	0.000577823	0.0491821	CTSA	protein_coding	cathepsin A [Source:HGNC Symbol;Acc:HGNC:9251]
ENSG00000254387	-2.51026	-1.60018	14.4316	0.000578215	0.0491821	MYL12AP1	processed_pseudogene	MYL12A pseudogene 1 [Source:HGNC Symbol;Acc:HGNC:51648]
ENSG00000253541	-2.52622	-0.832545	14.4393	0.000579788	0.0491821	SEPTIN10P1	processed_pseudogene	septin 10 pseudogene 1 [Source:HGNC Symbol;Acc:HGNC:40018]
ENSG00000201201	-3.89545	-0.327017	14.5416	0.000580653	0.0491821	RN7SKP118	misc_RNA	RN7SK pseudogene 118 [Source:HGNC Symbol;Acc:HGNC:45842]
ENSG00000225722	-4.03854	-2.42327	13.944	0.000581757	0.0491821	RPL24P9	processed_pseudogene	RPL24 pseudogene 9 [Source:HGNC Symbol;Acc:HGNC:54886]
ENSG00000162817	-1.00726	4.77075	15.2205	0.000589413	0.0494831	C1orf115	protein_coding	chromosome 1 open reading frame 115 [Source:HGNC Symbol;Acc:HGNC:25873]
ENSG00000122884	-1.49973	7.58066	15.2641	0.000589652	0.0494831	P4HA1	protein_coding	prolyl 4-hydroxylase subunit alpha 1 [Source:HGNC Symbol;Acc:HGNC:8546]
ENSG00000166337	-1.08877	1.62692	15.2101	0.000592179	0.0495131	TAF10	protein_coding	TATA-box binding protein associated factor 10 [Source:HGNC Symbol;Acc:HGNC:11543]
ENSG00000279227	1.35137	-1.57578	14.9723	0.000607577	0.0506082		TEC	novel transcript
ENSG00000198691	2.17511	0.426961	15.1918	0.000611443	0.0506082	ABCA4	protein_coding	ATP binding cassette subfamily A member 4 [Source:HGNC Symbol;Acc:HGNC:34]
ENSG00000171502	1.34783	3.01021	15.1095	0.000611928	0.0506082	COL24A1	protein_coding	collagen type XXIV alpha 1 chain [Source:HGNC Symbol;Acc:HGNC:20821]
ENSG00000120708	1.43572	8.79136	15.1385	0.000614929	0.0506728	TGFBI	protein_coding	transforming growth factor beta induced [Source:HGNC Symbol;Acc:HGNC:11771]
ENSG00000197496	0.723077	5.49671	15.0719	0.000619553	0.0507426	SLC2A10	protein_coding	solute carrier family 2 member 10 [Source:HGNC Symbol;Acc:HGNC:13444]
ENSG00000181826	0.981781	5.58027	15.0647	0.000621064	0.0507426	RELL1	protein_coding	RELT like 1 [Source:HGNC Symbol;Acc:HGNC:27379]
ENSG00000112186	0.977477	4.88371	15.0535	0.000623428	0.0507426	CAP2	protein_coding	cyclase associated actin cytoskeleton regulatory protein 2 [Source:HGNC Symbol;Acc:HGNC:20039]
ENSG00000090512	-4.15874	1.32558	13.9334	0.000624668	0.0507426	FETUB	protein_coding	fetuin B [Source:HGNC Symbol;Acc:HGNC:3658]
ENSG00000197054	-1.03218	0.495035	15.0441	0.000629462	0.0509507	ZNF763	protein_coding	zinc finger protein 763 [Source:HGNC Symbol;Acc:HGNC:27614]
ENSG00000124615	1.08665	3.70915	15.0114	0.000632362	0.0510046	MOCS1	protein_coding	molybdenum cofactor synthesis 1 [Source:HGNC Symbol;Acc:HGNC:7190]
ENSG00000240606	-3.79589	-0.583113	14.2927	0.000635683	0.0510574	RN7SL564P	misc_RNA	RNA, 7SL, cytoplasmic 564, pseudogene [Source:HGNC Symbol;Acc:HGNC:46580]
ENSG00000123329	1.04658	2.75673	14.9897	0.000637491	0.0510574	ARHGAP9	protein_coding	Rho GTPase activating protein 9 [Source:HGNC Symbol;Acc:HGNC:14130]
ENSG00000170425	2.09599	-0.950906	14.9144	0.000650022	0.0517922	ADORA2B	protein_coding	adenosine A2b receptor [Source:HGNC Symbol;Acc:HGNC:264]
ENSG00000162174	-1.61648	7.81503	14.9565	0.000655012	0.0517922	ASRGL1	protein_coding	asparaginase and isoaspartyl peptidase 1 [Source:HGNC Symbol;Acc:HGNC:16448]
ENSG00000100422	0.693295	6.64278	14.9047	0.000655496	0.0517922	CERK	protein_coding	ceramide kinase [Source:HGNC Symbol;Acc:HGNC:19256]
ENSG00000166073	1.57348	3.20175	14.9264	0.000655741	0.0517922	GPR176	protein_coding	G protein-coupled receptor 176 [Source:HGNC Symbol;Acc:HGNC:32370]
ENSG00000167191	1.20646	6.39863	14.9187	0.000660887	0.0520186	GPRC5B	protein_coding	G protein-coupled receptor class C group 5 member B [Source:HGNC Symbol;Acc:HGNC:13308]
ENSG00000203497	1.15819	1.01846	14.8723	0.000665532	0.0522042	PDCD4-AS1	lncRNA	PDCD4 antisense RNA 1 [Source:HGNC Symbol;Acc:HGNC:27425]
ENSG00000177189	0.609763	6.13715	14.8497	0.000667824	0.0522046	RPS6KA3	protein_coding	ribosomal protein S6 kinase A3 [Source:HGNC Symbol;Acc:HGNC:10432]
ENSG00000184709	-9.38463	2.17244	14.8431	0.000672238	0.0522096	LRRC26	protein_coding	leucine rich repeat containing 26 [Source:HGNC Symbol;Acc:HGNC:31409]
ENSG00000113494	1.66438	7.12072	14.9264	0.000673235	0.0522096	PRLR	protein_coding	prolactin receptor [Source:HGNC Symbol;Acc:HGNC:9446]
ENSG00000224420	1.53598	0.133737	14.8008	0.00067475	0.0522096	ADM5	protein_coding	adrenomedullin 5 (putative) [Source:HGNC Symbol;Acc:HGNC:27293]
ENSG00000100292	1.88704	4.4395	14.9136	0.000677615	0.0522542	HMOX1	protein_coding	heme oxygenase 1 [Source:HGNC Symbol;Acc:HGNC:5013]
ENSG00000186891	1.19048	0.490318	14.8446	0.000682158	0.0524026	TNFRSF18	protein_coding	TNF receptor superfamily member 18 [Source:HGNC Symbol;Acc:HGNC:11914]
ENSG00000146360	2.11445	-2.59144	13.3238	0.000684132	0.0524026	GPR6	protein_coding	G protein-coupled receptor 6 [Source:HGNC Symbol;Acc:HGNC:4515]
ENSG00000124713	-2.14532	-1.61786	14.1328	0.000692371	0.0528564	GNMT	protein_coding	glycine N-methyltransferase [Source:HGNC Symbol;Acc:HGNC:4415]
ENSG00000257042	1.80171	-2.50006	13.19	0.00070229	0.0534349		lncRNA	novel transcript, antisense to PTHLH
ENSG00000279286	1.0638	-0.152516	13.3246	0.000705647	0.053512		TEC	TEC
ENSG00000105639	0.916491	3.25385	14.6552	0.000713581	0.0539344	JAK3	protein_coding	Janus kinase 3 [Source:HGNC Symbol;Acc:HGNC:6193]
ENSG00000120913	1.11546	3.47249	14.6286	0.000720006	0.0540777	PDLIM2	protein_coding	PDZ and LIM domain 2 [Source:HGNC Symbol;Acc:HGNC:13992]
ENSG00000108823	1.81969	-1.87334	13.9592	0.000720215	0.0540777	SGCA	protein_coding	sarcoglycan alpha [Source:HGNC Symbol;Acc:HGNC:10805]
ENSG00000146674	1.6842	7.58309	14.7007	0.00072625	0.0540916	IGFBP3	protein_coding	insulin like growth factor binding protein 3 [Source:HGNC Symbol;Acc:HGNC:5472]
ENSG00000199150	-3.16613	-2.56682	13.2702	0.000729428	0.0540916	MIRLET7G	miRNA	microRNA let-7g [Source:HGNC Symbol;Acc:HGNC:31485]
ENSG00000123992	0.733953	5.78795	14.5786	0.000732267	0.0540916	DNPEP	protein_coding	aspartyl aminopeptidase [Source:HGNC Symbol;Acc:HGNC:2981]
ENSG00000166123	-1.28325	5.9066	14.6013	0.000733223	0.0540916	GPT2	protein_coding	glutamic--pyruvic transaminase 2 [Source:HGNC Symbol;Acc:HGNC:18062]
ENSG00000145390	-1.3523	7.52822	14.6038	0.000733456	0.0540916	USP53	protein_coding	ubiquitin specific peptidase 53 [Source:HGNC Symbol;Acc:HGNC:29255]
ENSG00000104921	1.83528	-2.6579	12.9283	0.000734618	0.0540916	FCER2	protein_coding	Fc epsilon receptor II [Source:HGNC Symbol;Acc:HGNC:3612]
ENSG00000131435	0.926116	4.95643	14.5503	0.000739393	0.0542681	PDLIM4	protein_coding	PDZ and LIM domain 4 [Source:HGNC Symbol;Acc:HGNC:16501]
ENSG00000239828	-2.01385	1.58166	14.5465	0.000742969	0.0543558	CCDC54-AS1	lncRNA	CCDC54 antisense RNA 1 [Source:HGNC Symbol;Acc:HGNC:56107]
ENSG00000165794	-2.42121	-1.14596	14.415	0.000749436	0.0546538	SLC39A2	protein_coding	solute carrier family 39 member 2 [Source:HGNC Symbol;Acc:HGNC:17127]
ENSG00000224965	1.56663	-1.87358	13.6835	0.000754672	0.0548604	KCNC4-DT	lncRNA	KCNC4 divergent transcript [Source:HGNC Symbol;Acc:HGNC:39958]
ENSG00000254815	-2.35922	-1.39391	13.8615	0.000764253	0.0553364	LMNTD2-AS1	lncRNA	LMNTD2 antisense RNA 1 [Source:HGNC Symbol;Acc:HGNC:41204]
ENSG00000111186	1.09544	3.68281	14.4471	0.000766069	0.0553364	WNT5B	protein_coding	Wnt family member 5B [Source:HGNC Symbol;Acc:HGNC:16265]
ENSG00000272078	-2.22456	-2.43644	13.0135	0.000773304	0.0554674		lncRNA	novel transcript, antisense to CASZ1
ENSG00000053702	1.10511	1.13088	14.4307	0.000773805	0.0554674	NRIP2	protein_coding	nuclear receptor interacting protein 2 [Source:HGNC Symbol;Acc:HGNC:23078]
ENSG00000162511	1.08467	5.75736	14.4176	0.000778232	0.0554674	LAPTM5	protein_coding	lysosomal protein transmembrane 5 [Source:HGNC Symbol;Acc:HGNC:29612]
ENSG00000140835	-4.92319	0.391401	14.3066	0.000784822	0.0554674	CHST4	protein_coding	carbohydrate sulfotransferase 4 [Source:HGNC Symbol;Acc:HGNC:1972]
ENSG00000124935	-5.64436	7.76334	14.5443	0.000787055	0.0554674	SCGB1D2	protein_coding	secretoglobin family 1D member 2 [Source:HGNC Symbol;Acc:HGNC:18396]
ENSG00000264275	-3.21849	-0.650838	13.5288	0.000790223	0.0554674	RN7SL753P	misc_RNA	RNA, 7SL, cytoplasmic 753, pseudogene [Source:HGNC Symbol;Acc:HGNC:46769]
ENSG00000172399	1.24645	-2.19041	13.6069	0.000793422	0.0554674	MYOZ2	protein_coding	myozenin 2 [Source:HGNC Symbol;Acc:HGNC:1330]
ENSG00000135083	1.07552	2.73315	14.3416	0.000794353	0.0554674	CCNJL	protein_coding	cyclin J like [Source:HGNC Symbol;Acc:HGNC:25876]
ENSG00000238290	-2.3504	-2.10648	13.4508	0.000795252	0.0554674	ERRFI1-DT	lncRNA	ERRFI1 divergent transcript [Source:HGNC Symbol;Acc:HGNC:55646]
ENSG00000185666	1.90807	-0.973681	14.2947	0.000796761	0.0554674	SYN3	protein_coding	synapsin III [Source:HGNC Symbol;Acc:HGNC:11496]
ENSG00000122862	1.13721	5.38013	14.3529	0.000796884	0.0554674	SRGN	protein_coding	serglycin [Source:HGNC Symbol;Acc:HGNC:9361]
ENSG00000115226	1.23794	3.31316	14.3316	0.000797044	0.0554674	FNDC4	protein_coding	fibronectin type III domain containing 4 [Source:HGNC Symbol;Acc:HGNC:20239]
ENSG00000202058	-2.99109	-1.8876	13.4237	0.000804984	0.0558498	RN7SKP80	misc_RNA	RN7SK pseudogene 80 [Source:HGNC Symbol;Acc:HGNC:45804]
ENSG00000155093	1.2074	3.75966	14.2788	0.000811657	0.056057	PTPRN2	protein_coding	protein tyrosine phosphatase receptor type N2 [Source:HGNC Symbol;Acc:HGNC:9677]
ENSG00000101188	-3.17724	-2.48284	12.613	0.000814186	0.056057	NTSR1	protein_coding	neurotensin receptor 1 [Source:HGNC Symbol;Acc:HGNC:8039]
ENSG00000287750	-1.55869	2.50838	14.2658	0.000815456	0.056057	LINC03026	lncRNA	long intergenic non-protein coding RNA 3026 [Source:HGNC Symbol;Acc:HGNC:56164]
ENSG00000100055	0.965075	2.93279	14.2573	0.000817795	0.056057	CYTH4	protein_coding	cytohesin 4 [Source:HGNC Symbol;Acc:HGNC:9505]
ENSG00000125998	-6.10661	-2.48139	13.3587	0.000822221	0.0561397	FAM83C	protein_coding	family with sequence similarity 83 member C [Source:HGNC Symbol;Acc:HGNC:16121]
ENSG00000267469	-1.49675	-1.1907	13.9923	0.000823921	0.0561397		lncRNA	novel transcript, antisense to TLE5
ENSG00000140830	0.82909	4.0098	14.2163	0.000829182	0.0562505	TXNL4B	protein_coding	thioredoxin like 4B [Source:HGNC Symbol;Acc:HGNC:26041]
ENSG00000173227	2.24576	-1.64942	13.8646	0.000830474	0.0562505	SYT12	protein_coding	synaptotagmin 12 [Source:HGNC Symbol;Acc:HGNC:18381]
ENSG00000175785	1.76004	0.594046	14.2395	0.000833184	0.056267	PRIMA1	protein_coding	proline rich membrane anchor 1 [Source:HGNC Symbol;Acc:HGNC:18319]
ENSG00000063180	1.37335	3.35139	14.1818	0.000839267	0.0563488	CA11	protein_coding	carbonic anhydrase 11 [Source:HGNC Symbol;Acc:HGNC:1370]
ENSG00000125498	1.66135	0.495663	13.9292	0.000839515	0.0563488	KIR2DL1	protein_coding	killer cell immunoglobulin like receptor, two Ig domains and long cytoplasmic tail 1 [Source:HGNC Symbol;Acc:HGNC:6329]
ENSG00000206417	-1.40972	2.24508	14.1619	0.000845296	0.0563488	H1-10-AS1	lncRNA	H1-10 antisense RNA 1 [Source:HGNC Symbol;Acc:HGNC:27953]
ENSG00000173198	1.071	1.01485	14.166	0.00084602	0.0563488	CYSLTR1	protein_coding	cysteinyl leukotriene receptor 1 [Source:HGNC Symbol;Acc:HGNC:17451]
ENSG00000119535	1.90287	2.03556	14.1917	0.00085019	0.0563488	CSF3R	protein_coding	colony stimulating factor 3 receptor [Source:HGNC Symbol;Acc:HGNC:2439]
ENSG00000144040	0.699928	3.44543	14.1431	0.000850432	0.0563488	SFXN5	protein_coding	sideroflexin 5 [Source:HGNC Symbol;Acc:HGNC:16073]
ENSG00000133962	1.51599	4.29841	14.1824	0.000853471	0.0563488	CATSPERB	protein_coding	cation channel sperm associated auxiliary subunit beta [Source:HGNC Symbol;Acc:HGNC:20500]
ENSG00000267308	-2.51487	-2.19616	12.9644	0.000857352	0.0563488	LINC01764	lncRNA	long intergenic non-protein coding RNA 1764 [Source:HGNC Symbol;Acc:HGNC:52553]
ENSG00000129187	0.420749	6.35701	14.1124	0.000859399	0.0563488	DCTD	protein_coding	dCMP deaminase [Source:HGNC Symbol;Acc:HGNC:2710]
ENSG00000141401	0.965286	5.38358	14.1098	0.000860192	0.0563488	IMPA2	protein_coding	inositol monophosphatase 2 [Source:HGNC Symbol;Acc:HGNC:6051]
ENSG00000204852	0.532103	5.54292	14.1052	0.000861549	0.0563488	TCTN1	protein_coding	tectonic family member 1 [Source:HGNC Symbol;Acc:HGNC:26113]
ENSG00000170214	-1.23647	-0.727057	13.7539	0.000868548	0.0564347	ADRA1B	protein_coding	adrenoceptor alpha 1B [Source:HGNC Symbol;Acc:HGNC:278]
ENSG00000162576	1.02868	7.18543	14.0892	0.000870193	0.0564347	MXRA8	protein_coding	matrix remodeling associated 8 [Source:HGNC Symbol;Acc:HGNC:7542]
ENSG00000158186	0.881769	4.83158	14.0581	0.000875715	0.0564347	MRAS	protein_coding	muscle RAS oncogene homolog [Source:HGNC Symbol;Acc:HGNC:7227]
ENSG00000254087	1.45937	5.92871	14.0998	0.000880977	0.0564347	LYN	protein_coding	LYN proto-oncogene, Src family tyrosine kinase [Source:HGNC Symbol;Acc:HGNC:6735]
ENSG00000054967	1.1211	2.33741	14.0392	0.000881888	0.0564347	RELT	protein_coding	RELT TNF receptor [Source:HGNC Symbol;Acc:HGNC:13764]
ENSG00000104763	0.755499	7.64361	14.0374	0.000881997	0.0564347	ASAH1	protein_coding	N-acylsphingosine amidohydrolase 1 [Source:HGNC Symbol;Acc:HGNC:735]
ENSG00000147003	1.80148	0.891635	14.0398	0.000885007	0.0564347	CLTRN	protein_coding	collectrin, amino acid transport regulator [Source:HGNC Symbol;Acc:HGNC:29437]
ENSG00000175489	1.16646	1.16686	14.0295	0.000887478	0.0564347	LRRC25	protein_coding	leucine rich repeat containing 25 [Source:HGNC Symbol;Acc:HGNC:29806]
ENSG00000163638	1.30598	8.90852	14.0468	0.000889554	0.0564347	ADAMTS9	protein_coding	ADAM metallopeptidase with thrombospondin type 1 motif 9 [Source:HGNC Symbol;Acc:HGNC:13202]
ENSG00000118369	0.911321	3.35482	14.012	0.0008899	0.0564347	USP35	protein_coding	ubiquitin specific peptidase 35 [Source:HGNC Symbol;Acc:HGNC:20061]
ENSG00000128606	-1.31904	3.74028	14.0117	0.00089006	0.0564347	LRRC17	protein_coding	leucine rich repeat containing 17 [Source:HGNC Symbol;Acc:HGNC:16895]
ENSG00000256797	1.38737	-1.65264	13.3362	0.000900173	0.0569179	KLRF2	protein_coding	killer cell lectin like receptor F2 [Source:HGNC Symbol;Acc:HGNC:37646]
ENSG00000164466	0.473582	5.37833	13.9375	0.000913099	0.0573524	SFXN1	protein_coding	sideroflexin 1 [Source:HGNC Symbol;Acc:HGNC:16085]
ENSG00000164512	1.5313	1.30314	12.7457	0.000914472	0.0573524	ANKRD55	protein_coding	ankyrin repeat domain 55 [Source:HGNC Symbol;Acc:HGNC:25681]
ENSG00000255337	-1.8145	-2.29165	13.1301	0.000917915	0.0573524	TMEM123-DT	lncRNA	TMEM123 divergent transcript [Source:HGNC Symbol;Acc:HGNC:55502]
ENSG00000101445	0.736565	3.61519	13.9151	0.000920308	0.0573524	PPP1R16B	protein_coding	protein phosphatase 1 regulatory subunit 16B [Source:HGNC Symbol;Acc:HGNC:15850]
ENSG00000135046	-1.63277	7.91188	13.9542	0.000921734	0.0573524	ANXA1	protein_coding	annexin A1 [Source:HGNC Symbol;Acc:HGNC:533]
ENSG00000237417	-4.49106	-2.64437	13.2681	0.00092212	0.0573524	XRCC6P1	processed_pseudogene	X-ray repair cross complementing 6 pseudogene 1 [Source:HGNC Symbol;Acc:HGNC:45183]
ENSG00000170846	-1.09449	3.97578	13.8978	0.000925857	0.0574283		protein_coding	novel protein, similar to Morf4 family associated protein 1
ENSG00000227338	1.57524	0.846544	13.4099	0.000929777	0.0575151		lncRNA	novel transcript
ENSG00000189190	-1.11262	4.37948	13.877	0.000932531	0.0575296	ZNF600	protein_coding	zinc finger protein 600 [Source:HGNC Symbol;Acc:HGNC:30951]
ENSG00000205622	2.36322	1.68101	13.7758	0.000944364	0.0580053		lncRNA	novel transcript
ENSG00000119457	-4.54423	4.03148	14.0105	0.000945325	0.0580053	SLC46A2	protein_coding	solute carrier family 46 member 2 [Source:HGNC Symbol;Acc:HGNC:16055]
ENSG00000105640	1.04147	8.42652	13.8204	0.000951882	0.0582511	RPL18A	protein_coding	ribosomal protein L18a [Source:HGNC Symbol;Acc:HGNC:10311]
ENSG00000165685	1.65128	-2.13306	12.754	0.000958929	0.0584392	TMEM52B	protein_coding	transmembrane protein 52B [Source:HGNC Symbol;Acc:HGNC:26438]
ENSG00000162745	0.917611	6.07988	13.7934	0.000960076	0.0584392	OLFML2B	protein_coding	olfactomedin like 2B [Source:HGNC Symbol;Acc:HGNC:24558]
ENSG00000243927	0.831599	5.72704	13.754	0.000973356	0.05909	MRPS6	protein_coding	mitochondrial ribosomal protein S6 [Source:HGNC Symbol;Acc:HGNC:14051]
ENSG00000275772	3.43045	-2.71368	14.8075	0.000976999	0.0591538		processed_pseudogene	CMT1A duplicated region transcript 15-like 2 (CDRT15L2) pseudogene
ENSG00000185909	0.815915	3.72732	13.7294	0.000981843	0.0592625	KLHDC8B	protein_coding	kelch domain containing 8B [Source:HGNC Symbol;Acc:HGNC:28557]
ENSG00000261505	-2.20428	-2.43106	12.7208	0.000986382	0.0592625		lncRNA	novel transcript, antisense to UBE2I
ENSG00000232310	-2.761	0.88805	13.7727	0.000986583	0.0592625	LINC03002	lncRNA	long intergenic non-protein coding RNA 3002 [Source:HGNC Symbol;Acc:HGNC:56123]
ENSG00000104894	1.03606	2.37001	13.6997	0.000992588	0.0593238	CD37	protein_coding	CD37 molecule [Source:HGNC Symbol;Acc:HGNC:1666]
ENSG00000218014	-3.42494	-0.58106	12.9441	0.000992801	0.0593238	KRT19P1	processed_pseudogene	keratin 19 pseudogene 1 [Source:HGNC Symbol;Acc:HGNC:33422]
ENSG00000224861	-1.3987	0.0338303	13.6693	0.00101064	0.0601804	YBX1P1	processed_pseudogene	Y-box binding protein 1 pseudogene 1 [Source:HGNC Symbol;Acc:HGNC:8015]
ENSG00000250167	1.57718	-1.60359	13.4742	0.00101241	0.0601804		lncRNA	novel transcript
ENSG00000109072	1.51183	-0.508262	12.9282	0.00101833	0.0603749	VTN	protein_coding	vitronectin [Source:HGNC Symbol;Acc:HGNC:12724]
ENSG00000162069	-1.25804	3.15468	13.5987	0.00102829	0.0604562	BICDL2	protein_coding	BICD family like cargo adaptor 2 [Source:HGNC Symbol;Acc:HGNC:33584]
ENSG00000053438	1.79168	1.99719	13.6126	0.00102843	0.0604562	NNAT	protein_coding	neuronatin [Source:HGNC Symbol;Acc:HGNC:7860]
ENSG00000119403	0.936949	4.69228	13.5921	0.00103011	0.0604562	PHF19	protein_coding	PHD finger protein 19 [Source:HGNC Symbol;Acc:HGNC:24566]
ENSG00000254662	-2.72063	-1.31705	13.1974	0.00103029	0.0604562		lncRNA	novel transcript
ENSG00000204475	1.24059	-0.627613	13.4079	0.00103645	0.0606617	NCR3	protein_coding	natural cytotoxicity triggering receptor 3 [Source:HGNC Symbol;Acc:HGNC:19077]
ENSG00000181274	-1.05157	4.57282	13.5587	0.00104226	0.0608455	FRAT2	protein_coding	FRAT regulator of WNT signaling pathway 2 [Source:HGNC Symbol;Acc:HGNC:16048]
ENSG00000287979	2.57515	-2.11641	12.6708	0.00104556	0.0608824		lncRNA	novel transcript
ENSG00000170017	-1.27674	8.01157	13.5476	0.00105343	0.0611848	ALCAM	protein_coding	activated leukocyte cell adhesion molecule [Source:HGNC Symbol;Acc:HGNC:400]
ENSG00000124939	-3.17199	8.8831	13.6726	0.00105856	0.0613267	SCGB2A1	protein_coding	secretoglobin family 2A member 1 [Source:HGNC Symbol;Acc:HGNC:7051]
ENSG00000147642	-2.24464	3.94408	13.5741	0.00106353	0.0614586	SYBU	protein_coding	syntabulin [Source:HGNC Symbol;Acc:HGNC:26011]
ENSG00000109943	1.51963	0.593276	13.5113	0.0010672	0.0615151	CRTAM	protein_coding	cytotoxic and regulatory T cell molecule [Source:HGNC Symbol;Acc:HGNC:24313]
ENSG00000244482	1.55808	-1.37529	12.9819	0.00107279	0.0615515	LILRA6	protein_coding	leukocyte immunoglobulin like receptor A6 [Source:HGNC Symbol;Acc:HGNC:15495]
ENSG00000163993	-3.51213	5.11318	13.5404	0.00107323	0.0615515	S100P	protein_coding	S100 calcium binding protein P [Source:HGNC Symbol;Acc:HGNC:10504]
ENSG00000196597	-0.774212	4.01095	13.4576	0.00108002	0.0617294	ZNF782	protein_coding	zinc finger protein 782 [Source:HGNC Symbol;Acc:HGNC:33110]
ENSG00000187164	-0.80651	6.09455	13.453	0.00108174	0.0617294	SHTN1	protein_coding	shootin 1 [Source:HGNC Symbol;Acc:HGNC:29319]
ENSG00000109205	-2.99005	-0.148695	13.4436	0.00108889	0.0619827	ODAM	protein_coding	odontogenic, ameloblast associated [Source:HGNC Symbol;Acc:HGNC:26043]
ENSG00000164620	1.15699	-0.460464	13.4525	0.00110302	0.0623807	RELL2	protein_coding	RELT like 2 [Source:HGNC Symbol;Acc:HGNC:26902]
ENSG00000117114	1.13391	7.22743	13.4028	0.00111054	0.0623807	ADGRL2	protein_coding	adhesion G protein-coupled receptor L2 [Source:HGNC Symbol;Acc:HGNC:18582]
ENSG00000121361	1.19259	3.99324	13.3904	0.00111056	0.0623807	KCNJ8	protein_coding	potassium inwardly rectifying channel subfamily J member 8 [Source:HGNC Symbol;Acc:HGNC:6269]
ENSG00000059377	1.15491	2.9792	13.3736	0.00111289	0.0623807	TBXAS1	protein_coding	thromboxane A synthase 1 [Source:HGNC Symbol;Acc:HGNC:11609]
ENSG00000235027	-2.11851	-1.58619	12.5721	0.00111356	0.0623807	PRADX	lncRNA	PRC2 and DDX5 associated lncRNA [Source:HGNC Symbol;Acc:HGNC:40168]
ENSG00000219507	-1.57323	1.49192	13.3877	0.00111528	0.0623807	FTH1P8	processed_pseudogene	ferritin heavy chain 1 pseudogene 8 [Source:HGNC Symbol;Acc:HGNC:3995]
ENSG00000159307	-3.26111	2.85956	13.4568	0.00111915	0.0623807	SCUBE1	protein_coding	signal peptide, CUB domain and EGF like domain containing 1 [Source:HGNC Symbol;Acc:HGNC:13441]
ENSG00000111199	0.861982	2.60298	13.3524	0.00112116	0.0623807	TRPV4	protein_coding	transient receptor potential cation channel subfamily V member 4 [Source:HGNC Symbol;Acc:HGNC:18083]
ENSG00000152785	2.80323	-0.485036	13.3936	0.0011221	0.0623807	BMP3	protein_coding	bone morphogenetic protein 3 [Source:HGNC Symbol;Acc:HGNC:1070]
ENSG00000126878	1.29497	6.06875	13.3869	0.00112321	0.0623807	AIF1L	protein_coding	allograft inflammatory factor 1 like [Source:HGNC Symbol;Acc:HGNC:28904]
ENSG00000213700	-1.68393	0.298335	13.3494	0.00113009	0.0626101	RPL17P50	processed_pseudogene	ribosomal protein L17 pseudogene 50 [Source:HGNC Symbol;Acc:HGNC:45098]
ENSG00000000938	1.18663	2.99485	13.3035	0.00114118	0.0630718	FGR	protein_coding	FGR proto-oncogene, Src family tyrosine kinase [Source:HGNC Symbol;Acc:HGNC:3697]
ENSG00000156463	-2.30061	4.35146	13.3715	0.00114572	0.0631695	SH3RF2	protein_coding	SH3 domain containing ring finger 2 [Source:HGNC Symbol;Acc:HGNC:26299]
ENSG00000272462	0.705429	1.68015	13.2662	0.00115639	0.0634547	LINC02980	lncRNA	long intergenic non-protein coding RNA 2980 [Source:HGNC Symbol;Acc:HGNC:56046]
ENSG00000244331	-3.26037	-0.922154	12.6772	0.00115645	0.0634547		processed_pseudogene	ribosomal protein, large, P2 (RPLP2) pseudogene
ENSG00000167664	1.48369	0.486455	13.2892	0.00116456	0.0635428	TMIGD2	protein_coding	transmembrane and immunoglobulin domain containing 2 [Source:HGNC Symbol;Acc:HGNC:28324]
ENSG00000265574	-3.7253	-1.79135	12.4108	0.00116465	0.0635428	WDR45BP1	processed_pseudogene	WD repeat domain 45B pseudogene 1 [Source:HGNC Symbol;Acc:HGNC:26605]
ENSG00000112799	1.03761	0.960553	13.2436	0.00116812	0.0635428	LY86	protein_coding	lymphocyte antigen 86 [Source:HGNC Symbol;Acc:HGNC:16837]
ENSG00000124104	0.766948	5.02338	13.233	0.00116919	0.0635428	SNX21	protein_coding	sorting nexin family member 21 [Source:HGNC Symbol;Acc:HGNC:16154]
ENSG00000144868	1.86969	0.380555	13.2366	0.00117951	0.0639515	TMEM108	protein_coding	transmembrane protein 108 [Source:HGNC Symbol;Acc:HGNC:28451]
ENSG00000147443	1.22325	2.22742	13.1732	0.00119579	0.0645983	DOK2	protein_coding	docking protein 2 [Source:HGNC Symbol;Acc:HGNC:2991]
ENSG00000170442	1.35801	0.591841	13.2076	0.0011971	0.0645983	KRT86	protein_coding	keratin 86 [Source:HGNC Symbol;Acc:HGNC:6463]
ENSG00000170743	2.43714	-0.937373	13.0869	0.00120191	0.0647046	SYT9	protein_coding	synaptotagmin 9 [Source:HGNC Symbol;Acc:HGNC:19265]
ENSG00000148671	-2.38478	4.27282	13.2273	0.00120968	0.0647177	ADIRF	protein_coding	adipogenesis regulatory factor [Source:HGNC Symbol;Acc:HGNC:24043]
ENSG00000158050	-3.03924	3.7507	13.252	0.00121009	0.0647177	DUSP2	protein_coding	dual specificity phosphatase 2 [Source:HGNC Symbol;Acc:HGNC:3068]
ENSG00000167601	0.852655	7.09119	13.1348	0.00121066	0.0647177	AXL	protein_coding	AXL receptor tyrosine kinase [Source:HGNC Symbol;Acc:HGNC:905]
ENSG00000169860	1.39506	4.95686	13.1644	0.0012149	0.0647449	P2RY1	protein_coding	purinergic receptor P2Y1 [Source:HGNC Symbol;Acc:HGNC:8539]
ENSG00000160862	-3.30571	2.28991	13.216	0.00121952	0.0647449	AZGP1	protein_coding	alpha-2-glycoprotein 1, zinc-binding [Source:HGNC Symbol;Acc:HGNC:910]
ENSG00000169403	1.09121	2.2485	13.1146	0.00122009	0.0647449	PTAFR	protein_coding	platelet activating factor receptor [Source:HGNC Symbol;Acc:HGNC:9582]
ENSG00000255438	-2.23304	-2.23125	12.1915	0.00122251	0.0647449		lncRNA	novel transcript, antisense to SULF2
ENSG00000145794	-2.94134	2.54719	13.1386	0.00123294	0.0650693	MEGF10	protein_coding	multiple EGF like domains 10 [Source:HGNC Symbol;Acc:HGNC:29634]
ENSG00000167123	0.810001	5.50313	13.0804	0.00123434	0.0650693	CERCAM	protein_coding	cerebral endothelial cell adhesion molecule [Source:HGNC Symbol;Acc:HGNC:23723]
ENSG00000083454	1.53503	-1.92432	12.72	0.00123949	0.0651905	P2RX5	protein_coding	purinergic receptor P2X 5 [Source:HGNC Symbol;Acc:HGNC:8536]
ENSG00000004799	-2.09756	5.49017	13.1401	0.00124792	0.0654827	PDK4	protein_coding	pyruvate dehydrogenase kinase 4 [Source:HGNC Symbol;Acc:HGNC:8812]
ENSG00000187942	-2.08878	-0.637669	13.0726	0.00125245	0.0654863	LDLRAD2	protein_coding	low density lipoprotein receptor class A domain containing 2 [Source:HGNC Symbol;Acc:HGNC:32071]
ENSG00000087116	1.20745	6.37326	13.0706	0.00125372	0.0654863	ADAMTS2	protein_coding	ADAM metallopeptidase with thrombospondin type 1 motif 2 [Source:HGNC Symbol;Acc:HGNC:218]
ENSG00000228630	3.01845	-0.960742	12.7914	0.00125746	0.0655313	HOTAIR	lncRNA	HOX transcript antisense RNA [Source:HGNC Symbol;Acc:HGNC:33510]
ENSG00000138162	-1.51014	5.41398	13.0601	0.00126064	0.0655477	TACC2	protein_coding	transforming acidic coiled-coil containing protein 2 [Source:HGNC Symbol;Acc:HGNC:11523]
ENSG00000121797	0.951981	0.297598	13.0253	0.00126791	0.0657759	CCRL2	protein_coding	C-C motif chemokine receptor like 2 [Source:HGNC Symbol;Acc:HGNC:1612]
ENSG00000237017	-2.18781	-1.66205	12.6932	0.00127087	0.0657799	PRPF31-AS1	lncRNA	PRPF31 antisense RNA 1 [Source:HGNC Symbol;Acc:HGNC:40700]
ENSG00000172824	-2.67492	1.89962	13.0257	0.0012786	0.0659582	CES4A	protein_coding	carboxylesterase 4A [Source:HGNC Symbol;Acc:HGNC:26741]
ENSG00000129450	1.08764	0.374641	13.0076	0.0012801	0.0659582	SIGLEC9	protein_coding	sialic acid binding Ig like lectin 9 [Source:HGNC Symbol;Acc:HGNC:10878]
ENSG00000146374	2.14035	2.61734	12.947	0.00131624	0.0676679	RSPO3	protein_coding	R-spondin 3 [Source:HGNC Symbol;Acc:HGNC:20866]
ENSG00000036672	1.82134	1.77115	12.9022	0.00132475	0.0678037	USP2	protein_coding	ubiquitin specific peptidase 2 [Source:HGNC Symbol;Acc:HGNC:12618]
ENSG00000100298	1.29102	-0.539925	12.8896	0.00132482	0.0678037	APOBEC3H	protein_coding	apolipoprotein B mRNA editing enzyme catalytic subunit 3H [Source:HGNC Symbol;Acc:HGNC:24100]
ENSG00000004468	1.1728	3.08159	12.8613	0.00133512	0.0681626	CD38	protein_coding	CD38 molecule [Source:HGNC Symbol;Acc:HGNC:1667]
ENSG00000161547	0.526462	7.12546	12.855	0.00133781	0.0681626	SRSF2	protein_coding	serine and arginine rich splicing factor 2 [Source:HGNC Symbol;Acc:HGNC:10783]
ENSG00000150961	0.47957	7.44574	12.821	0.00135426	0.0688464	SEC24D	protein_coding	SEC24 homolog D, COPII coat complex component [Source:HGNC Symbol;Acc:HGNC:10706]
ENSG00000117115	1.769	0.223347	12.8316	0.00136219	0.0688464	PADI2	protein_coding	peptidyl arginine deiminase 2 [Source:HGNC Symbol;Acc:HGNC:18341]
ENSG00000184925	-2.59106	1.1983	12.8294	0.00136237	0.0688464	LCN12	protein_coding	lipocalin 12 [Source:HGNC Symbol;Acc:HGNC:28733]
ENSG00000171860	1.03139	2.37337	12.8009	0.00136454	0.0688464	C3AR1	protein_coding	complement C3a receptor 1 [Source:HGNC Symbol;Acc:HGNC:1319]
ENSG00000163376	0.897255	1.07615	12.8014	0.00136631	0.0688464	KBTBD8	protein_coding	kelch repeat and BTB domain containing 8 [Source:HGNC Symbol;Acc:HGNC:30691]
ENSG00000277117	-1.87014	-0.769128	12.7789	0.00137751	0.0689511		artifact	novel protein, similar to inducible T-cell co-stimulator ligand ICOSLG
ENSG00000134042	1.48608	-0.405273	12.7977	0.00138188	0.0689511	MRO	protein_coding	maestro [Source:HGNC Symbol;Acc:HGNC:24121]
ENSG00000248485	-2.64161	-1.46807	11.8868	0.00138309	0.0689511	PCP4L1	protein_coding	Purkinje cell protein 4 like 1 [Source:HGNC Symbol;Acc:HGNC:20448]
ENSG00000137269	-1.92422	5.8066	12.8447	0.00138426	0.0689511	LRRC1	protein_coding	leucine rich repeat containing 1 [Source:HGNC Symbol;Acc:HGNC:14307]
ENSG00000249456	-1.41475	-1.47736	12.4168	0.00138483	0.0689511		lncRNA	novel transcript, sense overlapping ZRANB1
ENSG00000131746	-2.21285	2.73423	12.8002	0.00138651	0.0689511	TNS4	protein_coding	tensin 4 [Source:HGNC Symbol;Acc:HGNC:24352]
ENSG00000157350	0.84402	4.9427	12.7443	0.00139208	0.0690772	ST3GAL2	protein_coding	ST3 beta-galactoside alpha-2,3-sialyltransferase 2 [Source:HGNC Symbol;Acc:HGNC:10863]
ENSG00000254454	-1.87324	1.16768	12.7341	0.0013998	0.0691767	RCC2P6	processed_pseudogene	regulator of chromosome condensation 2 pseudogene 6 [Source:HGNC Symbol;Acc:HGNC:42382]
ENSG00000284966	-2.62593	-2.26443	11.891	0.00140014	0.0691767		lncRNA	novel transcript, antisense to EFNB2
ENSG00000122122	1.14908	3.56324	12.7215	0.00140381	0.0691805	SASH3	protein_coding	SAM and SH3 domain containing 3 [Source:HGNC Symbol;Acc:HGNC:15975]
ENSG00000140682	0.984301	5.67108	12.7225	0.00140847	0.0691805	TGFB1I1	protein_coding	transforming growth factor beta 1 induced transcript 1 [Source:HGNC Symbol;Acc:HGNC:11767]
ENSG00000198612	0.427851	5.82943	12.7101	0.00140931	0.0691805	COPS8	protein_coding	COP9 signalosome subunit 8 [Source:HGNC Symbol;Acc:HGNC:24335]
ENSG00000197870	-2.15068	-0.0950177	11.9543	0.00141547	0.0692792	PRB3	protein_coding	proline rich protein BstNI subfamily 3 [Source:HGNC Symbol;Acc:HGNC:9339]
ENSG00000125910	0.959345	0.398641	12.7333	0.00142036	0.0692792	S1PR4	protein_coding	sphingosine-1-phosphate receptor 4 [Source:HGNC Symbol;Acc:HGNC:3170]
ENSG00000167346	-5.12792	8.3264	12.8294	0.00142043	0.0692792	MMP26	protein_coding	matrix metallopeptidase 26 [Source:HGNC Symbol;Acc:HGNC:14249]
ENSG00000147853	0.537435	6.50738	12.6665	0.00143164	0.069677	AK3	protein_coding	adenylate kinase 3 [Source:HGNC Symbol;Acc:HGNC:17376]
ENSG00000101336	1.0097	2.28429	12.659	0.00143631	0.0697016	HCK	protein_coding	HCK proto-oncogene, Src family tyrosine kinase [Source:HGNC Symbol;Acc:HGNC:4840]
ENSG00000171700	0.864399	3.29308	12.6491	0.00144083	0.0697016	RGS19	protein_coding	regulator of G protein signaling 19 [Source:HGNC Symbol;Acc:HGNC:13735]
ENSG00000145632	-0.730647	5.93507	12.6478	0.0014413	0.0697016	PLK2	protein_coding	polo like kinase 2 [Source:HGNC Symbol;Acc:HGNC:19699]
ENSG00000059804	0.705578	4.24395	12.6161	0.00145799	0.0703595	SLC2A3	protein_coding	solute carrier family 2 member 3 [Source:HGNC Symbol;Acc:HGNC:11007]
ENSG00000272908	1.05799	0.111096	12.6293	0.00147157	0.0708373		lncRNA	novel transcript
ENSG00000046604	-1.13958	7.33825	12.5988	0.00147409	0.0708373	DSG2	protein_coding	desmoglein 2 [Source:HGNC Symbol;Acc:HGNC:3049]
ENSG00000074706	0.894553	2.11924	12.5439	0.00149705	0.0715259	IPCEF1	protein_coding	interaction protein for cytohesin exchange factors 1 [Source:HGNC Symbol;Acc:HGNC:21204]
ENSG00000129757	1.80802	5.36511	12.6329	0.00149776	0.0715259	CDKN1C	protein_coding	cyclin dependent kinase inhibitor 1C [Source:HGNC Symbol;Acc:HGNC:1786]
ENSG00000264916	-3.54047	1.12508	12.2154	0.00149871	0.0715259	RN7SL230P	misc_RNA	RNA, 7SL, cytoplasmic 230, pseudogene [Source:HGNC Symbol;Acc:HGNC:46246]
ENSG00000156738	1.90392	0.180775	12.5892	0.00150096	0.0715259	MS4A1	protein_coding	membrane spanning 4-domains A1 [Source:HGNC Symbol;Acc:HGNC:7315]
ENSG00000234788	-1.51735	-2.07532	12.1497	0.00150481	0.07156	HSPA8P3	processed_pseudogene	heat shock protein family A (Hsp70) member 8 pseudogene 3 [Source:HGNC Symbol;Acc:HGNC:44918]
ENSG00000143882	-2.57507	5.26441	12.6454	0.00151604	0.0719443	ATP6V1C2	protein_coding	ATPase H+ transporting V1 subunit C2 [Source:HGNC Symbol;Acc:HGNC:18264]
ENSG00000231043	-2.43546	-0.74136	11.8305	0.00152653	0.0722915		processed_pseudogene	IK cytokine, down-regulator of HLA II (IK) pseudogene
ENSG00000196611	2.38934	-0.191522	12.2017	0.0015323	0.0724148	MMP1	protein_coding	matrix metallopeptidase 1 [Source:HGNC Symbol;Acc:HGNC:7155]
ENSG00000040608	1.25311	3.50094	12.4362	0.00155836	0.0732101	RTN4R	protein_coding	reticulon 4 receptor [Source:HGNC Symbol;Acc:HGNC:18601]
ENSG00000133606	-0.474313	6.87214	12.432	0.00155838	0.0732101	MKRN1	protein_coding	makorin ring finger protein 1 [Source:HGNC Symbol;Acc:HGNC:7112]
ENSG00000137857	-2.47002	5.5621	12.5674	0.00155875	0.0732101	DUOX1	protein_coding	dual oxidase 1 [Source:HGNC Symbol;Acc:HGNC:3062]
ENSG00000168461	1.19309	7.34706	12.4446	0.0015689	0.0735354	RAB31	protein_coding	RAB31, member RAS oncogene family [Source:HGNC Symbol;Acc:HGNC:9771]
ENSG00000136630	1.15695	1.3955	12.4075	0.00157511	0.0736749	HLX	protein_coding	H2.0 like homeobox [Source:HGNC Symbol;Acc:HGNC:4978]
ENSG00000018280	1.33574	0.526294	12.4276	0.00158194	0.0737886	SLC11A1	protein_coding	solute carrier family 11 member 1 [Source:HGNC Symbol;Acc:HGNC:10907]
ENSG00000134508	-0.874139	4.92654	12.3871	0.001584	0.0737886	CABLES1	protein_coding	Cdk5 and Abl enzyme substrate 1 [Source:HGNC Symbol;Acc:HGNC:25097]
ENSG00000136870	0.612181	5.17382	12.3612	0.00159898	0.0742878	ZNF189	protein_coding	zinc finger protein 189 [Source:HGNC Symbol;Acc:HGNC:12980]
ENSG00000173762	1.20552	2.70409	12.3552	0.00160338	0.0742878	CD7	protein_coding	CD7 molecule [Source:HGNC Symbol;Acc:HGNC:1695]
ENSG00000100379	0.799722	3.81643	12.3516	0.00160468	0.0742878	KCTD17	protein_coding	potassium channel tetramerization domain containing 17 [Source:HGNC Symbol;Acc:HGNC:25705]
ENSG00000255443	-2.50192	-2.53292	11.442	0.00160773	0.0742878	CD44-AS1	lncRNA	CD44 antisense RNA 1 [Source:HGNC Symbol;Acc:HGNC:40133]
ENSG00000197622	0.441141	6.42505	12.335	0.0016143	0.0743226	CDC42SE1	protein_coding	CDC42 small effector 1 [Source:HGNC Symbol;Acc:HGNC:17719]
ENSG00000231167	-1.71863	-0.806762	12.0857	0.00161844	0.0743226	YBX1P2	processed_pseudogene	Y-box binding protein 1 pseudogene 2 [Source:HGNC Symbol;Acc:HGNC:22635]
ENSG00000213988	-2.33927	3.68688	12.395	0.00162062	0.0743226	ZNF90	protein_coding	zinc finger protein 90 [Source:HGNC Symbol;Acc:HGNC:13165]
ENSG00000255031	-1.24089	-0.570656	12.3698	0.00162404	0.0743226		lncRNA	novel transcript, antisense to CHKA
ENSG00000155629	0.928167	3.54385	12.3136	0.00162711	0.0743226	PIK3AP1	protein_coding	phosphoinositide-3-kinase adaptor protein 1 [Source:HGNC Symbol;Acc:HGNC:30034]
ENSG00000129595	-0.826656	4.75306	12.3119	0.00162802	0.0743226	EPB41L4A	protein_coding	erythrocyte membrane protein band 4.1 like 4A [Source:HGNC Symbol;Acc:HGNC:13278]
ENSG00000104369	1.46495	3.01097	12.3221	0.00163172	0.0743428	JPH1	protein_coding	junctophilin 1 [Source:HGNC Symbol;Acc:HGNC:14201]
ENSG00000102879	0.998176	4.60375	12.2993	0.00163678	0.0743937	CORO1A	protein_coding	coronin 1A [Source:HGNC Symbol;Acc:HGNC:2252]
ENSG00000173715	-0.78929	3.11176	12.2932	0.00163936	0.0743937	C11orf80	protein_coding	chromosome 11 open reading frame 80 [Source:HGNC Symbol;Acc:HGNC:26197]
ENSG00000102445	1.25957	4.1714	12.2996	0.00164728	0.0745479	RUBCNL	protein_coding	rubicon like autophagy enhancer [Source:HGNC Symbol;Acc:HGNC:20420]
ENSG00000160326	1.19642	0.647306	12.2867	0.00164929	0.0745479	SLC2A6	protein_coding	solute carrier family 2 member 6 [Source:HGNC Symbol;Acc:HGNC:11011]
ENSG00000271303	-1.94214	-1.87215	11.5794	0.00165391	0.0746088	SRXN1	protein_coding	sulfiredoxin 1 [Source:HGNC Symbol;Acc:HGNC:16132]
ENSG00000226049	-1.91005	-1.40138	11.8924	0.00165981	0.0747272	TLK2P1	processed_pseudogene	tousled like kinase 2 pseudogene 1 [Source:HGNC Symbol;Acc:HGNC:18048]
ENSG00000169495	1.43285	-1.78877	11.8509	0.00168967	0.0759221	HTRA4	protein_coding	HtrA serine peptidase 4 [Source:HGNC Symbol;Acc:HGNC:26909]
ENSG00000100836	-0.937919	2.71788	12.2036	0.00169397	0.0759348	PABPN1	protein_coding	poly(A) binding protein nuclear 1 [Source:HGNC Symbol;Acc:HGNC:8565]
ENSG00000290746	0.785232	1.37883	12.1997	0.00169802	0.0759348		lncRNA	carbonic anhydrase 5B pseudogene 1 [Source:NCBI gene (formerly Entrezgene);Acc:340591]
ENSG00000241255	-3.55077	-0.227414	11.9321	0.00170187	0.0759348		processed_pseudogene	ribosomal protein S24 (RPS24) pseudogene
ENSG00000105767	0.950525	4.22135	12.1849	0.00170529	0.0759348	CADM4	protein_coding	cell adhesion molecule 4 [Source:HGNC Symbol;Acc:HGNC:30825]
ENSG00000138771	-1.42865	8.55255	12.2128	0.00170659	0.0759348	SHROOM3	protein_coding	shroom family member 3 [Source:HGNC Symbol;Acc:HGNC:30422]
ENSG00000102699	-0.589003	7.63022	12.1657	0.00171723	0.0762596	PARP4	protein_coding	poly(ADP-ribose) polymerase family member 4 [Source:HGNC Symbol;Acc:HGNC:271]
ENSG00000023902	0.683939	4.73314	12.1579	0.00172219	0.0763315	PLEKHO1	protein_coding	pleckstrin homology domain containing O1 [Source:HGNC Symbol;Acc:HGNC:24310]
ENSG00000260428	-1.92584	-1.40565	11.9197	0.0017289	0.0764803	SCX	protein_coding	scleraxis bHLH transcription factor [Source:HGNC Symbol;Acc:HGNC:32322]
ENSG00000167702	-0.880973	2.08429	12.1307	0.00174131	0.0765525	KIFC2	protein_coding	kinesin family member C2 [Source:HGNC Symbol;Acc:HGNC:29530]
ENSG00000032389	0.555772	4.30487	12.1208	0.00174578	0.0765525	EIPR1	protein_coding	EARP complex and GARP complex interacting protein 1 [Source:HGNC Symbol;Acc:HGNC:12383]
ENSG00000260997	1.06875	-1.74973	11.4321	0.00174608	0.0765525		lncRNA	novel transcript, overlapping MYO1G
ENSG00000263969	-3.47744	0.431982	11.8856	0.00174722	0.0765525	RN7SL678P	misc_RNA	RNA, 7SL, cytoplasmic 678, pseudogene [Source:HGNC Symbol;Acc:HGNC:46694]
ENSG00000269514	1.17512	-0.520289	12.1626	0.00175293	0.0765525		lncRNA	novel transcript, antisense to OR10AD1
ENSG00000197406	2.16701	2.7728	12.1754	0.00175392	0.0765525	DIO3	protein_coding	iodothyronine deiodinase 3 [Source:HGNC Symbol;Acc:HGNC:2885]
ENSG00000167083	1.16174	0.0857828	12.133	0.00175728	0.0765525	GNGT2	protein_coding	G protein subunit gamma transducin 2 [Source:HGNC Symbol;Acc:HGNC:4412]
ENSG00000130844	0.883628	4.47157	12.1028	0.00175736	0.0765525	ZNF331	protein_coding	zinc finger protein 331 [Source:HGNC Symbol;Acc:HGNC:15489]
ENSG00000179241	0.842343	4.62697	12.0939	0.00176308	0.0766555	LDLRAD3	protein_coding	low density lipoprotein receptor class A domain containing 3 [Source:HGNC Symbol;Acc:HGNC:27046]
ENSG00000184988	0.647153	3.15217	12.075	0.00177552	0.076796	TMEM106A	protein_coding	transmembrane protein 106A [Source:HGNC Symbol;Acc:HGNC:28288]
ENSG00000105971	1.04153	4.83349	12.08	0.00177898	0.076796	CAV2	protein_coding	caveolin 2 [Source:HGNC Symbol;Acc:HGNC:1528]
ENSG00000289191	1.26897	-0.859023	11.7762	0.00178126	0.076796		lncRNA	novel transcript
ENSG00000213300	-2.39452	-1.31975	11.7289	0.00178173	0.076796	HNRNPA3P6	processed_pseudogene	heterogeneous nuclear ribonucleoprotein A3 pseudogene 6 [Source:HGNC Symbol;Acc:HGNC:48495]
ENSG00000187474	0.982368	2.60582	12.0638	0.00178314	0.076796	FPR3	protein_coding	formyl peptide receptor 3 [Source:HGNC Symbol;Acc:HGNC:3828]
ENSG00000133398	0.45295	4.12884	12.0386	0.00179927	0.0772136	MED10	protein_coding	mediator complex subunit 10 [Source:HGNC Symbol;Acc:HGNC:28760]
ENSG00000228251	-1.14092	-1.97869	11.7644	0.0017996	0.0772136		lncRNA	novel transcript
ENSG00000288695	-1.48904	-0.928192	11.561	0.00181034	0.0774877		protein_coding	novel protein, SRD5A3-RP11-177J6.1 readthrough
ENSG00000125848	1.63409	2.14775	12.0274	0.00181446	0.0774877	FLRT3	protein_coding	fibronectin leucine rich transmembrane protein 3 [Source:HGNC Symbol;Acc:HGNC:3762]
ENSG00000249026	-3.16156	-1.40579	11.7163	0.00181898	0.0774877	CTNNA1P1	processed_pseudogene	catenin alpha 1 pseudogene 1 [Source:HGNC Symbol;Acc:HGNC:2513]
ENSG00000028277	0.902721	0.540287	12.0129	0.00182665	0.0774877	POU2F2	protein_coding	POU class 2 homeobox 2 [Source:HGNC Symbol;Acc:HGNC:9213]
ENSG00000105419	0.787141	4.44419	11.9895	0.00183197	0.0774877	MEIS3	protein_coding	Meis homeobox 3 [Source:HGNC Symbol;Acc:HGNC:29537]
ENSG00000161791	0.519535	5.51413	11.9887	0.00183249	0.0774877	FMNL3	protein_coding	formin like 3 [Source:HGNC Symbol;Acc:HGNC:23698]
ENSG00000171444	1.49364	6.72788	12.0608	0.00183255	0.0774877	MCC	protein_coding	MCC regulator of WNT signaling pathway [Source:HGNC Symbol;Acc:HGNC:6935]
ENSG00000188559	-1.07554	7.62245	11.9974	0.00183315	0.0774877	RALGAPA2	protein_coding	Ral GTPase activating protein catalytic subunit alpha 2 [Source:HGNC Symbol;Acc:HGNC:16207]
ENSG00000101082	1.05291	1.96097	11.983	0.00183932	0.0776052	SLA2	protein_coding	Src like adaptor 2 [Source:HGNC Symbol;Acc:HGNC:17329]
ENSG00000119636	-0.837714	4.39513	11.957	0.0018541	0.0777665	BBOF1	protein_coding	basal body orientation factor 1 [Source:HGNC Symbol;Acc:HGNC:19855]
ENSG00000159082	0.450448	4.35465	11.9546	0.00185571	0.0777665	SYNJ1	protein_coding	synaptojanin 1 [Source:HGNC Symbol;Acc:HGNC:11503]
ENSG00000222313	-4.29265	-0.325156	11.772	0.00185576	0.0777665	RN7SKP267	misc_RNA	RN7SK pseudogene 267 [Source:HGNC Symbol;Acc:HGNC:45991]
ENSG00000140391	0.384283	7.5202	11.9506	0.00185842	0.0777665	TSPAN3	protein_coding	tetraspanin 3 [Source:HGNC Symbol;Acc:HGNC:17752]
ENSG00000265078	-2.66239	-0.111664	11.3561	0.00186018	0.0777665	RN7SL664P	misc_RNA	RNA, 7SL, cytoplasmic 664, pseudogene [Source:HGNC Symbol;Acc:HGNC:46680]
ENSG00000286039	0.721767	1.81086	11.9385	0.00186796	0.0779491		lncRNA	novel transcript
ENSG00000166268	-2.13714	-2.57705	10.895	0.00187765	0.0782105	MYRFL	protein_coding	myelin regulatory factor like [Source:HGNC Symbol;Acc:HGNC:26316]
ENSG00000172943	-0.899485	6.3434	11.9126	0.0018846	0.0783566	PHF8	protein_coding	PHD finger protein 8 [Source:HGNC Symbol;Acc:HGNC:20672]
ENSG00000243488	-4.50939	-1.96873	12.33	0.00189994	0.0787587	RN7SL337P	misc_RNA	RNA, 7SL, cytoplasmic 337, pseudogene [Source:HGNC Symbol;Acc:HGNC:46353]
ENSG00000187260	1.11185	4.54786	11.9036	0.00190117	0.0787587	WDR86	protein_coding	WD repeat domain 86 [Source:HGNC Symbol;Acc:HGNC:28020]
ENSG00000248668	-2.55741	-2.10573	11.4186	0.00190515	0.0787805	OXCT1-AS1	lncRNA	OXCT1 antisense RNA 1 [Source:HGNC Symbol;Acc:HGNC:40423]
ENSG00000138835	0.530296	5.04317	11.8684	0.00191559	0.0789297	RGS3	protein_coding	regulator of G protein signaling 3 [Source:HGNC Symbol;Acc:HGNC:9999]
ENSG00000240474	-3.13374	-1.07158	11.25	0.0019175	0.0789297	RN7SL116P	misc_RNA	RNA, 7SL, cytoplasmic 116, pseudogene [Source:HGNC Symbol;Acc:HGNC:46132]
ENSG00000181524	-2.49452	1.87642	11.6265	0.00191913	0.0789297	RPL24P4	processed_pseudogene	RPL24 pseudogene 4 [Source:HGNC Symbol;Acc:HGNC:21371]
ENSG00000150337	1.02502	-0.802964	11.8492	0.00193032	0.0790095	FCGR1A	protein_coding	Fc gamma receptor Ia [Source:HGNC Symbol;Acc:HGNC:3613]
ENSG00000201758	-2.77257	-0.403628	11.2552	0.0019364	0.0790095	RN7SKP55	misc_RNA	RN7SK pseudogene 55 [Source:HGNC Symbol;Acc:HGNC:45779]
ENSG00000132749	-1.19617	3.11653	11.8384	0.00193724	0.0790095	TESMIN	protein_coding	testis expressed metallothionein like protein [Source:HGNC Symbol;Acc:HGNC:7446]
ENSG00000137509	0.487377	7.23631	11.8356	0.00193897	0.0790095	PRCP	protein_coding	prolylcarboxypeptidase [Source:HGNC Symbol;Acc:HGNC:9344]
ENSG00000186714	1.563	-1.48444	11.6658	0.00194211	0.0790095	CCDC73	protein_coding	coiled-coil domain containing 73 [Source:HGNC Symbol;Acc:HGNC:23261]
ENSG00000174444	0.605282	10.2591	11.8216	0.00194901	0.0790095	RPL4	protein_coding	ribosomal protein L4 [Source:HGNC Symbol;Acc:HGNC:10353]
ENSG00000271122	0.477453	4.08848	11.8157	0.00195339	0.0790095	HERPUD2-AS1	lncRNA	HERPUD2 antisense RNA 1 [Source:HGNC Symbol;Acc:HGNC:55258]
ENSG00000101224	0.868114	5.64149	11.8111	0.00195663	0.0790095	CDC25B	protein_coding	cell division cycle 25B [Source:HGNC Symbol;Acc:HGNC:1726]
ENSG00000129255	0.571251	5.6842	11.8083	0.00195863	0.0790095	MPDU1	protein_coding	mannose-P-dolichol utilization defect 1 [Source:HGNC Symbol;Acc:HGNC:7207]
ENSG00000247596	-1.30734	5.8369	11.8341	0.0019606	0.0790095	TWF2	protein_coding	twinfilin actin binding protein 2 [Source:HGNC Symbol;Acc:HGNC:9621]
ENSG00000133704	0.397935	6.9243	11.8023	0.00196303	0.0790095	IPO8	protein_coding	importin 8 [Source:HGNC Symbol;Acc:HGNC:9853]
ENSG00000059915	1.11178	5.05367	11.8147	0.00197059	0.0790095	PSD	protein_coding	pleckstrin and Sec7 domain containing [Source:HGNC Symbol;Acc:HGNC:9507]
ENSG00000166482	1.51044	4.88245	11.8486	0.00197241	0.0790095	MFAP4	protein_coding	microfibril associated protein 4 [Source:HGNC Symbol;Acc:HGNC:7035]
ENSG00000268041	1.50475	-0.577212	11.7164	0.001976	0.0790095	ERFL	protein_coding	ETS repressor factor like [Source:HGNC Symbol;Acc:HGNC:53894]
ENSG00000187840	0.785748	4.03234	11.7811	0.00197859	0.0790095	EIF4EBP1	protein_coding	eukaryotic translation initiation factor 4E binding protein 1 [Source:HGNC Symbol;Acc:HGNC:3288]
ENSG00000233868	-1.70365	-2.04941	11.1669	0.00198117	0.0790095	LLPHP3	processed_pseudogene	LLPH pseudogene 3 [Source:HGNC Symbol;Acc:HGNC:54775]
ENSG00000214121	-3.83236	-2.41721	11.013	0.00198163	0.0790095	PRDX1P1	processed_pseudogene	peroxiredoxin 1 pseudogene 1 [Source:HGNC Symbol;Acc:HGNC:11711]
ENSG00000213699	0.699812	6.78258	11.7744	0.00198337	0.0790095	SLC35F6	protein_coding	solute carrier family 35 member F6 [Source:HGNC Symbol;Acc:HGNC:26055]
ENSG00000134109	0.452425	6.37272	11.7695	0.00198702	0.0790171	EDEM1	protein_coding	ER degradation enhancing alpha-mannosidase like protein 1 [Source:HGNC Symbol;Acc:HGNC:18967]
ENSG00000243103	-2.14699	-1.66836	11.3121	0.00199543	0.0792136	RN7SL452P	misc_RNA	RNA, 7SL, cytoplasmic 452, pseudogene [Source:HGNC Symbol;Acc:HGNC:46468]
ENSG00000163083	-1.89954	3.74273	11.7642	0.00201589	0.0797952	INHBB	protein_coding	inhibin subunit beta B [Source:HGNC Symbol;Acc:HGNC:6067]
ENSG00000101220	0.997552	5.96205	11.7434	0.00201708	0.0797952	ADISSP	protein_coding	adipose secreted signaling protein [Source:HGNC Symbol;Acc:HGNC:15873]
ENSG00000233406	-2.96566	-2.41398	11.424	0.00202241	0.0798679		processed_pseudogene	ribosomal protein S2 (RPS2) pseudogene
ENSG00000185198	1.85796	-2.45837	10.5953	0.00203675	0.0801404	PRSS57	protein_coding	serine protease 57 [Source:HGNC Symbol;Acc:HGNC:31397]
ENSG00000172250	-1.92687	-1.81453	11.4525	0.00203857	0.0801404	SERHL	transcribed_unitary_pseudogene	serine hydrolase like (pseudogene) [Source:HGNC Symbol;Acc:HGNC:14408]
ENSG00000167850	1.34146	-0.137748	11.6998	0.00204083	0.0801404	CD300C	protein_coding	CD300c molecule [Source:HGNC Symbol;Acc:HGNC:19320]
ENSG00000200673	-2.9603	2.46914	11.5455	0.00204336	0.0801404	RN7SKP174	misc_RNA	RN7SK pseudogene 174 [Source:HGNC Symbol;Acc:HGNC:45898]
ENSG00000167315	0.753795	5.36884	11.6895	0.00204689	0.0801412	ACAA2	protein_coding	acetyl-CoA acyltransferase 2 [Source:HGNC Symbol;Acc:HGNC:83]
ENSG00000236090	-1.57729	-1.11849	11.1357	0.00205974	0.080506	LDHAP3	processed_pseudogene	lactate dehydrogenase A pseudogene 3 [Source:HGNC Symbol;Acc:HGNC:6538]
ENSG00000286299	-2.58255	2.43693	11.697	0.00207931	0.0808673		lncRNA	novel transcript, antisense to HDDC2
ENSG00000224831	-2.51559	-2.16141	10.9779	0.00208298	0.0808673	TMEM183BP	processed_pseudogene	transmembrane protein 183B, pseudogene [Source:HGNC Symbol;Acc:HGNC:33205]
ENSG00000168734	0.859027	5.68286	11.642	0.00208333	0.0808673	PKIG	protein_coding	cAMP-dependent protein kinase inhibitor gamma [Source:HGNC Symbol;Acc:HGNC:9019]
ENSG00000149809	-1.56637	3.28013	11.6546	0.00208478	0.0808673	TM7SF2	protein_coding	transmembrane 7 superfamily member 2 [Source:HGNC Symbol;Acc:HGNC:11863]
ENSG00000205488	-3.68983	-2.13226	11.431	0.0020871	0.0808673	CALML3-AS1	lncRNA	CALML3 antisense RNA 1 [Source:HGNC Symbol;Acc:HGNC:44682]
ENSG00000164930	-0.823823	6.27184	11.6312	0.00209171	0.0808673	FZD6	protein_coding	frizzled class receptor 6 [Source:HGNC Symbol;Acc:HGNC:4044]
ENSG00000205100	-2.24563	-1.31198	11.0373	0.00209761	0.0808673	HSP90AA4P	transcribed_processed_pseudogene	heat shock protein 90 alpha family class A member 4, pseudogene [Source:HGNC Symbol;Acc:HGNC:5255]
ENSG00000139173	-0.605478	4.06415	11.6199	0.0021006	0.0808673	TMEM117	protein_coding	transmembrane protein 117 [Source:HGNC Symbol;Acc:HGNC:25308]
ENSG00000038945	1.05244	3.41782	11.6168	0.00210321	0.0808673	MSR1	protein_coding	macrophage scavenger receptor 1 [Source:HGNC Symbol;Acc:HGNC:7376]
ENSG00000183655	0.684025	3.46141	11.6152	0.00210441	0.0808673	KLHL25	protein_coding	kelch like family member 25 [Source:HGNC Symbol;Acc:HGNC:25732]
ENSG00000174028	-1.41908	1.46291	11.6161	0.00211275	0.0810152	FAM3C2P	processed_pseudogene	family with sequence similarity 3 member C2, pseudogene [Source:HGNC Symbol;Acc:HGNC:34501]
ENSG00000265735	-4.74798	-1.64641	10.9754	0.00211873	0.0810152	RN7SL5P	misc_RNA	RNA, 7SL, cytoplasmic 5, pseudogene [Source:HGNC Symbol;Acc:HGNC:10040]
ENSG00000277483	-6.17684	-2.2966	11.9251	0.00212026	0.0810152	RN7SL321P	misc_RNA	RNA, 7SL, cytoplasmic 321, pseudogene [Source:HGNC Symbol;Acc:HGNC:46337]
ENSG00000169902	0.661562	6.13756	11.5787	0.00213302	0.0810152	TPST1	protein_coding	tyrosylprotein sulfotransferase 1 [Source:HGNC Symbol;Acc:HGNC:12020]
ENSG00000158813	-1.16875	3.82499	11.5773	0.0021342	0.0810152	EDA	protein_coding	ectodysplasin A [Source:HGNC Symbol;Acc:HGNC:3157]
ENSG00000142178	-2.47856	-0.791414	10.5397	0.00213466	0.0810152	SIK1	protein_coding	salt inducible kinase 1 [Source:HGNC Symbol;Acc:HGNC:11142]
ENSG00000124003	-1.97648	0.637087	11.596	0.00213486	0.0810152	MOGAT1	protein_coding	monoacylglycerol O-acyltransferase 1 [Source:HGNC Symbol;Acc:HGNC:18210]
ENSG00000198483	-2.25453	4.57442	11.6461	0.00214238	0.0810152	ANKRD35	protein_coding	ankyrin repeat domain 35 [Source:HGNC Symbol;Acc:HGNC:26323]
ENSG00000196581	1.50577	2.89657	11.5742	0.00214373	0.0810152	AJAP1	protein_coding	adherens junctions associated protein 1 [Source:HGNC Symbol;Acc:HGNC:30801]
ENSG00000157379	-0.826259	3.59948	11.5642	0.00214469	0.0810152	DHRS1	protein_coding	dehydrogenase/reductase 1 [Source:HGNC Symbol;Acc:HGNC:16445]
ENSG00000126264	1.11837	1.50818	11.5639	0.00214935	0.0810152	HCST	protein_coding	hematopoietic cell signal transducer [Source:HGNC Symbol;Acc:HGNC:16977]
ENSG00000175315	2.1322	-2.2431	10.7291	0.00215085	0.0810152	CST6	protein_coding	cystatin E/M [Source:HGNC Symbol;Acc:HGNC:2478]
ENSG00000134014	-1.33578	7.89605	11.5761	0.00215697	0.0811121	ELP3	protein_coding	elongator acetyltransferase complex subunit 3 [Source:HGNC Symbol;Acc:HGNC:20696]
ENSG00000188404	1.07875	1.18507	11.536	0.00217067	0.0813354	SELL	protein_coding	selectin L [Source:HGNC Symbol;Acc:HGNC:10720]
ENSG00000109511	3.1209	-2.08931	10.8569	0.00217419	0.0813354	ANXA10	protein_coding	annexin A10 [Source:HGNC Symbol;Acc:HGNC:534]
ENSG00000155760	-2.23867	2.12474	11.5458	0.00217988	0.0813354	FZD7	protein_coding	frizzled class receptor 7 [Source:HGNC Symbol;Acc:HGNC:4045]
ENSG00000120054	2.68903	-2.72231	11.5652	0.00218136	0.0813354	CPN1	protein_coding	carboxypeptidase N subunit 1 [Source:HGNC Symbol;Acc:HGNC:2312]
ENSG00000055070	0.457521	7.26916	11.5166	0.00218301	0.0813354	SZRD1	protein_coding	SUZ RNA binding domain containing 1 [Source:HGNC Symbol;Acc:HGNC:30232]
ENSG00000229097	-2.29344	-0.458051	10.9565	0.00218429	0.0813354	CALM2P2	processed_pseudogene	calmodulin 2 pseudogene 2 [Source:HGNC Symbol;Acc:HGNC:1447]
ENSG00000138613	0.5663	4.24571	11.5024	0.00219473	0.081481	APH1B	protein_coding	aph-1 homolog B, gamma-secretase subunit [Source:HGNC Symbol;Acc:HGNC:24080]
ENSG00000196639	-1.08495	5.2106	11.5102	0.00219619	0.081481	HRH1	protein_coding	histamine receptor H1 [Source:HGNC Symbol;Acc:HGNC:5182]
ENSG00000240583	1.14789	4.34027	11.5121	0.00219891	0.081481	AQP1	protein_coding	aquaporin 1 (Colton blood group) [Source:HGNC Symbol;Acc:HGNC:633]
ENSG00000226800	-1.23782	-1.89	10.9955	0.00220495	0.0815723	CACTIN-AS1	lncRNA	CACTIN antisense RNA 1 [Source:HGNC Symbol;Acc:HGNC:31391]
ENSG00000273175	-1.58933	2.37123	11.4808	0.00221361	0.0817605		lncRNA	novel transcript
ENSG00000110880	0.69307	7.14481	11.4495	0.00223845	0.0825443	CORO1C	protein_coding	coronin 1C [Source:HGNC Symbol;Acc:HGNC:2254]
ENSG00000239984	-6.80115	-2.23764	11.7845	0.00224736	0.0827391	RN7SL420P	misc_RNA	RNA, 7SL, cytoplasmic 420, pseudogene [Source:HGNC Symbol;Acc:HGNC:46436]
ENSG00000138801	-1.23929	9.36867	11.4408	0.00225518	0.0827889	PAPSS1	protein_coding	3'-phosphoadenosine 5'-phosphosulfate synthase 1 [Source:HGNC Symbol;Acc:HGNC:8603]
ENSG00000152689	0.81758	3.45128	11.4277	0.00225697	0.0827889	RASGRP3	protein_coding	RAS guanyl releasing protein 3 [Source:HGNC Symbol;Acc:HGNC:14545]
ENSG00000248898	1.20289	-1.53401	11.3544	0.00225959	0.0827889	PELO-AS1	lncRNA	PELO antisense RNA 1 [Source:HGNC Symbol;Acc:HGNC:56263]
ENSG00000128872	0.656718	3.68662	11.4108	0.00227125	0.0830827	TMOD2	protein_coding	tropomodulin 2 [Source:HGNC Symbol;Acc:HGNC:11872]
ENSG00000280032	-1.82557	-1.58482	11.2022	0.0022897	0.0835232		TEC	TEC
ENSG00000157227	0.858639	8.92754	11.388	0.00229061	0.0835232	MMP14	protein_coding	matrix metallopeptidase 14 [Source:HGNC Symbol;Acc:HGNC:7160]
ENSG00000255007	-2.29478	-2.44156	10.5412	0.00230339	0.0838552	LINC02489	lncRNA	long intergenic non-protein coding RNA 2489 [Source:HGNC Symbol;Acc:HGNC:53470]
ENSG00000178715	-2.64192	-2.08508	10.6899	0.00230825	0.0838984		processed_pseudogene	ribosomal protein S16 (RPS16) pseudogene
ENSG00000234645	-2.74929	-0.993948	11.0458	0.00232553	0.0843921	YWHAEP5	processed_pseudogene	tyrosine 3-monooxygenase/tryptophan 5-monooxygenase activation protein epsilon pseudogene 5 [Source:HGNC Symbol;Acc:HGNC:49439]
ENSG00000188215	0.578818	4.71506	11.3401	0.00233221	0.0845002	DCUN1D3	protein_coding	defective in cullin neddylation 1 domain containing 3 [Source:HGNC Symbol;Acc:HGNC:28734]
ENSG00000138640	-1.43123	5.96836	11.3669	0.0023361	0.0845067	FAM13A	protein_coding	family with sequence similarity 13 member A [Source:HGNC Symbol;Acc:HGNC:19367]
ENSG00000145545	0.800476	3.54672	11.3174	0.00235232	0.0849589	SRD5A1	protein_coding	steroid 5 alpha-reductase 1 [Source:HGNC Symbol;Acc:HGNC:11284]
ENSG00000137801	1.31457	6.94247	11.3441	0.00236388	0.0849886	THBS1	protein_coding	thrombospondin 1 [Source:HGNC Symbol;Acc:HGNC:11785]
ENSG00000279699	1.56412	-2.29524	10.5232	0.00236579	0.0849886		TEC	TEC
ENSG00000197457	0.701775	4.89069	11.3003	0.00236733	0.0849886	STMN3	protein_coding	stathmin 3 [Source:HGNC Symbol;Acc:HGNC:15926]
ENSG00000130518	-1.23055	3.23494	11.2998	0.00236803	0.0849886	IQCN	protein_coding	IQ motif containing N [Source:HGNC Symbol;Acc:HGNC:29350]
ENSG00000225405	1.65505	-2.0627	10.7318	0.00237469	0.0850404	RPS15AP17	processed_pseudogene	ribosomal protein S15a pseudogene 17 [Source:HGNC Symbol;Acc:HGNC:36888]
ENSG00000136943	-3.24237	4.65455	11.3999	0.00238034	0.0850404	CTSV	protein_coding	cathepsin V [Source:HGNC Symbol;Acc:HGNC:2538]
ENSG00000111666	0.602122	4.75664	11.2854	0.00238066	0.0850404	CHPT1	protein_coding	choline phosphotransferase 1 [Source:HGNC Symbol;Acc:HGNC:17852]
ENSG00000105889	1.30394	-1.73862	11.1336	0.00238947	0.0851863	STEAP1B	protein_coding	STEAP family member 1B [Source:HGNC Symbol;Acc:HGNC:41907]
ENSG00000113249	1.85621	2.54661	11.3271	0.0023922	0.0851863	HAVCR1	protein_coding	hepatitis A virus cellular receptor 1 [Source:HGNC Symbol;Acc:HGNC:17866]
ENSG00000227268	0.894738	1.42212	11.2669	0.00240106	0.0853239	KLLN	protein_coding	killin, p53 regulated DNA replication inhibitor [Source:HGNC Symbol;Acc:HGNC:37212]
ENSG00000150764	0.692404	6.09754	11.2571	0.00240611	0.0853239	DIXDC1	protein_coding	DIX domain containing 1 [Source:HGNC Symbol;Acc:HGNC:23695]
ENSG00000107562	1.55315	6.61183	11.3234	0.00240728	0.0853239	CXCL12	protein_coding	C-X-C motif chemokine ligand 12 [Source:HGNC Symbol;Acc:HGNC:10672]
ENSG00000232679	3.21655	-2.35364	12.262	0.00241489	0.0854608	LINC01705	lncRNA	long intergenic non-protein coding RNA 1705 [Source:HGNC Symbol;Acc:HGNC:52493]
ENSG00000129195	1.29574	3.04126	11.2395	0.00242414	0.0856554	PIMREG	protein_coding	PICALM interacting mitotic regulator [Source:HGNC Symbol;Acc:HGNC:25483]
ENSG00000203706	-1.19917	0.154159	11.2579	0.00242989	0.0857259	SERTAD4-AS1	lncRNA	SERTAD4 antisense RNA 1 [Source:HGNC Symbol;Acc:HGNC:32019]
ENSG00000170577	-1.90079	-0.252603	11.2138	0.00243632	0.0858199	SIX2	protein_coding	SIX homeobox 2 [Source:HGNC Symbol;Acc:HGNC:10888]
ENSG00000227203	-3.46561	-1.94171	10.7134	0.00245208	0.0862421	SUB1P1	processed_pseudogene	SUB1 pseudogene 1 [Source:HGNC Symbol;Acc:HGNC:32300]
ENSG00000115165	1.31202	2.3519	11.1988	0.00246072	0.086272	CYTIP	protein_coding	cytohesin 1 interacting protein [Source:HGNC Symbol;Acc:HGNC:9506]
ENSG00000110031	0.684767	2.57232	11.1954	0.00246328	0.086272	LPXN	protein_coding	leupaxin [Source:HGNC Symbol;Acc:HGNC:14061]
ENSG00000243333	-6.09648	-2.37627	11.8741	0.00246427	0.086272	RN7SL174P	misc_RNA	RNA, 7SL, cytoplasmic 174, pseudogene [Source:HGNC Symbol;Acc:HGNC:46190]
ENSG00000004660	0.96938	3.54954	11.1866	0.00247134	0.0863871	CAMKK1	protein_coding	calcium/calmodulin dependent protein kinase kinase 1 [Source:HGNC Symbol;Acc:HGNC:1469]
ENSG00000271009	-1.25401	-0.724719	11.2291	0.00247577	0.0864098		lncRNA	novel transcript
ENSG00000089351	0.678506	5.65468	11.1468	0.00250834	0.0874126	GRAMD1A	protein_coding	GRAM domain containing 1A [Source:HGNC Symbol;Acc:HGNC:29305]
ENSG00000156873	0.505606	3.4871	11.1294	0.00252511	0.0878631	PHKG2	protein_coding	phosphorylase kinase catalytic subunit gamma 2 [Source:HGNC Symbol;Acc:HGNC:8931]
ENSG00000264573	-4.17986	-0.78495	11.0875	0.00253378	0.0878717	RN7SL15P	misc_RNA	RNA, 7SL, cytoplasmic 15, pseudogene [Source:HGNC Symbol;Acc:HGNC:46031]
ENSG00000143297	2.03569	-2.58768	10.1709	0.00253976	0.0878717	FCRL5	protein_coding	Fc receptor like 5 [Source:HGNC Symbol;Acc:HGNC:18508]
ENSG00000133110	-2.06457	5.6931	11.1839	0.00254085	0.0878717	POSTN	protein_coding	periostin [Source:HGNC Symbol;Acc:HGNC:16953]
ENSG00000212907	-1.25308	6.21416	11.1314	0.00254746	0.0878717	MT-ND4L	protein_coding	mitochondrially encoded NADH:ubiquinone oxidoreductase core subunit 4L [Source:HGNC Symbol;Acc:HGNC:7460]
ENSG00000171148	0.407845	6.47077	11.1008	0.00255239	0.0878717	TADA3	protein_coding	transcriptional adaptor 3 [Source:HGNC Symbol;Acc:HGNC:19422]
ENSG00000146094	0.85137	1.47075	11.1033	0.00255264	0.0878717	DOK3	protein_coding	docking protein 3 [Source:HGNC Symbol;Acc:HGNC:24583]
ENSG00000198796	1.36063	0.236827	10.2828	0.00255567	0.0878717	ALPK2	protein_coding	alpha kinase 2 [Source:HGNC Symbol;Acc:HGNC:20565]
ENSG00000249141	-2.05797	-2.27508	10.4262	0.00255631	0.0878717		protein_coding	novel protein
ENSG00000142409	-0.687626	4.95284	11.0929	0.00256001	0.0878717	ZNF787	protein_coding	zinc finger protein 787 [Source:HGNC Symbol;Acc:HGNC:26998]
ENSG00000233654	-1.03579	0.181241	11.0995	0.00256901	0.0880483	NEMP2-DT	lncRNA	NEMP2 divergent transcript [Source:HGNC Symbol;Acc:HGNC:55713]
ENSG00000135596	0.68543	5.71641	11.06	0.00259208	0.0885253	MICAL1	protein_coding	microtubule associated monooxygenase, calponin and LIM domain containing 1 [Source:HGNC Symbol;Acc:HGNC:20619]
ENSG00000171812	1.07643	0.898746	11.062	0.00259522	0.0885253	COL8A2	protein_coding	collagen type VIII alpha 2 chain [Source:HGNC Symbol;Acc:HGNC:2216]
ENSG00000115170	0.457014	5.58267	11.0489	0.00260309	0.0885253	ACVR1	protein_coding	activin A receptor type 1 [Source:HGNC Symbol;Acc:HGNC:171]
ENSG00000132000	1.46505	1.57109	11.0498	0.00260599	0.0885253	PODNL1	protein_coding	podocan like 1 [Source:HGNC Symbol;Acc:HGNC:26275]
ENSG00000138623	1.05276	1.26452	11.0479	0.00260767	0.0885253	SEMA7A	protein_coding	semaphorin 7A (John Milton Hagen blood group) [Source:HGNC Symbol;Acc:HGNC:10741]
ENSG00000242640	-1.719	-0.616943	10.7058	0.00260924	0.0885253	RPS29P11	processed_pseudogene	ribosomal protein S29 pseudogene 11 [Source:HGNC Symbol;Acc:HGNC:36413]
ENSG00000178750	-1.59845	2.03977	11.0433	0.00261007	0.0885253	STX19	protein_coding	syntaxin 19 [Source:HGNC Symbol;Acc:HGNC:19300]
ENSG00000149573	-1.52852	7.81312	11.0611	0.00262568	0.088878	MPZL2	protein_coding	myelin protein zero like 2 [Source:HGNC Symbol;Acc:HGNC:3496]
ENSG00000257594	-1.82204	2.71249	11.0351	0.00263244	0.088878	GALNT4	protein_coding	polypeptide N-acetylgalactosaminyltransferase 4 [Source:HGNC Symbol;Acc:HGNC:4126]
ENSG00000196189	0.797434	3.5392	11.0166	0.00263528	0.088878	SEMA4A	protein_coding	semaphorin 4A [Source:HGNC Symbol;Acc:HGNC:10729]
ENSG00000204528	-2.33001	0.81802	11.05	0.00263724	0.088878	PSORS1C3	lncRNA	psoriasis susceptibility 1 candidate 3 [Source:HGNC Symbol;Acc:HGNC:17203]
ENSG00000267769	-1.84407	-1.23709	10.8495	0.00263994	0.088878		lncRNA	novel transcript, antisense to UBX6
ENSG00000111907	-1.32252	6.12863	11.0305	0.00264994	0.0889896	TPD52L1	protein_coding	TPD52 like 1 [Source:HGNC Symbol;Acc:HGNC:12006]
ENSG00000282988	1.07631	-0.982906	11.0341	0.00265105	0.0889896		protein_coding	novel protein
ENSG00000089486	0.940685	4.88569	10.9993	0.00265664	0.0890463	CDIP1	protein_coding	cell death inducing p53 target 1 [Source:HGNC Symbol;Acc:HGNC:13234]
ENSG00000145348	0.588838	6.06383	10.9876	0.00266433	0.0891063	TBCK	protein_coding	TBC1 domain containing kinase [Source:HGNC Symbol;Acc:HGNC:28261]
ENSG00000154269	-3.76661	8.12896	11.0866	0.00267386	0.0891063	ENPP3	protein_coding	ectonucleotide pyrophosphatase/phosphodiesterase 3 [Source:HGNC Symbol;Acc:HGNC:3358]
ENSG00000225936	-1.30093	-1.58918	10.2552	0.00267459	0.0891063	SLC18A2-AS1	lncRNA	SLC18A2 antisense RNA 1 [Source:HGNC Symbol;Acc:HGNC:55843]
ENSG00000104635	-1.70282	8.14994	11.0283	0.0026787	0.0891063	SLC39A14	protein_coding	solute carrier family 39 member 14 [Source:HGNC Symbol;Acc:HGNC:20858]
ENSG00000283199	-1.08286	0.733459	10.998	0.00267907	0.0891063	C13orf46	protein_coding	chromosome 13 open reading frame 46 [Source:HGNC Symbol;Acc:HGNC:53786]
ENSG00000131187	1.06751	-0.231285	11.0038	0.00268186	0.0891063	F12	protein_coding	coagulation factor XII [Source:HGNC Symbol;Acc:HGNC:3530]
ENSG00000204421	-4.48718	-2.21102	11.0287	0.00268982	0.089241	LY6G6C	protein_coding	lymphocyte antigen 6 family member G6C [Source:HGNC Symbol;Acc:HGNC:13936]
ENSG00000157456	1.00747	4.5371	10.9558	0.00269705	0.089351	CCNB2	protein_coding	cyclin B2 [Source:HGNC Symbol;Acc:HGNC:1580]
ENSG00000260035	-1.55616	-1.26871	10.906	0.00270852	0.089601		lncRNA	novel transcript
ENSG00000149781	0.83933	3.48705	10.9344	0.00271908	0.0896049	FERMT3	protein_coding	FERM domain containing kindlin 3 [Source:HGNC Symbol;Acc:HGNC:23151]
ENSG00000128218	1.31665	-1.56593	10.7314	0.00271994	0.0896049	VPREB3	protein_coding	V-set pre-B cell surrogate light chain 3 [Source:HGNC Symbol;Acc:HGNC:12710]
ENSG00000180447	1.95963	4.92989	11.0319	0.00272868	0.0896049	GAS1	protein_coding	growth arrest specific 1 [Source:HGNC Symbol;Acc:HGNC:4165]
ENSG00000270938	-1.65238	-2.40937	10.0556	0.00272991	0.0896049	RAP2CP1	transcribed_processed_pseudogene	RAP2C pseudogene 1 [Source:HGNC Symbol;Acc:HGNC:49146]
ENSG00000171657	1.1439	0.713225	10.9345	0.00273231	0.0896049	GPR82	protein_coding	G protein-coupled receptor 82 [Source:HGNC Symbol;Acc:HGNC:4533]
ENSG00000100336	-1.48631	5.98674	10.9543	0.00274019	0.0896049	APOL4	protein_coding	apolipoprotein L4 [Source:HGNC Symbol;Acc:HGNC:14867]
ENSG00000241625	-2.56251	-0.987728	10.4055	0.00274143	0.0896049	RN7SL18P	misc_RNA	RNA, 7SL, cytoplasmic 18, pseudogene [Source:HGNC Symbol;Acc:HGNC:46034]
ENSG00000145246	0.678635	5.52883	10.9087	0.00274551	0.0896049	ATP10D	protein_coding	ATPase phospholipid transporting 10D (putative) [Source:HGNC Symbol;Acc:HGNC:13549]
ENSG00000167397	0.663402	4.59291	10.9063	0.00274805	0.0896049	VKORC1	protein_coding	vitamin K epoxide reductase complex subunit 1 [Source:HGNC Symbol;Acc:HGNC:23663]
ENSG00000071539	0.921047	3.60555	10.904	0.00275076	0.0896049	TRIP13	protein_coding	thyroid hormone receptor interactor 13 [Source:HGNC Symbol;Acc:HGNC:12307]
ENSG00000104904	0.558316	8.03575	10.8988	0.00275586	0.0896049	OAZ1	protein_coding	ornithine decarboxylase antizyme 1 [Source:HGNC Symbol;Acc:HGNC:8095]
ENSG00000223039	-2.85247	-2.27527	10.2422	0.00275946	0.0896049	RN7SKP268	misc_RNA	RN7SK pseudogene 268 [Source:HGNC Symbol;Acc:HGNC:45992]
ENSG00000154174	0.545721	6.98223	10.8952	0.00275967	0.0896049	TOMM70	protein_coding	translocase of outer mitochondrial membrane 70 [Source:HGNC Symbol;Acc:HGNC:11985]
ENSG00000069482	-1.75768	2.23465	10.8899	0.0027953	0.0905375	GAL	protein_coding	galanin and GMAP prepropeptide [Source:HGNC Symbol;Acc:HGNC:4114]
ENSG00000115596	2.25143	0.701266	10.894	0.00279912	0.0905375	WNT6	protein_coding	Wnt family member 6 [Source:HGNC Symbol;Acc:HGNC:12785]
ENSG00000042286	0.835123	3.62407	10.857	0.00280029	0.0905375	AIFM2	protein_coding	apoptosis inducing factor mitochondria associated 2 [Source:HGNC Symbol;Acc:HGNC:21411]
ENSG00000104972	0.947134	1.51582	10.8511	0.00281013	0.0906498	LILRB1	protein_coding	leukocyte immunoglobulin like receptor B1 [Source:HGNC Symbol;Acc:HGNC:6605]
ENSG00000183542	1.75164	-2.33194	9.9698	0.00281197	0.0906498	KLRC4	protein_coding	killer cell lectin like receptor C4 [Source:HGNC Symbol;Acc:HGNC:6377]
ENSG00000100427	2.27184	-0.0215141	10.8039	0.00282021	0.0906498	MLC1	protein_coding	modulator of VRAC current 1 [Source:HGNC Symbol;Acc:HGNC:17082]
ENSG00000137731	1.63518	-0.507473	10.3493	0.00282235	0.0906498	FXYD2	protein_coding	FXYD domain containing ion transport regulator 2 [Source:HGNC Symbol;Acc:HGNC:4026]
ENSG00000121350	-0.706883	4.6394	10.8351	0.00282362	0.0906498	PYROXD1	protein_coding	pyridine nucleotide-disulphide oxidoreductase domain 1 [Source:HGNC Symbol;Acc:HGNC:26162]
ENSG00000085265	1.85709	1.93158	10.8522	0.00283955	0.091033	FCN1	protein_coding	ficolin 1 [Source:HGNC Symbol;Acc:HGNC:3623]
ENSG00000214049	-1.38701	8.60865	10.8372	0.00284762	0.091067	UCA1	lncRNA	urothelial cancer associated 1 [Source:HGNC Symbol;Acc:HGNC:37126]
ENSG00000132965	1.32013	2.35005	10.81	0.00285203	0.091067	ALOX5AP	protein_coding	arachidonate 5-lipoxygenase activating protein [Source:HGNC Symbol;Acc:HGNC:436]
ENSG00000116991	0.976446	6.19642	10.8216	0.00285258	0.091067	SIPA1L2	protein_coding	signal induced proliferation associated 1 like 2 [Source:HGNC Symbol;Acc:HGNC:23800]
ENSG00000228499	-3.45122	-1.79132	10.3967	0.00286025	0.0910705	TMSB10P1	processed_pseudogene	thymosin beta 10 pseudogene 1 [Source:HGNC Symbol;Acc:HGNC:41949]
ENSG00000133313	-0.922443	9.05315	10.7942	0.00286808	0.0910705	CNDP2	protein_coding	carnosine dipeptidase 2 [Source:HGNC Symbol;Acc:HGNC:24437]
ENSG00000132915	-3.16243	0.453503	10.7917	0.00286914	0.0910705	PDE6A	protein_coding	phosphodiesterase 6A [Source:HGNC Symbol;Acc:HGNC:8785]
ENSG00000183421	-0.631293	4.55502	10.7914	0.00287123	0.0910705	RIPK4	protein_coding	receptor interacting serine/threonine kinase 4 [Source:HGNC Symbol;Acc:HGNC:496]
ENSG00000276281	-3.83629	0.249536	10.4604	0.00287647	0.0910705	RN7SL126P	misc_RNA	RNA, 7SL, cytoplasmic 126, pseudogene [Source:HGNC Symbol;Acc:HGNC:46142]
ENSG00000165410	0.684826	5.53209	10.78	0.00288368	0.0910705	CFL2	protein_coding	cofilin 2 [Source:HGNC Symbol;Acc:HGNC:1875]
ENSG00000128512	0.872699	4.6054	10.7759	0.00288823	0.0910705	DOCK4	protein_coding	dedicator of cytokinesis 4 [Source:HGNC Symbol;Acc:HGNC:19192]
ENSG00000141524	0.805707	4.15376	10.7759	0.00288835	0.0910705	TMC6	protein_coding	transmembrane channel like 6 [Source:HGNC Symbol;Acc:HGNC:18021]
ENSG00000266876	-3.03344	-0.0762948	10.6812	0.00288859	0.0910705		transcribed_processed_pseudogene	syntaxin 18 (STX18) pseudogene
ENSG00000074527	-1.25748	5.00238	10.778	0.00291132	0.0916423	NTN4	protein_coding	netrin 4 [Source:HGNC Symbol;Acc:HGNC:13658]
ENSG00000132746	-2.91653	4.69263	10.8539	0.00291774	0.0916423	ALDH3B2	protein_coding	aldehyde dehydrogenase 3 family member B2 [Source:HGNC Symbol;Acc:HGNC:411]
ENSG00000188779	-1.06948	-1.98373	10.4106	0.00291878	0.0916423	SKOR1	protein_coding	SKI family transcriptional corepressor 1 [Source:HGNC Symbol;Acc:HGNC:21326]
ENSG00000269604	-1.8355	-1.83364	10.2062	0.00293188	0.0918254		lncRNA	novel transcript, antisense to FEM1A
ENSG00000013619	1.20442	3.99347	10.7495	0.00293517	0.0918254	MAMLD1	protein_coding	mastermind like domain containing 1 [Source:HGNC Symbol;Acc:HGNC:2568]
ENSG00000213236	-2.00626	0.519785	10.554	0.00293667	0.0918254	YWHAZP2	processed_pseudogene	tyrosine 3-monooxygenase/tryptophan 5-monooxygenase activation protein zeta pseudogene 2 [Source:HGNC Symbol;Acc:HGNC:31078]
ENSG00000257671	-1.90238	-1.7004	10.1892	0.00294418	0.0918535	KRT7-AS	lncRNA	KRT7 antisense RNA 1 [Source:HGNC Symbol;Acc:HGNC:52643]
ENSG00000201901	-3.17637	3.11577	10.7733	0.00294562	0.0918535	RN7SKP48	misc_RNA	RN7SK pseudogene 48 [Source:HGNC Symbol;Acc:HGNC:45772]
ENSG00000126934	0.506434	6.39855	10.7162	0.00295493	0.0919937	MAP2K2	protein_coding	mitogen-activated protein kinase kinase 2 [Source:HGNC Symbol;Acc:HGNC:6842]
ENSG00000126947	0.670825	5.30471	10.7126	0.002959	0.0919937	ARMCX1	protein_coding	armadillo repeat containing X-linked 1 [Source:HGNC Symbol;Acc:HGNC:18073]
ENSG00000142347	0.832461	2.99994	10.7069	0.002966	0.0919937	MYO1F	protein_coding	myosin IF [Source:HGNC Symbol;Acc:HGNC:7600]
ENSG00000228536	1.53971	1.97849	10.3383	0.00297021	0.0919937	LYPLAL1-AS1	lncRNA	LYPLAL1 antisense RNA 1 [Source:HGNC Symbol;Acc:HGNC:54054]
ENSG00000266420	-3.61815	-0.488985	10.2652	0.0029818	0.0919937	RN7SL118P	misc_RNA	RNA, 7SL, cytoplasmic 118, pseudogene [Source:HGNC Symbol;Acc:HGNC:46134]
ENSG00000244194	-4.01452	-2.24118	10.6708	0.00298744	0.0919937	RN7SL218P	misc_RNA	RNA, 7SL, cytoplasmic 218, pseudogene [Source:HGNC Symbol;Acc:HGNC:46234]
ENSG00000128739	0.560119	3.74897	10.6852	0.00299042	0.0919937	SNRPN	protein_coding	small nuclear ribonucleoprotein polypeptide N [Source:HGNC Symbol;Acc:HGNC:11164]
ENSG00000185100	-1.0703	3.6467	10.6723	0.00300535	0.0919937	ADSS1	protein_coding	adenylosuccinate synthase 1 [Source:HGNC Symbol;Acc:HGNC:20093]
ENSG00000257337	-0.800002	1.94718	10.6711	0.0030079	0.0919937	TNS2-AS1	lncRNA	TNS2 antisense RNA 1 [Source:HGNC Symbol;Acc:HGNC:27464]
ENSG00000288984	2.05102	-2.18328	10.0461	0.00301144	0.0919937		lncRNA	novel transcript, antisense to ITFG2
ENSG00000213213	-1.34769	-1.56748	10.3772	0.00301201	0.0919937	CCDC183	protein_coding	coiled-coil domain containing 183 [Source:HGNC Symbol;Acc:HGNC:28236]
ENSG00000288771	-1.35257	-1.41144	10.2464	0.00301381	0.0919937		lncRNA	novel transcript, antisense to PIP5K1B
ENSG00000242251	-2.6407	-2.40478	10.0921	0.00301437	0.0919937	RN7SL20P	misc_RNA	RNA, 7SL, cytoplasmic 20, pseudogene [Source:HGNC Symbol;Acc:HGNC:46036]
ENSG00000087086	0.722063	9.08038	10.6638	0.00301493	0.0919937	FTL	protein_coding	ferritin light chain [Source:HGNC Symbol;Acc:HGNC:3999]
ENSG00000176907	-1.62543	5.40979	10.7119	0.00302209	0.0919937	TCIM	protein_coding	transcriptional and immune response regulator [Source:HGNC Symbol;Acc:HGNC:1357]
ENSG00000128040	1.86017	-0.178139	10.5652	0.00302321	0.0919937	SPINK2	protein_coding	serine peptidase inhibitor Kazal type 2 [Source:HGNC Symbol;Acc:HGNC:11245]
ENSG00000173918	1.48167	4.84655	10.7049	0.00303009	0.0919937	C1QTNF1	protein_coding	C1q and TNF related 1 [Source:HGNC Symbol;Acc:HGNC:14324]
ENSG00000116157	0.703045	5.08476	10.6493	0.00303179	0.0919937	GPX7	protein_coding	glutathione peroxidase 7 [Source:HGNC Symbol;Acc:HGNC:4559]
ENSG00000237054	-2.22809	-2.38962	9.97551	0.00303357	0.0919937	PRMT5-AS1	lncRNA	PRMT5 antisense RNA 1 [Source:HGNC Symbol;Acc:HGNC:40533]
ENSG00000189013	1.21467	1.30801	10.6799	0.00303484	0.0919937	KIR2DL4	protein_coding	killer cell immunoglobulin like receptor, two Ig domains and long cytoplasmic tail 4 [Source:HGNC Symbol;Acc:HGNC:6332]
ENSG00000270571	1.48451	-0.0976514	10.6737	0.00303859	0.0919937		lncRNA	novel transcript, antisense to TACR1
ENSG00000121691	0.482696	6.99059	10.6433	0.00303878	0.0919937	CAT	protein_coding	catalase [Source:HGNC Symbol;Acc:HGNC:1516]
ENSG00000166228	0.809422	5.76562	10.6395	0.00304322	0.0920059	PCBD1	protein_coding	pterin-4 alpha-carbinolamine dehydratase 1 [Source:HGNC Symbol;Acc:HGNC:8646]
ENSG00000130940	-0.920267	5.63776	10.6248	0.00306206	0.0924532	CASZ1	protein_coding	castor zinc finger 1 [Source:HGNC Symbol;Acc:HGNC:26002]
ENSG00000128340	1.12577	4.25067	10.6326	0.00306727	0.0924882	RAC2	protein_coding	Rac family small GTPase 2 [Source:HGNC Symbol;Acc:HGNC:9802]
ENSG00000213654	0.890019	2.39304	10.6126	0.0030759	0.0925627	GPSM3	protein_coding	G protein signaling modulator 3 [Source:HGNC Symbol;Acc:HGNC:13945]
ENSG00000244642	-2.16133	2.58446	10.6388	0.00307785	0.0925627	RN7SL396P	misc_RNA	RNA, 7SL, cytoplasmic 396, pseudogene [Source:HGNC Symbol;Acc:HGNC:46412]
ENSG00000122694	0.824901	5.33895	10.601	0.00308859	0.0927634	GLIPR2	protein_coding	GLI pathogenesis related 2 [Source:HGNC Symbol;Acc:HGNC:18007]
ENSG00000120256	-1.06613	2.29835	10.5835	0.00311085	0.0932337	LRP11	protein_coding	LDL receptor related protein 11 [Source:HGNC Symbol;Acc:HGNC:16936]
ENSG00000143382	1.12224	5.60238	10.6044	0.00311242	0.0932337	ADAMTSL4	protein_coding	ADAMTS like 4 [Source:HGNC Symbol;Acc:HGNC:19706]
ENSG00000203760	1.09194	3.19791	10.5739	0.0031214	0.0933803	CENPW	protein_coding	centromere protein W [Source:HGNC Symbol;Acc:HGNC:21488]
ENSG00000272324	-1.9166	-1.9437	10.168	0.00313934	0.0934921	DAP-DT	lncRNA	DAP divergent transcript [Source:HGNC Symbol;Acc:HGNC:55214]
ENSG00000167653	-3.745	-1.08593	10.2395	0.00313954	0.0934921	PSCA	protein_coding	prostate stem cell antigen [Source:HGNC Symbol;Acc:HGNC:9500]
ENSG00000171608	0.829188	4.01787	10.5567	0.00314193	0.0934921	PIK3CD	protein_coding	phosphatidylinositol-4,5-bisphosphate 3-kinase catalytic subunit delta [Source:HGNC Symbol;Acc:HGNC:8977]
ENSG00000124406	1.11882	4.5053	10.5718	0.00314448	0.0934921	ATP8A1	protein_coding	ATPase phospholipid transporting 8A1 [Source:HGNC Symbol;Acc:HGNC:13531]
ENSG00000148248	0.472657	8.50202	10.5535	0.00314562	0.0934921	SURF4	protein_coding	surfeit 4 [Source:HGNC Symbol;Acc:HGNC:11476]
ENSG00000114541	-0.753061	6.53557	10.5466	0.00315402	0.09362	FRMD4B	protein_coding	FERM domain containing 4B [Source:HGNC Symbol;Acc:HGNC:24886]
ENSG00000239702	-3.9257	-1.16589	10.8044	0.00316591	0.0936894	RN7SL507P	misc_RNA	RNA, 7SL, cytoplasmic 507, pseudogene [Source:HGNC Symbol;Acc:HGNC:46523]
ENSG00000146147	-1.83821	1.18391	10.4102	0.00317119	0.0936894	MLIP	protein_coding	muscular LMNA interacting protein [Source:HGNC Symbol;Acc:HGNC:21355]
ENSG00000106077	-0.649729	4.99284	10.5269	0.00317811	0.0936894	ABHD11	protein_coding	abhydrolase domain containing 11 [Source:HGNC Symbol;Acc:HGNC:16407]
ENSG00000225968	1.3944	3.6716	10.5502	0.00317812	0.0936894	ELFN1	protein_coding	extracellular leucine rich repeat and fibronectin type III domain containing 1 [Source:HGNC Symbol;Acc:HGNC:33154]
ENSG00000288908	0.772029	0.114704	10.5437	0.00317834	0.0936894		lncRNA	novel transcript
ENSG00000156875	-1.55829	0.239957	10.5427	0.0031814	0.0936894	MFSD14A	protein_coding	major facilitator superfamily domain containing 14A [Source:HGNC Symbol;Acc:HGNC:23363]
ENSG00000165023	1.49162	2.54366	10.5347	0.0031851	0.0936894	DIRAS2	protein_coding	DIRAS family GTPase 2 [Source:HGNC Symbol;Acc:HGNC:19323]
ENSG00000286529	-3.06431	-1.652	10.2694	0.00319526	0.0938675		lncRNA	novel transcript
ENSG00000154548	1.09652	2.28774	10.5078	0.00320262	0.0939132	SRSF12	protein_coding	serine and arginine rich splicing factor 12 [Source:HGNC Symbol;Acc:HGNC:21220]
ENSG00000132793	-1.08603	4.9435	10.5137	0.00320898	0.0939132	LPIN3	protein_coding	lipin 3 [Source:HGNC Symbol;Acc:HGNC:14451]
ENSG00000196396	0.492324	5.81083	10.5008	0.00321015	0.0939132	PTPN1	protein_coding	protein tyrosine phosphatase non-receptor type 1 [Source:HGNC Symbol;Acc:HGNC:9642]
ENSG00000155330	0.645652	4.38275	10.4984	0.00321327	0.0939132	C16orf87	protein_coding	chromosome 16 open reading frame 87 [Source:HGNC Symbol;Acc:HGNC:33754]
ENSG00000124743	-2.317	2.52391	10.5188	0.00321764	0.0939205	KLHL31	protein_coding	kelch like family member 31 [Source:HGNC Symbol;Acc:HGNC:21353]
ENSG00000126603	0.896639	4.5505	10.4854	0.00322935	0.0941418	GLIS2	protein_coding	GLIS family zinc finger 2 [Source:HGNC Symbol;Acc:HGNC:29450]
ENSG00000119729	0.826165	6.18163	10.4529	0.00327016	0.0950939	RHOQ	protein_coding	ras homolog family member Q [Source:HGNC Symbol;Acc:HGNC:17736]
ENSG00000024526	1.13538	4.62383	10.4644	0.00327096	0.0950939	DEPDC1	protein_coding	DEP domain containing 1 [Source:HGNC Symbol;Acc:HGNC:22949]
ENSG00000171914	0.678386	5.54631	10.4494	0.00327451	0.0950939	TLN2	protein_coding	talin 2 [Source:HGNC Symbol;Acc:HGNC:15447]
ENSG00000033100	0.643523	5.93726	10.4423	0.00328351	0.0951662	CHPF2	protein_coding	chondroitin polymerizing factor 2 [Source:HGNC Symbol;Acc:HGNC:29270]
ENSG00000092445	0.767357	5.74827	10.4409	0.00328533	0.0951662	TYRO3	protein_coding	TYRO3 protein tyrosine kinase [Source:HGNC Symbol;Acc:HGNC:12446]
ENSG00000198743	1.00769	8.29231	10.4425	0.00329807	0.095414	SLC5A3	protein_coding	solute carrier family 5 member 3 [Source:HGNC Symbol;Acc:HGNC:11038]
ENSG00000155926	1.09257	3.75298	10.4322	0.0033063	0.0954225	SLA	protein_coding	Src like adaptor [Source:HGNC Symbol;Acc:HGNC:10902]
ENSG00000234911	-0.860429	0.126625	10.4375	0.00330672	0.0954225	TEX21P	transcribed_unitary_pseudogene	testis expressed 21, pseudogene [Source:HGNC Symbol;Acc:HGNC:35455]
ENSG00000130707	1.18592	5.64347	10.4391	0.00332079	0.0957076	ASS1	protein_coding	argininosuccinate synthase 1 [Source:HGNC Symbol;Acc:HGNC:758]
ENSG00000112242	0.614336	4.64742	10.405	0.0033313	0.0958893	E2F3	protein_coding	E2F transcription factor 3 [Source:HGNC Symbol;Acc:HGNC:3115]
ENSG00000139209	2.28223	0.38285	10.4096	0.00334063	0.0960368	SLC38A4	protein_coding	solute carrier family 38 member 4 [Source:HGNC Symbol;Acc:HGNC:14679]
ENSG00000177875	1.49635	2.92528	10.4089	0.00335296	0.09627	CCDC184	protein_coding	coiled-coil domain containing 184 [Source:HGNC Symbol;Acc:HGNC:33749]
ENSG00000100092	0.788337	2.66565	10.3839	0.00335917	0.0962961	SH3BP1	protein_coding	SH3 domain binding protein 1 [Source:HGNC Symbol;Acc:HGNC:10824]
ENSG00000160179	-1.35735	5.91846	10.4078	0.0033623	0.0962961	ABCG1	protein_coding	ATP binding cassette subfamily G member 1 [Source:HGNC Symbol;Acc:HGNC:73]
ENSG00000135127	0.840894	3.30343	10.378	0.00336707	0.0963117	BICDL1	protein_coding	BICD family like cargo adaptor 1 [Source:HGNC Symbol;Acc:HGNC:28095]
ENSG00000223923	-2.05222	-1.91862	10.1011	0.003393	0.0969318	TNS1-AS1	lncRNA	TNS1 antisense RNA 1 [Source:HGNC Symbol;Acc:HGNC:40589]
ENSG00000093167	-0.594843	6.11997	10.3521	0.00340029	0.0970188	LRRFIP2	protein_coding	LRR binding FLII interacting protein 2 [Source:HGNC Symbol;Acc:HGNC:6703]
ENSG00000216740	-2.29967	-1.42694	9.73443	0.0034156	0.0973341	ANXA2P3	processed_pseudogene	annexin A2 pseudogene 3 [Source:HGNC Symbol;Acc:HGNC:540]
ENSG00000205038	-3.83889	7.57925	10.4251	0.00343233	0.0975699	PKHD1L1	protein_coding	PKHD1 like 1 [Source:HGNC Symbol;Acc:HGNC:20313]
ENSG00000167535	0.656756	5.05916	10.3269	0.0034337	0.0975699	CACNB3	protein_coding	calcium voltage-gated channel auxiliary subunit beta 3 [Source:HGNC Symbol;Acc:HGNC:1403]
ENSG00000224411	-1.97586	1.21122	10.3379	0.0034367	0.0975699	HSP90AA2P	processed_pseudogene	heat shock protein 90 alpha family class A member 2, pseudogene [Source:HGNC Symbol;Acc:HGNC:5256]
ENSG00000166840	1.48112	-0.121435	10.304	0.00344895	0.0976434	GLYATL1	protein_coding	glycine-N-acyltransferase like 1 [Source:HGNC Symbol;Acc:HGNC:30519]
ENSG00000275880	1.4311	-1.18968	10.1508	0.00345608	0.0976434	NAXD-AS1	lncRNA	NAXD antisense RNA 1 [Source:HGNC Symbol;Acc:HGNC:56341]
ENSG00000110944	2.04696	-1.17192	10.3093	0.00346091	0.0976434	IL23A	protein_coding	interleukin 23 subunit alpha [Source:HGNC Symbol;Acc:HGNC:15488]
ENSG00000104059	1.80355	0.306735	10.3169	0.00346678	0.0976434	ENTREP2	protein_coding	endosomal transmembrane epsin interactor 2 [Source:HGNC Symbol;Acc:HGNC:29075]
ENSG00000286223	-3.39116	-2.62997	9.63694	0.0034686	0.0976434		lncRNA	novel transcript, antisense to NOP58
ENSG00000160201	-0.963544	2.81555	10.2997	0.00347068	0.0976434	U2AF1	protein_coding	U2 small nuclear RNA auxiliary factor 1 [Source:HGNC Symbol;Acc:HGNC:12453]
ENSG00000197077	-1.06454	6.98456	10.3124	0.00347155	0.0976434	KIAA1671	protein_coding	KIAA1671 [Source:HGNC Symbol;Acc:HGNC:29345]
ENSG00000104774	0.58655	5.44569	10.2972	0.00347352	0.0976434	MAN2B1	protein_coding	mannosidase alpha class 2B member 1 [Source:HGNC Symbol;Acc:HGNC:6826]
ENSG00000148926	-1.95819	3.28797	10.3167	0.00349192	0.0979258	ADM	protein_coding	adrenomedullin [Source:HGNC Symbol;Acc:HGNC:259]
ENSG00000229155	1.72456	-1.32111	10.2373	0.00349461	0.0979258	LINC02038	lncRNA	long intergenic non-protein coding RNA 2038 [Source:HGNC Symbol;Acc:HGNC:52878]
ENSG00000197355	0.622508	3.77842	10.2749	0.00350399	0.0979258	UAP1L1	protein_coding	UDP-N-acetylglucosamine pyrophosphorylase 1 like 1 [Source:HGNC Symbol;Acc:HGNC:28082]
ENSG00000101017	0.854223	1.35959	10.2769	0.00350475	0.0979258	CD40	protein_coding	CD40 molecule [Source:HGNC Symbol;Acc:HGNC:11919]
ENSG00000235903	-1.90653	-0.155854	10.3009	0.00350885	0.0979258	CPB2-AS1	lncRNA	CPB2 antisense RNA 1 [Source:HGNC Symbol;Acc:HGNC:39898]
ENSG00000119121	-2.33433	3.73273	10.3294	0.0035093	0.0979258	TRPM6	protein_coding	transient receptor potential cation channel subfamily M member 6 [Source:HGNC Symbol;Acc:HGNC:17995]
ENSG00000151364	1.23776	3.9375	10.2819	0.00352092	0.0979469	KCTD14	protein_coding	potassium channel tetramerization domain containing 14 [Source:HGNC Symbol;Acc:HGNC:23295]
ENSG00000286037	-2.32908	-1.93014	9.74163	0.00352678	0.0979469		lncRNA	novel transcript, antisense to SPINT2
ENSG00000183508	1.13173	5.32215	10.2795	0.00352766	0.0979469	TENT5C	protein_coding	terminal nucleotidyltransferase 5C [Source:HGNC Symbol;Acc:HGNC:24712]
ENSG00000110324	0.776757	3.25885	10.2564	0.00352953	0.0979469	IL10RA	protein_coding	interleukin 10 receptor subunit alpha [Source:HGNC Symbol;Acc:HGNC:5964]
ENSG00000289291	-0.958751	-0.372694	10.2786	0.00353807	0.0979469		lncRNA	novel transcript, antisense to YTHDF2
ENSG00000072694	1.64339	0.0949825	10.2793	0.00353814	0.0979469	FCGR2B	protein_coding	Fc gamma receptor IIb [Source:HGNC Symbol;Acc:HGNC:3618]
ENSG00000168830	2.4163	1.80557	10.2742	0.0035401	0.0979469	HTR1E	protein_coding	5-hydroxytryptamine receptor 1E [Source:HGNC Symbol;Acc:HGNC:5291]
ENSG00000075643	-1.1885	5.66796	10.2621	0.00355165	0.0981475	MOCOS	protein_coding	molybdenum cofactor sulfurase [Source:HGNC Symbol;Acc:HGNC:18234]
ENSG00000185664	1.44397	0.165641	10.2475	0.00356356	0.0982837	PMEL	protein_coding	premelanosome protein [Source:HGNC Symbol;Acc:HGNC:10880]
ENSG00000204531	-1.8681	1.865	10.2448	0.00356518	0.0982837	POU5F1	protein_coding	POU class 5 homeobox 1 [Source:HGNC Symbol;Acc:HGNC:9221]
ENSG00000167202	0.600172	6.52295	10.2228	0.00357561	0.0984163	TBC1D2B	protein_coding	TBC1 domain family member 2B [Source:HGNC Symbol;Acc:HGNC:29183]
ENSG00000246889	-1.09672	-0.273122	10.2459	0.00357862	0.0984163	CTTN-DT	lncRNA	CTTN divergent transcript [Source:HGNC Symbol;Acc:HGNC:55592]
ENSG00000178718	1.13446	3.58105	10.2168	0.0035943	0.0986819	RPP25	protein_coding	ribonuclease P and MRP subunit p25 [Source:HGNC Symbol;Acc:HGNC:30361]
ENSG00000143196	-1.56111	0.801453	10.2105	0.00359998	0.0986819	DPT	protein_coding	dermatopontin [Source:HGNC Symbol;Acc:HGNC:3011]
ENSG00000167851	1.34273	2.04775	10.2061	0.00360125	0.0986819	CD300A	protein_coding	CD300a molecule [Source:HGNC Symbol;Acc:HGNC:19319]
ENSG00000147394	-1.22125	6.7763	10.2179	0.00361299	0.0987912	ZNF185	protein_coding	zinc finger protein 185 with LIM domain [Source:HGNC Symbol;Acc:HGNC:12976]
ENSG00000177106	-0.810954	5.81757	10.1921	0.0036186	0.0987912	EPS8L2	protein_coding	EPS8 like 2 [Source:HGNC Symbol;Acc:HGNC:21296]
ENSG00000196526	0.778959	6.25062	10.1892	0.00362266	0.0987912	AFAP1	protein_coding	actin filament associated protein 1 [Source:HGNC Symbol;Acc:HGNC:24017]
ENSG00000155659	1.06465	3.27601	10.1868	0.00362647	0.0987912	VSIG4	protein_coding	V-set and immunoglobulin domain containing 4 [Source:HGNC Symbol;Acc:HGNC:17032]
ENSG00000173848	-0.853408	6.58294	10.186	0.0036273	0.0987912	NET1	protein_coding	neuroepithelial cell transforming 1 [Source:HGNC Symbol;Acc:HGNC:14592]
ENSG00000124216	0.979771	2.84187	10.1767	0.003641	0.0987912	SNAI1	protein_coding	snail family transcriptional repressor 1 [Source:HGNC Symbol;Acc:HGNC:11128]
ENSG00000187773	-3.90096	1.50023	10.2144	0.00364302	0.0987912	DIPK1C	protein_coding	divergent protein kinase domain 1C [Source:HGNC Symbol;Acc:HGNC:31729]
ENSG00000226783	-5.63555	-2.64308	9.63608	0.00364321	0.0987912	TLK1P1	processed_pseudogene	tousled like kinase 1 pseudogene 1 [Source:HGNC Symbol;Acc:HGNC:28608]
ENSG00000236711	-2.39665	-1.86345	9.9356	0.00364418	0.0987912	SMAD9-IT1	lncRNA	SMAD9 intronic transcript 1 [Source:HGNC Symbol;Acc:HGNC:39963]
ENSG00000214019	-2.55048	-1.68941	9.68094	0.00368323	0.0997311	RBM39P1	processed_pseudogene	RBM39 pseudogene 1 [Source:HGNC Symbol;Acc:HGNC:54942]
ENSG00000150201	-3.77976	1.12993	10.2007	0.00369058	0.0997472	FXYD4	protein_coding	FXYD domain containing ion transport regulator 4 [Source:HGNC Symbol;Acc:HGNC:4028]
ENSG00000120693	-1.40136	7.63574	10.1659	0.00369256	0.0997472	SMAD9	protein_coding	SMAD family member 9 [Source:HGNC Symbol;Acc:HGNC:6774]
ENSG00000154027	1.96784	0.867882	10.1561	0.00370812	0.100023	AK5	protein_coding	adenylate kinase 5 [Source:HGNC Symbol;Acc:HGNC:365]
ENSG00000223984	-2.82115	-2.26515	9.53105	0.00371154	0.100023	HNRNPRP1	processed_pseudogene	heterogeneous nuclear ribonucleoprotein R pseudogene 1 [Source:HGNC Symbol;Acc:HGNC:44907]
ENSG00000242992	-3.15592	-1.77386	9.71355	0.00372636	0.100304	FTH1P4	processed_pseudogene	ferritin heavy chain 1 pseudogene 4 [Source:HGNC Symbol;Acc:HGNC:3991]
ENSG00000237950	-1.42586	-1.3393	10.1245	0.0037383	0.100507	LINC02918	lncRNA	long intergenic non-protein coding RNA 2918 [Source:HGNC Symbol;Acc:HGNC:55649]
ENSG00000066382	-1.18829	3.89879	10.0949	0.00375989	0.100523	MPPED2	protein_coding	metallophosphoesterase domain containing 2 [Source:HGNC Symbol;Acc:HGNC:1180]
ENSG00000198242	0.687037	7.90704	10.094	0.00376	0.100523	RPL23A	protein_coding	ribosomal protein L23a [Source:HGNC Symbol;Acc:HGNC:10317]
ENSG00000146112	0.831746	5.94422	10.0958	0.00376118	0.100523	PPP1R18	protein_coding	protein phosphatase 1 regulatory subunit 18 [Source:HGNC Symbol;Acc:HGNC:29413]
ENSG00000268112	-2.33591	-2.95783	9.37213	0.00376223	0.100523		lncRNA	novel transcript, antisense MAP1S
ENSG00000151490	1.02977	1.30967	10.0945	0.00376292	0.100523	PTPRO	protein_coding	protein tyrosine phosphatase receptor type O [Source:HGNC Symbol;Acc:HGNC:9678]
ENSG00000256940	0.893475	-0.619018	10.016	0.00376531	0.100523	PPP1R14B-AS1	lncRNA	PPP1R14B antisense RNA 1 [Source:HGNC Symbol;Acc:HGNC:54233]
ENSG00000108379	1.48003	0.0877889	10.1063	0.00377289	0.100607	WNT3	protein_coding	Wnt family member 3 [Source:HGNC Symbol;Acc:HGNC:12782]
ENSG00000118804	-1.17842	-0.158348	9.84693	0.00379178	0.100993	STBD1	protein_coding	starch binding domain 1 [Source:HGNC Symbol;Acc:HGNC:24854]
ENSG00000237289	1.9285	-1.24541	10.0298	0.00380569	0.101022	CKMT1B	protein_coding	creatine kinase, mitochondrial 1B [Source:HGNC Symbol;Acc:HGNC:1995]
ENSG00000107099	0.817929	4.94284	10.0597	0.00381099	0.101022	DOCK8	protein_coding	dedicator of cytokinesis 8 [Source:HGNC Symbol;Acc:HGNC:19191]
ENSG00000152684	0.406462	5.02468	10.0547	0.00381826	0.101022	PELO	protein_coding	pelota mRNA surveillance and ribosome rescue factor [Source:HGNC Symbol;Acc:HGNC:8829]
ENSG00000109189	0.530355	5.77986	10.0508	0.00382413	0.101022	USP46	protein_coding	ubiquitin specific peptidase 46 [Source:HGNC Symbol;Acc:HGNC:20075]
ENSG00000105514	0.365355	6.70386	10.0496	0.00382595	0.101022	RAB3D	protein_coding	RAB3D, member RAS oncogene family [Source:HGNC Symbol;Acc:HGNC:9779]
ENSG00000242066	-5.03377	0.105946	10.1274	0.00382595	0.101022	RN7SL214P	misc_RNA	RNA, 7SL, cytoplasmic 214, pseudogene [Source:HGNC Symbol;Acc:HGNC:46230]
ENSG00000263603	-2.4764	-1.80586	9.83888	0.00382722	0.101022		lncRNA	novel transcript
ENSG00000259354	-1.67476	-2.16061	9.46143	0.0038294	0.101022	SLC30A4-AS1	lncRNA	SLC30A4 antisense RNA 1 [Source:HGNC Symbol;Acc:HGNC:56661]
ENSG00000287527	-1.94124	-2.19019	9.25203	0.00383506	0.101022		lncRNA	novel transcript
ENSG00000175390	0.37438	7.25444	10.0421	0.00383711	0.101022	EIF3F	protein_coding	eukaryotic translation initiation factor 3 subunit F [Source:HGNC Symbol;Acc:HGNC:3275]
ENSG00000136490	0.736373	3.3064	10.0372	0.00384492	0.101111	LIMD2	protein_coding	LIM domain containing 2 [Source:HGNC Symbol;Acc:HGNC:28142]
ENSG00000257894	1.76362	1.0442	10.0421	0.00387194	0.101555		lncRNA	novel transcript
ENSG00000148219	-0.811615	3.45603	10.0178	0.00387422	0.101555	ASTN2	protein_coding	astrotactin 2 [Source:HGNC Symbol;Acc:HGNC:17021]
ENSG00000164047	-1.73204	-1.9201	9.41727	0.00387515	0.101555	CAMP	protein_coding	cathelicidin antimicrobial peptide [Source:HGNC Symbol;Acc:HGNC:1472]
ENSG00000151835	0.798844	6.90155	10.002	0.00389797	0.102002	SACS	protein_coding	sacsin molecular chaperone [Source:HGNC Symbol;Acc:HGNC:10519]
ENSG00000269904	-1.53071	-1.85605	9.83904	0.00390966	0.102002	MAP2K4P1	transcribed_processed_pseudogene	mitogen-activated protein kinase kinase 4 pseudogene 1 [Source:HGNC Symbol;Acc:HGNC:43837]
ENSG00000110975	-3.86554	0.0822075	10.0305	0.00391429	0.102002	SYT10	protein_coding	synaptotagmin 10 [Source:HGNC Symbol;Acc:HGNC:19266]
ENSG00000235674	-1.78994	-1.34433	9.56787	0.00391432	0.102002	LDHAP2	processed_pseudogene	lactate dehydrogenase A pseudogene 2 [Source:HGNC Symbol;Acc:HGNC:6537]
ENSG00000129226	1.02496	0.340276	10.006	0.00391455	0.102002	CD68	protein_coding	CD68 molecule [Source:HGNC Symbol;Acc:HGNC:1693]
ENSG00000156218	-1.5117	1.4684	9.98711	0.00392381	0.102127	ADAMTSL3	protein_coding	ADAMTS like 3 [Source:HGNC Symbol;Acc:HGNC:14633]
ENSG00000130222	1.41596	2.58618	9.97805	0.00394731	0.10252	GADD45G	protein_coding	growth arrest and DNA damage inducible gamma [Source:HGNC Symbol;Acc:HGNC:4097]
ENSG00000134020	-5.06703	0.469716	9.7067	0.00394792	0.10252	PEBP4	protein_coding	phosphatidylethanolamine binding protein 4 [Source:HGNC Symbol;Acc:HGNC:28319]
ENSG00000249746	2.09527	-2.20541	9.34922	0.00395339	0.102546		lncRNA	novel transcript
ENSG00000148798	-1.71989	0.553962	9.97017	0.00396282	0.102628	INA	protein_coding	internexin neuronal intermediate filament protein alpha [Source:HGNC Symbol;Acc:HGNC:6057]
ENSG00000181885	-0.836394	6.23433	9.95643	0.00396841	0.102628	CLDN7	protein_coding	claudin 7 [Source:HGNC Symbol;Acc:HGNC:2049]
ENSG00000077984	1.04609	2.00445	9.95542	0.00397222	0.102628	CST7	protein_coding	cystatin F [Source:HGNC Symbol;Acc:HGNC:2479]
ENSG00000163900	0.405772	4.4569	9.95152	0.00397615	0.102628	TMEM41A	protein_coding	transmembrane protein 41A [Source:HGNC Symbol;Acc:HGNC:30544]
ENSG00000267680	-0.512522	4.41571	9.94888	0.00398027	0.102628	ZNF224	protein_coding	zinc finger protein 224 [Source:HGNC Symbol;Acc:HGNC:13017]
ENSG00000066294	0.925705	3.17385	9.94364	0.0039888	0.102628	CD84	protein_coding	CD84 molecule [Source:HGNC Symbol;Acc:HGNC:1704]
ENSG00000265273	-2.32582	-1.56645	9.5138	0.00399187	0.102628	PGDP1	processed_pseudogene	phosphogluconate dehydrogenase pseudogene 1 [Source:HGNC Symbol;Acc:HGNC:8892]
ENSG00000220522	-1.97283	-1.92657	9.56512	0.00399602	0.102628		processed_pseudogene	cornichon homolog 4 (Drosophila) (CNIH4) pseudogene
ENSG00000188373	-2.72943	-1.04957	9.63531	0.00399703	0.102628	GPR15LG	protein_coding	G protein-coupled receptor 15 ligand [Source:HGNC Symbol;Acc:HGNC:31428]
ENSG00000233493	-1.80246	0.513724	9.9474	0.00400646	0.102755	TMEM238	protein_coding	transmembrane protein 238 [Source:HGNC Symbol;Acc:HGNC:40042]
ENSG00000188269	-3.2706	-1.34748	9.70663	0.00401246	0.102768	OR7A5	protein_coding	olfactory receptor family 7 subfamily A member 5 [Source:HGNC Symbol;Acc:HGNC:8368]
ENSG00000138639	1.14156	2.82025	9.92284	0.00402264	0.102768	ARHGAP24	protein_coding	Rho GTPase activating protein 24 [Source:HGNC Symbol;Acc:HGNC:25361]
ENSG00000289740	-2.30775	2.31884	9.94614	0.00402478	0.102768	TALAM1	lncRNA	TALAM1 transcript, MALAT1 antisense RNA [Source:HGNC Symbol;Acc:HGNC:54476]
ENSG00000095713	-3.64164	-1.04723	9.83642	0.00402651	0.102768	CRTAC1	protein_coding	cartilage acidic protein 1 [Source:HGNC Symbol;Acc:HGNC:14882]
ENSG00000101049	1.98813	1.08706	9.95162	0.00402951	0.102768	SGK2	protein_coding	serum/glucocorticoid regulated kinase 2 [Source:HGNC Symbol;Acc:HGNC:13900]
ENSG00000169071	0.71206	6.03049	9.91263	0.00403737	0.102802	ROR2	protein_coding	receptor tyrosine kinase like orphan receptor 2 [Source:HGNC Symbol;Acc:HGNC:10257]
ENSG00000145536	1.65873	5.59158	9.97089	0.00403983	0.102802	ADAMTS16	protein_coding	ADAM metallopeptidase with thrombospondin type 1 motif 16 [Source:HGNC Symbol;Acc:HGNC:17108]
ENSG00000224094	-2.10832	-1.40998	9.45919	0.00404573	0.102837	RPS24P8	processed_pseudogene	ribosomal protein S24 pseudogene 8 [Source:HGNC Symbol;Acc:HGNC:37016]
ENSG00000134531	0.937315	6.68889	9.91409	0.0040531	0.102855	EMP1	protein_coding	epithelial membrane protein 1 [Source:HGNC Symbol;Acc:HGNC:3333]
ENSG00000165886	0.923794	3.50235	9.90153	0.00405543	0.102855	UBTD1	protein_coding	ubiquitin domain containing 1 [Source:HGNC Symbol;Acc:HGNC:25683]
ENSG00000184068	-1.4821	-1.78116	9.79505	0.00406311	0.102935	SREBF2-AS1	lncRNA	SREBF2 antisense RNA 1 [Source:HGNC Symbol;Acc:HGNC:53953]
ENSG00000168918	0.782799	3.95337	9.89316	0.00406865	0.102961	INPP5D	protein_coding	inositol polyphosphate-5-phosphatase D [Source:HGNC Symbol;Acc:HGNC:6079]
ENSG00000242797	-3.62123	-1.96441	9.77054	0.00407932	0.103117	GLYCTK-AS1	lncRNA	GLYCTK antisense RNA 1 [Source:HGNC Symbol;Acc:HGNC:41043]
ENSG00000242976	-3.49719	-1.32444	9.95323	0.00409919	0.103505	RN7SL177P	misc_RNA	RNA, 7SL, cytoplasmic 177, pseudogene [Source:HGNC Symbol;Acc:HGNC:46193]
ENSG00000100060	0.794991	2.48868	9.87024	0.00410634	0.103571	MFNG	protein_coding	MFNG O-fucosylpeptide 3-beta-N-acetylglucosaminyltransferase [Source:HGNC Symbol;Acc:HGNC:7038]
ENSG00000125166	0.412878	6.54371	9.84915	0.00413965	0.104095	GOT2	protein_coding	glutamic-oxaloacetic transaminase 2 [Source:HGNC Symbol;Acc:HGNC:4433]
ENSG00000067082	-0.692626	8.38306	9.84519	0.00414613	0.104095	KLF6	protein_coding	KLF transcription factor 6 [Source:HGNC Symbol;Acc:HGNC:2235]
ENSG00000227051	0.546277	7.00532	9.84436	0.00414749	0.104095	C14orf132	protein_coding	chromosome 14 open reading frame 132 [Source:HGNC Symbol;Acc:HGNC:20346]
ENSG00000130176	1.99669	3.07528	9.89713	0.00414866	0.104095	CNN1	protein_coding	calponin 1 [Source:HGNC Symbol;Acc:HGNC:2155]
ENSG00000222043	-1.43987	-1.65985	9.65483	0.00415261	0.104095		lncRNA	novel transcript
ENSG00000108352	-1.99805	3.44323	9.87466	0.0041545	0.104095	RAPGEFL1	protein_coding	Rap guanine nucleotide exchange factor like 1 [Source:HGNC Symbol;Acc:HGNC:17428]
ENSG00000188906	0.95014	3.46806	9.82643	0.00417722	0.104472	LRRK2	protein_coding	leucine rich repeat kinase 2 [Source:HGNC Symbol;Acc:HGNC:18618]
ENSG00000101298	0.742683	2.55164	9.82512	0.00417984	0.104472	SNPH	protein_coding	syntaphilin [Source:HGNC Symbol;Acc:HGNC:15931]
ENSG00000104856	0.736644	4.14267	9.82105	0.00418601	0.104472	RELB	protein_coding	RELB proto-oncogene, NF-kB subunit [Source:HGNC Symbol;Acc:HGNC:9956]
ENSG00000125841	0.654309	5.12178	9.81761	0.00419154	0.104472	NRSN2	protein_coding	neurensin 2 [Source:HGNC Symbol;Acc:HGNC:16229]
ENSG00000212993	-1.90727	1.31299	9.8211	0.00419242	0.104472	POU5F1B	protein_coding	POU class 5 homeobox 1B [Source:HGNC Symbol;Acc:HGNC:9223]
ENSG00000114646	-2.12486	-0.0874447	9.83134	0.00421027	0.104628	CSPG5	protein_coding	chondroitin sulfate proteoglycan 5 [Source:HGNC Symbol;Acc:HGNC:2467]
ENSG00000101294	0.448888	7.73337	9.80357	0.00421484	0.104628	HM13	protein_coding	histocompatibility minor 13 [Source:HGNC Symbol;Acc:HGNC:16435]
ENSG00000184731	-1.68339	6.328	9.85571	0.00421561	0.104628	FAM110C	protein_coding	family with sequence similarity 110 member C [Source:HGNC Symbol;Acc:HGNC:33340]
ENSG00000186810	0.978059	1.39577	9.80647	0.00421994	0.104628	CXCR3	protein_coding	C-X-C motif chemokine receptor 3 [Source:HGNC Symbol;Acc:HGNC:4540]
ENSG00000287467	-1.16452	-2.16523	9.41716	0.00422159	0.104628		lncRNA	novel transcript, sense intronic to SORBS3
ENSG00000260963	2.91426	-2.28213	10.4425	0.00422739	0.104658	LINC03064	lncRNA	long intergenic non-protein coding RNA 3064 [Source:HGNC Symbol;Acc:HGNC:56372]
ENSG00000171720	0.4027	5.29545	9.78474	0.00424633	0.105013	HDAC3	protein_coding	histone deacetylase 3 [Source:HGNC Symbol;Acc:HGNC:4854]
ENSG00000116678	1.11559	5.78983	9.78651	0.00428229	0.105659	LEPR	protein_coding	leptin receptor [Source:HGNC Symbol;Acc:HGNC:6554]
ENSG00000281344	-1.39789	2.47177	9.76247	0.00428477	0.105659	HELLPAR	lncRNA	HELLP associated long non-coding RNA [Source:HGNC Symbol;Acc:HGNC:43984]
ENSG00000101447	0.872752	3.83725	9.76163	0.00428637	0.105659	FAM83D	protein_coding	family with sequence similarity 83 member D [Source:HGNC Symbol;Acc:HGNC:16122]
ENSG00000196781	-0.799473	7.34447	9.75599	0.00429491	0.105756	TLE1	protein_coding	TLE family member 1, transcriptional corepressor [Source:HGNC Symbol;Acc:HGNC:11837]
ENSG00000141480	0.653014	3.7586	9.74966	0.00430586	0.105911	ARRB2	protein_coding	arrestin beta 2 [Source:HGNC Symbol;Acc:HGNC:712]
ENSG00000213406	-2.02296	-1.0593	9.26418	0.00432423	0.106173	ANXA2P1	processed_pseudogene	annexin A2 pseudogene 1 [Source:HGNC Symbol;Acc:HGNC:538]
ENSG00000231120	-2.60793	-1.30315	9.40297	0.0043258	0.106173	BTF3P10	processed_pseudogene	basic transcription factor 3 pseudogene 10 [Source:HGNC Symbol;Acc:HGNC:38570]
ENSG00000117143	-0.512821	6.1496	9.71657	0.0043625	0.106959	UAP1	protein_coding	UDP-N-acetylglucosamine pyrophosphorylase 1 [Source:HGNC Symbol;Acc:HGNC:12457]
ENSG00000134240	-4.99013	1.13383	9.71675	0.00437519	0.107143	HMGCS2	protein_coding	3-hydroxy-3-methylglutaryl-CoA synthase 2 [Source:HGNC Symbol;Acc:HGNC:5008]
ENSG00000133454	-3.22149	-1.83288	9.28688	0.00437942	0.107143	MYO18B	protein_coding	myosin XVIIIB [Source:HGNC Symbol;Acc:HGNC:18150]
ENSG00000174485	0.466087	6.47588	9.70302	0.00438599	0.107158	DENND4A	protein_coding	DENN domain containing 4A [Source:HGNC Symbol;Acc:HGNC:24321]
ENSG00000173641	1.58455	0.620285	9.71119	0.0043894	0.107158	HSPB7	protein_coding	heat shock protein family B (small) member 7 [Source:HGNC Symbol;Acc:HGNC:5249]
ENSG00000250714	-1.31849	-2.0667	9.05219	0.00439519	0.107184	TNFRSF10A-DT	lncRNA	TNFRSF10A divergent transcript [Source:HGNC Symbol;Acc:HGNC:52647]
ENSG00000105520	0.726285	4.4586	9.68871	0.00441105	0.107456	PLPPR2	protein_coding	phospholipid phosphatase related 2 [Source:HGNC Symbol;Acc:HGNC:29566]
ENSG00000105438	0.467858	7.9091	9.67333	0.00443797	0.107997	KDELR1	protein_coding	KDEL endoplasmic reticulum protein retention receptor 1 [Source:HGNC Symbol;Acc:HGNC:6304]
ENSG00000244038	0.529768	7.96198	9.6684	0.00444665	0.108093	DDOST	protein_coding	dolichyl-diphosphooligosaccharide--protein glycosyltransferase non-catalytic subunit [Source:HGNC Symbol;Acc:HGNC:2728]
ENSG00000287190	1.99072	-2.06046	9.22058	0.00446245	0.108275		lncRNA	novel transcript
ENSG00000260279	-1.40841	-2.22854	9.31925	0.0044695	0.108275		lncRNA	novel transcript, antisense to ANKRD11
ENSG00000171940	-0.615125	7.72073	9.65474	0.00447085	0.108275	ZNF217	protein_coding	zinc finger protein 217 [Source:HGNC Symbol;Acc:HGNC:13009]
ENSG00000264350	-2.41365	-1.96675	9.23488	0.00447312	0.108275	SNRPGP2	processed_pseudogene	small nuclear ribonucleoprotein polypeptide G pseudogene 2 [Source:HGNC Symbol;Acc:HGNC:30999]
ENSG00000264017	-1.50841	-1.85216	9.44638	0.00448285	0.108351	RN7SL336P	misc_RNA	RNA, 7SL, cytoplasmic 336, pseudogene [Source:HGNC Symbol;Acc:HGNC:46352]
ENSG00000127863	1.01149	4.89428	9.6566	0.00448574	0.108351	TNFRSF19	protein_coding	TNF receptor superfamily member 19 [Source:HGNC Symbol;Acc:HGNC:11915]
ENSG00000150967	-1.43996	3.03647	9.64936	0.00449531	0.108467	ABCB9	protein_coding	ATP binding cassette subfamily B member 9 [Source:HGNC Symbol;Acc:HGNC:50]
ENSG00000162493	1.12957	4.93561	9.65202	0.00451085	0.108675	PDPN	protein_coding	podoplanin [Source:HGNC Symbol;Acc:HGNC:29602]
ENSG00000153395	0.634196	6.04826	9.63087	0.00451345	0.108675	LPCAT1	protein_coding	lysophosphatidylcholine acyltransferase 1 [Source:HGNC Symbol;Acc:HGNC:25718]
ENSG00000088832	0.585958	7.74223	9.60894	0.004553	0.109512	FKBP1A	protein_coding	FKBP prolyl isomerase 1A [Source:HGNC Symbol;Acc:HGNC:3711]
ENSG00000136717	0.640596	6.08695	9.6037	0.0045625	0.109625	BIN1	protein_coding	bridging integrator 1 [Source:HGNC Symbol;Acc:HGNC:1052]
ENSG00000230487	0.85633	2.78997	9.59324	0.00458218	0.109956	PSMG3-AS1	lncRNA	PSMG3 antisense RNA 1 (head to head) [Source:HGNC Symbol;Acc:HGNC:22230]
ENSG00000213190	0.915081	3.8989	9.59064	0.00458655	0.109956	MLLT11	protein_coding	MLLT11 transcription factor 7 cofactor [Source:HGNC Symbol;Acc:HGNC:16997]
ENSG00000224846	1.62914	-2.38836	9.07878	0.00459075	0.109956	NQO2-AS1	lncRNA	NQO2 antisense RNA 1 [Source:HGNC Symbol;Acc:HGNC:40407]
ENSG00000165943	-0.570954	5.9049	9.57643	0.00461231	0.110228	MOAP1	protein_coding	modulator of apoptosis 1 [Source:HGNC Symbol;Acc:HGNC:16658]
ENSG00000103187	0.897948	7.1796	9.58332	0.0046146	0.110228	COTL1	protein_coding	coactosin like F-actin binding protein 1 [Source:HGNC Symbol;Acc:HGNC:18304]
ENSG00000029993	-0.694711	6.08103	9.57127	0.00462179	0.110228	HMGB3	protein_coding	high mobility group box 3 [Source:HGNC Symbol;Acc:HGNC:5004]
ENSG00000183019	2.49787	-2.87094	9.89608	0.00462563	0.110228	MCEMP1	protein_coding	mast cell expressed membrane protein 1 [Source:HGNC Symbol;Acc:HGNC:27291]
ENSG00000287306	-1.38574	-1.3221	9.28896	0.00462624	0.110228		lncRNA	novel transcript
ENSG00000243316	-1.68217	-2.24633	8.8969	0.00464776	0.110625	GUCY2GP	transcribed_unitary_pseudogene	guanylate cyclase 2G, pseudogene [Source:HGNC Symbol;Acc:HGNC:31863]
ENSG00000108018	0.979282	3.33697	9.56027	0.00465766	0.110705	SORCS1	protein_coding	sortilin related VPS10 domain containing receptor 1 [Source:HGNC Symbol;Acc:HGNC:16697]
ENSG00000268628	-1.15676	-1.46867	9.48935	0.00466353	0.110705		lncRNA	novel transcript
ENSG00000026025	0.870667	11.8443	9.54617	0.00466825	0.110705	VIM	protein_coding	vimentin [Source:HGNC Symbol;Acc:HGNC:12692]
ENSG00000137825	-1.14606	0.231336	9.55652	0.00467232	0.110705	ITPKA	protein_coding	inositol-trisphosphate 3-kinase A [Source:HGNC Symbol;Acc:HGNC:6178]
ENSG00000244402	-3.9475	-0.823314	9.68784	0.00467536	0.110705	RN7SL314P	misc_RNA	RNA, 7SL, cytoplasmic 314, pseudogene [Source:HGNC Symbol;Acc:HGNC:46330]
ENSG00000055118	1.23774	0.555125	9.53852	0.00469643	0.110961	KCNH2	protein_coding	potassium voltage-gated channel subfamily H member 2 [Source:HGNC Symbol;Acc:HGNC:6251]
ENSG00000241318	-2.58453	-2.19706	9.04143	0.00469709	0.110961	WDR82P2	processed_pseudogene	WD repeat domain 82 pseudogene 2 [Source:HGNC Symbol;Acc:HGNC:33513]
ENSG00000213234	-2.02317	-1.29851	9.26442	0.00470074	0.110961	ST13P10	processed_pseudogene	ST13, Hsp70 interacting protein pseudogene 10 [Source:HGNC Symbol;Acc:HGNC:38745]
ENSG00000130700	-2.84941	-1.33853	9.39134	0.00471708	0.111232	GATA5	protein_coding	GATA binding protein 5 [Source:HGNC Symbol;Acc:HGNC:15802]
ENSG00000259948	-2.45679	-2.10445	9.05134	0.00474094	0.111679		processed_pseudogene	VAMP (vesicle-associated membrane protein)-associated protein A, 33kDa (VAPA) pseudogene
ENSG00000101384	1.01132	7.22498	9.51182	0.00476482	0.112126	JAG1	protein_coding	jagged canonical Notch ligand 1 [Source:HGNC Symbol;Acc:HGNC:6188]
ENSG00000105374	1.26435	4.41314	9.51324	0.00477196	0.112178	NKG7	protein_coding	natural killer cell granule protein 7 [Source:HGNC Symbol;Acc:HGNC:7830]
ENSG00000184489	0.846378	3.84875	9.4808	0.00479189	0.112526	PTP4A3	protein_coding	protein tyrosine phosphatase 4A3 [Source:HGNC Symbol;Acc:HGNC:9636]
ENSG00000230043	-1.38422	-1.25335	9.4759	0.00479662	0.112526	TMSB4XP6	processed_pseudogene	TMSB4X pseudogene 6 [Source:HGNC Symbol;Acc:HGNC:11888]
ENSG00000057657	1.04391	6.67353	9.49332	0.0048043	0.11259	PRDM1	protein_coding	PR/SET domain 1 [Source:HGNC Symbol;Acc:HGNC:9346]
ENSG00000158457	1.12255	2.53189	9.47115	0.00481109	0.112634	TSPAN33	protein_coding	tetraspanin 33 [Source:HGNC Symbol;Acc:HGNC:28743]
ENSG00000167772	-1.83742	1.79638	9.47894	0.00482016	0.112731	ANGPTL4	protein_coding	angiopoietin like 4 [Source:HGNC Symbol;Acc:HGNC:16039]
ENSG00000153294	1.08637	-1.0878	8.87593	0.00484946	0.1133	ADGRF4	protein_coding	adhesion G protein-coupled receptor F4 [Source:HGNC Symbol;Acc:HGNC:19011]
ENSG00000085662	0.668778	4.7778	9.44573	0.0048594	0.113416	AKR1B1	protein_coding	aldo-keto reductase family 1 member B [Source:HGNC Symbol;Acc:HGNC:381]
ENSG00000213866	-2.15256	-0.114634	9.33773	0.00486769	0.113493	YBX1P10	processed_pseudogene	Y-box binding protein 1 pseudogene 10 [Source:HGNC Symbol;Acc:HGNC:42432]
ENSG00000105696	-1.13736	2.80962	9.43838	0.00487424	0.11353	TMEM59L	protein_coding	transmembrane protein 59 like [Source:HGNC Symbol;Acc:HGNC:13237]
ENSG00000176148	0.459757	4.01577	9.42975	0.00489072	0.113622	TCP11L1	protein_coding	t-complex 11 like 1 [Source:HGNC Symbol;Acc:HGNC:25655]
ENSG00000008853	0.675843	4.87755	9.42885	0.00489234	0.113622	RHOBTB2	protein_coding	Rho related BTB domain containing 2 [Source:HGNC Symbol;Acc:HGNC:18756]
ENSG00000160588	-0.77055	4.30303	9.42785	0.00489444	0.113622	MPZL3	protein_coding	myelin protein zero like 3 [Source:HGNC Symbol;Acc:HGNC:27279]
ENSG00000172638	0.622169	6.39772	9.42589	0.0048981	0.113622	EFEMP2	protein_coding	EGF containing fibulin extracellular matrix protein 2 [Source:HGNC Symbol;Acc:HGNC:3219]
ENSG00000131873	0.950615	7.00282	9.43525	0.00490643	0.1137	CHSY1	protein_coding	chondroitin sulfate synthase 1 [Source:HGNC Symbol;Acc:HGNC:17198]
ENSG00000167261	1.01665	-1.11686	9.42261	0.00492123	0.113886	DPEP2	protein_coding	dipeptidase 2 [Source:HGNC Symbol;Acc:HGNC:23028]
ENSG00000181444	0.683933	3.48667	9.41264	0.00492446	0.113886	ZNF467	protein_coding	zinc finger protein 467 [Source:HGNC Symbol;Acc:HGNC:23154]
ENSG00000198915	-1.53321	0.816868	9.41129	0.00493838	0.114078	RASGEF1A	protein_coding	RasGEF domain family member 1A [Source:HGNC Symbol;Acc:HGNC:24246]
ENSG00000221955	0.854519	3.34272	9.40118	0.00494722	0.114078	SLC12A8	protein_coding	solute carrier family 12 member 8 [Source:HGNC Symbol;Acc:HGNC:15595]
ENSG00000101335	1.1526	7.10663	9.42228	0.00494773	0.114078	MYL9	protein_coding	myosin light chain 9 [Source:HGNC Symbol;Acc:HGNC:15754]
ENSG00000236782	-2.69368	-2.25656	8.84754	0.0049637	0.114234	ZNF593OS	protein_coding	ZNF593 opposite strand [Source:HGNC Symbol;Acc:HGNC:41278]
ENSG00000081026	0.558747	5.47836	9.39084	0.00496736	0.114234	MAGI3	protein_coding	membrane associated guanylate kinase, WW and PDZ domain containing 3 [Source:HGNC Symbol;Acc:HGNC:29647]
ENSG00000259051	-1.74188	-1.32982	9.02488	0.00496952	0.114234	HNRNPUP1	processed_pseudogene	heterogeneous nuclear ribonucleoprotein U pseudogene 1 [Source:HGNC Symbol;Acc:HGNC:19931]
ENSG00000180448	0.762474	3.87159	9.38699	0.00497544	0.114255	ARHGAP45	protein_coding	Rho GTPase activating protein 45 [Source:HGNC Symbol;Acc:HGNC:17102]
ENSG00000087245	1.35379	8.98903	9.39989	0.00500785	0.114862	MMP2	protein_coding	matrix metallopeptidase 2 [Source:HGNC Symbol;Acc:HGNC:7166]
ENSG00000264618	-2.97215	-0.137673	9.01522	0.00501193	0.114862	RN7SL732P	misc_RNA	RNA, 7SL, cytoplasmic 732, pseudogene [Source:HGNC Symbol;Acc:HGNC:46748]
ENSG00000099985	1.0187	-0.925697	8.82969	0.00503297	0.115228	OSM	protein_coding	oncostatin M [Source:HGNC Symbol;Acc:HGNC:8506]
ENSG00000171126	-0.863954	3.21671	9.35282	0.00504432	0.115372	KCNG3	protein_coding	potassium voltage-gated channel modifier subfamily G member 3 [Source:HGNC Symbol;Acc:HGNC:18306]
ENSG00000198814	0.905213	1.63034	9.34836	0.00505542	0.115505	GK	protein_coding	glycerol kinase [Source:HGNC Symbol;Acc:HGNC:4289]
ENSG00000128335	-1.16445	6.36055	9.36488	0.00506023	0.115505	APOL2	protein_coding	apolipoprotein L2 [Source:HGNC Symbol;Acc:HGNC:619]
ENSG00000221988	0.571084	1.91615	9.34294	0.00506547	0.115509	PPT2	protein_coding	palmitoyl-protein thioesterase 2 [Source:HGNC Symbol;Acc:HGNC:9326]
ENSG00000243845	-2.59498	-1.30104	9.09827	0.0050776	0.11567	RN7SL30P	misc_RNA	RNA, 7SL, cytoplasmic 30, pseudogene [Source:HGNC Symbol;Acc:HGNC:46046]
ENSG00000275302	1.10957	1.82895	9.32883	0.00509908	0.116043	CCL4	protein_coding	C-C motif chemokine ligand 4 [Source:HGNC Symbol;Acc:HGNC:10630]
ENSG00000266794	-2.36022	-1.02542	9.05409	0.00510847	0.116079	RN7SL7P	misc_RNA	RNA, 7SL, cytoplasmic 7, pseudogene [Source:HGNC Symbol;Acc:HGNC:10042]
ENSG00000249049	-2.35221	1.05788	9.32264	0.00511526	0.116079		lncRNA	novel transcript, antisense to CCSER1
ENSG00000244294	-4.38987	-2.15594	9.39183	0.0051159	0.116079	RN7SL740P	misc_RNA	RNA, 7SL, cytoplasmic 740, pseudogene [Source:HGNC Symbol;Acc:HGNC:46756]
ENSG00000162885	0.421182	5.78867	9.31289	0.00512529	0.116135	B3GALNT2	protein_coding	beta-1,3-N-acetylgalactosaminyltransferase 2 [Source:HGNC Symbol;Acc:HGNC:28596]
ENSG00000134755	-1.5155	6.3826	9.35841	0.00512947	0.116135	DSC2	protein_coding	desmocollin 2 [Source:HGNC Symbol;Acc:HGNC:3036]
ENSG00000070087	0.583085	6.06894	9.30883	0.00513364	0.116135	PFN2	protein_coding	profilin 2 [Source:HGNC Symbol;Acc:HGNC:8882]
ENSG00000187486	1.06465	1.52998	9.30591	0.00514303	0.116233	KCNJ11	protein_coding	potassium inwardly rectifying channel subfamily J member 11 [Source:HGNC Symbol;Acc:HGNC:6257]
ENSG00000289571	-1.70008	-1.48766	8.72737	0.00515344	0.116353		lncRNA	novel transcript
ENSG00000213361	-3.033	-2.18678	9.04949	0.00516314	0.116364	RPL36P12	processed_pseudogene	ribosomal protein L36 pseudogene 12 [Source:HGNC Symbol;Acc:HGNC:35590]
ENSG00000075618	0.778925	6.8608	9.29411	0.00516413	0.116364	FSCN1	protein_coding	fascin actin-bundling protein 1 [Source:HGNC Symbol;Acc:HGNC:11148]
ENSG00000137265	1.68561	1.28382	9.30468	0.00517213	0.116429	IRF4	protein_coding	interferon regulatory factor 4 [Source:HGNC Symbol;Acc:HGNC:6119]
ENSG00000165072	1.62445	4.39674	9.33523	0.00517798	0.116446	MAMDC2	protein_coding	MAM domain containing 2 [Source:HGNC Symbol;Acc:HGNC:23673]
ENSG00000187116	1.64932	-0.741909	9.27577	0.00521287	0.117012	LILRA5	protein_coding	leukocyte immunoglobulin like receptor A5 [Source:HGNC Symbol;Acc:HGNC:16309]
ENSG00000139737	-1.32344	5.05717	9.29069	0.00521521	0.117012	SLAIN1	protein_coding	SLAIN motif family member 1 [Source:HGNC Symbol;Acc:HGNC:26387]
ENSG00000166619	0.388843	5.35254	9.26645	0.00522194	0.117012	BLCAP	protein_coding	BLCAP apoptosis inducing factor [Source:HGNC Symbol;Acc:HGNC:1055]
ENSG00000105135	0.702983	5.29426	9.26203	0.00523127	0.117012	ILVBL	protein_coding	ilvB acetolactate synthase like [Source:HGNC Symbol;Acc:HGNC:6041]
ENSG00000168297	0.586397	5.69059	9.26121	0.00523298	0.117012	PXK	protein_coding	PX domain containing serine/threonine kinase like [Source:HGNC Symbol;Acc:HGNC:23326]
ENSG00000263873	-3.30122	-1.60345	8.94561	0.00523535	0.117012	THY1-AS1	lncRNA	THY1 antisense RNA 1 [Source:HGNC Symbol;Acc:HGNC:54852]
ENSG00000280927	-2.23779	-1.59886	9.04691	0.00524657	0.117012	CTBP1-AS	lncRNA	CTBP1 antisense RNA [Source:HGNC Symbol;Acc:HGNC:48337]
ENSG00000108039	0.36391	5.98051	9.25358	0.00524908	0.117012	XPNPEP1	protein_coding	X-prolyl aminopeptidase 1 [Source:HGNC Symbol;Acc:HGNC:12822]
ENSG00000214820	-2.05226	-1.50191	8.91837	0.00525733	0.117012	MPRIPP1	processed_pseudogene	myosin phosphatase Rho interacting protein pseudogene 1 [Source:HGNC Symbol;Acc:HGNC:44594]
ENSG00000205420	-3.5903	0.370087	8.89519	0.00526245	0.117012	KRT6A	protein_coding	keratin 6A [Source:HGNC Symbol;Acc:HGNC:6443]
ENSG00000139182	0.695399	5.45793	9.24652	0.00526404	0.117012	CLSTN3	protein_coding	calsyntenin 3 [Source:HGNC Symbol;Acc:HGNC:18371]
ENSG00000136404	0.886696	0.46784	9.2552	0.00526565	0.117012	TM6SF1	protein_coding	transmembrane 6 superfamily member 1 [Source:HGNC Symbol;Acc:HGNC:11860]
ENSG00000196923	0.693912	5.3555	9.24173	0.00527422	0.117012	PDLIM7	protein_coding	PDZ and LIM domain 7 [Source:HGNC Symbol;Acc:HGNC:22958]
ENSG00000088320	1.57479	2.51841	9.25901	0.00527787	0.117012	REM1	protein_coding	RRAD and GEM like GTPase 1 [Source:HGNC Symbol;Acc:HGNC:15922]
ENSG00000267288	-1.16695	-2.03809	8.86019	0.00528006	0.117012		lncRNA	novel transcript, antisense to HEXIM2
ENSG00000116544	1.29169	-0.756035	9.2596	0.00529901	0.117115	DLGAP3	protein_coding	DLG associated protein 3 [Source:HGNC Symbol;Acc:HGNC:30368]
ENSG00000228363	-2.52359	-2.21016	8.72682	0.00530159	0.117115	CHMP3-AS1	lncRNA	CHMP3 and RNF103 antisense RNA 1 [Source:HGNC Symbol;Acc:HGNC:55795]
ENSG00000197971	-0.835815	6.4603	9.22019	0.00532029	0.117115	MBP	protein_coding	myelin basic protein [Source:HGNC Symbol;Acc:HGNC:6925]
ENSG00000232306	-1.42972	0.699765	8.76465	0.00532202	0.117115		lncRNA	novel transcript
ENSG00000049283	1.40364	2.9905	9.23532	0.00532282	0.117115	EPN3	protein_coding	epsin 3 [Source:HGNC Symbol;Acc:HGNC:18235]
ENSG00000135914	1.05976	3.81139	9.22404	0.00532566	0.117115	HTR2B	protein_coding	5-hydroxytryptamine receptor 2B [Source:HGNC Symbol;Acc:HGNC:5294]
ENSG00000104435	1.92302	-1.02654	9.10151	0.005326	0.117115	STMN2	protein_coding	stathmin 2 [Source:HGNC Symbol;Acc:HGNC:10577]
ENSG00000079335	-1.01154	4.9729	9.21429	0.00534923	0.117115	CDC14A	protein_coding	cell division cycle 14A [Source:HGNC Symbol;Acc:HGNC:1718]
ENSG00000106078	-0.986537	5.63439	9.21455	0.0053524	0.117115	COBL	protein_coding	cordon-bleu WH2 repeat protein [Source:HGNC Symbol;Acc:HGNC:22199]
ENSG00000163293	-0.921169	2.84924	9.20348	0.00535683	0.117115	NIPAL1	protein_coding	NIPA like domain containing 1 [Source:HGNC Symbol;Acc:HGNC:27194]
ENSG00000177426	-0.504096	6.34123	9.20109	0.00536139	0.117115	TGIF1	protein_coding	TGFB induced factor homeobox 1 [Source:HGNC Symbol;Acc:HGNC:11776]
ENSG00000126882	0.705603	2.75062	9.19966	0.00536537	0.117115	FAM78A	protein_coding	family with sequence similarity 78 member A [Source:HGNC Symbol;Acc:HGNC:25465]
ENSG00000131242	-1.31395	5.84199	9.22372	0.00536596	0.117115	RAB11FIP4	protein_coding	RAB11 family interacting protein 4 [Source:HGNC Symbol;Acc:HGNC:30267]
ENSG00000250378	1.16309	-0.529701	9.23854	0.00537237	0.117115		lncRNA	novel transcript
ENSG00000105875	-0.679304	5.2423	9.1931	0.00537873	0.117115	WDR91	protein_coding	WD repeat domain 91 [Source:HGNC Symbol;Acc:HGNC:24997]
ENSG00000231503	1.09914	1.52806	9.19318	0.00538172	0.117115	PTMAP4	processed_pseudogene	prothymosin alpha pseudogene 4 [Source:HGNC Symbol;Acc:HGNC:9627]
ENSG00000272189	1.67416	-1.26299	9.12799	0.00538535	0.117115	MAP7-AS1	lncRNA	MAP7 antisense RNA 1 [Source:HGNC Symbol;Acc:HGNC:56045]
ENSG00000135446	0.57684	6.83307	9.18834	0.00538905	0.117115	CDK4	protein_coding	cyclin dependent kinase 4 [Source:HGNC Symbol;Acc:HGNC:1773]
ENSG00000202515	-1.77143	-1.81898	8.85765	0.0053899	0.117115	VTRNA1-3	misc_RNA	vault RNA 1-3 [Source:HGNC Symbol;Acc:HGNC:12656]
ENSG00000110723	-0.724253	6.44592	9.18763	0.00539058	0.117115	EXPH5	protein_coding	exophilin 5 [Source:HGNC Symbol;Acc:HGNC:30578]
ENSG00000143390	0.375777	5.41351	9.18524	0.00539579	0.117115	RFX5	protein_coding	regulatory factor X5 [Source:HGNC Symbol;Acc:HGNC:9986]
ENSG00000258227	1.91297	-0.509904	9.05927	0.00539758	0.117115	CLEC5A	protein_coding	C-type lectin domain containing 5A [Source:HGNC Symbol;Acc:HGNC:2054]
ENSG00000157343	1.0693	-1.79888	9.04357	0.00541018	0.117277	ARMC12	protein_coding	armadillo repeat containing 12 [Source:HGNC Symbol;Acc:HGNC:21099]
ENSG00000249565	-1.73947	-0.337621	9.09471	0.00543072	0.117611	SERBP1P5	processed_pseudogene	SERPINE1 mRNA binding protein 1 pseudogene 5 [Source:HGNC Symbol;Acc:HGNC:44632]
ENSG00000142065	-0.411067	4.74577	9.16477	0.00544067	0.117715	ZFP14	protein_coding	ZFP14 zinc finger protein [Source:HGNC Symbol;Acc:HGNC:29312]
ENSG00000010219	0.517288	3.6493	9.15872	0.00545418	0.117802	DYRK4	protein_coding	dual specificity tyrosine phosphorylation regulated kinase 4 [Source:HGNC Symbol;Acc:HGNC:3095]
ENSG00000143217	-1.38507	4.15739	9.17563	0.00546019	0.117802	NECTIN4	protein_coding	nectin cell adhesion molecule 4 [Source:HGNC Symbol;Acc:HGNC:19688]
ENSG00000270640	-1.21963	-1.11488	9.05753	0.00546219	0.117802		lncRNA	novel transcript, sense intronic to FOSL2
ENSG00000111319	-0.964195	7.51896	9.16087	0.00546535	0.117802	SCNN1A	protein_coding	sodium channel epithelial 1 subunit alpha [Source:HGNC Symbol;Acc:HGNC:10599]
ENSG00000268592	-1.52573	-1.98727	8.81071	0.00547786	0.117924		lncRNA	RAET1E antisense RNA 1 [Source:NCBI gene (formerly Entrezgene);Acc:100652739]
ENSG00000163701	1.14168	-0.644822	9.1813	0.0054816	0.117924	IL17RE	protein_coding	interleukin 17 receptor E [Source:HGNC Symbol;Acc:HGNC:18439]
ENSG00000127084	0.825783	1.8066	9.14517	0.00548653	0.117924	FGD3	protein_coding	FYVE, RhoGEF and PH domain containing 3 [Source:HGNC Symbol;Acc:HGNC:16027]
ENSG00000144031	-1.09162	-0.0601814	9.14877	0.00550092	0.118009	ANKRD53	protein_coding	ankyrin repeat domain 53 [Source:HGNC Symbol;Acc:HGNC:25691]
ENSG00000113492	1.5324	-2.32406	8.47757	0.00551152	0.118009	AGXT2	protein_coding	alanine--glyoxylate aminotransferase 2 [Source:HGNC Symbol;Acc:HGNC:14412]
ENSG00000159128	0.423175	6.11409	9.13159	0.00551409	0.118009	IFNGR2	protein_coding	interferon gamma receptor 2 [Source:HGNC Symbol;Acc:HGNC:5440]
ENSG00000136286	0.929061	2.3913	9.13237	0.00551582	0.118009	MYO1G	protein_coding	myosin IG [Source:HGNC Symbol;Acc:HGNC:13880]
ENSG00000149212	0.755719	8.50114	9.13059	0.00551634	0.118009	SESN3	protein_coding	sestrin 3 [Source:HGNC Symbol;Acc:HGNC:23060]
ENSG00000137672	1.39111	5.50031	9.16682	0.00553849	0.118372	TRPC6	protein_coding	transient receptor potential cation channel subfamily C member 6 [Source:HGNC Symbol;Acc:HGNC:12338]
ENSG00000200243	-3.55178	-1.32069	8.97351	0.00554556	0.118413	RN7SKP79	misc_RNA	RN7SK pseudogene 79 [Source:HGNC Symbol;Acc:HGNC:45803]
ENSG00000087842	-1.11781	4.1514	9.12077	0.0055552	0.118497	PIR	protein_coding	pirin [Source:HGNC Symbol;Acc:HGNC:30048]
ENSG00000238251	-2.27832	-1.97736	8.70318	0.0055599	0.118497	NSA2P7	processed_pseudogene	NSA2 pseudogene 7 [Source:HGNC Symbol;Acc:HGNC:54588]
ENSG00000241990	-0.963123	0.506336	9.11284	0.00557258	0.118656	PRR34-AS1	lncRNA	PRR34 antisense RNA 1 [Source:HGNC Symbol;Acc:HGNC:50499]
ENSG00000241074	-4.40417	-2.47645	9.38376	0.00558201	0.118746	RN7SL813P	misc_RNA	RNA, 7SL, cytoplasmic 813, pseudogene [Source:HGNC Symbol;Acc:HGNC:46829]
ENSG00000075415	0.435124	8.31552	9.09656	0.00559285	0.118866	SLC25A3	protein_coding	solute carrier family 25 member 3 [Source:HGNC Symbol;Acc:HGNC:10989]
ENSG00000235823	-1.09075	2.1683	9.07892	0.00563431	0.119471	OLMALINC	lncRNA	oligodendrocyte maturation-associated long intergenic non-coding RNA [Source:HGNC Symbol;Acc:HGNC:28060]
ENSG00000139323	-0.914431	6.69836	9.08405	0.00563575	0.119471	POC1B	protein_coding	POC1 centriolar protein B [Source:HGNC Symbol;Acc:HGNC:30836]
ENSG00000241587	-3.59608	-2.3675	8.61914	0.00564444	0.119471	RN7SL482P	misc_RNA	RNA, 7SL, cytoplasmic 482, pseudogene [Source:HGNC Symbol;Acc:HGNC:46498]
ENSG00000084636	-1.63836	5.85477	9.11915	0.00564554	0.119471	COL16A1	protein_coding	collagen type XVI alpha 1 chain [Source:HGNC Symbol;Acc:HGNC:2193]
ENSG00000213362	-2.38198	-0.582401	8.80885	0.00564894	0.119471	FTH1P12	processed_pseudogene	ferritin heavy chain 1 pseudogene 12 [Source:HGNC Symbol;Acc:HGNC:3982]
ENSG00000119471	0.470403	6.59481	9.06974	0.005654	0.119471	HSDL2	protein_coding	hydroxysteroid dehydrogenase like 2 [Source:HGNC Symbol;Acc:HGNC:18572]
ENSG00000166452	0.450649	3.50827	9.06817	0.00565793	0.119471	AKIP1	protein_coding	A-kinase interacting protein 1 [Source:HGNC Symbol;Acc:HGNC:1170]
ENSG00000225969	-1.56561	-1.08589	8.90644	0.00567304	0.119634	BICDL3P	transcribed_unitary_pseudogene	BICD family like 3, pseudogene [Source:HGNC Symbol;Acc:HGNC:18289]
ENSG00000110047	0.650344	6.00863	9.0601	0.00567615	0.119634	EHD1	protein_coding	EH domain containing 1 [Source:HGNC Symbol;Acc:HGNC:3242]
ENSG00000291338	1.56869	-0.861965	9.06821	0.00569374	0.119791		TEC	enhancer_promoter
ENSG00000200312	-2.15338	1.54952	9.07244	0.00570291	0.119791	RN7SKP255	misc_RNA	RN7SK pseudogene 255 [Source:HGNC Symbol;Acc:HGNC:45979]
ENSG00000102743	0.563232	4.77684	9.04814	0.0057038	0.119791	SLC25A15	protein_coding	solute carrier family 25 member 15 [Source:HGNC Symbol;Acc:HGNC:10985]
ENSG00000215199	-1.93695	-2.30892	8.803	0.0057046	0.119791	YWHAZP6	processed_pseudogene	tyrosine 3-monooxygenase/tryptophan 5-monooxygenase activation protein zeta pseudogene 6 [Source:HGNC Symbol;Acc:HGNC:30849]
ENSG00000083720	-0.785864	5.41579	9.04501	0.00571103	0.119798	OXCT1	protein_coding	3-oxoacid CoA-transferase 1 [Source:HGNC Symbol;Acc:HGNC:8527]
ENSG00000266439	-2.83512	-1.58317	9.07382	0.00572021	0.119798	RN7SL493P	misc_RNA	RNA, 7SL, cytoplasmic 493, pseudogene [Source:HGNC Symbol;Acc:HGNC:46509]
ENSG00000117595	-0.842974	5.93497	9.03863	0.00572851	0.119798	IRF6	protein_coding	interferon regulatory factor 6 [Source:HGNC Symbol;Acc:HGNC:6121]
ENSG00000177669	2.01086	2.55194	8.83585	0.0057313	0.119798	MBOAT4	protein_coding	membrane bound O-acyltransferase domain containing 4 [Source:HGNC Symbol;Acc:HGNC:32311]
ENSG00000206623	-1.73256	-1.41904	8.93996	0.00573492	0.119798	RNU6-979P	snRNA	RNA, U6 small nuclear 979, pseudogene [Source:HGNC Symbol;Acc:HGNC:47942]
ENSG00000072163	0.978979	3.35527	9.0322	0.00574121	0.119798	LIMS2	protein_coding	LIM zinc finger domain containing 2 [Source:HGNC Symbol;Acc:HGNC:16084]
ENSG00000007264	0.966244	1.84042	9.03343	0.00574165	0.119798	MATK	protein_coding	megakaryocyte-associated tyrosine kinase [Source:HGNC Symbol;Acc:HGNC:6906]
ENSG00000249936	-1.23192	0.300494	9.03453	0.00575379	0.119841	RAC1P2	processed_pseudogene	Rac family small GTPase 1 pseudogene 2 [Source:HGNC Symbol;Acc:HGNC:31414]
ENSG00000058404	-2.12206	-0.362886	9.05636	0.00575421	0.119841	CAMK2B	protein_coding	calcium/calmodulin dependent protein kinase II beta [Source:HGNC Symbol;Acc:HGNC:1461]
ENSG00000113504	-0.817099	6.74433	9.02341	0.00576134	0.11988	SLC12A7	protein_coding	solute carrier family 12 member 7 [Source:HGNC Symbol;Acc:HGNC:10915]
ENSG00000116096	0.63534	3.50767	9.01789	0.00577457	0.120046	SPR	protein_coding	sepiapterin reductase [Source:HGNC Symbol;Acc:HGNC:11257]
ENSG00000166484	0.678916	4.48241	9.01315	0.00578554	0.120164	MAPK7	protein_coding	mitogen-activated protein kinase 7 [Source:HGNC Symbol;Acc:HGNC:6880]
ENSG00000280088	0.574958	3.0218	9.00452	0.00580622	0.120475		TEC	TEC
ENSG00000108786	0.935023	0.603806	9.01202	0.00581381	0.120475	HSD17B1	protein_coding	hydroxysteroid 17-beta dehydrogenase 1 [Source:HGNC Symbol;Acc:HGNC:5210]
ENSG00000188997	0.4204	4.34698	9.00009	0.00581632	0.120475	KCTD21	protein_coding	potassium channel tetramerization domain containing 21 [Source:HGNC Symbol;Acc:HGNC:27452]
ENSG00000135074	1.05273	4.40873	9.00006	0.0058526	0.120671	ADAM19	protein_coding	ADAM metallopeptidase domain 19 [Source:HGNC Symbol;Acc:HGNC:197]
ENSG00000237350	-1.91759	0.225556	8.95821	0.00585663	0.120671	CDC42P6	processed_pseudogene	CDC42 pseudogene 6 [Source:HGNC Symbol;Acc:HGNC:44430]
ENSG00000064655	-1.03306	6.98807	8.99664	0.00586057	0.120671	EYA2	protein_coding	EYA transcriptional coactivator and phosphatase 2 [Source:HGNC Symbol;Acc:HGNC:3520]
ENSG00000075043	2.27398	-2.25378	8.53333	0.00586388	0.120671	KCNQ2	protein_coding	potassium voltage-gated channel subfamily Q member 2 [Source:HGNC Symbol;Acc:HGNC:6296]
ENSG00000070808	1.35423	-0.736132	8.9775	0.00586619	0.120671	CAMK2A	protein_coding	calcium/calmodulin dependent protein kinase II alpha [Source:HGNC Symbol;Acc:HGNC:1460]
ENSG00000143851	0.950864	2.69223	8.97963	0.00586687	0.120671	PTPN7	protein_coding	protein tyrosine phosphatase non-receptor type 7 [Source:HGNC Symbol;Acc:HGNC:9659]
ENSG00000280693	-1.65782	-1.80218	8.43317	0.00586847	0.120671	SH3PXD2A-AS1	lncRNA	SH3PXD2A antisense RNA 1 [Source:HGNC Symbol;Acc:HGNC:45242]
ENSG00000180616	1.28267	-0.2163	8.98988	0.00586868	0.120671	SSTR2	protein_coding	somatostatin receptor 2 [Source:HGNC Symbol;Acc:HGNC:11331]
ENSG00000121057	-0.586112	5.6597	8.97604	0.00587337	0.120671	AKAP1	protein_coding	A-kinase anchoring protein 1 [Source:HGNC Symbol;Acc:HGNC:367]
ENSG00000150667	1.07999	1.17932	8.96833	0.00589749	0.121058	FSIP1	protein_coding	fibrous sheath interacting protein 1 [Source:HGNC Symbol;Acc:HGNC:21674]
ENSG00000134072	0.783757	3.77555	8.95728	0.00591865	0.121377	CAMK1	protein_coding	calcium/calmodulin dependent protein kinase I [Source:HGNC Symbol;Acc:HGNC:1459]
ENSG00000105880	-0.628164	5.96467	8.95507	0.00592371	0.121377	DLX5	protein_coding	distal-less homeobox 5 [Source:HGNC Symbol;Acc:HGNC:2918]
ENSG00000089685	1.07603	5.07896	8.96352	0.00594513	0.121648	BIRC5	protein_coding	baculoviral IAP repeat containing 5 [Source:HGNC Symbol;Acc:HGNC:593]
ENSG00000241834	-4.33604	-2.02922	9.09616	0.00594757	0.121648	RN7SL149P	misc_RNA	RNA, 7SL, cytoplasmic 149, pseudogene [Source:HGNC Symbol;Acc:HGNC:46165]
ENSG00000186919	-2.05522	-1.91227	8.65096	0.00597838	0.122169	ZACN	protein_coding	zinc activated ion channel [Source:HGNC Symbol;Acc:HGNC:29504]
ENSG00000120053	0.654082	5.09486	8.92038	0.00600808	0.122223	GOT1	protein_coding	glutamic-oxaloacetic transaminase 1 [Source:HGNC Symbol;Acc:HGNC:4432]
ENSG00000175602	0.821089	4.69699	8.92009	0.00600886	0.122223	CCDC85B	protein_coding	coiled-coil domain containing 85B [Source:HGNC Symbol;Acc:HGNC:24926]
ENSG00000287787	1.45386	-0.313409	8.94325	0.00601272	0.122223		lncRNA	novel transcript, sense intronic to GSE1
ENSG00000142959	-1.55967	-1.41331	8.8529	0.00601455	0.122223	BEST4	protein_coding	bestrophin 4 [Source:HGNC Symbol;Acc:HGNC:17106]
ENSG00000006747	0.966539	3.94682	8.91946	0.00602125	0.122223	SCIN	protein_coding	scinderin [Source:HGNC Symbol;Acc:HGNC:21695]
ENSG00000100385	1.03949	6.11684	8.93407	0.00602209	0.122223	IL2RB	protein_coding	interleukin 2 receptor subunit beta [Source:HGNC Symbol;Acc:HGNC:6009]
ENSG00000099337	1.1872	5.74943	8.93854	0.0060291	0.122223	KCNK6	protein_coding	potassium two pore domain channel subfamily K member 6 [Source:HGNC Symbol;Acc:HGNC:6281]
ENSG00000187848	1.33471	-2.00337	8.62413	0.00603373	0.122223	P2RX2	protein_coding	purinergic receptor P2X 2 [Source:HGNC Symbol;Acc:HGNC:15459]
ENSG00000214460	-1.99335	1.83075	8.93038	0.00604048	0.122223	TPT1P6	processed_pseudogene	TPT1 pseudogene 6 [Source:HGNC Symbol;Acc:HGNC:49297]
ENSG00000274386	-1.39094	-1.886	8.74717	0.0060439	0.122223	TMEM269	protein_coding	transmembrane protein 269 [Source:HGNC Symbol;Acc:HGNC:52381]
ENSG00000114115	1.0807	7.26693	8.92524	0.00604413	0.122223	RBP1	protein_coding	retinol binding protein 1 [Source:HGNC Symbol;Acc:HGNC:9919]
ENSG00000240966	-3.77236	-2.39825	8.70834	0.0060453	0.122223	RN7SL681P	misc_RNA	RNA, 7SL, cytoplasmic 681, pseudogene [Source:HGNC Symbol;Acc:HGNC:46697]
ENSG00000160255	0.816149	4.78522	8.89315	0.00607523	0.122678	ITGB2	protein_coding	integrin subunit beta 2 [Source:HGNC Symbol;Acc:HGNC:6155]
ENSG00000183638	-1.39428	-0.630802	8.91584	0.00607852	0.122678	RP1L1	protein_coding	RP1 like 1 [Source:HGNC Symbol;Acc:HGNC:15946]
ENSG00000174938	0.661079	6.36046	8.88877	0.00608602	0.122684	SEZ6L2	protein_coding	seizure related 6 homolog like 2 [Source:HGNC Symbol;Acc:HGNC:30844]
ENSG00000167566	0.552294	4.95514	8.88618	0.00609249	0.122684	NCKAP5L	protein_coding	NCK associated protein 5 like [Source:HGNC Symbol;Acc:HGNC:29321]
ENSG00000267757	0.930634	-2.03917	8.57994	0.00609497	0.122684	EML2-AS1	lncRNA	EML2 antisense RNA 1 [Source:HGNC Symbol;Acc:HGNC:48331]
ENSG00000250073	-1.13806	-2.26612	8.28581	0.00611918	0.123063	ESAM-AS1	lncRNA	ESAM antisense RNA 1 [Source:HGNC Symbol;Acc:HGNC:55558]
ENSG00000003096	0.633373	5.39404	8.87153	0.00612903	0.123101	KLHL13	protein_coding	kelch like family member 13 [Source:HGNC Symbol;Acc:HGNC:22931]
ENSG00000160886	1.49586	1.43937	8.8823	0.00613187	0.123101	LY6K	protein_coding	lymphocyte antigen 6 family member K [Source:HGNC Symbol;Acc:HGNC:24225]
ENSG00000142273	-1.36904	3.09426	8.87444	0.0061402	0.12316	CBLC	protein_coding	Cbl proto-oncogene C [Source:HGNC Symbol;Acc:HGNC:15961]
ENSG00000164266	-1.94461	-2.39157	9.97545	0.00614706	0.123189	SPINK1	protein_coding	serine peptidase inhibitor Kazal type 1 [Source:HGNC Symbol;Acc:HGNC:11244]
ENSG00000259920	-2.08308	-2.25645	8.53885	0.00616041	0.123294		lncRNA	novel transcript
ENSG00000279198	-1.19974	0.475296	8.86931	0.0061631	0.123294		TEC	TEC
ENSG00000259374	-1.16565	-1.80419	8.69499	0.00619328	0.123638	NDUFB4P11	transcribed_processed_pseudogene	NADH:ubiquinone oxidoreductase subunit B4 pseudogene 11 [Source:HGNC Symbol;Acc:HGNC:45259]
ENSG00000126870	-0.497253	4.4964	8.84378	0.00619903	0.123638	DYNC2I1	protein_coding	dynein 2 intermediate chain 1 [Source:HGNC Symbol;Acc:HGNC:21862]
ENSG00000167178	1.46225	3.0891	8.85788	0.00620649	0.123638	ISLR2	protein_coding	immunoglobulin superfamily containing leucine rich repeat 2 [Source:HGNC Symbol;Acc:HGNC:29286]
ENSG00000184497	0.995484	1.28257	8.84345	0.00620666	0.123638	TMEM255B	protein_coding	transmembrane protein 255B [Source:HGNC Symbol;Acc:HGNC:28297]
ENSG00000226706	1.69414	-1.92771	8.92659	0.00620734	0.123638		lncRNA	novel transcript
ENSG00000161405	0.889643	4.66208	8.8399	0.00622297	0.123841	IKZF3	protein_coding	IKAROS family zinc finger 3 [Source:HGNC Symbol;Acc:HGNC:13178]
ENSG00000173083	-1.3238	4.4969	8.85081	0.00623079	0.123888	HPSE	protein_coding	heparanase [Source:HGNC Symbol;Acc:HGNC:5164]
ENSG00000184588	0.572509	3.8063	8.82654	0.00624307	0.124025	PDE4B	protein_coding	phosphodiesterase 4B [Source:HGNC Symbol;Acc:HGNC:8781]
ENSG00000219201	-2.07854	-1.58212	8.45563	0.00626307	0.124314		processed_pseudogene	novel pseudogene
ENSG00000123338	0.763017	4.04724	8.81101	0.00628283	0.124598	NCKAP1L	protein_coding	NCK associated protein 1 like [Source:HGNC Symbol;Acc:HGNC:4862]
ENSG00000028137	1.00901	5.09875	8.81851	0.0063014	0.124857	TNFRSF1B	protein_coding	TNF receptor superfamily member 1B [Source:HGNC Symbol;Acc:HGNC:11917]
ENSG00000063241	0.803131	4.43962	8.79738	0.00631785	0.125075	ISOC2	protein_coding	isochorismatase domain containing 2 [Source:HGNC Symbol;Acc:HGNC:26278]
ENSG00000180901	0.52241	4.95337	8.78753	0.00634334	0.125471	KCTD2	protein_coding	potassium channel tetramerization domain containing 2 [Source:HGNC Symbol;Acc:HGNC:21294]
ENSG00000123146	0.724484	5.55677	8.78519	0.00634941	0.125482	ADGRE5	protein_coding	adhesion G protein-coupled receptor E5 [Source:HGNC Symbol;Acc:HGNC:1711]
ENSG00000171560	1.65181	1.25583	8.27024	0.00636216	0.125625	FGA	protein_coding	fibrinogen alpha chain [Source:HGNC Symbol;Acc:HGNC:3661]
ENSG00000245498	-0.785109	2.27254	8.77827	0.00636861	0.125628	MSANTD2-AS1	lncRNA	MSANTD2 antisense RNA 1 [Source:HGNC Symbol;Acc:HGNC:55601]
ENSG00000196565	-6.06101	-1.63636	8.4672	0.00637333	0.125628	HBG2	protein_coding	hemoglobin subunit gamma 2 [Source:HGNC Symbol;Acc:HGNC:4832]
ENSG00000134769	1.38744	1.16482	8.7718	0.00639068	0.125862	DTNA	protein_coding	dystrobrevin alpha [Source:HGNC Symbol;Acc:HGNC:3057]
ENSG00000129083	0.304574	7.71868	8.76303	0.00640734	0.126026	COPB1	protein_coding	COPI coat complex subunit beta 1 [Source:HGNC Symbol;Acc:HGNC:2231]
ENSG00000185499	-1.63696	6.54533	8.80754	0.00641008	0.126026	MUC1	protein_coding	mucin 1, cell surface associated [Source:HGNC Symbol;Acc:HGNC:7508]
ENSG00000181035	0.759238	3.3198	8.75408	0.00643132	0.126325	SLC25A42	protein_coding	solute carrier family 25 member 42 [Source:HGNC Symbol;Acc:HGNC:28380]
ENSG00000226781	-3.07963	-2.17582	8.63485	0.00643818	0.126325	TBCAP1	processed_pseudogene	tubulin folding cofactor A pseudogene 1 [Source:HGNC Symbol;Acc:HGNC:42630]
ENSG00000168060	0.67914	1.6546	8.74577	0.00645586	0.126325	NAALADL1	protein_coding	N-acetylated alpha-linked acidic dipeptidase like 1 [Source:HGNC Symbol;Acc:HGNC:23536]
ENSG00000231991	-2.07842	3.40647	8.79096	0.00646038	0.126325	ANXA2P2	processed_pseudogene	annexin A2 pseudogene 2 [Source:HGNC Symbol;Acc:HGNC:539]
ENSG00000259032	-2.5315	-2.51449	8.42114	0.00646618	0.126325	ENSAP2	processed_pseudogene	endosulfine alpha pseudogene 2 [Source:HGNC Symbol;Acc:HGNC:20011]
ENSG00000126950	0.960081	4.02658	8.74149	0.00646902	0.126325	TMEM35A	protein_coding	transmembrane protein 35A [Source:HGNC Symbol;Acc:HGNC:25864]
ENSG00000276256	1.79807	1.93887	8.75885	0.00646952	0.126325		protein_coding
ENSG00000282608	1.04755	0.223158	8.75321	0.00646956	0.126325	ADORA3	protein_coding	adenosine A3 receptor [Source:HGNC Symbol;Acc:HGNC:268]
ENSG00000248641	-2.67184	-1.1987	8.9613	0.00648883	0.126593	HMGA1P2	processed_pseudogene	high mobility group AT-hook 1 pseudogene 2 [Source:HGNC Symbol;Acc:HGNC:13322]
ENSG00000049192	1.468	5.41793	8.76986	0.00650372	0.126775	ADAMTS6	protein_coding	ADAM metallopeptidase with thrombospondin type 1 motif 6 [Source:HGNC Symbol;Acc:HGNC:222]
ENSG00000140279	-1.68523	1.38405	8.72017	0.00657358	0.128028	DUOX2	protein_coding	dual oxidase 2 [Source:HGNC Symbol;Acc:HGNC:13273]
ENSG00000185352	1.2693	2.60432	8.70255	0.00658535	0.128148	HS6ST3	protein_coding	heparan sulfate 6-O-sulfotransferase 3 [Source:HGNC Symbol;Acc:HGNC:19134]
ENSG00000172936	0.567633	6.06822	8.69334	0.00659334	0.128194	MYD88	protein_coding	MYD88 innate immune signal transduction adaptor [Source:HGNC Symbol;Acc:HGNC:7562]
ENSG00000233968	1.81098	-2.52562	8.15818	0.00660495	0.128223		lncRNA	novel transcript, antisense to C10orf112
ENSG00000270179	-0.802509	0.242384	8.69665	0.00660608	0.128223		lncRNA	novel transcript
ENSG00000221817	-0.656831	1.95103	8.68638	0.00661404	0.128269	PPP3CB-AS1	lncRNA	PPP3CB antisense RNA 1 (head to head) [Source:HGNC Symbol;Acc:HGNC:50750]
ENSG00000185305	0.660036	5.7494	8.68336	0.00662048	0.128285	ARL15	protein_coding	ADP ribosylation factor like GTPase 15 [Source:HGNC Symbol;Acc:HGNC:25945]
ENSG00000144591	0.457765	5.09352	8.66795	0.00666258	0.128991	GMPPA	protein_coding	GDP-mannose pyrophosphorylase A [Source:HGNC Symbol;Acc:HGNC:22923]
ENSG00000156675	-1.05291	7.41036	8.66684	0.00670505	0.129599	RAB11FIP1	protein_coding	RAB11 family interacting protein 1 [Source:HGNC Symbol;Acc:HGNC:30265]
ENSG00000198888	-0.972726	9.40404	8.65256	0.00671046	0.129599	MT-ND1	protein_coding	mitochondrially encoded NADH:ubiquinone oxidoreductase core subunit 1 [Source:HGNC Symbol;Acc:HGNC:7455]
ENSG00000161929	0.96276	1.25615	8.65263	0.00671102	0.129599	SCIMP	protein_coding	SLP adaptor and CSK interacting membrane protein [Source:HGNC Symbol;Acc:HGNC:33504]
ENSG00000105851	0.741244	3.92779	8.64374	0.00672955	0.129709	PIK3CG	protein_coding	phosphatidylinositol-4,5-bisphosphate 3-kinase catalytic subunit gamma [Source:HGNC Symbol;Acc:HGNC:8978]
ENSG00000100983	0.424664	5.27749	8.64136	0.00673592	0.129709	GSS	protein_coding	glutathione synthetase [Source:HGNC Symbol;Acc:HGNC:4624]
ENSG00000112078	0.348545	7.03934	8.64057	0.0067381	0.129709	KCTD20	protein_coding	potassium channel tetramerization domain containing 20 [Source:HGNC Symbol;Acc:HGNC:21052]
ENSG00000248515	-1.73944	3.69328	8.6662	0.00674272	0.129709		lncRNA	novel transcript
ENSG00000171659	0.845364	3.05051	8.63825	0.00674515	0.129709	GPR34	protein_coding	G protein-coupled receptor 34 [Source:HGNC Symbol;Acc:HGNC:4490]
ENSG00000245904	-1.0381	-1.44892	8.53296	0.00676623	0.130005	BTG1-DT	lncRNA	BTG1 divergent transcript [Source:HGNC Symbol;Acc:HGNC:55600]
ENSG00000100968	0.612714	5.60357	8.62667	0.00677682	0.130099	NFATC4	protein_coding	nuclear factor of activated T cells 4 [Source:HGNC Symbol;Acc:HGNC:7778]
ENSG00000236051	-1.86872	-2.02311	8.31757	0.00680321	0.130396	MYCBP2-AS1	lncRNA	MYCBP2 antisense RNA 1 [Source:HGNC Symbol;Acc:HGNC:41023]
ENSG00000099860	-0.953464	4.01527	8.61716	0.00680373	0.130396	GADD45B	protein_coding	growth arrest and DNA damage inducible beta [Source:HGNC Symbol;Acc:HGNC:4096]
ENSG00000255545	-1.16846	2.57879	8.60965	0.00683238	0.130835	B3GAT1-DT	lncRNA	B3GAT1 divergent transcript [Source:HGNC Symbol;Acc:HGNC:27449]
ENSG00000090097	0.614375	4.58228	8.59782	0.006858	0.131157	PCBP4	protein_coding	poly(rC) binding protein 4 [Source:HGNC Symbol;Acc:HGNC:8652]
ENSG00000136732	0.690414	5.34629	8.59686	0.00686065	0.131157	GYPC	protein_coding	glycophorin C (Gerbich blood group) [Source:HGNC Symbol;Acc:HGNC:4704]
ENSG00000108551	-1.18332	7.11886	8.6089	0.0068784	0.131191	RASD1	protein_coding	ras related dexamethasone induced 1 [Source:HGNC Symbol;Acc:HGNC:15828]
ENSG00000108861	0.440838	6.76286	8.59032	0.00687917	0.131191	DUSP3	protein_coding	dual specificity phosphatase 3 [Source:HGNC Symbol;Acc:HGNC:3069]
ENSG00000146476	0.686066	6.2431	8.59014	0.00687968	0.131191	ARMT1	protein_coding	acidic residue methyltransferase 1 [Source:HGNC Symbol;Acc:HGNC:17872]
ENSG00000165879	-0.787954	2.28222	8.58633	0.00689182	0.131213	FRAT1	protein_coding	FRAT regulator of WNT signaling pathway 1 [Source:HGNC Symbol;Acc:HGNC:3944]
ENSG00000229484	0.954012	-1.94742	8.07745	0.00689233	0.131213	LINC02766	lncRNA	long intergenic non-protein coding RNA 2766 [Source:HGNC Symbol;Acc:HGNC:54286]
ENSG00000002746	-1.44892	2.22426	8.58529	0.00690232	0.131294	HECW1	protein_coding	HECT, C2 and WW domain containing E3 ubiquitin protein ligase 1 [Source:HGNC Symbol;Acc:HGNC:22195]
ENSG00000132801	0.718812	3.02172	8.57887	0.00691268	0.131381	ZSWIM3	protein_coding	zinc finger SWIM-type containing 3 [Source:HGNC Symbol;Acc:HGNC:16157]
ENSG00000115085	0.930774	2.13195	8.57157	0.0069391	0.131731	ZAP70	protein_coding	zeta chain of T cell receptor associated protein kinase 70 [Source:HGNC Symbol;Acc:HGNC:12858]
ENSG00000267472	-2.17618	-2.20409	8.07474	0.00694835	0.131731	ARHGAP27P2	processed_pseudogene	Rho GTPase activating protein 27 pseudogene 2 [Source:HGNC Symbol;Acc:HGNC:53771]
ENSG00000169418	1.16933	4.9397	8.58506	0.00694842	0.131731	NPR1	protein_coding	natriuretic peptide receptor 1 [Source:HGNC Symbol;Acc:HGNC:7943]
ENSG00000178789	1.25601	-1.82882	8.30641	0.00695675	0.13178	CD300LB	protein_coding	CD300 molecule like family member b [Source:HGNC Symbol;Acc:HGNC:30811]
ENSG00000269243	-1.86521	-2.35445	8.21138	0.00697259	0.13182		lncRNA	novel transcript, antisense RAB8A
ENSG00000290123	-1.6595	-1.36765	8.34316	0.00697481	0.13182		lncRNA	novel transcript, antisense to ATPIF1
ENSG00000254418	-1.61396	-1.81103	8.42716	0.00699025	0.13182	SPON1-AS1	lncRNA	SPON1 antisense RNA 1 [Source:HGNC Symbol;Acc:HGNC:53117]
ENSG00000234506	1.5714	-2.50133	7.948	0.00699241	0.13182	LINC01506	lncRNA	long intergenic non-protein coding RNA 1506 [Source:HGNC Symbol;Acc:HGNC:51187]
ENSG00000138772	-0.901479	4.55507	8.54601	0.00700633	0.13182	ANXA3	protein_coding	annexin A3 [Source:HGNC Symbol;Acc:HGNC:541]
ENSG00000016082	1.27997	-1.96865	8.37278	0.00700983	0.13182	ISL1	protein_coding	ISL LIM homeobox 1 [Source:HGNC Symbol;Acc:HGNC:6132]
ENSG00000261549	-2.33312	-1.49826	8.36841	0.00701413	0.13182		processed_pseudogene	capping protein (actin filament) muscle Z-line, alpha 2 (CAPZA2) pseudogene
ENSG00000078114	-1.09278	5.8343	8.55695	0.00702042	0.13182	NEBL	protein_coding	nebulette [Source:HGNC Symbol;Acc:HGNC:16932]
ENSG00000136378	0.931105	5.16296	8.55111	0.00702138	0.13182	ADAMTS7	protein_coding	ADAM metallopeptidase with thrombospondin type 1 motif 7 [Source:HGNC Symbol;Acc:HGNC:223]
ENSG00000259341	-2.9876	0.684769	8.40294	0.00702499	0.13182	LINC03080	lncRNA	long intergenic non-protein coding RNA 3080 [Source:HGNC Symbol;Acc:HGNC:56670]
ENSG00000140988	0.683353	9.62902	8.53898	0.00702665	0.13182	RPS2	protein_coding	ribosomal protein S2 [Source:HGNC Symbol;Acc:HGNC:10404]
ENSG00000184995	-1.92542	-2.33839	8.1354	0.00702869	0.13182	IFNE	protein_coding	interferon epsilon [Source:HGNC Symbol;Acc:HGNC:18163]
ENSG00000115138	1.27001	0.131074	8.54996	0.00703395	0.13182	POMC	protein_coding	proopiomelanocortin [Source:HGNC Symbol;Acc:HGNC:9201]
ENSG00000167767	-2.30291	5.23702	8.60467	0.00704391	0.131899	KRT80	protein_coding	keratin 80 [Source:HGNC Symbol;Acc:HGNC:27056]
ENSG00000147813	0.75501	5.00012	8.52985	0.00705329	0.131966	NAPRT	protein_coding	nicotinate phosphoribosyltransferase [Source:HGNC Symbol;Acc:HGNC:30450]
ENSG00000136840	0.760077	4.18604	8.52195	0.00707651	0.132184	ST6GALNAC4	protein_coding	ST6 N-acetylgalactosaminide alpha-2,6-sialyltransferase 4 [Source:HGNC Symbol;Acc:HGNC:17846]
ENSG00000291122	-0.796722	3.95071	8.51931	0.00708427	0.132184	CASTOR3P	lncRNA	CASTOR family member 3, pseudogene [Source:HGNC Symbol;Acc:HGNC:29954]
ENSG00000256235	0.931589	2.75819	8.51938	0.00708493	0.132184	SMIM3	protein_coding	small integral membrane protein 3 [Source:HGNC Symbol;Acc:HGNC:30248]
ENSG00000272841	1.30298	2.71911	8.52498	0.0070943	0.132184	MAP3K4-AS1	lncRNA	MAP3K4 antisense RNA 1 [Source:HGNC Symbol;Acc:HGNC:55048]
ENSG00000236468	-3.66578	-2.6288	8.11433	0.00709502	0.132184	EEF1A1P44	processed_pseudogene	eukaryotic translation elongation factor 1 alpha 1 pseudogene 44 [Source:HGNC Symbol;Acc:HGNC:56201]
ENSG00000227173	-2.68655	-2.37825	8.1806	0.00709967	0.132184	MYL6P3	processed_pseudogene	MYL6 pseudogene 3 [Source:HGNC Symbol;Acc:HGNC:37812]
ENSG00000130829	1.1489	-2.20548	8.08894	0.00710743	0.13222	DUSP9	protein_coding	dual specificity phosphatase 9 [Source:HGNC Symbol;Acc:HGNC:3076]
ENSG00000006377	-0.725137	5.0368	8.50901	0.00711435	0.132241	DLX6	protein_coding	distal-less homeobox 6 [Source:HGNC Symbol;Acc:HGNC:2919]
ENSG00000105849	0.905043	6.57722	8.51647	0.00713304	0.132405	POLR1F	protein_coding	RNA polymerase I subunit F [Source:HGNC Symbol;Acc:HGNC:18027]
ENSG00000223810	-1.7717	-0.420948	8.5172	0.0071522	0.132405	KRT8P28	processed_pseudogene	keratin 8 pseudogene 28 [Source:HGNC Symbol;Acc:HGNC:33380]
ENSG00000115204	0.325063	4.59962	8.49616	0.00715234	0.132405	MPV17	protein_coding	mitochondrial inner membrane protein MPV17 [Source:HGNC Symbol;Acc:HGNC:7224]
ENSG00000168421	0.937487	1.37335	8.49777	0.00715503	0.132405	RHOH	protein_coding	ras homolog family member H [Source:HGNC Symbol;Acc:HGNC:686]
ENSG00000133056	0.598988	4.72957	8.49272	0.00716253	0.132405	PIK3C2B	protein_coding	phosphatidylinositol-4-phosphate 3-kinase catalytic subunit type 2 beta [Source:HGNC Symbol;Acc:HGNC:8972]
ENSG00000170561	-2.75387	-1.64309	8.21181	0.00716831	0.132405	IRX2	protein_coding	iroquois homeobox 2 [Source:HGNC Symbol;Acc:HGNC:14359]
ENSG00000285793	-1.66485	-2.12585	8.23632	0.00717311	0.132405		lncRNA	ANAPC1 pseudogene 2 [Source:NCBI gene (formerly Entrezgene);Acc:285074]
ENSG00000164091	-0.560136	8.09618	8.48741	0.00717825	0.132405	WDR82	protein_coding	WD repeat domain 82 [Source:HGNC Symbol;Acc:HGNC:28826]
ENSG00000115590	1.58775	1.56051	8.50428	0.00717987	0.132405	IL1R2	protein_coding	interleukin 1 receptor type 2 [Source:HGNC Symbol;Acc:HGNC:5994]
ENSG00000244671	-2.8918	-1.00444	8.14745	0.00718117	0.132405	RN7SL280P	misc_RNA	RNA, 7SL, cytoplasmic 280, pseudogene [Source:HGNC Symbol;Acc:HGNC:46296]
ENSG00000090686	-0.331541	6.39534	8.48399	0.00718844	0.132432	USP48	protein_coding	ubiquitin specific peptidase 48 [Source:HGNC Symbol;Acc:HGNC:18533]
ENSG00000197258	-1.29546	-0.325797	8.48211	0.00719987	0.132481	EIF4BP6	processed_pseudogene	eukaryotic translation initiation factor 4B pseudogene 6 [Source:HGNC Symbol;Acc:HGNC:37939]
ENSG00000251435	1.93012	-0.974612	9.14008	0.00720269	0.132481	C1GALT1P2	processed_pseudogene	C1GALT1 pseudogene 2 [Source:HGNC Symbol;Acc:HGNC:51615]
ENSG00000158019	0.404455	5.292	8.47515	0.00721482	0.132552	BABAM2	protein_coding	BRISC and BRCA1 A complex member 2 [Source:HGNC Symbol;Acc:HGNC:1106]
ENSG00000256040	-1.69673	-1.86921	8.3677	0.00721819	0.132552	PAPPA-AS1	lncRNA	PAPPA antisense RNA 1 [Source:HGNC Symbol;Acc:HGNC:35152]
ENSG00000239998	1.09787	-0.851457	8.47247	0.00724395	0.132849	LILRA2	protein_coding	leukocyte immunoglobulin like receptor A2 [Source:HGNC Symbol;Acc:HGNC:6603]
ENSG00000131042	1.05796	0.86425	8.47095	0.00724597	0.132849	LILRB2	protein_coding	leukocyte immunoglobulin like receptor B2 [Source:HGNC Symbol;Acc:HGNC:6606]
ENSG00000073905	-1.84109	-1.1219	8.17524	0.00727137	0.133207	VDAC1P1	processed_pseudogene	voltage dependent anion channel 1 pseudogene 1 [Source:HGNC Symbol;Acc:HGNC:12671]
ENSG00000235217	0.48574	4.26956	8.45068	0.00728855	0.133398	TSPY26P	transcribed_processed_pseudogene	testis specific protein Y-linked 26, pseudogene [Source:HGNC Symbol;Acc:HGNC:16256]
ENSG00000275741	-1.92165	-2.74108	8.08955	0.00729345	0.133398		lncRNA	novel transcript, antisense to IRS2
ENSG00000227001	-2.63833	-1.87411	8.25459	0.00731452	0.13348	NBPF2P	unprocessed_pseudogene	NBPF member 2, pseudogene [Source:HGNC Symbol;Acc:HGNC:31987]
ENSG00000258399	1.57813	0.109359	8.45535	0.00731514	0.13348	MIR493HG	lncRNA	MIR493 cluster host gene [Source:HGNC Symbol;Acc:HGNC:55978]
ENSG00000109944	-0.689775	4.30001	8.44015	0.00732046	0.13348	JHY	protein_coding	junctional cadherin complex regulator [Source:HGNC Symbol;Acc:HGNC:26288]
ENSG00000130560	0.405248	4.92687	8.43983	0.00732134	0.13348	UBAC1	protein_coding	UBA domain containing 1 [Source:HGNC Symbol;Acc:HGNC:30221]
ENSG00000187601	0.495039	4.94616	8.43782	0.00732745	0.133485	MAGEH1	protein_coding	MAGE family member H1 [Source:HGNC Symbol;Acc:HGNC:24092]
ENSG00000225022	-1.96017	-1.1119	8.31977	0.00735052	0.133527	UBE2D3P1	processed_pseudogene	ubiquitin conjugating enzyme E2 D3 pseudogene 1 [Source:HGNC Symbol;Acc:HGNC:33349]
ENSG00000227121	-2.06023	1.34712	8.4428	0.00736006	0.133527	LINC02672	lncRNA	long intergenic non-protein coding RNA 2672 [Source:HGNC Symbol;Acc:HGNC:54159]
ENSG00000091409	-0.908968	8.77458	8.42741	0.00736224	0.133527	ITGA6	protein_coding	integrin subunit alpha 6 [Source:HGNC Symbol;Acc:HGNC:6142]
ENSG00000147697	-1.28566	0.280493	8.00388	0.00736483	0.133527	GSDMC	protein_coding	gasdermin C [Source:HGNC Symbol;Acc:HGNC:7151]
ENSG00000104356	0.465135	3.49646	8.4251	0.00736657	0.133527	POP1	protein_coding	POP1 homolog, ribonuclease P/MRP subunit [Source:HGNC Symbol;Acc:HGNC:30129]
ENSG00000290399	0.908152	-0.81355	8.45199	0.00737406	0.133527		lncRNA	novel transcript
ENSG00000176014	0.830933	6.20729	8.42841	0.00737828	0.133527	TUBB6	protein_coding	tubulin beta 6 class V [Source:HGNC Symbol;Acc:HGNC:20776]
ENSG00000258824	-0.871212	-0.320027	8.44015	0.00737843	0.133527		lncRNA	novel transcript
ENSG00000202392	-2.38776	-0.80856	8.15802	0.00738511	0.133527	RN7SKP292	misc_RNA	RN7SK pseudogene 292 [Source:HGNC Symbol;Acc:HGNC:46016]
ENSG00000204764	-0.923948	5.45405	8.42273	0.00739332	0.133527	RANBP17	protein_coding	RAN binding protein 17 [Source:HGNC Symbol;Acc:HGNC:14428]
ENSG00000095539	0.780071	1.88713	8.41678	0.0073941	0.133527	SEMA4G	protein_coding	semaphorin 4G [Source:HGNC Symbol;Acc:HGNC:10735]
ENSG00000184922	0.816097	3.86251	8.41326	0.00740303	0.133582	FMNL1	protein_coding	formin like 1 [Source:HGNC Symbol;Acc:HGNC:1212]
ENSG00000160691	0.477533	7.07127	8.40713	0.00742141	0.133808	SHC1	protein_coding	SHC adaptor protein 1 [Source:HGNC Symbol;Acc:HGNC:10840]
ENSG00000152518	-0.576467	8.1651	8.40225	0.00743646	0.133883	ZFP36L2	protein_coding	ZFP36 ring finger protein like 2 [Source:HGNC Symbol;Acc:HGNC:1108]
ENSG00000237515	-2.1831	-0.550847	8.387	0.00743727	0.133883	SHISA9	protein_coding	shisa family member 9 [Source:HGNC Symbol;Acc:HGNC:37231]
ENSG00000185880	0.46598	4.72914	8.39504	0.00745886	0.134165	TRIM69	protein_coding	tripartite motif containing 69 [Source:HGNC Symbol;Acc:HGNC:17857]
ENSG00000249279	-2.63273	-1.40895	8.26775	0.00746823	0.134224	LINC02057	lncRNA	long intergenic non-protein coding RNA 2057 [Source:HGNC Symbol;Acc:HGNC:52900]
ENSG00000123610	1.51043	0.879626	8.40471	0.00747433	0.134224	TNFAIP6	protein_coding	TNF alpha induced protein 6 [Source:HGNC Symbol;Acc:HGNC:11898]
ENSG00000068366	1.24022	8.18601	8.41372	0.00748071	0.134224	ACSL4	protein_coding	acyl-CoA synthetase long chain family member 4 [Source:HGNC Symbol;Acc:HGNC:3571]
ENSG00000112394	1.42458	-0.938157	8.41318	0.00748563	0.134224	SLC16A10	protein_coding	solute carrier family 16 member 10 [Source:HGNC Symbol;Acc:HGNC:17027]
ENSG00000279526	2.50821	-2.73287	7.94107	0.00749401	0.134269		TEC	TEC
ENSG00000264169	-3.44572	-0.822699	8.02492	0.007517	0.134575	RN7SL665P	misc_RNA	RNA, 7SL, cytoplasmic 665, pseudogene [Source:HGNC Symbol;Acc:HGNC:46681]
ENSG00000185942	1.32708	5.14067	8.41161	0.00752558	0.13458	NKAIN3	protein_coding	sodium/potassium transporting ATPase interacting 3 [Source:HGNC Symbol;Acc:HGNC:26829]
ENSG00000224208	-5.36411	-2.8391	7.9311	0.00753079	0.13458	ZCRB1P1	processed_pseudogene	ZCRB1 pseudogene 1 [Source:HGNC Symbol;Acc:HGNC:54987]
ENSG00000245970	-2.4625	-1.11224	8.28343	0.00753495	0.13458	RPL30-AS1	lncRNA	RPL30 antisense RNA 1 [Source:HGNC Symbol;Acc:HGNC:56064]
ENSG00000258655	-0.767154	0.717913	8.3713	0.00754822	0.134711	ARHGAP5-AS1	lncRNA	ARHGAP5 antisense RNA 1 (head to head) [Source:HGNC Symbol;Acc:HGNC:20279]
ENSG00000113811	0.573097	4.94571	8.35838	0.00757348	0.135057	SELENOK	protein_coding	selenoprotein K [Source:HGNC Symbol;Acc:HGNC:30394]
ENSG00000125895	1.26171	-1.81808	8.19205	0.00758562	0.135167	TMEM74B	protein_coding	transmembrane protein 74B [Source:HGNC Symbol;Acc:HGNC:15893]
ENSG00000119655	0.511671	6.32796	8.34989	0.00760024	0.135292	NPC2	protein_coding	NPC intracellular cholesterol transporter 2 [Source:HGNC Symbol;Acc:HGNC:14537]
ENSG00000167614	1.11907	-0.651205	8.37433	0.00761221	0.135292	TTYH1	protein_coding	tweety family member 1 [Source:HGNC Symbol;Acc:HGNC:13476]
ENSG00000233954	-1.33129	1.25538	8.34849	0.00761221	0.135292	UQCRHL	protein_coding	ubiquinol-cytochrome c reductase hinge protein like [Source:HGNC Symbol;Acc:HGNC:51714]
ENSG00000215910	-1.00814	-1.13655	7.98053	0.00761632	0.135292	C1orf167	protein_coding	chromosome 1 open reading frame 167 [Source:HGNC Symbol;Acc:HGNC:25262]
ENSG00000213414	-3.53552	-2.56199	8.23164	0.00763112	0.135449		processed_pseudogene	cell division cycle 37 homolog (S. cerevisiae) (CDC37 ) pseudogene
ENSG00000230793	-1.65223	-1.93868	8.18447	0.00764209	0.135539	SMARCE1P5	processed_pseudogene	SWI/SNF related, matrix associated, actin dependent regulator of chromatin, subfamily e, member 1 pseudogene 5 [Source:HGNC Symbol;Acc:HGNC:39734]
ENSG00000280433	0.87467	1.01725	8.33302	0.00766505	0.13584		artifact	novel protein, similar to trafficking protein particle complex 10 TRAPPC10
ENSG00000135617	0.764401	3.07527	8.32436	0.00768221	0.136039	PRADC1	protein_coding	protease associated domain containing 1 [Source:HGNC Symbol;Acc:HGNC:16047]
ENSG00000204604	-0.532912	5.62277	8.31489	0.00771193	0.136254	ZNF468	protein_coding	zinc finger protein 468 [Source:HGNC Symbol;Acc:HGNC:33105]
ENSG00000241360	-1.50706	-0.913654	8.20871	0.0077182	0.136254	PDXP	protein_coding	pyridoxal phosphatase [Source:HGNC Symbol;Acc:HGNC:30259]
ENSG00000167995	-1.15409	2.07582	8.31536	0.00771891	0.136254	BEST1	protein_coding	bestrophin 1 [Source:HGNC Symbol;Acc:HGNC:12703]
ENSG00000185133	-1.50236	2.33146	8.31716	0.00772149	0.136254	INPP5J	protein_coding	inositol polyphosphate-5-phosphatase J [Source:HGNC Symbol;Acc:HGNC:8956]
ENSG00000232187	-2.95088	-2.28895	7.97446	0.00772418	0.136254	FTH1P7	processed_pseudogene	ferritin heavy chain 1 pseudogene 7 [Source:HGNC Symbol;Acc:HGNC:3994]
ENSG00000101134	1.79904	2.66881	8.34006	0.00774032	0.136316	DOK5	protein_coding	docking protein 5 [Source:HGNC Symbol;Acc:HGNC:16173]
ENSG00000186868	0.866698	1.79438	8.30688	0.00774066	0.136316	MAPT	protein_coding	microtubule associated protein tau [Source:HGNC Symbol;Acc:HGNC:6893]
ENSG00000101040	-0.594411	6.81438	8.30374	0.00774787	0.136316	ZMYND8	protein_coding	zinc finger MYND-type containing 8 [Source:HGNC Symbol;Acc:HGNC:9397]
ENSG00000279908	-2.27952	-1.14647	8.2387	0.00775159	0.136316		TEC	tec
ENSG00000234336	-1.06538	-0.167066	8.31396	0.00776498	0.136446	JAZF1-AS1	lncRNA	JAZF1 antisense RNA 1 [Source:HGNC Symbol;Acc:HGNC:41218]
ENSG00000285907	1.77065	-1.42869	8.22784	0.00777853	0.136579		lncRNA	novel transcript
ENSG00000254612	-1.40981	-0.377157	8.19654	0.0077916	0.136614	DNAJB6P1	processed_pseudogene	DNAJB6 pseudogene 1 [Source:HGNC Symbol;Acc:HGNC:54754]
ENSG00000100784	-0.87221	6.74625	8.29464	0.00779481	0.136614	RPS6KA5	protein_coding	ribosomal protein S6 kinase A5 [Source:HGNC Symbol;Acc:HGNC:10434]
ENSG00000096696	-0.969627	8.59783	8.29307	0.00779992	0.136614	DSP	protein_coding	desmoplakin [Source:HGNC Symbol;Acc:HGNC:3052]
ENSG00000108774	0.456811	5.05503	8.28631	0.00780446	0.136614	RAB5C	protein_coding	RAB5C, member RAS oncogene family [Source:HGNC Symbol;Acc:HGNC:9785]
ENSG00000163975	1.45062	3.24313	8.30018	0.00781608	0.136634	MELTF	protein_coding	melanotransferrin [Source:HGNC Symbol;Acc:HGNC:7037]
ENSG00000259330	0.457048	3.96629	8.28234	0.0078176	0.136634	INAFM2	protein_coding	InaF motif containing 2 [Source:HGNC Symbol;Acc:HGNC:35165]
ENSG00000254373	-1.72324	-0.0452912	8.16608	0.00782751	0.136687		processed_pseudogene	ubiquinol-cytochrome c reductase binding protein (UQCRB) pseudogene
ENSG00000242341	-4.48034	-1.08567	8.12861	0.0078326	0.136687	RN7SL646P	misc_RNA	RNA, 7SL, cytoplasmic 646, pseudogene [Source:HGNC Symbol;Acc:HGNC:46662]
ENSG00000239697	0.583627	3.4995	8.27269	0.00784938	0.136875	TNFSF12	protein_coding	TNF superfamily member 12 [Source:HGNC Symbol;Acc:HGNC:11927]
ENSG00000148175	0.689469	7.25846	8.2695	0.00785943	0.136946	STOM	protein_coding	stomatin [Source:HGNC Symbol;Acc:HGNC:3383]
ENSG00000147592	0.742457	4.01433	8.26426	0.00787694	0.137124	LACTB2	protein_coding	lactamase beta 2 [Source:HGNC Symbol;Acc:HGNC:18512]
ENSG00000204323	-1.78646	1.75249	8.28565	0.00788166	0.137124	SMIM5	protein_coding	small integral membrane protein 5 [Source:HGNC Symbol;Acc:HGNC:40030]
ENSG00000091129	-1.22372	5.41119	8.2769	0.0078913	0.137187	NRCAM	protein_coding	neuronal cell adhesion molecule [Source:HGNC Symbol;Acc:HGNC:7994]
ENSG00000171885	-2.86739	-2.0293	8.02158	0.00790879	0.137332	AQP4	protein_coding	aquaporin 4 [Source:HGNC Symbol;Acc:HGNC:637]
ENSG00000164828	-0.462743	6.97394	8.25276	0.00791458	0.137332	SUN1	protein_coding	Sad1 and UNC84 domain containing 1 [Source:HGNC Symbol;Acc:HGNC:18587]
ENSG00000224511	-2.21647	-2.26621	7.89684	0.0079177	0.137332	LINC00365	lncRNA	long intergenic non-protein coding RNA 365 [Source:HGNC Symbol;Acc:HGNC:42687]
ENSG00000286062	-5.32725	-2.5581	7.96451	0.00799017	0.138403		lncRNA	novel transcript
ENSG00000223361	-1.96193	-1.41121	7.95911	0.00799153	0.138403	FTH1P10	transcribed_processed_pseudogene	ferritin heavy chain 1 pseudogene 10 [Source:HGNC Symbol;Acc:HGNC:3980]
ENSG00000188459	-1.78388	-0.994112	8.20815	0.00801179	0.138481	WASF4P	processed_pseudogene	WASP family member 4, pseudogene [Source:HGNC Symbol;Acc:HGNC:20801]
ENSG00000179546	1.28646	1.73288	8.23557	0.00801222	0.138481	HTR1D	protein_coding	5-hydroxytryptamine receptor 1D [Source:HGNC Symbol;Acc:HGNC:5289]
ENSG00000273398	-1.31665	-2.08342	7.90383	0.00802567	0.138481		protein_coding	novel protein
ENSG00000130066	-1.32653	8.72662	8.23498	0.00803025	0.138481	SAT1	protein_coding	spermidine/spermine N1-acetyltransferase 1 [Source:HGNC Symbol;Acc:HGNC:10540]
ENSG00000171604	0.601333	5.83644	8.21783	0.00803111	0.138481	CXXC5	protein_coding	CXXC finger protein 5 [Source:HGNC Symbol;Acc:HGNC:26943]
ENSG00000125966	1.08709	2.13763	8.21798	0.00803243	0.138481	MMP24	protein_coding	matrix metallopeptidase 24 [Source:HGNC Symbol;Acc:HGNC:7172]
ENSG00000160213	-0.865116	5.71303	8.21993	0.00804122	0.138527	CSTB	protein_coding	cystatin B [Source:HGNC Symbol;Acc:HGNC:2482]
ENSG00000164654	-0.406742	5.763	8.21274	0.00804821	0.138543	MIOS	protein_coding	meiosis regulator for oocyte development [Source:HGNC Symbol;Acc:HGNC:21905]
ENSG00000175573	0.541046	4.80195	8.20666	0.00806882	0.138751	C11orf68	protein_coding	chromosome 11 open reading frame 68 [Source:HGNC Symbol;Acc:HGNC:28801]
ENSG00000138792	0.968507	5.86267	8.22015	0.0080729	0.138751	ENPEP	protein_coding	glutamyl aminopeptidase [Source:HGNC Symbol;Acc:HGNC:3355]
ENSG00000013306	0.585313	6.43117	8.20377	0.00807849	0.138751	SLC25A39	protein_coding	solute carrier family 25 member 39 [Source:HGNC Symbol;Acc:HGNC:24279]
ENSG00000010270	0.460608	5.72824	8.19793	0.00809829	0.138904	STARD3NL	protein_coding	STARD3 N-terminal like [Source:HGNC Symbol;Acc:HGNC:19169]
ENSG00000174498	0.981139	1.75985	8.19851	0.00809964	0.138904	IGDCC3	protein_coding	immunoglobulin superfamily DCC subclass member 3 [Source:HGNC Symbol;Acc:HGNC:9700]
ENSG00000214892	-2.53623	-2.41883	7.76253	0.00810788	0.138904	USP8P1	processed_pseudogene	USP8 pseudogene 1 [Source:HGNC Symbol;Acc:HGNC:13987]
ENSG00000058262	0.433836	9.14513	8.19397	0.00811174	0.138904	SEC61A1	protein_coding	SEC61 translocon subunit alpha 1 [Source:HGNC Symbol;Acc:HGNC:18276]
ENSG00000075461	-1.66875	1.30141	8.19732	0.00813144	0.139137	CACNG4	protein_coding	calcium voltage-gated channel auxiliary subunit gamma 4 [Source:HGNC Symbol;Acc:HGNC:1408]
ENSG00000135723	0.519734	4.34014	8.18598	0.00813906	0.139163	FHOD1	protein_coding	formin homology 2 domain containing 1 [Source:HGNC Symbol;Acc:HGNC:17905]
ENSG00000107798	0.607345	7.26812	8.18236	0.00815131	0.1392	LIPA	protein_coding	lipase A, lysosomal acid type [Source:HGNC Symbol;Acc:HGNC:6617]
ENSG00000100097	1.02169	8.47852	8.19639	0.00815342	0.1392	LGALS1	protein_coding	galectin 1 [Source:HGNC Symbol;Acc:HGNC:6561]
ENSG00000218069	-2.18687	-2.34649	7.81403	0.00817088	0.139394	RSL24D1P1	processed_pseudogene	ribosomal L24 domain containing 1 pseudogene 1 [Source:HGNC Symbol;Acc:HGNC:13979]
ENSG00000151012	0.74312	3.88904	8.17405	0.00818001	0.139445	SLC7A11	protein_coding	solute carrier family 7 member 11 [Source:HGNC Symbol;Acc:HGNC:11059]
ENSG00000196405	0.631139	6.04245	8.16328	0.00821679	0.139967	EVL	protein_coding	Enah/Vasp-like [Source:HGNC Symbol;Acc:HGNC:20234]
ENSG00000100665	-2.54831	1.97177	8.16622	0.00822674	0.140032	SERPINA4	protein_coding	serpin family A member 4 [Source:HGNC Symbol;Acc:HGNC:8948]
ENSG00000035720	1.29395	0.116213	8.16584	0.00825321	0.140378	STAP1	protein_coding	signal transducing adaptor family member 1 [Source:HGNC Symbol;Acc:HGNC:24133]
ENSG00000267322	-1.16041	-1.3419	8.12306	0.00826604	0.140443	SNHG22	lncRNA	small nucleolar RNA host gene 22 [Source:HGNC Symbol;Acc:HGNC:50285]
ENSG00000219642	-1.63856	0.788252	8.15218	0.00826929	0.140443	BMPR1AP1	processed_pseudogene	bone morphogenetic protein receptor type 1A pseudogene 1 [Source:HGNC Symbol;Acc:HGNC:21742]
ENSG00000117640	0.413924	5.15083	8.1434	0.00828563	0.140615	MTFR1L	protein_coding	mitochondrial fission regulator 1 like [Source:HGNC Symbol;Acc:HGNC:28836]
ENSG00000163354	-1.57003	-1.65443	8.04635	0.00830029	0.14076	DCST2	protein_coding	DC-STAMP domain containing 2 [Source:HGNC Symbol;Acc:HGNC:26562]
ENSG00000214612	-2.61393	-0.650113	8.02139	0.00831782	0.140952	RPS19P1	processed_pseudogene	ribosomal protein S19 pseudogene 1 [Source:HGNC Symbol;Acc:HGNC:16534]
ENSG00000133193	-0.379072	5.28545	8.12665	0.0083441	0.14125	FAM104A	protein_coding	family with sequence similarity 104 member A [Source:HGNC Symbol;Acc:HGNC:25918]
ENSG00000226332	-0.973965	-0.928236	8.11231	0.00834946	0.14125		lncRNA	novel transcript
ENSG00000189292	-1.23216	3.61483	8.13158	0.00835397	0.14125	ALKAL2	protein_coding	ALK and LTK ligand 2 [Source:HGNC Symbol;Acc:HGNC:27683]
ENSG00000168995	1.10743	-0.149477	8.13666	0.00837509	0.141272	SIGLEC7	protein_coding	sialic acid binding Ig like lectin 7 [Source:HGNC Symbol;Acc:HGNC:10876]
ENSG00000259531	-2.26768	-2.29482	7.70092	0.00837928	0.141272		processed_pseudogene	signal peptide peptidase-like 2A (SPPL2A) pseudogene
ENSG00000197696	0.89714	1.91467	8.11728	0.00837953	0.141272	NMB	protein_coding	neuromedin B [Source:HGNC Symbol;Acc:HGNC:7842]
ENSG00000170385	-0.590574	7.79268	8.11642	0.00838001	0.141272	SLC30A1	protein_coding	solute carrier family 30 member 1 [Source:HGNC Symbol;Acc:HGNC:11012]
ENSG00000138593	0.605398	7.74782	8.11454	0.00838664	0.141279	SECISBP2L	protein_coding	SECIS binding protein 2 like [Source:HGNC Symbol;Acc:HGNC:28997]
ENSG00000163702	0.882921	2.31689	8.11265	0.00839537	0.141322	IL17RC	protein_coding	interleukin 17 receptor C [Source:HGNC Symbol;Acc:HGNC:18358]
ENSG00000107821	-1.3843	4.42905	8.1234	0.00840705	0.141414	KAZALD1	protein_coding	Kazal type serine peptidase inhibitor domain 1 [Source:HGNC Symbol;Acc:HGNC:25460]
ENSG00000174939	0.885241	1.10884	8.09608	0.00846227	0.142238	ASPHD1	protein_coding	aspartate beta-hydroxylase domain containing 1 [Source:HGNC Symbol;Acc:HGNC:27380]
ENSG00000165115	-0.572544	4.83281	8.08781	0.00848153	0.142434	KIF27	protein_coding	kinesin family member 27 [Source:HGNC Symbol;Acc:HGNC:18632]
ENSG00000213465	0.590691	4.19668	8.08512	0.00849125	0.142434	ARL2	protein_coding	ADP ribosylation factor like GTPase 2 [Source:HGNC Symbol;Acc:HGNC:693]
ENSG00000249574	-1.68144	-2.15025	7.87131	0.00849955	0.142434		lncRNA	novel transcript
ENSG00000273711	1.13876	-1.69361	8.03084	0.00850323	0.142434		lncRNA	novel transcript, antisense to PTGR2
ENSG00000197599	-2.20743	-1.15897	8.0676	0.00850509	0.142434	CCDC154	protein_coding	coiled-coil domain containing 154 [Source:HGNC Symbol;Acc:HGNC:34454]
ENSG00000109101	-1.47828	-2.24045	8.0285	0.00851852	0.142486	FOXN1	protein_coding	forkhead box N1 [Source:HGNC Symbol;Acc:HGNC:12765]
ENSG00000140332	1.13205	5.91819	8.10036	0.00852067	0.142486	TLE3	protein_coding	TLE family member 3, transcriptional corepressor [Source:HGNC Symbol;Acc:HGNC:11839]
ENSG00000178860	1.24008	0.286171	8.07922	0.00854693	0.142549	MSC	protein_coding	musculin [Source:HGNC Symbol;Acc:HGNC:7321]
ENSG00000267508	-0.651507	2.61187	8.06875	0.00855072	0.142549	ZNF285	protein_coding	zinc finger protein 285 [Source:HGNC Symbol;Acc:HGNC:13079]
ENSG00000162591	-1.16773	4.09107	8.08022	0.00855427	0.142549	MEGF6	protein_coding	multiple EGF like domains 6 [Source:HGNC Symbol;Acc:HGNC:3232]
ENSG00000130584	0.646986	5.5031	8.06714	0.00855553	0.142549	ZBTB46	protein_coding	zinc finger and BTB domain containing 46 [Source:HGNC Symbol;Acc:HGNC:16094]
ENSG00000070731	0.886952	2.96682	8.06734	0.00855571	0.142549	ST6GALNAC2	protein_coding	ST6 N-acetylgalactosaminide alpha-2,6-sialyltransferase 2 [Source:HGNC Symbol;Acc:HGNC:10867]
ENSG00000105556	0.445045	4.32267	8.06221	0.00857351	0.142742	MIER2	protein_coding	MIER family member 2 [Source:HGNC Symbol;Acc:HGNC:29210]
ENSG00000223829	1.79666	-1.72552	8.17298	0.00858889	0.142743		lncRNA	novel transcript
ENSG00000198576	1.2715	0.321248	8.07445	0.00859334	0.142743	ARC	protein_coding	activity regulated cytoskeleton associated protein [Source:HGNC Symbol;Acc:HGNC:648]
ENSG00000158773	0.361359	5.07939	8.05415	0.00860248	0.142743	USF1	protein_coding	upstream transcription factor 1 [Source:HGNC Symbol;Acc:HGNC:12593]
ENSG00000143409	0.497753	4.73871	8.0532	0.00860605	0.142743	MINDY1	protein_coding	MINDY lysine 48 deubiquitinase 1 [Source:HGNC Symbol;Acc:HGNC:25648]
ENSG00000168874	-1.18832	5.37664	8.06518	0.00862236	0.142743	ATOH8	protein_coding	atonal bHLH transcription factor 8 [Source:HGNC Symbol;Acc:HGNC:24126]
ENSG00000240205	-3.47213	-1.19433	8.18337	0.00862295	0.142743	RN7SL865P	misc_RNA	RNA, 7SL, cytoplasmic 865, pseudogene [Source:HGNC Symbol;Acc:HGNC:46881]
ENSG00000118939	0.619115	2.39527	8.04826	0.00862522	0.142743	UCHL3	protein_coding	ubiquitin C-terminal hydrolase L3 [Source:HGNC Symbol;Acc:HGNC:12515]
ENSG00000241852	0.516433	2.46765	8.04826	0.00862523	0.142743	C8orf58	protein_coding	chromosome 8 open reading frame 58 [Source:HGNC Symbol;Acc:HGNC:32233]
ENSG00000142227	0.874726	5.15185	8.05413	0.00862988	0.142743	EMP3	protein_coding	epithelial membrane protein 3 [Source:HGNC Symbol;Acc:HGNC:3335]
ENSG00000279379	1.23356	-1.9804	7.83705	0.00866984	0.1433		TEC	TEC
ENSG00000178538	-1.01339	4.93977	8.03748	0.00869619	0.143632	CA8	protein_coding	carbonic anhydrase 8 [Source:HGNC Symbol;Acc:HGNC:1382]
ENSG00000259357	-1.42027	-1.75634	7.81334	0.00870871	0.143666		lncRNA	novel transcript, antisense to CERS2
ENSG00000291134	-1.2869	-1.33999	8.0134	0.00871596	0.143666	WASH2P	lncRNA	WASP family homolog 2, pseudogene [Source:HGNC Symbol;Acc:HGNC:33145]
ENSG00000005194	0.401555	4.96821	8.02274	0.00871713	0.143666	CIAPIN1	protein_coding	cytokine induced apoptosis inhibitor 1 [Source:HGNC Symbol;Acc:HGNC:28050]
ENSG00000089693	0.394272	6.85428	8.01948	0.0087291	0.143693	MLF2	protein_coding	myeloid leukemia factor 2 [Source:HGNC Symbol;Acc:HGNC:7126]
ENSG00000095261	0.368528	6.27286	8.01741	0.00873672	0.143693	PSMD5	protein_coding	proteasome 26S subunit, non-ATPase 5 [Source:HGNC Symbol;Acc:HGNC:9563]
ENSG00000204186	0.759528	4.14938	8.01718	0.00873781	0.143693	ZDBF2	protein_coding	zinc finger DBF-type containing 2 [Source:HGNC Symbol;Acc:HGNC:29313]
ENSG00000112984	0.869112	5.34184	8.01756	0.00875516	0.143693	KIF20A	protein_coding	kinesin family member 20A [Source:HGNC Symbol;Acc:HGNC:9787]
ENSG00000145936	1.16778	0.118969	8.02593	0.00875571	0.143693	KCNMB1	protein_coding	potassium calcium-activated channel subfamily M regulatory beta subunit 1 [Source:HGNC Symbol;Acc:HGNC:6285]
ENSG00000117593	0.335535	5.13375	8.01204	0.00875655	0.143693	DARS2	protein_coding	aspartyl-tRNA synthetase 2, mitochondrial [Source:HGNC Symbol;Acc:HGNC:25538]
ENSG00000073146	1.21616	1.83083	8.00782	0.00877523	0.143896	MOV10L1	protein_coding	Mov10 like RISC complex RNA helicase 1 [Source:HGNC Symbol;Acc:HGNC:7201]
ENSG00000254901	0.57118	2.72244	8.00388	0.00878784	0.143999	BORCS8	protein_coding	BLOC-1 related complex subunit 8 [Source:HGNC Symbol;Acc:HGNC:37247]
ENSG00000196542	1.3894	0.738658	7.99852	0.00882148	0.144447	SPTSSB	protein_coding	serine palmitoyltransferase small subunit B [Source:HGNC Symbol;Acc:HGNC:24045]
ENSG00000125319	-1.50869	2.11881	7.99546	0.00883814	0.144491	HROB	protein_coding	homologous recombination factor with OB-fold [Source:HGNC Symbol;Acc:HGNC:28460]
ENSG00000257605	1.44458	-0.753904	8.00094	0.00884332	0.144491	MYG1-AS1	lncRNA	MYG1 antisense RNA 1 [Source:HGNC Symbol;Acc:HGNC:54810]
ENSG00000131711	0.811265	7.72043	7.99162	0.00884969	0.144491	MAP1B	protein_coding	microtubule associated protein 1B [Source:HGNC Symbol;Acc:HGNC:6836]
ENSG00000073711	0.504335	5.91688	7.98566	0.00885461	0.144491	PPP2R3A	protein_coding	protein phosphatase 2 regulatory subunit B''alpha [Source:HGNC Symbol;Acc:HGNC:9307]
ENSG00000213237	-2.79272	-2.1076	7.60981	0.00886118	0.144491	PTMAP10	processed_pseudogene	prothymosin alpha pseudogene 10 [Source:HGNC Symbol;Acc:HGNC:53978]
ENSG00000075218	0.930442	3.93776	7.98332	0.00886412	0.144491	GTSE1	protein_coding	G2 and S-phase expressed 1 [Source:HGNC Symbol;Acc:HGNC:13698]
ENSG00000203995	-1.77119	-1.33048	7.96234	0.00886849	0.144491	ZYG11A	protein_coding	zyg-11 family member A, cell cycle regulator [Source:HGNC Symbol;Acc:HGNC:32058]
ENSG00000213235	-2.32198	-1.0369	7.74345	0.00890208	0.144935	EEF1A1P16	processed_pseudogene	eukaryotic translation elongation factor 1 alpha 1 pseudogene 16 [Source:HGNC Symbol;Acc:HGNC:37889]
ENSG00000277233	-2.66449	-0.831382	7.78769	0.00892162	0.145109		misc_RNA	Metazoan signal recognition particle RNA [Source:RFAM;Acc:RF00017]
ENSG00000090674	0.47743	3.7225	7.96675	0.00892606	0.145109	MCOLN1	protein_coding	mucolipin TRP cation channel 1 [Source:HGNC Symbol;Acc:HGNC:13356]
ENSG00000206503	0.517094	9.70896	7.96511	0.00893182	0.145109	HLA-A	protein_coding	major histocompatibility complex, class I, A [Source:HGNC Symbol;Acc:HGNC:4931]
ENSG00000181523	0.550105	5.1396	7.96297	0.00893991	0.145137	SGSH	protein_coding	N-sulfoglucosamine sulfohydrolase [Source:HGNC Symbol;Acc:HGNC:10818]
ENSG00000226243	-2.50408	-1.45502	7.88414	0.0089611	0.145274	RPL37AP1	processed_pseudogene	ribosomal protein L37a pseudogene 1 [Source:HGNC Symbol;Acc:HGNC:16548]
ENSG00000174456	-0.534802	3.45629	7.95601	0.00896665	0.145274	C12orf76	protein_coding	chromosome 12 open reading frame 76 [Source:HGNC Symbol;Acc:HGNC:33790]
ENSG00000136274	0.963595	3.28765	7.95259	0.0089798	0.145274	NACAD	protein_coding	NAC alpha domain containing [Source:HGNC Symbol;Acc:HGNC:22196]
ENSG00000113532	1.01985	3.88056	7.95835	0.00898477	0.145274	ST8SIA4	protein_coding	ST8 alpha-N-acetyl-neuraminide alpha-2,8-sialyltransferase 4 [Source:HGNC Symbol;Acc:HGNC:10871]
ENSG00000254285	-2.35101	-0.725853	7.84008	0.00898479	0.145274	KRT8P3	processed_pseudogene	keratin 8 pseudogene 3 [Source:HGNC Symbol;Acc:HGNC:31056]
ENSG00000174946	0.999233	0.580905	7.95529	0.00898669	0.145274	GPR171	protein_coding	G protein-coupled receptor 171 [Source:HGNC Symbol;Acc:HGNC:30057]
ENSG00000219023	-1.72334	1.03284	7.955	0.00899293	0.145274		processed_pseudogene	ribosomal protein S15A (RPS15A) pseudogene
ENSG00000129194	-1.58569	-0.642655	7.95879	0.00901346	0.145283	SOX15	protein_coding	SRY-box transcription factor 15 [Source:HGNC Symbol;Acc:HGNC:11196]
ENSG00000156587	0.459167	6.09883	7.94056	0.00902505	0.145283	UBE2L6	protein_coding	ubiquitin conjugating enzyme E2 L6 [Source:HGNC Symbol;Acc:HGNC:12490]
ENSG00000073060	0.684062	4.78958	7.94025	0.00902628	0.145283	SCARB1	protein_coding	scavenger receptor class B member 1 [Source:HGNC Symbol;Acc:HGNC:1664]
ENSG00000179222	0.448036	8.23368	7.94023	0.00902629	0.145283	MAGED1	protein_coding	MAGE family member D1 [Source:HGNC Symbol;Acc:HGNC:6813]
ENSG00000081913	-0.832907	5.56396	7.94322	0.00903234	0.145283	PHLPP1	protein_coding	PH domain and leucine rich repeat protein phosphatase 1 [Source:HGNC Symbol;Acc:HGNC:20610]
ENSG00000173930	1.66723	2.01547	7.96995	0.00903765	0.145283	SLCO4C1	protein_coding	solute carrier organic anion transporter family member 4C1 [Source:HGNC Symbol;Acc:HGNC:23612]
ENSG00000111640	0.486931	10.5581	7.93715	0.00903805	0.145283	GAPDH	protein_coding	glyceraldehyde-3-phosphate dehydrogenase [Source:HGNC Symbol;Acc:HGNC:4141]
ENSG00000236526	-1.49716	-2.20601	7.58252	0.00906694	0.145576	BTBD3-AS1	lncRNA	BTBD3 antisense RNA 1 [Source:HGNC Symbol;Acc:HGNC:40728]
ENSG00000163481	0.46007	3.87168	7.92916	0.009069	0.145576	RNF25	protein_coding	ring finger protein 25 [Source:HGNC Symbol;Acc:HGNC:14662]
ENSG00000170421	-1.06394	7.9787	7.92658	0.00913112	0.146349	KRT8	protein_coding	keratin 8 [Source:HGNC Symbol;Acc:HGNC:6446]
ENSG00000182885	0.982472	1.62608	7.91668	0.00913682	0.146349	ADGRG3	protein_coding	adhesion G protein-coupled receptor G3 [Source:HGNC Symbol;Acc:HGNC:13728]
ENSG00000106546	-0.921887	6.23349	7.9181	0.00914579	0.146349	AHR	protein_coding	aryl hydrocarbon receptor [Source:HGNC Symbol;Acc:HGNC:348]
ENSG00000171772	-2.21894	0.0585684	7.92373	0.00914749	0.146349	SYCE1	protein_coding	synaptonemal complex central element protein 1 [Source:HGNC Symbol;Acc:HGNC:28852]
ENSG00000101605	-1.72507	0.869638	7.9179	0.00914922	0.146349	MYOM1	protein_coding	myomesin 1 [Source:HGNC Symbol;Acc:HGNC:7613]
ENSG00000074219	0.505542	6.2237	7.90134	0.00917615	0.146677	TEAD2	protein_coding	TEA domain transcription factor 2 [Source:HGNC Symbol;Acc:HGNC:11715]
ENSG00000169413	0.904046	1.63122	7.89818	0.00919254	0.146769	RNASE6	protein_coding	ribonuclease A family member k6 [Source:HGNC Symbol;Acc:HGNC:10048]
ENSG00000065357	0.421271	3.63016	7.89482	0.00920191	0.146769	DGKA	protein_coding	diacylglycerol kinase alpha [Source:HGNC Symbol;Acc:HGNC:2849]
ENSG00000243772	1.34513	0.390375	7.83492	0.00920268	0.146769	KIR2DL3	protein_coding	killer cell immunoglobulin like receptor, two Ig domains and long cytoplasmic tail 3 [Source:HGNC Symbol;Acc:HGNC:6331]
ENSG00000188786	0.889289	6.75633	7.9054	0.00920763	0.146769	MTF1	protein_coding	metal regulatory transcription factor 1 [Source:HGNC Symbol;Acc:HGNC:7428]
ENSG00000138944	1.83848	4.28443	7.94882	0.00922369	0.146922	SHISAL1	protein_coding	shisa like 1 [Source:HGNC Symbol;Acc:HGNC:29335]
ENSG00000241839	0.643253	4.71856	7.8837	0.00924516	0.147014	PLEKHO2	protein_coding	pleckstrin homology domain containing O2 [Source:HGNC Symbol;Acc:HGNC:30026]
ENSG00000181652	-2.27776	2.08207	7.9112	0.00925343	0.147014	ATG9B	protein_coding	autophagy related 9B [Source:HGNC Symbol;Acc:HGNC:21899]
ENSG00000229589	0.673775	0.549062	7.8859	0.00925405	0.147014	ACVR2B-AS1	lncRNA	ACVR2B antisense RNA 1 [Source:HGNC Symbol;Acc:HGNC:44161]
ENSG00000186326	-1.49957	-1.42833	7.71573	0.00925523	0.147014	RGS9BP	protein_coding	regulator of G protein signaling 9 binding protein [Source:HGNC Symbol;Acc:HGNC:30304]
ENSG00000241162	-4.19655	-0.259042	7.96457	0.00926163	0.147014	RN7SL617P	misc_RNA	RNA, 7SL, cytoplasmic 617, pseudogene [Source:HGNC Symbol;Acc:HGNC:46633]
ENSG00000168454	1.08037	-1.92927	7.7429	0.00929365	0.147302	TXNDC2	protein_coding	thioredoxin domain containing 2 [Source:HGNC Symbol;Acc:HGNC:16470]
ENSG00000217241	-2.14899	-1.82884	7.61416	0.00929688	0.147302	CBX3P9	processed_pseudogene	CBX3 pseudogene 9 [Source:HGNC Symbol;Acc:HGNC:42881]
ENSG00000272398	-0.72753	9.98394	7.86907	0.00930257	0.147302	CD24	protein_coding	CD24 molecule [Source:HGNC Symbol;Acc:HGNC:1645]
ENSG00000226889	0.892002	-1.16387	7.8738	0.00930558	0.147302	ATF6-DT	lncRNA	ATF6 divergent transcript [Source:HGNC Symbol;Acc:HGNC:55826]
ENSG00000145736	0.84289	1.47333	7.86775	0.0093126	0.147311	GTF2H2	protein_coding	general transcription factor IIH subunit 2 [Source:HGNC Symbol;Acc:HGNC:4656]
ENSG00000213513	-1.45936	0.0223076	7.87903	0.00932426	0.147393	IMPDH1P5	processed_pseudogene	inosine monophosphate dehydrogenase 1 pseudogene 5 [Source:HGNC Symbol;Acc:HGNC:33960]
ENSG00000180785	1.19296	1.8355	7.8571	0.00935357	0.147736	OR51E1	protein_coding	olfactory receptor family 51 subfamily E member 1 [Source:HGNC Symbol;Acc:HGNC:15194]
ENSG00000100934	0.470147	7.25269	7.85456	0.00936005	0.147736	SEC23A	protein_coding	SEC23 homolog A, COPII coat complex component [Source:HGNC Symbol;Acc:HGNC:10701]
ENSG00000253223	-1.64465	-2.23426	7.61283	0.00938167	0.147736		processed_pseudogene	PRP3 pre-mRNA processing factor 3 homolog (S. cerevisiae) (PRPF3) pseudogene
ENSG00000122140	0.923394	6.35391	7.86153	0.0093864	0.147736	MRPS2	protein_coding	mitochondrial ribosomal protein S2 [Source:HGNC Symbol;Acc:HGNC:14495]
ENSG00000196459	-0.439272	4.91266	7.84761	0.00938774	0.147736	TRAPPC2	protein_coding	trafficking protein particle complex subunit 2 [Source:HGNC Symbol;Acc:HGNC:23068]
ENSG00000227105	-1.86263	-1.71805	7.54239	0.00938895	0.147736	PARP1P1	processed_pseudogene	poly(ADP-ribose) polymerase 1 pseudogene 1 [Source:HGNC Symbol;Acc:HGNC:275]
ENSG00000179841	1.02285	2.42423	7.84705	0.00939129	0.147736	AKAP5	protein_coding	A-kinase anchoring protein 5 [Source:HGNC Symbol;Acc:HGNC:375]
ENSG00000265486	-3.50551	-1.12564	7.86673	0.00941613	0.147995	RN7SL518P	misc_RNA	RNA, 7SL, cytoplasmic 518, pseudogene [Source:HGNC Symbol;Acc:HGNC:46534]
ENSG00000232389	-3.23831	-2.68205	7.61463	0.0094207	0.147995		processed_pseudogene	spermine synthase (SMS) pseudogene
ENSG00000087586	0.674446	3.87048	7.83598	0.00943456	0.148111	AURKA	protein_coding	aurora kinase A [Source:HGNC Symbol;Acc:HGNC:11393]
ENSG00000122176	1.2263	6.02489	7.86524	0.00945079	0.148205	FMOD	protein_coding	fibromodulin [Source:HGNC Symbol;Acc:HGNC:3774]
ENSG00000180061	1.32917	-1.82102	7.67927	0.00945824	0.148205	TMEM150B	protein_coding	transmembrane protein 150B [Source:HGNC Symbol;Acc:HGNC:34415]
ENSG00000289004	-1.40724	-1.19394	7.83847	0.00946004	0.148205		lncRNA	novel transcript
ENSG00000219797	-2.49981	-2.5328	7.51875	0.00947703	0.148368	PPIAP9	processed_pseudogene	peptidylprolyl isomerase A pseudogene 9 [Source:HGNC Symbol;Acc:HGNC:9272]
ENSG00000188013	0.85359	0.696946	7.82764	0.00948342	0.148368	MEIS3P2	processed_pseudogene	Meis homeobox 3 pseudogene 2 [Source:HGNC Symbol;Acc:HGNC:17638]
ENSG00000197757	1.39198	-1.06851	7.74821	0.00951918	0.148825	HOXC6	protein_coding	homeobox C6 [Source:HGNC Symbol;Acc:HGNC:5128]
ENSG00000164830	-0.585787	7.03603	7.81157	0.00953259	0.148923	OXR1	protein_coding	oxidation resistance 1 [Source:HGNC Symbol;Acc:HGNC:15822]
ENSG00000279180	-1.95129	-1.36657	7.78844	0.00953847	0.148923		TEC	novel transcript
ENSG00000157191	0.428385	5.75953	7.80787	0.00954758	0.148963	NECAP2	protein_coding	NECAP endocytosis associated 2 [Source:HGNC Symbol;Acc:HGNC:25528]
ENSG00000157765	-1.18771	9.77204	7.81767	0.00955611	0.148994	SLC34A2	protein_coding	solute carrier family 34 member 2 [Source:HGNC Symbol;Acc:HGNC:11020]
ENSG00000122786	0.781749	8.53924	7.8036	0.00956493	0.14903	CALD1	protein_coding	caldesmon 1 [Source:HGNC Symbol;Acc:HGNC:1441]
ENSG00000248923	-1.62669	-2.19269	7.51503	0.00958322	0.1492	MTND5P11	processed_pseudogene	MT-ND5 pseudogene 11 [Source:HGNC Symbol;Acc:HGNC:42273]
ENSG00000169508	0.981159	1.29328	7.79845	0.00959186	0.1492	GPR183	protein_coding	G protein-coupled receptor 183 [Source:HGNC Symbol;Acc:HGNC:3128]
ENSG00000204388	-0.682311	5.78983	7.79517	0.00959932	0.1492	HSPA1B	protein_coding	heat shock protein family A (Hsp70) member 1B [Source:HGNC Symbol;Acc:HGNC:5233]
ENSG00000162458	0.614378	7.12177	7.79287	0.00960873	0.1492	FBLIM1	protein_coding	filamin binding LIM protein 1 [Source:HGNC Symbol;Acc:HGNC:24686]
ENSG00000104044	-1.56327	0.0509276	7.80536	0.00961284	0.1492	OCA2	protein_coding	OCA2 melanosomal transmembrane protein [Source:HGNC Symbol;Acc:HGNC:8101]
ENSG00000069696	-1.61848	-1.77436	7.70713	0.00961508	0.1492	DRD4	protein_coding	dopamine receptor D4 [Source:HGNC Symbol;Acc:HGNC:3025]
ENSG00000165678	0.533294	7.23506	7.78775	0.00962968	0.149325	GHITM	protein_coding	growth hormone inducible transmembrane protein [Source:HGNC Symbol;Acc:HGNC:17281]
ENSG00000261351	-0.836746	-0.154076	7.78551	0.00969001	0.150159		lncRNA	novel transcript, antisense to MAP2K1
ENSG00000153487	0.731428	4.80248	7.7688	0.00970776	0.150316	ING1	protein_coding	inhibitor of growth family member 1 [Source:HGNC Symbol;Acc:HGNC:6062]
ENSG00000158864	0.410314	6.23526	7.76658	0.00971686	0.150316	NDUFS2	protein_coding	NADH:ubiquinone oxidoreductase core subunit S2 [Source:HGNC Symbol;Acc:HGNC:7708]
ENSG00000254902	-5.22875	-2.40306	7.54304	0.00972031	0.150316	ANO1-AS1	lncRNA	ANO1 antisense RNA 1 [Source:HGNC Symbol;Acc:HGNC:40016]
ENSG00000117614	-0.559503	5.37089	7.76426	0.00972651	0.150316	SYF2	protein_coding	SYF2 pre-mRNA splicing factor [Source:HGNC Symbol;Acc:HGNC:19824]
ENSG00000127533	1.21847	0.155913	7.77344	0.00975026	0.150528	F2RL3	protein_coding	F2R like thrombin or trypsin receptor 3 [Source:HGNC Symbol;Acc:HGNC:3540]
ENSG00000072858	-1.46853	2.98502	7.76991	0.00975339	0.150528	SIDT1	protein_coding	SID1 transmembrane family member 1 [Source:HGNC Symbol;Acc:HGNC:25967]
ENSG00000249465	-1.91489	-0.20106	7.76492	0.00977821	0.150809	RBMXP4	processed_pseudogene	RBMX pseudogene 4 [Source:HGNC Symbol;Acc:HGNC:34028]
ENSG00000186684	0.980937	1.86956	7.74921	0.00979264	0.150844	CYP27C1	protein_coding	cytochrome P450 family 27 subfamily C member 1 [Source:HGNC Symbol;Acc:HGNC:33480]
ENSG00000272620	-1.68167	-2.02977	7.43764	0.00979629	0.150844	AFAP1-AS1	lncRNA	AFAP1 antisense RNA 1 [Source:HGNC Symbol;Acc:HGNC:28141]
ENSG00000141579	-1.95773	2.36659	7.76564	0.00980029	0.150844	ZNF750	protein_coding	zinc finger protein 750 [Source:HGNC Symbol;Acc:HGNC:25843]
ENSG00000137709	-2.12539	0.545825	7.76664	0.00981263	0.150924	POU2F3	protein_coding	POU class 2 homeobox 3 [Source:HGNC Symbol;Acc:HGNC:19864]
ENSG00000136986	0.345821	6.51625	7.74211	0.00981875	0.150924	DERL1	protein_coding	derlin 1 [Source:HGNC Symbol;Acc:HGNC:28454]
ENSG00000163823	0.935076	3.01292	7.73601	0.00984557	0.151235	CCR1	protein_coding	C-C motif chemokine receptor 1 [Source:HGNC Symbol;Acc:HGNC:1602]
ENSG00000115526	0.489087	4.51862	7.73363	0.00985441	0.151251	CHST10	protein_coding	carbohydrate sulfotransferase 10 [Source:HGNC Symbol;Acc:HGNC:19650]
ENSG00000229385	-6.75914	-1.20401	7.76016	0.00986233	0.151251	CTNNA2-AS1	lncRNA	CTNNA2 antisense RNA 1 [Source:HGNC Symbol;Acc:HGNC:40165]
ENSG00000235078	-1.10932	-1.20578	7.69657	0.00986647	0.151251		lncRNA	novel transcript, antisense to ADI1
ENSG00000286502	-1.67711	-1.26671	7.59489	0.00990455	0.151629		lncRNA	novel transcript, antisense to COL5A1
ENSG00000183960	1.49893	-1.09943	7.65683	0.00990493	0.151629	KCNH8	protein_coding	potassium voltage-gated channel subfamily H member 8 [Source:HGNC Symbol;Acc:HGNC:18864]
ENSG00000155363	0.44893	5.50647	7.72016	0.00991112	0.151629	MOV10	protein_coding	Mov10 RISC complex RNA helicase [Source:HGNC Symbol;Acc:HGNC:7200]
ENSG00000259342	-1.86073	3.77182	7.7515	0.00992327	0.151714		lncRNA	novel transcript, antisense to C15orf48
ENSG00000121743	2.1507	-2.48688	7.30568	0.00993494	0.15179	GJA3	protein_coding	gap junction protein alpha 3 [Source:HGNC Symbol;Acc:HGNC:4277]
ENSG00000187266	0.772244	1.40333	7.71239	0.00994966	0.151914	EPOR	protein_coding	erythropoietin receptor [Source:HGNC Symbol;Acc:HGNC:3416]
ENSG00000172458	0.817124	1.01272	7.71199	0.00995701	0.151924	IL17D	protein_coding	interleukin 17D [Source:HGNC Symbol;Acc:HGNC:5984]
ENSG00000154639	-0.676743	6.60282	7.7049	0.00997588	0.152111	CXADR	protein_coding	CXADR Ig-like cell adhesion molecule [Source:HGNC Symbol;Acc:HGNC:2559]
ENSG00000108669	-0.631287	5.31892	7.69387	0.0100231	0.152728	CYTH1	protein_coding	cytohesin 1 [Source:HGNC Symbol;Acc:HGNC:9501]
ENSG00000239398	-4.24665	-2.31941	7.34933	0.0100441	0.152947	RN7SL342P	misc_RNA	RNA, 7SL, cytoplasmic 342, pseudogene [Source:HGNC Symbol;Acc:HGNC:46358]
ENSG00000076248	0.496145	5.27098	7.68366	0.0100668	0.15319	UNG	protein_coding	uracil DNA glycosylase [Source:HGNC Symbol;Acc:HGNC:12572]
ENSG00000167107	-0.773883	3.51787	7.67807	0.0100914	0.153462	ACSF2	protein_coding	acyl-CoA synthetase family member 2 [Source:HGNC Symbol;Acc:HGNC:26101]
ENSG00000177105	0.537677	5.0523	7.67634	0.0100985	0.153467	RHOG	protein_coding	ras homolog family member G [Source:HGNC Symbol;Acc:HGNC:672]
ENSG00000161203	0.423527	8.14652	7.66963	0.0101274	0.153636	AP2M1	protein_coding	adaptor related protein complex 2 subunit mu 1 [Source:HGNC Symbol;Acc:HGNC:564]
ENSG00000164048	-0.953589	4.58821	7.67278	0.0101341	0.153636	ZNF589	protein_coding	zinc finger protein 589 [Source:HGNC Symbol;Acc:HGNC:16747]
ENSG00000240489	-1.68362	0.840971	7.67579	0.0101364	0.153636	SETP14	processed_pseudogene	SET pseudogene 14 [Source:HGNC Symbol;Acc:HGNC:42933]
ENSG00000175048	0.804985	3.6214	7.66734	0.0101379	0.153636	ZDHHC14	protein_coding	zinc finger DHHC-type palmitoyltransferase 14 [Source:HGNC Symbol;Acc:HGNC:20341]
ENSG00000069812	-3.45197	3.55577	7.72237	0.0101451	0.153636	HES2	protein_coding	hes family bHLH transcription factor 2 [Source:HGNC Symbol;Acc:HGNC:16005]
ENSG00000175170	-1.13589	-0.925966	7.68948	0.0101514	0.153636	FAM182B	lncRNA	family with sequence similarity 182 member B [Source:HGNC Symbol;Acc:HGNC:34503]
ENSG00000170786	-2.10053	-1.45904	7.36275	0.0101567	0.153636	SDR16C5	protein_coding	short chain dehydrogenase/reductase family 16C member 5 [Source:HGNC Symbol;Acc:HGNC:30311]
ENSG00000166582	0.68224	3.20782	7.65987	0.0101703	0.15374	CENPV	protein_coding	centromere protein V [Source:HGNC Symbol;Acc:HGNC:29920]
ENSG00000225264	-0.987112	0.558781	7.66165	0.0101787	0.153765	ZNRF2P2	transcribed_processed_pseudogene	zinc and ring finger 2 pseudogene 2 [Source:HGNC Symbol;Acc:HGNC:42793]
ENSG00000267283	-1.27123	-1.63831	7.51545	0.0101922	0.153867		lncRNA	novel transcript, antisense to BTBD2
ENSG00000167985	0.608957	3.09149	7.65298	0.0102005	0.153874	SDHAF2	protein_coding	succinate dehydrogenase complex assembly factor 2 [Source:HGNC Symbol;Acc:HGNC:26034]
ENSG00000232810	1.00722	-0.0196263	7.66923	0.0102062	0.153874	TNF	protein_coding	tumor necrosis factor [Source:HGNC Symbol;Acc:HGNC:11892]
ENSG00000204065	-1.71799	1.44752	7.65219	0.0102282	0.154105	TCEAL5	protein_coding	transcription elongation factor A like 5 [Source:HGNC Symbol;Acc:HGNC:22282]
ENSG00000214193	-0.993591	3.20126	7.64332	0.0102426	0.15422	SH3D21	protein_coding	SH3 domain containing 21 [Source:HGNC Symbol;Acc:HGNC:26236]
ENSG00000198829	1.45254	-0.579732	7.66374	0.0102648	0.154362	SUCNR1	protein_coding	succinate receptor 1 [Source:HGNC Symbol;Acc:HGNC:4542]
ENSG00000121858	-1.22388	6.38635	7.65969	0.0102656	0.154362	TNFSF10	protein_coding	TNF superfamily member 10 [Source:HGNC Symbol;Acc:HGNC:11925]
ENSG00000188488	-2.0738	7.94635	7.68957	0.0102855	0.154375	SERPINA5	protein_coding	serpin family A member 5 [Source:HGNC Symbol;Acc:HGNC:8723]
ENSG00000184117	0.403017	5.69805	7.63336	0.0102858	0.154375	NIPSNAP1	protein_coding	nipsnap homolog 1 [Source:HGNC Symbol;Acc:HGNC:7827]
ENSG00000291089	0.682979	2.4561	7.63189	0.0102947	0.154375		lncRNA	novel transcript
ENSG00000284512	-2.6058	-2.59444	7.30907	0.0102955	0.154375		protein_coding	novel protein
ENSG00000105131	1.29678	0.090104	7.64133	0.0103003	0.154375	EPHX3	protein_coding	epoxide hydrolase 3 [Source:HGNC Symbol;Acc:HGNC:23760]
ENSG00000171509	-1.38111	7.62988	7.64934	0.0103457	0.154955	RXFP1	protein_coding	relaxin family peptide receptor 1 [Source:HGNC Symbol;Acc:HGNC:19718]
ENSG00000164938	-0.917848	7.35342	7.62307	0.0103625	0.155104	TP53INP1	protein_coding	tumor protein p53 inducible nuclear protein 1 [Source:HGNC Symbol;Acc:HGNC:18022]
ENSG00000170955	0.810555	4.20344	7.61088	0.0103856	0.155348	CAVIN3	protein_coding	caveolae associated protein 3 [Source:HGNC Symbol;Acc:HGNC:9400]
ENSG00000245156	-1.89782	-2.14692	7.29135	0.0103968	0.155415		lncRNA	novel transcript
ENSG00000165215	-0.793681	7.09593	7.60616	0.0104146	0.155579	CLDN3	protein_coding	claudin 3 [Source:HGNC Symbol;Acc:HGNC:2045]
ENSG00000226948	-1.85552	-1.44724	7.5031	0.0104299	0.155608	RPS4XP2	transcribed_processed_pseudogene	ribosomal protein S4X pseudogene 2 [Source:HGNC Symbol;Acc:HGNC:16563]
ENSG00000126457	0.448118	6.55498	7.59958	0.0104358	0.155608	PRMT1	protein_coding	protein arginine methyltransferase 1 [Source:HGNC Symbol;Acc:HGNC:5187]
ENSG00000212978	0.821797	2.84096	7.5995	0.0104371	0.155608	C2orf74-DT	lncRNA	C2orf74 divergent transcript [Source:HGNC Symbol;Acc:HGNC:27941]
ENSG00000064666	0.67372	7.25836	7.59775	0.010444	0.15561	CNN2	protein_coding	calponin 2 [Source:HGNC Symbol;Acc:HGNC:2156]
ENSG00000231920	-1.35809	-2.34403	7.29918	0.0104573	0.155706	NEBL-AS1	lncRNA	NEBL antisense RNA 1 [Source:HGNC Symbol;Acc:HGNC:44899]
ENSG00000290835	-0.989317	0.748885	7.5965	0.0104662	0.155737		lncRNA	novel transcript
ENSG00000137942	-0.496935	7.23033	7.58859	0.0104851	0.155917	FNBP1L	protein_coding	formin binding protein 1 like [Source:HGNC Symbol;Acc:HGNC:20851]
ENSG00000114353	0.610136	7.96832	7.58681	0.0104931	0.155935	GNAI2	protein_coding	G protein subunit alpha i2 [Source:HGNC Symbol;Acc:HGNC:4385]
ENSG00000188460	-1.62636	-1.75885	7.30296	0.010519	0.156155	ACTBP11	processed_pseudogene	ACTB pseudogene 11 [Source:HGNC Symbol;Acc:HGNC:33971]
ENSG00000111348	0.795628	5.54028	7.58393	0.0105296	0.156155	ARHGDIB	protein_coding	Rho GDP dissociation inhibitor beta [Source:HGNC Symbol;Acc:HGNC:679]
ENSG00000170571	0.855604	3.35836	7.5772	0.0105371	0.156155	EMB	protein_coding	embigin [Source:HGNC Symbol;Acc:HGNC:30465]
ENSG00000027697	-0.7459	6.78689	7.57609	0.0105415	0.156155	IFNGR1	protein_coding	interferon gamma receptor 1 [Source:HGNC Symbol;Acc:HGNC:5439]
ENSG00000171049	1.21756	-2.10879	7.242	0.010556	0.156155	FPR2	protein_coding	formyl peptide receptor 2 [Source:HGNC Symbol;Acc:HGNC:3827]
ENSG00000011677	-1.36356	3.23792	7.57613	0.0105629	0.156155	GABRA3	protein_coding	gamma-aminobutyric acid type A receptor subunit alpha3 [Source:HGNC Symbol;Acc:HGNC:4077]
ENSG00000181631	0.834093	0.497055	7.5768	0.0105671	0.156155	P2RY13	protein_coding	purinergic receptor P2Y13 [Source:HGNC Symbol;Acc:HGNC:4537]
ENSG00000253227	-2.10553	-3.04424	7.06992	0.0105756	0.156155		lncRNA	novel transcript
ENSG00000117598	-1.98171	0.815739	7.57211	0.0105823	0.156155	PLPPR5	protein_coding	phospholipid phosphatase related 5 [Source:HGNC Symbol;Acc:HGNC:31703]
ENSG00000243802	-3.0342	-1.90653	7.30457	0.0105878	0.156155		processed_pseudogene	ribosomal protein S20 (RPS20) pseudogene
ENSG00000271743	-1.25425	-1.3994	7.45989	0.0105889	0.156155		lncRNA	novel transcript
ENSG00000231312	-0.821702	2.97419	7.56557	0.01059	0.156155	MAP4K3-DT	lncRNA	MAP4K3 divergent transcript [Source:HGNC Symbol;Acc:HGNC:54056]
ENSG00000198797	2.88021	1.2432	7.6108	0.0105995	0.156194	BRINP2	protein_coding	BMP/retinoic acid inducible neural specific 2 [Source:HGNC Symbol;Acc:HGNC:13746]
ENSG00000155465	1.00121	2.32629	7.56141	0.010611	0.156262	SLC7A7	protein_coding	solute carrier family 7 member 7 [Source:HGNC Symbol;Acc:HGNC:11065]
ENSG00000250182	-3.87824	4.08197	7.61462	0.0106191	0.156262	EEF1A1P13	processed_pseudogene	eukaryotic translation elongation factor 1 alpha 1 pseudogene 13 [Source:HGNC Symbol;Acc:HGNC:3196]
ENSG00000290895	1.08134	-0.922214	7.57855	0.0106246	0.156262		lncRNA	novel transcript
ENSG00000175536	0.850513	1.70021	7.55051	0.0106624	0.156715	LIPT2	protein_coding	lipoyl(octanoyl) transferase 2 [Source:HGNC Symbol;Acc:HGNC:37216]
ENSG00000154277	1.09941	3.38902	7.55064	0.0106819	0.156902	UCHL1	protein_coding	ubiquitin C-terminal hydrolase L1 [Source:HGNC Symbol;Acc:HGNC:12513]
ENSG00000109534	-0.624123	4.37621	7.53913	0.0107103	0.157218	GAR1	protein_coding	GAR1 ribonucleoprotein [Source:HGNC Symbol;Acc:HGNC:14264]
ENSG00000166831	0.733342	2.2876	7.53702	0.0107218	0.157285	RBPMS2	protein_coding	RNA binding protein, mRNA processing factor 2 [Source:HGNC Symbol;Acc:HGNC:19098]
ENSG00000141560	-0.457991	5.21901	7.53066	0.0107493	0.157513	FN3KRP	protein_coding	fructosamine 3 kinase related protein [Source:HGNC Symbol;Acc:HGNC:25700]
ENSG00000113273	1.02634	6.23778	7.54519	0.0107511	0.157513	ARSB	protein_coding	arylsulfatase B [Source:HGNC Symbol;Acc:HGNC:714]
ENSG00000172461	0.954068	3.08056	7.52473	0.0107776	0.1578	FUT9	protein_coding	fucosyltransferase 9 [Source:HGNC Symbol;Acc:HGNC:4020]
ENSG00000204525	0.59318	9.27358	7.52297	0.0107849	0.157805	HLA-C	protein_coding	major histocompatibility complex, class I, C [Source:HGNC Symbol;Acc:HGNC:4933]
ENSG00000260802	1.4839	0.497796	7.20689	0.0107938	0.157832	SERTM2	protein_coding	serine rich and transmembrane domain containing 2 [Source:HGNC Symbol;Acc:HGNC:48576]
ENSG00000205534	1.30188	-1.43241	7.49294	0.0108006	0.157832	SMG1P2	transcribed_unprocessed_pseudogene	SMG1 pseudogene 2 [Source:HGNC Symbol;Acc:HGNC:49859]
ENSG00000038427	0.974736	10.7419	7.52191	0.0108108	0.15788	VCAN	protein_coding	versican [Source:HGNC Symbol;Acc:HGNC:2464]
ENSG00000196242	1.90261	-0.574773	7.50199	0.0108338	0.158103	OR2C3	protein_coding	olfactory receptor family 2 subfamily C member 3 [Source:HGNC Symbol;Acc:HGNC:15005]
ENSG00000201315	-1.94697	2.65496	7.52951	0.0108435	0.158103	RN7SKP227	misc_RNA	RN7SK pseudogene 227 [Source:HGNC Symbol;Acc:HGNC:45951]
ENSG00000165646	-1.24837	7.4156	7.53075	0.0108468	0.158103	SLC18A2	protein_coding	solute carrier family 18 member A2 [Source:HGNC Symbol;Acc:HGNC:10935]
ENSG00000101474	0.401824	6.37085	7.50534	0.010867	0.158271	APMAP	protein_coding	adipocyte plasma membrane associated protein [Source:HGNC Symbol;Acc:HGNC:13238]
ENSG00000174791	0.622395	2.99461	7.5045	0.0108722	0.158271	RIN1	protein_coding	Ras and Rab interactor 1 [Source:HGNC Symbol;Acc:HGNC:18749]
ENSG00000231948	-1.25064	-2.60127	7.02028	0.0108867	0.158363	HS1BP3-IT1	lncRNA	HS1BP3 intronic transcript 1 [Source:HGNC Symbol;Acc:HGNC:41474]
ENSG00000237949	-2.93774	-1.71332	7.19766	0.0108924	0.158363	LINC00844	lncRNA	long intergenic non-protein coding RNA 844 [Source:HGNC Symbol;Acc:HGNC:45031]
ENSG00000094796	-2.45847	-0.839645	7.12601	0.010903	0.158393	KRT31	protein_coding	keratin 31 [Source:HGNC Symbol;Acc:HGNC:6448]
ENSG00000260236	-0.665255	0.0404971	7.50656	0.0109084	0.158393	PTPN23-DT	lncRNA	PTPN23 divergent transcript [Source:HGNC Symbol;Acc:HGNC:55397]
ENSG00000262413	-1.4104	-0.448605	7.47748	0.0109303	0.158611		lncRNA	novel transcript, antisense ARHGDIA
ENSG00000234106	-1.89218	-1.13615	7.32722	0.0109384	0.158628	SRP14P2	processed_pseudogene	SRP14 pseudogene 2 [Source:HGNC Symbol;Acc:HGNC:53768]
ENSG00000102024	-0.545303	7.30543	7.4777	0.0109972	0.159274	PLS3	protein_coding	plastin 3 [Source:HGNC Symbol;Acc:HGNC:9091]
ENSG00000080822	0.471378	5.90096	7.47645	0.0110031	0.159274	CLDND1	protein_coding	claudin domain containing 1 [Source:HGNC Symbol;Acc:HGNC:1322]
ENSG00000173621	0.861704	4.86205	7.48078	0.0110131	0.159274	LRFN4	protein_coding	leucine rich repeat and fibronectin type III domain containing 4 [Source:HGNC Symbol;Acc:HGNC:28456]
ENSG00000242547	-2.57305	-1.8146	7.28081	0.0110167	0.159274	RN7SL169P	misc_RNA	RNA, 7SL, cytoplasmic 169, pseudogene [Source:HGNC Symbol;Acc:HGNC:46185]
ENSG00000288942	-1.3955	-1.63298	7.35507	0.0110179	0.159274		lncRNA	novel transcript, antisense to LSR
ENSG00000276317	-1.05432	-1.52396	7.45972	0.011047	0.159503		lncRNA	novel transcript, antisense to SLCO4A1
ENSG00000273796	-1.33418	-0.134202	7.47788	0.0110563	0.159503		lncRNA	novel transcript
ENSG00000281100	-1.04133	-0.924071	7.48575	0.0110572	0.159503		TEC	TEC
ENSG00000184828	1.30827	2.69582	7.4752	0.0110647	0.159503	ZBTB7C	protein_coding	zinc finger and BTB domain containing 7C [Source:HGNC Symbol;Acc:HGNC:31700]
ENSG00000201640	-3.16166	-1.2181	7.4144	0.0110686	0.159503	RN7SKP28	misc_RNA	RN7SK pseudogene 28 [Source:HGNC Symbol;Acc:HGNC:45752]
ENSG00000197122	0.564053	6.02175	7.46033	0.0110798	0.159563	SRC	protein_coding	SRC proto-oncogene, non-receptor tyrosine kinase [Source:HGNC Symbol;Acc:HGNC:11283]
ENSG00000007312	0.942613	-0.0444419	7.46776	0.0111153	0.159973	CD79B	protein_coding	CD79b molecule [Source:HGNC Symbol;Acc:HGNC:1699]
ENSG00000134574	-0.521631	3.4041	7.44471	0.0111552	0.16032	DDB2	protein_coding	damage specific DNA binding protein 2 [Source:HGNC Symbol;Acc:HGNC:2718]
ENSG00000218537	-1.80592	0.7412	7.45513	0.0111588	0.16032	MIF-AS1	lncRNA	MIF antisense RNA 1 [Source:HGNC Symbol;Acc:HGNC:27669]
ENSG00000285972	-1.42769	5.36587	7.47547	0.0111605	0.16032	CERNA2	lncRNA	competing endogenous lncRNA 2 for microRNA let-7b [Source:HGNC Symbol;Acc:HGNC:51354]
ENSG00000205978	0.556796	6.15154	7.44196	0.011168	0.160328	NYNRIN	protein_coding	NYN domain and retroviral integrase containing [Source:HGNC Symbol;Acc:HGNC:20165]
ENSG00000100100	-1.11968	5.19339	7.45434	0.0111766	0.16035	PIK3IP1	protein_coding	phosphoinositide-3-kinase interacting protein 1 [Source:HGNC Symbol;Acc:HGNC:24942]
ENSG00000160683	1.48204	-0.818865	7.44466	0.0111853	0.160374	CXCR5	protein_coding	C-X-C motif chemokine receptor 5 [Source:HGNC Symbol;Acc:HGNC:1060]
ENSG00000225031	-1.701	0.0845871	7.38877	0.0112024	0.160518	EIF4BP7	processed_pseudogene	eukaryotic translation initiation factor 4B pseudogene 7 [Source:HGNC Symbol;Acc:HGNC:37940]
ENSG00000176387	-1.74298	5.66197	7.47909	0.0112157	0.160609	HSD11B2	protein_coding	hydroxysteroid 11-beta dehydrogenase 2 [Source:HGNC Symbol;Acc:HGNC:5209]
ENSG00000227825	0.862318	0.646326	7.42939	0.0112601	0.161062	SLC9A7P1	transcribed_processed_pseudogene	solute carrier family 9 member 7 pseudogene 1 [Source:HGNC Symbol;Acc:HGNC:32679]
ENSG00000138207	1.31346	3.65092	7.18169	0.0112615	0.161062	RBP4	protein_coding	retinol binding protein 4 [Source:HGNC Symbol;Acc:HGNC:9922]
ENSG00000115548	-0.547371	6.20869	7.41951	0.0112768	0.161097	KDM3A	protein_coding	lysine demethylase 3A [Source:HGNC Symbol;Acc:HGNC:20815]
ENSG00000102882	0.48249	5.87057	7.41925	0.0112781	0.161097	MAPK3	protein_coding	mitogen-activated protein kinase 3 [Source:HGNC Symbol;Acc:HGNC:6877]
ENSG00000095794	0.55269	4.28616	7.41576	0.0112953	0.161242	CREM	protein_coding	cAMP responsive element modulator [Source:HGNC Symbol;Acc:HGNC:2352]
ENSG00000158869	0.985772	3.62087	7.41797	0.0113063	0.161299	FCER1G	protein_coding	Fc epsilon receptor Ig [Source:HGNC Symbol;Acc:HGNC:3611]
ENSG00000234036	-2.34485	-0.89833	7.2671	0.0113175	0.161358	TXNP6	processed_pseudogene	thioredoxin pseudogene 6 [Source:HGNC Symbol;Acc:HGNC:49486]
ENSG00000272779	1.48302	-1.36455	7.39768	0.0113254	0.16137	BMS1P20	transcribed_unprocessed_pseudogene	BMS1 pseudogene 20 [Source:HGNC Symbol;Acc:HGNC:49153]
ENSG00000163491	-1.083	2.41452	7.40342	0.011357	0.161719	NEK10	protein_coding	NIMA related kinase 10 [Source:HGNC Symbol;Acc:HGNC:18592]
ENSG00000122986	0.592463	2.97377	7.40016	0.0113723	0.161835	HVCN1	protein_coding	hydrogen voltage gated channel 1 [Source:HGNC Symbol;Acc:HGNC:28240]
ENSG00000288548	-1.0295	-1.46289	7.38478	0.011406	0.16211		lncRNA	novel transcript
ENSG00000155850	-2.22582	9.57399	7.44593	0.011407	0.16211	SLC26A2	protein_coding	solute carrier family 26 member 2 [Source:HGNC Symbol;Acc:HGNC:10994]
ENSG00000126353	0.996626	-0.260512	7.4088	0.0114129	0.16211	CCR7	protein_coding	C-C motif chemokine receptor 7 [Source:HGNC Symbol;Acc:HGNC:1608]
ENSG00000113552	0.391877	5.40799	7.38989	0.0114221	0.16214	GNPDA1	protein_coding	glucosamine-6-phosphate deaminase 1 [Source:HGNC Symbol;Acc:HGNC:4417]
ENSG00000104879	1.26742	-1.55712	7.32324	0.0114376	0.162258	CKM	protein_coding	creatine kinase, M-type [Source:HGNC Symbol;Acc:HGNC:1994]
ENSG00000253945	-2.17304	-1.80173	7.22934	0.0114517	0.162273		processed_pseudogene	ribosomal protein L36a-like (RPL36AL) pseudogene
ENSG00000199730	-1.51218	-2.05223	7.17643	0.0114636	0.162273	RN7SKP95	misc_RNA	RN7SK pseudogene 95 [Source:HGNC Symbol;Acc:HGNC:45819]
ENSG00000287264	-1.42256	-1.34486	7.3692	0.0114682	0.162273		lncRNA	novel transcript
ENSG00000160883	1.14637	0.408911	7.38829	0.0114687	0.162273	HK3	protein_coding	hexokinase 3 [Source:HGNC Symbol;Acc:HGNC:4925]
ENSG00000274818	1.02695	-2.09424	7.17997	0.0114742	0.162273		lncRNA	novel transcript
ENSG00000230701	-0.91807	0.628965	7.37824	0.011496	0.162385	FBXW4P1	processed_pseudogene	F-box and WD repeat domain containing 4 pseudogene 1 [Source:HGNC Symbol;Acc:HGNC:13609]
ENSG00000155099	0.638089	3.27803	7.37505	0.0114963	0.162385	PIP4P2	protein_coding	phosphatidylinositol-4,5-bisphosphate 4-phosphatase 2 [Source:HGNC Symbol;Acc:HGNC:25452]
ENSG00000177791	1.20997	-0.73524	7.38159	0.0115358	0.162842	MYOZ1	protein_coding	myozenin 1 [Source:HGNC Symbol;Acc:HGNC:13752]
ENSG00000242113	-2.46898	-2.00896	7.12421	0.0115589	0.162891	RN7SL124P	misc_RNA	RNA, 7SL, cytoplasmic 124, pseudogene [Source:HGNC Symbol;Acc:HGNC:46140]
ENSG00000109084	0.794538	5.33591	7.36366	0.0115743	0.162891	TMEM97	protein_coding	transmembrane protein 97 [Source:HGNC Symbol;Acc:HGNC:28106]
ENSG00000272344	1.59407	-1.83888	7.24193	0.0115757	0.162891	SNORD114-21	snoRNA	small nucleolar RNA, C/D box 114-21 [Source:HGNC Symbol;Acc:HGNC:33009]
ENSG00000160460	-1.01713	1.10917	7.35915	0.0115837	0.162891	SPTBN4	protein_coding	spectrin beta, non-erythrocytic 4 [Source:HGNC Symbol;Acc:HGNC:14896]
ENSG00000136295	0.754869	7.14308	7.36105	0.0115855	0.162891	TTYH3	protein_coding	tweety family member 3 [Source:HGNC Symbol;Acc:HGNC:22222]
ENSG00000130649	-1.355	-1.11861	7.37178	0.0115912	0.162891	CYP2E1	protein_coding	cytochrome P450 family 2 subfamily E member 1 [Source:HGNC Symbol;Acc:HGNC:2631]
ENSG00000224729	-1.05626	0.218648	7.36301	0.0115979	0.162891	PCOLCE-AS1	lncRNA	PCOLCE antisense RNA 1 [Source:HGNC Symbol;Acc:HGNC:40430]
ENSG00000143367	-0.633102	4.42984	7.35421	0.0116002	0.162891	TUFT1	protein_coding	tuftelin 1 [Source:HGNC Symbol;Acc:HGNC:12422]
ENSG00000027869	0.89719	1.62852	7.35896	0.0116035	0.162891	SH2D2A	protein_coding	SH2 domain containing 2A [Source:HGNC Symbol;Acc:HGNC:10821]
ENSG00000069764	-1.55985	-0.468581	6.9934	0.0116148	0.16295	PLA2G10	protein_coding	phospholipase A2 group X [Source:HGNC Symbol;Acc:HGNC:9029]
ENSG00000105221	0.357415	6.55106	7.3409	0.0116669	0.16358	AKT2	protein_coding	AKT serine/threonine kinase 2 [Source:HGNC Symbol;Acc:HGNC:392]
ENSG00000158156	0.410289	3.14524	7.33817	0.0116815	0.163681	XKR8	protein_coding	XK related 8 [Source:HGNC Symbol;Acc:HGNC:25508]
ENSG00000172508	0.849602	-0.0444831	7.35459	0.0116884	0.163681	CARNS1	protein_coding	carnosine synthase 1 [Source:HGNC Symbol;Acc:HGNC:29268]
ENSG00000145416	0.888411	2.58762	7.33185	0.0117142	0.163941	MARCHF1	protein_coding	membrane associated ring-CH-type finger 1 [Source:HGNC Symbol;Acc:HGNC:26077]
ENSG00000280287	-0.810924	0.986927	7.32731	0.0117519	0.164084		TEC	novel transcript
ENSG00000241478	-2.1437	-1.58537	7.12531	0.0117542	0.164084	HSPA8P9	processed_pseudogene	heat shock protein family A (Hsp70) member 8 pseudogene 9 [Source:HGNC Symbol;Acc:HGNC:44924]
ENSG00000100731	0.499802	7.10929	7.32256	0.0117601	0.164084	PCNX1	protein_coding	pecanex 1 [Source:HGNC Symbol;Acc:HGNC:19740]
ENSG00000291147	-1.30609	-1.08248	7.34437	0.0117653	0.164084		lncRNA	novel transcript
ENSG00000257831	-1.44009	-2.39945	6.90298	0.0117671	0.164084		lncRNA	novel transcript, antisense to HEATR5A
ENSG00000136144	0.513438	5.52448	7.3211	0.0117675	0.164084	RCBTB1	protein_coding	RCC1 and BTB domain containing protein 1 [Source:HGNC Symbol;Acc:HGNC:18243]
ENSG00000141756	0.559294	7.66149	7.31948	0.0117758	0.164098	FKBP10	protein_coding	FKBP prolyl isomerase 10 [Source:HGNC Symbol;Acc:HGNC:18169]
ENSG00000167741	-1.59673	1.69179	7.31778	0.0118089	0.16446	GGT6	protein_coding	gamma-glutamyltransferase 6 [Source:HGNC Symbol;Acc:HGNC:26891]
ENSG00000138073	0.51799	5.74215	7.30917	0.0118286	0.164577	PREB	protein_coding	prolactin regulatory element binding [Source:HGNC Symbol;Acc:HGNC:9356]
ENSG00000131747	0.8247	7.44452	7.31469	0.0118317	0.164577	TOP2A	protein_coding	DNA topoisomerase II alpha [Source:HGNC Symbol;Acc:HGNC:11989]
ENSG00000124731	1.32489	-0.190786	7.27336	0.0118418	0.164617	TREM1	protein_coding	triggering receptor expressed on myeloid cells 1 [Source:HGNC Symbol;Acc:HGNC:17760]
ENSG00000199691	-1.99459	-1.63324	7.12113	0.0118746	0.164935	RN7SKP173	misc_RNA	RN7SK pseudogene 173 [Source:HGNC Symbol;Acc:HGNC:45897]
ENSG00000178719	0.506764	7.31706	7.29901	0.0118808	0.164935	GRINA	protein_coding	glutamate ionotropic receptor NMDA type subunit associated protein 1 [Source:HGNC Symbol;Acc:HGNC:4589]
ENSG00000184368	1.24415	-0.967821	7.2571	0.0118892	0.164935	MAP7D2	protein_coding	MAP7 domain containing 2 [Source:HGNC Symbol;Acc:HGNC:25899]
ENSG00000266373	-3.36273	-1.96585	7.15862	0.0119008	0.164935		processed_pseudogene	zinc finger protein 592 (ZNF592) pseudogene
ENSG00000145832	-2.05048	2.25366	7.3263	0.0119084	0.164935	SLC25A48	protein_coding	solute carrier family 25 member 48 [Source:HGNC Symbol;Acc:HGNC:30451]
ENSG00000279641	-1.58226	-1.39661	7.19933	0.011914	0.164935		TEC	TEC
ENSG00000053900	-0.887298	7.05492	7.29886	0.0119153	0.164935	ANAPC4	protein_coding	anaphase promoting complex subunit 4 [Source:HGNC Symbol;Acc:HGNC:19990]
ENSG00000102243	-2.65804	-1.39191	7.12743	0.0119383	0.165081	VGLL1	protein_coding	vestigial like family member 1 [Source:HGNC Symbol;Acc:HGNC:20985]
ENSG00000119711	-0.827974	7.74823	7.29144	0.0119402	0.165081	ALDH6A1	protein_coding	aldehyde dehydrogenase 6 family member A1 [Source:HGNC Symbol;Acc:HGNC:7179]
ENSG00000132434	0.392259	5.93896	7.28058	0.0119763	0.165402	LANCL2	protein_coding	LanC like glutathione S-transferase 2 [Source:HGNC Symbol;Acc:HGNC:6509]
ENSG00000132017	0.445402	4.12908	7.27788	0.0119906	0.165402	DCAF15	protein_coding	DDB1 and CUL4 associated factor 15 [Source:HGNC Symbol;Acc:HGNC:25095]
ENSG00000178726	1.53274	5.28571	7.32324	0.0119987	0.165402	THBD	protein_coding	thrombomodulin [Source:HGNC Symbol;Acc:HGNC:11784]
ENSG00000100227	1.00652	-0.821183	7.30074	0.0120001	0.165402	POLDIP3	protein_coding	DNA polymerase delta interacting protein 3 [Source:HGNC Symbol;Acc:HGNC:23782]
ENSG00000226328	0.675118	1.25672	7.27649	0.0120047	0.165402	NUP50-DT	lncRNA	NUP50 divergent transcript [Source:HGNC Symbol;Acc:HGNC:50502]
ENSG00000135677	0.40229	8.37245	7.2747	0.012007	0.165402	GNS	protein_coding	glucosamine (N-acetyl)-6-sulfatase [Source:HGNC Symbol;Acc:HGNC:4422]
ENSG00000257322	1.34751	-1.88535	7.02561	0.0120305	0.165627		lncRNA	novel transcript, antisense to novel protein
ENSG00000140092	1.13511	6.83995	7.29221	0.0120518	0.16582	FBLN5	protein_coding	fibulin 5 [Source:HGNC Symbol;Acc:HGNC:3602]
ENSG00000163154	0.870334	0.399258	7.26428	0.0121039	0.166251	TNFAIP8L2	protein_coding	TNF alpha induced protein 8 like 2 [Source:HGNC Symbol;Acc:HGNC:26277]
ENSG00000004139	0.4381	5.06374	7.25439	0.0121135	0.166251	SARM1	protein_coding	sterile alpha and TIR motif containing 1 [Source:HGNC Symbol;Acc:HGNC:17074]
ENSG00000140545	0.770597	7.19143	7.2577	0.0121182	0.166251	MFGE8	protein_coding	milk fat globule EGF and factor V/VIII domain containing [Source:HGNC Symbol;Acc:HGNC:7036]
ENSG00000283597	1.30574	-0.573246	6.89267	0.0121186	0.166251	FAM169BP	transcribed_unitary_pseudogene	family with sequence similarity 169 member B, pseudogene [Source:HGNC Symbol;Acc:HGNC:26835]
ENSG00000124006	0.49397	6.25713	7.25322	0.0121196	0.166251	OBSL1	protein_coding	obscurin like cytoskeletal adaptor 1 [Source:HGNC Symbol;Acc:HGNC:29092]
ENSG00000178999	0.865626	3.26777	7.25191	0.0121282	0.166269	AURKB	protein_coding	aurora kinase B [Source:HGNC Symbol;Acc:HGNC:11390]
ENSG00000272674	0.7802	3.98095	7.24887	0.0121429	0.166345	PCDHB16	protein_coding	protocadherin beta 16 [Source:HGNC Symbol;Acc:HGNC:14546]
ENSG00000134443	-2.22322	-2.90122	6.79535	0.0121549	0.166345	GRP	protein_coding	gastrin releasing peptide [Source:HGNC Symbol;Acc:HGNC:4605]
ENSG00000289443	-1.40588	-1.11778	7.26537	0.0121556	0.166345		lncRNA	novel transcript, antisense to CCNI
ENSG00000254510	1.15632	-1.10851	7.21205	0.0121744	0.166449		lncRNA	novel transcript
ENSG00000268401	-2.21126	-2.39208	6.96831	0.0121778	0.166449		lncRNA	novel transcript
ENSG00000101181	0.379469	4.20013	7.24015	0.012189	0.166473	MTG2	protein_coding	mitochondrial ribosome associated GTPase 2 [Source:HGNC Symbol;Acc:HGNC:16239]
ENSG00000277632	1.29302	1.2317	7.25531	0.0121941	0.166473	CCL3	protein_coding	C-C motif chemokine ligand 3 [Source:HGNC Symbol;Acc:HGNC:10627]
ENSG00000151690	-0.880023	5.87106	7.23651	0.0122465	0.166889	MFSD6	protein_coding	major facilitator superfamily domain containing 6 [Source:HGNC Symbol;Acc:HGNC:24711]
ENSG00000232952	-2.33155	-1.59106	7.04719	0.0122468	0.166889		processed_pseudogene	matrin 3 (MATR3) pseudogene
ENSG00000167996	-0.750724	10.0759	7.2281	0.0122528	0.166889	FTH1	protein_coding	ferritin heavy chain 1 [Source:HGNC Symbol;Acc:HGNC:3976]
ENSG00000140470	0.712719	3.04553	7.22806	0.0122539	0.166889	ADAMTS17	protein_coding	ADAM metallopeptidase with thrombospondin type 1 motif 17 [Source:HGNC Symbol;Acc:HGNC:17109]
ENSG00000278156	-1.19418	-0.32623	7.24026	0.0122634	0.166919	TSC22D1-AS1	lncRNA	TSC22D1 antisense RNA 1 [Source:HGNC Symbol;Acc:HGNC:43684]
ENSG00000111647	0.408979	5.96316	7.2244	0.0122725	0.166945	BLTP3B	protein_coding	bridge-like lipid transfer protein family member 3B [Source:HGNC Symbol;Acc:HGNC:29102]
ENSG00000172164	0.647419	4.58117	7.22122	0.0122897	0.167078	SNTB1	protein_coding	syntrophin beta 1 [Source:HGNC Symbol;Acc:HGNC:11168]
ENSG00000160932	0.60693	6.95701	7.21842	0.0123045	0.16713	LY6E	protein_coding	lymphocyte antigen 6 family member E [Source:HGNC Symbol;Acc:HGNC:6727]
ENSG00000233347	-2.35054	-2.47911	6.87874	0.0123083	0.16713	ERP29P1	processed_pseudogene	endoplasmic reticulum lumenal protein 29 pseudogene 1 [Source:HGNC Symbol;Acc:HGNC:24625]
ENSG00000137267	1.10568	2.76969	7.22054	0.0123155	0.16713	TUBB2A	protein_coding	tubulin beta 2A class IIa [Source:HGNC Symbol;Acc:HGNC:12412]
ENSG00000228830	-2.19682	-1.6986	7.0041	0.0123392	0.167315		lncRNA	novel transcript
ENSG00000187653	-1.9594	2.9193	7.2368	0.0123568	0.167315	TMSB4XP8	processed_pseudogene	TMSB4X pseudogene 8 [Source:HGNC Symbol;Acc:HGNC:11885]
ENSG00000223118	-3.6611	-2.66983	7.01109	0.0123602	0.167315	RN7SKP102	misc_RNA	RN7SK pseudogene 102 [Source:HGNC Symbol;Acc:HGNC:45826]
ENSG00000166128	0.520892	6.48959	7.20798	0.0123606	0.167315	RAB8B	protein_coding	RAB8B, member RAS oncogene family [Source:HGNC Symbol;Acc:HGNC:30273]
ENSG00000198354	-1.80934	-0.296246	7.21082	0.0123819	0.167315	DCAF12L2	protein_coding	DDB1 and CUL4 associated factor 12 like 2 [Source:HGNC Symbol;Acc:HGNC:32950]
ENSG00000141696	0.4274	5.24838	7.20374	0.0123835	0.167315	P3H4	protein_coding	prolyl 3-hydroxylase family member 4 (inactive) [Source:HGNC Symbol;Acc:HGNC:16946]
ENSG00000183682	1.24663	3.34215	7.2139	0.0123922	0.167315	BMP8A	protein_coding	bone morphogenetic protein 8a [Source:HGNC Symbol;Acc:HGNC:21650]
ENSG00000123416	0.528701	8.45262	7.20097	0.0123985	0.167315	TUBA1B	protein_coding	tubulin alpha 1b [Source:HGNC Symbol;Acc:HGNC:18809]
ENSG00000166501	0.879472	2.18564	7.20011	0.0124054	0.167315	PRKCB	protein_coding	protein kinase C beta [Source:HGNC Symbol;Acc:HGNC:9395]
ENSG00000147650	0.437952	5.49216	7.19936	0.0124072	0.167315	LRP12	protein_coding	LDL receptor related protein 12 [Source:HGNC Symbol;Acc:HGNC:31708]
ENSG00000109861	0.600807	7.51642	7.1989	0.0124097	0.167315	CTSC	protein_coding	cathepsin C [Source:HGNC Symbol;Acc:HGNC:2528]
ENSG00000138376	-0.580887	5.87568	7.19714	0.0124192	0.167344	BARD1	protein_coding	BRCA1 associated RING domain 1 [Source:HGNC Symbol;Acc:HGNC:952]
ENSG00000076344	-1.35257	0.597091	7.20481	0.012434	0.167445	RGS11	protein_coding	regulator of G protein signaling 11 [Source:HGNC Symbol;Acc:HGNC:9993]
ENSG00000225339	-1.20587	-0.160594	7.19404	0.0125015	0.168214		lncRNA	novel transcript, antisense to C6orf1
ENSG00000136425	0.762012	3.07807	7.18136	0.0125059	0.168214	CIB2	protein_coding	calcium and integrin binding family member 2 [Source:HGNC Symbol;Acc:HGNC:24579]
ENSG00000148308	0.442604	5.57519	7.17617	0.0125333	0.168484	GTF3C5	protein_coding	general transcription factor IIIC subunit 5 [Source:HGNC Symbol;Acc:HGNC:4668]
ENSG00000186111	0.733528	6.65774	7.17688	0.0125502	0.168612	PIP5K1C	protein_coding	phosphatidylinositol-4-phosphate 5-kinase type 1 gamma [Source:HGNC Symbol;Acc:HGNC:8996]
ENSG00000280407	-1.25262	-1.51514	6.9096	0.0125686	0.16876		TEC	TEC
ENSG00000118596	0.746525	5.71711	7.17201	0.012578	0.168786	SLC16A7	protein_coding	solute carrier family 16 member 7 [Source:HGNC Symbol;Acc:HGNC:10928]
ENSG00000110786	1.56407	-1.72902	6.88627	0.0125961	0.16893	PTPN5	protein_coding	protein tyrosine phosphatase non-receptor type 5 [Source:HGNC Symbol;Acc:HGNC:9657]
ENSG00000183111	-0.719398	4.03578	7.16268	0.0126076	0.168985	ARHGEF37	protein_coding	Rho guanine nucleotide exchange factor 37 [Source:HGNC Symbol;Acc:HGNC:34430]
ENSG00000110876	0.813902	2.61175	7.15992	0.0126247	0.169115	SELPLG	protein_coding	selectin P ligand [Source:HGNC Symbol;Acc:HGNC:10722]
ENSG00000149150	-1.25707	4.90515	7.17517	0.0126348	0.16915	SLC43A1	protein_coding	solute carrier family 43 member 1 [Source:HGNC Symbol;Acc:HGNC:9225]
ENSG00000225356	-2.06863	-0.394705	7.16477	0.0126877	0.169759		processed_pseudogene	epithelial cell adhesion molecule (EPCAM) pseudo
ENSG00000234130	-1.99373	-1.77606	6.91106	0.0127023	0.169772	AP2B1P1	processed_pseudogene	AP2B1 pseudogene 1 [Source:HGNC Symbol;Acc:HGNC:55017]
ENSG00000249898	-0.844085	1.72785	7.14228	0.0127273	0.169772	MCPH1-AS1	lncRNA	MCPH1 antisense RNA 1 [Source:HGNC Symbol;Acc:HGNC:51655]
ENSG00000139330	1.72065	-2.39938	6.83258	0.0127316	0.169772	KERA	protein_coding	keratocan [Source:HGNC Symbol;Acc:HGNC:6309]
ENSG00000125753	0.403847	6.55328	7.13995	0.0127331	0.169772	VASP	protein_coding	vasodilator stimulated phosphoprotein [Source:HGNC Symbol;Acc:HGNC:12652]
ENSG00000103710	0.516848	4.54667	7.13973	0.0127345	0.169772	RASL12	protein_coding	RAS like family 12 [Source:HGNC Symbol;Acc:HGNC:30289]
ENSG00000117399	1.01968	4.66	7.14964	0.0127434	0.169772	CDC20	protein_coding	cell division cycle 20 [Source:HGNC Symbol;Acc:HGNC:1723]
ENSG00000164736	-0.739534	7.47524	7.13653	0.0127521	0.169772	SOX17	protein_coding	SRY-box transcription factor 17 [Source:HGNC Symbol;Acc:HGNC:18122]
ENSG00000250535	4.202	-3.1589	7.49302	0.0127548	0.169772	STK19B	unprocessed_pseudogene	serine/threonine kinase 19B (pseudogene) [Source:HGNC Symbol;Acc:HGNC:21668]
ENSG00000280087	0.960747	-2.14199	6.89322	0.0127556	0.169772		TEC	TEC
ENSG00000267980	-0.826513	-1.86544	6.96973	0.0127675	0.169826		lncRNA	novel transcript, antisense to SH3GL1
ENSG00000241032	-3.03977	-1.77198	6.87667	0.0127745	0.169826	RN7SL709P	misc_RNA	RNA, 7SL, cytoplasmic 709, pseudogene [Source:HGNC Symbol;Acc:HGNC:46725]
ENSG00000123119	2.3689	1.28187	7.14538	0.0127964	0.169831	NECAB1	protein_coding	N-terminal EF-hand calcium binding protein 1 [Source:HGNC Symbol;Acc:HGNC:20983]
ENSG00000107816	0.41921	5.85005	7.12737	0.0128033	0.169831	LZTS2	protein_coding	leucine zipper tumor suppressor 2 [Source:HGNC Symbol;Acc:HGNC:29381]
ENSG00000167633	1.42572	0.41873	7.13088	0.0128088	0.169831	KIR3DL1	protein_coding	killer cell immunoglobulin like receptor, three Ig domains and long cytoplasmic tail 1 [Source:HGNC Symbol;Acc:HGNC:6338]
ENSG00000244256	-2.07298	-2.33471	6.90467	0.012811	0.169831	RN7SL130P	misc_RNA	RNA, 7SL, cytoplasmic 130, pseudogene [Source:HGNC Symbol;Acc:HGNC:46146]
ENSG00000272106	0.533016	2.84841	7.12598	0.0128121	0.169831		lncRNA	artifact
ENSG00000182022	0.768607	5.25407	7.12691	0.012828	0.169943	CHST15	protein_coding	carbohydrate sulfotransferase 15 [Source:HGNC Symbol;Acc:HGNC:18137]
ENSG00000255725	-2.31959	-2.54726	6.74658	0.0128696	0.170339	TDGP1	processed_pseudogene	thymine-DNA glycosylase pseudogene 1 [Source:HGNC Symbol;Acc:HGNC:49891]
ENSG00000177855	-0.75447	-0.249712	7.1276	0.0128741	0.170339	CACYBPP2	processed_pseudogene	calcyclin binding protein pseudogene 2 [Source:HGNC Symbol;Acc:HGNC:45123]
ENSG00000229689	-1.47036	-1.77193	6.96278	0.0128802	0.170339	ANKRD33BP1	transcribed_unprocessed_pseudogene	ANKRD33B pseudogene 1 [Source:HGNC Symbol;Acc:HGNC:56293]
ENSG00000170581	0.355699	6.71444	7.10973	0.0129024	0.170452	STAT2	protein_coding	signal transducer and activator of transcription 2 [Source:HGNC Symbol;Acc:HGNC:11363]
ENSG00000125835	0.542247	6.28532	7.1095	0.0129038	0.170452	SNRPB	protein_coding	small nuclear ribonucleoprotein polypeptides B and B1 [Source:HGNC Symbol;Acc:HGNC:11153]
ENSG00000288852	0.702385	0.514245	7.1088	0.0129328	0.170737		lncRNA	novel transcript
ENSG00000276216	1.02274	-1.8552	7.01456	0.0129492	0.170808		lncRNA	novel transcript
ENSG00000151014	0.520159	2.45733	7.09981	0.01296	0.170808	NOCT	protein_coding	nocturnin [Source:HGNC Symbol;Acc:HGNC:14254]
ENSG00000149313	0.335014	5.76656	7.09864	0.0129652	0.170808	AASDHPPT	protein_coding	aminoadipate-semialdehyde dehydrogenase-phosphopantetheinyl transferase [Source:HGNC Symbol;Acc:HGNC:14235]
ENSG00000034677	-0.547064	6.89949	7.09763	0.012971	0.170808	RNF19A	protein_coding	ring finger protein 19A, RBR E3 ubiquitin protein ligase [Source:HGNC Symbol;Acc:HGNC:13432]
ENSG00000145882	-0.538472	3.44857	7.09691	0.0129756	0.170808	PCYOX1L	protein_coding	prenylcysteine oxidase 1 like [Source:HGNC Symbol;Acc:HGNC:28477]
ENSG00000149292	-0.579025	4.33267	7.09301	0.0129974	0.170997	TTC12	protein_coding	tetratricopeptide repeat domain 12 [Source:HGNC Symbol;Acc:HGNC:23700]
ENSG00000243424	-3.91644	-2.21208	7.08693	0.0130164	0.171148	RN7SL107P	misc_RNA	RNA, 7SL, cytoplasmic 107, pseudogene [Source:HGNC Symbol;Acc:HGNC:46123]
ENSG00000215875	1.58	-2.6232	6.6627	0.013043	0.171399	ST13P20	processed_pseudogene	ST13, Hsp70 interacting protein pseudogene 20 [Source:HGNC Symbol;Acc:HGNC:38863]
ENSG00000271581	-1.96933	1.47686	7.10029	0.0130628	0.171513		unprocessed_pseudogene	HLA complex group 4 (HCG4) pseudogene
ENSG00000267750	1.15521	-1.71833	7.0242	0.0130728	0.171513	RUNDC3A-AS1	lncRNA	RUNDC3A antisense RNA 1 [Source:HGNC Symbol;Acc:HGNC:51344]
ENSG00000226887	0.703276	2.78285	7.07989	0.0130743	0.171513	ERVMER34-1	protein_coding	endogenous retrovirus group MER34 member 1, envelope [Source:HGNC Symbol;Acc:HGNC:42970]
ENSG00000260304	-1.97754	-2.66394	6.68907	0.0131016	0.171773		lncRNA	novel transcript, antisense to FUS
ENSG00000268204	-2.91767	-2.06876	6.87138	0.0131223	0.171907		lncRNA	novel transcript, antisense to STXBP2
ENSG00000273771	-1.84068	-0.522969	7.08143	0.0131269	0.171907		lncRNA	novel transcript
ENSG00000258427	-1.53808	-1.14585	6.85259	0.0131462	0.172062	RBM8B	processed_pseudogene	RNA binding motif protein 8B pseudogene [Source:HGNC Symbol;Acc:HGNC:13426]
ENSG00000168818	-0.57699	8.10665	7.06483	0.0131587	0.172127	STX18	protein_coding	syntaxin 18 [Source:HGNC Symbol;Acc:HGNC:15942]
ENSG00000259952	-1.05019	-0.282747	7.07351	0.0131716	0.172174		lncRNA	novel transcript, antisense to MAZ
ENSG00000245149	-1.00541	0.434069	7.06471	0.0131831	0.172174	RNF139-DT	lncRNA	RNF139 divergent transcript [Source:HGNC Symbol;Acc:HGNC:48940]
ENSG00000006576	0.527927	5.68758	7.06029	0.0131849	0.172174	PHTF2	protein_coding	putative homeodomain transcription factor 2 [Source:HGNC Symbol;Acc:HGNC:13411]
ENSG00000175344	0.787291	-1.31602	7.06068	0.013197	0.172175	CHRNA7	protein_coding	cholinergic receptor nicotinic alpha 7 subunit [Source:HGNC Symbol;Acc:HGNC:1960]
ENSG00000188037	-1.30668	-1.6704	7.02154	0.0132001	0.172175	CLCN1	protein_coding	chloride voltage-gated channel 1 [Source:HGNC Symbol;Acc:HGNC:2019]
ENSG00000128641	0.566907	6.65436	7.05615	0.0132089	0.17219	MYO1B	protein_coding	myosin IB [Source:HGNC Symbol;Acc:HGNC:7596]
ENSG00000286381	1.18098	0.644133	7.0571	0.0132248	0.17225	NHIP	lncRNA	neuronal hypoxia inducible, placenta associated [Source:HGNC Symbol;Acc:HGNC:55561]
ENSG00000131018	0.671693	6.92252	7.05192	0.0132334	0.17225	SYNE1	protein_coding	spectrin repeat containing nuclear envelope protein 1 [Source:HGNC Symbol;Acc:HGNC:17089]
ENSG00000184530	-1.41667	-1.59973	6.98715	0.0132397	0.17225	C6orf58	protein_coding	chromosome 6 open reading frame 58 [Source:HGNC Symbol;Acc:HGNC:20960]
ENSG00000140931	0.706788	5.90148	7.05069	0.0132493	0.17225	CMTM3	protein_coding	CKLF like MARVEL transmembrane domain containing 3 [Source:HGNC Symbol;Acc:HGNC:19174]
ENSG00000116711	-1.05125	5.14414	7.05911	0.0132566	0.17225	PLA2G4A	protein_coding	phospholipase A2 group IVA [Source:HGNC Symbol;Acc:HGNC:9035]
ENSG00000011105	0.528173	6.20372	7.04756	0.0132587	0.17225	TSPAN9	protein_coding	tetraspanin 9 [Source:HGNC Symbol;Acc:HGNC:21640]
ENSG00000144445	0.526231	5.91569	7.04412	0.0132787	0.172334	KANSL1L	protein_coding	KAT8 regulatory NSL complex subunit 1 like [Source:HGNC Symbol;Acc:HGNC:26310]
ENSG00000052344	-0.743994	6.34517	7.04524	0.0132803	0.172334	PRSS8	protein_coding	serine protease 8 [Source:HGNC Symbol;Acc:HGNC:9491]
ENSG00000136167	0.871416	7.22292	7.05173	0.013292	0.172378	LCP1	protein_coding	lymphocyte cytosolic protein 1 [Source:HGNC Symbol;Acc:HGNC:6528]
ENSG00000164488	-1.24923	5.05001	7.0546	0.0132988	0.172378	DACT2	protein_coding	dishevelled binding antagonist of beta catenin 2 [Source:HGNC Symbol;Acc:HGNC:21231]
ENSG00000164520	1.20021	-2.23564	6.78101	0.0133407	0.172824	RAET1E	protein_coding	retinoic acid early transcript 1E [Source:HGNC Symbol;Acc:HGNC:16793]
ENSG00000166685	-0.400428	5.28933	7.02918	0.0133661	0.173055	COG1	protein_coding	component of oligomeric golgi complex 1 [Source:HGNC Symbol;Acc:HGNC:6545]
ENSG00000145247	-0.885653	5.22445	7.03327	0.0133765	0.173091	OCIAD2	protein_coding	OCIA domain containing 2 [Source:HGNC Symbol;Acc:HGNC:28685]
ENSG00000236862	-1.95426	-0.901202	6.77786	0.013438	0.173629	RPS20P24	processed_pseudogene	ribosomal protein S20 pseudogene 24 [Source:HGNC Symbol;Acc:HGNC:36283]
ENSG00000158850	0.468666	4.59232	7.01672	0.0134396	0.173629	B4GALT3	protein_coding	beta-1,4-galactosyltransferase 3 [Source:HGNC Symbol;Acc:HGNC:926]
ENSG00000121742	-3.56941	3.50922	7.06765	0.0134409	0.173629	GJB6	protein_coding	gap junction protein beta 6 [Source:HGNC Symbol;Acc:HGNC:4288]
ENSG00000200488	-1.73439	-0.357311	7.00416	0.0134898	0.173906	RN7SKP203	misc_RNA	RN7SK pseudogene 203 [Source:HGNC Symbol;Acc:HGNC:45927]
ENSG00000132932	1.23065	5.39684	7.03643	0.0134924	0.173906	ATP8A2	protein_coding	ATPase phospholipid transporting 8A2 [Source:HGNC Symbol;Acc:HGNC:13533]
ENSG00000136457	-2.95432	-1.47292	6.92459	0.013501	0.173906	CHAD	protein_coding	chondroadherin [Source:HGNC Symbol;Acc:HGNC:1909]
ENSG00000232176	-2.06449	0.690031	7.00675	0.0135019	0.173906		processed_pseudogene	ribosomal protein S6 (RPS6) pseudogene
ENSG00000037749	0.308273	6.60438	7.00539	0.0135065	0.173906	MFAP3	protein_coding	microfibril associated protein 3 [Source:HGNC Symbol;Acc:HGNC:7034]
ENSG00000013392	0.505321	3.76717	7.00518	0.0135081	0.173906	RWDD2A	protein_coding	RWD domain containing 2A [Source:HGNC Symbol;Acc:HGNC:21385]
ENSG00000142694	0.904805	4.7988	7.01007	0.0135368	0.174178	EVA1B	protein_coding	eva-1 homolog B [Source:HGNC Symbol;Acc:HGNC:25558]
ENSG00000224722	-2.60596	-2.67059	6.66882	0.0135482	0.174227		processed_pseudogene	serine/arginine repetitive matrix 1 (SRRM1) pseudogene
ENSG00000100767	1.06192	6.88916	7.0137	0.0135674	0.174308	PAPLN	protein_coding	papilin, proteoglycan like sulfated glycoprotein [Source:HGNC Symbol;Acc:HGNC:19262]
ENSG00000035862	0.891391	8.70572	7.00178	0.0135708	0.174308	TIMP2	protein_coding	TIMP metallopeptidase inhibitor 2 [Source:HGNC Symbol;Acc:HGNC:11821]
ENSG00000155366	0.594572	6.63208	6.99346	0.0135775	0.174308	RHOC	protein_coding	ras homolog family member C [Source:HGNC Symbol;Acc:HGNC:669]
ENSG00000143149	0.332094	6.61311	6.98853	0.013607	0.174565	ALDH9A1	protein_coding	aldehyde dehydrogenase 9 family member A1 [Source:HGNC Symbol;Acc:HGNC:412]
ENSG00000105281	0.738325	5.8619	6.9909	0.0136164	0.174565	SLC1A5	protein_coding	solute carrier family 1 member 5 [Source:HGNC Symbol;Acc:HGNC:10943]
ENSG00000175063	0.997109	4.2894	6.9934	0.0136236	0.174565	UBE2C	protein_coding	ubiquitin conjugating enzyme E2 C [Source:HGNC Symbol;Acc:HGNC:15937]
ENSG00000182118	1.02834	3.32028	6.98931	0.0136319	0.174565	FAM89A	protein_coding	family with sequence similarity 89 member A [Source:HGNC Symbol;Acc:HGNC:25057]
ENSG00000065154	0.46172	7.11221	6.98373	0.0136358	0.174565	OAT	protein_coding	ornithine aminotransferase [Source:HGNC Symbol;Acc:HGNC:8091]
ENSG00000105372	0.652113	9.04056	6.97601	0.0136821	0.17506	RPS19	protein_coding	ribosomal protein S19 [Source:HGNC Symbol;Acc:HGNC:10402]
ENSG00000140254	-1.38432	3.49791	6.9872	0.0136924	0.175094	DUOXA1	protein_coding	dual oxidase maturation factor 1 [Source:HGNC Symbol;Acc:HGNC:26507]
ENSG00000083857	0.526911	7.69563	6.97278	0.0137016	0.175097	FAT1	protein_coding	FAT atypical cadherin 1 [Source:HGNC Symbol;Acc:HGNC:3595]
ENSG00000266036	-3.64359	-2.08862	6.8455	0.0137152	0.175097	SLC9A3R1-AS1	lncRNA	SLC9A3R1 antisense RNA 1 [Source:HGNC Symbol;Acc:HGNC:55322]
ENSG00000243373	-4.11635	-1.64599	6.81291	0.0137156	0.175097	RN7SL173P	misc_RNA	RNA, 7SL, cytoplasmic 173, pseudogene [Source:HGNC Symbol;Acc:HGNC:46189]
ENSG00000272533	-1.35974	-0.304443	6.98169	0.0137333	0.175225	SNORA28	snoRNA	small nucleolar RNA, H/ACA box 28 [Source:HGNC Symbol;Acc:HGNC:32618]
ENSG00000123989	0.724852	7.0752	6.9669	0.0137589	0.175453	CHPF	protein_coding	chondroitin polymerizing factor [Source:HGNC Symbol;Acc:HGNC:24291]
ENSG00000163364	0.916638	0.370065	6.96532	0.0137842	0.175678	LINC01116	lncRNA	long intergenic non-protein coding RNA 1116 [Source:HGNC Symbol;Acc:HGNC:49259]
ENSG00000224982	1.08945	-0.767342	6.97919	0.0137992	0.17577	TMEM233	protein_coding	transmembrane protein 233 [Source:HGNC Symbol;Acc:HGNC:37219]
ENSG00000149090	1.39241	7.75004	6.98681	0.013807	0.175772	PAMR1	protein_coding	peptidase domain containing associated with muscle regeneration 1 [Source:HGNC Symbol;Acc:HGNC:24554]
ENSG00000187699	-1.08871	8.48885	6.96366	0.013823	0.175877	C2orf88	protein_coding	chromosome 2 open reading frame 88 [Source:HGNC Symbol;Acc:HGNC:28191]
ENSG00000290588	-1.81176	-0.108522	6.96972	0.0138353	0.175935		lncRNA	novel transcript
ENSG00000289042	-0.818912	0.731874	6.94953	0.0138575	0.176042		lncRNA	novel transcript, sense intronic to POM121
ENSG00000168398	1.05197	5.26166	6.95965	0.0138718	0.176042	BDKRB2	protein_coding	bradykinin receptor B2 [Source:HGNC Symbol;Acc:HGNC:1030]
ENSG00000176428	0.693421	2.80515	6.94436	0.0138757	0.176042	VPS37D	protein_coding	VPS37D subunit of ESCRT-I [Source:HGNC Symbol;Acc:HGNC:18287]
ENSG00000130304	0.429759	4.70219	6.94148	0.0138919	0.176042	SLC27A1	protein_coding	solute carrier family 27 member 1 [Source:HGNC Symbol;Acc:HGNC:10995]
ENSG00000152642	0.867617	5.96289	6.94996	0.0139064	0.176042	GPD1L	protein_coding	glycerol-3-phosphate dehydrogenase 1 like [Source:HGNC Symbol;Acc:HGNC:28956]
ENSG00000105988	-1.83015	-1.30323	6.70703	0.0139098	0.176042	NHP2P1	processed_pseudogene	NHP2 ribonucleoprotein pseudogene 1 [Source:HGNC Symbol;Acc:HGNC:23582]
ENSG00000166086	0.50289	5.42851	6.9372	0.013918	0.176042	JAM3	protein_coding	junctional adhesion molecule 3 [Source:HGNC Symbol;Acc:HGNC:15532]
ENSG00000124610	1.05753	5.45284	6.94905	0.0139225	0.176042	H1-1	protein_coding	H1.1 linker histone, cluster member [Source:HGNC Symbol;Acc:HGNC:4715]
ENSG00000198832	0.778498	5.5657	6.94143	0.013926	0.176042	SELENOM	protein_coding	selenoprotein M [Source:HGNC Symbol;Acc:HGNC:30397]
ENSG00000121895	1.01982	-0.554654	6.94584	0.0139264	0.176042	TMEM156	protein_coding	transmembrane protein 156 [Source:HGNC Symbol;Acc:HGNC:26260]
ENSG00000204070	0.320327	5.203	6.93541	0.0139289	0.176042	SYS1	protein_coding	SYS1 golgi trafficking protein [Source:HGNC Symbol;Acc:HGNC:16162]
ENSG00000213290	-1.72756	-1.78951	6.70354	0.0139362	0.176042	PGK1P2	processed_pseudogene	phosphoglycerate kinase 1, pseudogene 2 [Source:HGNC Symbol;Acc:HGNC:8899]
ENSG00000261488	-1.38498	-1.74625	6.81212	0.0139525	0.176074	TBILA	lncRNA	TGF-beta induced lncRNA [Source:HGNC Symbol;Acc:HGNC:53943]
ENSG00000168952	-1.0698	5.44187	6.94375	0.0139542	0.176074	STXBP6	protein_coding	syntaxin binding protein 6 [Source:HGNC Symbol;Acc:HGNC:19666]
ENSG00000158246	1.4127	1.03055	6.9431	0.0139782	0.17628	TENT5B	protein_coding	terminal nucleotidyltransferase 5B [Source:HGNC Symbol;Acc:HGNC:28273]
ENSG00000213569	-2.37062	-2.24738	6.72653	0.0139929	0.176367	GTF3C6P2	processed_pseudogene	GTF3C6 pseudogene 2 [Source:HGNC Symbol;Acc:HGNC:55024]
ENSG00000066926	0.407	5.67181	6.92306	0.014005	0.176423	FECH	protein_coding	ferrochelatase [Source:HGNC Symbol;Acc:HGNC:3647]
ENSG00000125968	-0.820341	7.56529	6.92449	0.0140202	0.176423	ID1	protein_coding	inhibitor of DNA binding 1 [Source:HGNC Symbol;Acc:HGNC:5360]
ENSG00000289305	-1.16112	-0.477632	6.77714	0.0140205	0.176423		lncRNA	novel transcript
ENSG00000168487	0.601518	5.96497	6.91798	0.0140364	0.176445	BMP1	protein_coding	bone morphogenetic protein 1 [Source:HGNC Symbol;Acc:HGNC:1067]
ENSG00000272075	-4.2142	-1.5391	6.87271	0.014038	0.176445	RN7SL828P	misc_RNA	RNA, 7SL, cytoplasmic 828, pseudogene [Source:HGNC Symbol;Acc:HGNC:46844]
ENSG00000100225	0.241097	6.71862	6.91581	0.0140498	0.176445	FBXO7	protein_coding	F-box protein 7 [Source:HGNC Symbol;Acc:HGNC:13586]
ENSG00000161249	0.766553	4.33706	6.91532	0.0140531	0.176445	DMKN	protein_coding	dermokine [Source:HGNC Symbol;Acc:HGNC:25063]
ENSG00000105327	-0.714323	2.11048	6.91294	0.01407	0.17656	BBC3	protein_coding	BCL2 binding component 3 [Source:HGNC Symbol;Acc:HGNC:17868]
ENSG00000106799	0.432145	6.91058	6.90997	0.0140861	0.176664	TGFBR1	protein_coding	transforming growth factor beta receptor 1 [Source:HGNC Symbol;Acc:HGNC:11772]
ENSG00000000457	0.284598	4.31319	6.90733	0.0141027	0.176675	SCYL3	protein_coding	SCY1 like pseudokinase 3 [Source:HGNC Symbol;Acc:HGNC:19285]
ENSG00000164889	0.490214	6.48157	6.90681	0.0141058	0.176675	SLC4A2	protein_coding	solute carrier family 4 member 2 [Source:HGNC Symbol;Acc:HGNC:11028]
ENSG00000229007	-1.06702	-1.50814	6.74821	0.0141101	0.176675	EXOSC3P1	processed_pseudogene	exosome component 3 pseudogene 1 [Source:HGNC Symbol;Acc:HGNC:33989]
ENSG00000221882	-2.46026	-1.47002	6.77468	0.0141378	0.176924	OR3A2	protein_coding	olfactory receptor family 3 subfamily A member 2 [Source:HGNC Symbol;Acc:HGNC:8283]
ENSG00000115112	-1.92168	6.29623	6.946	0.0141531	0.177018	TFCP2L1	protein_coding	transcription factor CP2 like 1 [Source:HGNC Symbol;Acc:HGNC:17925]
ENSG00000176490	0.842329	3.58333	6.89801	0.0141612	0.177023	DIRAS1	protein_coding	DIRAS family GTPase 1 [Source:HGNC Symbol;Acc:HGNC:19127]
ENSG00000143891	0.486495	3.72078	6.88587	0.0142372	0.177876	GALM	protein_coding	galactose mutarotase [Source:HGNC Symbol;Acc:HGNC:24063]
ENSG00000148053	1.82957	3.0398	6.91506	0.0142472	0.177903	NTRK2	protein_coding	neurotrophic receptor tyrosine kinase 2 [Source:HGNC Symbol;Acc:HGNC:8032]
ENSG00000110218	0.401516	4.9868	6.88237	0.0142588	0.177951	PANX1	protein_coding	pannexin 1 [Source:HGNC Symbol;Acc:HGNC:8599]
ENSG00000149418	-0.605533	6.82015	6.87861	0.0142825	0.1781	ST14	protein_coding	ST14 transmembrane serine protease matriptase [Source:HGNC Symbol;Acc:HGNC:11344]
ENSG00000175130	0.692933	8.42162	6.878	0.0142864	0.1781	MARCKSL1	protein_coding	MARCKS like 1 [Source:HGNC Symbol;Acc:HGNC:7142]
ENSG00000161642	0.803004	3.92065	6.87604	0.0142991	0.178161	ZNF385A	protein_coding	zinc finger protein 385A [Source:HGNC Symbol;Acc:HGNC:17521]
ENSG00000247627	-2.31433	0.782525	6.89115	0.014324	0.178374	MTND4P12	processed_pseudogene	MT-ND4 pseudogene 12 [Source:HGNC Symbol;Acc:HGNC:42199]
ENSG00000241014	-1.12501	-1.77464	6.82291	0.0143374	0.178395	GPR199P	transcribed_unitary_pseudogene	G protein-coupled receptor 199, pseudogene [Source:HGNC Symbol;Acc:HGNC:55170]
ENSG00000204253	-1.74165	0.0762782	6.86371	0.0143502	0.178395	HNRNPCP2	processed_pseudogene	heterogeneous nuclear ribonucleoprotein C pseudogene 2 [Source:HGNC Symbol;Acc:HGNC:48814]
ENSG00000128596	-0.91016	1.12822	6.86973	0.0143547	0.178395	CCDC136	protein_coding	coiled-coil domain containing 136 [Source:HGNC Symbol;Acc:HGNC:22225]
ENSG00000272455	0.662583	0.758415	6.87036	0.0143569	0.178395	MRPL20-DT	lncRNA	MRPL20 divergent transcript [Source:HGNC Symbol;Acc:HGNC:54814]
ENSG00000188112	-1.16856	5.21492	6.87864	0.0143766	0.178417	C6orf132	protein_coding	chromosome 6 open reading frame 132 [Source:HGNC Symbol;Acc:HGNC:21288]
ENSG00000167994	0.699	5.5988	6.86498	0.0143772	0.178417	RAB3IL1	protein_coding	RAB3A interacting protein like 1 [Source:HGNC Symbol;Acc:HGNC:9780]
ENSG00000285128	-1.79818	-2.07388	6.62973	0.014387	0.178417		lncRNA	novel transcript
ENSG00000064309	0.72587	2.82192	6.86183	0.01439	0.178417	CDON	protein_coding	cell adhesion associated, oncogene regulated [Source:HGNC Symbol;Acc:HGNC:17104]
ENSG00000175463	0.786349	1.66427	6.86133	0.0144004	0.178449	TBC1D10C	protein_coding	TBC1 domain family member 10C [Source:HGNC Symbol;Acc:HGNC:24702]
ENSG00000286125	-1.17878	-1.08071	6.86239	0.0144099	0.178471		lncRNA	novel transcript (contains ZIM2-AS1 and PEG3-AS1)
ENSG00000276014	-3.0221	-2.08611	6.60432	0.0144356	0.178531	RN7SL301P	misc_RNA	RNA, 7SL, cytoplasmic 301, pseudogene [Source:HGNC Symbol;Acc:HGNC:46317]
ENSG00000259932	-1.82464	-1.88709	6.65966	0.0144421	0.178531		lncRNA	novel transcript
ENSG00000139180	0.519959	4.13554	6.85305	0.0144451	0.178531	NDUFA9	protein_coding	NADH:ubiquinone oxidoreductase subunit A9 [Source:HGNC Symbol;Acc:HGNC:7693]
ENSG00000237330	-1.60345	1.08505	6.85434	0.0144516	0.178531	RNF223	protein_coding	ring finger protein 223 [Source:HGNC Symbol;Acc:HGNC:40020]
ENSG00000121904	-1.48844	1.48428	6.8561	0.0144539	0.178531	CSMD2	protein_coding	CUB and Sushi multiple domains 2 [Source:HGNC Symbol;Acc:HGNC:19290]
ENSG00000154127	0.873347	4.5897	6.8566	0.0144643	0.178548	UBASH3B	protein_coding	ubiquitin associated and SH3 domain containing B [Source:HGNC Symbol;Acc:HGNC:29884]
ENSG00000162998	0.874029	1.77613	6.84961	0.0144709	0.178548	FRZB	protein_coding	frizzled related protein [Source:HGNC Symbol;Acc:HGNC:3959]
ENSG00000288817	0.837458	-1.38886	6.82137	0.0144837	0.178609		lncRNA	novel transcript
ENSG00000266088	1.30788	-2.46806	6.5596	0.0145374	0.179138		lncRNA	novel transcript
ENSG00000227695	-1.93249	-0.0983692	6.83407	0.0145423	0.179138	DNMBP-AS1	lncRNA	DNMBP antisense RNA 1 [Source:HGNC Symbol;Acc:HGNC:20431]
ENSG00000104998	0.809145	2.57783	6.83502	0.0145622	0.179216	IL27RA	protein_coding	interleukin 27 receptor subunit alpha [Source:HGNC Symbol;Acc:HGNC:17290]
ENSG00000168067	0.43458	3.5582	6.83444	0.0145648	0.179216	MAP4K2	protein_coding	mitogen-activated protein kinase kinase kinase kinase 2 [Source:HGNC Symbol;Acc:HGNC:6864]
ENSG00000279317	1.15054	-1.47095	6.82125	0.014574	0.179216		lncRNA	novel transcript
ENSG00000237476	-1.33436	-1.4923	6.81055	0.0145857	0.179216	LINC01637	lncRNA	long intergenic non-protein coding RNA 1637 [Source:HGNC Symbol;Acc:HGNC:52424]
ENSG00000142945	0.788007	4.13796	6.8309	0.0145879	0.179216	KIF2C	protein_coding	kinesin family member 2C [Source:HGNC Symbol;Acc:HGNC:6393]
ENSG00000233276	-1.51193	3.89756	6.8529	0.0145959	0.179217	GPX1	protein_coding	glutathione peroxidase 1 [Source:HGNC Symbol;Acc:HGNC:4553]
ENSG00000170608	1.52246	-1.21066	6.72344	0.0146484	0.179659	FOXA3	protein_coding	forkhead box A3 [Source:HGNC Symbol;Acc:HGNC:5023]
ENSG00000196376	0.907375	-0.190099	6.83256	0.0146515	0.179659	SLC35F1	protein_coding	solute carrier family 35 member F1 [Source:HGNC Symbol;Acc:HGNC:21483]
ENSG00000135766	-0.719546	3.87819	6.81907	0.0146642	0.179659	EGLN1	protein_coding	egl-9 family hypoxia inducible factor 1 [Source:HGNC Symbol;Acc:HGNC:1232]
ENSG00000253276	0.623625	5.41976	6.81641	0.014681	0.179659	CCDC71L	protein_coding	coiled-coil domain containing 71 like [Source:HGNC Symbol;Acc:HGNC:26685]
ENSG00000183765	0.624486	3.69636	6.81289	0.0147043	0.179659	CHEK2	protein_coding	checkpoint kinase 2 [Source:HGNC Symbol;Acc:HGNC:16627]
ENSG00000237774	-2.02302	-2.23702	6.52976	0.0147067	0.179659		processed_pseudogene	ribosomal protein L14 (RPL14) pseudogene
ENSG00000108528	0.439848	5.41962	6.81181	0.014711	0.179659	SLC25A11	protein_coding	solute carrier family 25 member 11 [Source:HGNC Symbol;Acc:HGNC:10981]
ENSG00000176714	-0.54213	2.72311	6.81029	0.0147222	0.179659	CCDC121	protein_coding	coiled-coil domain containing 121 [Source:HGNC Symbol;Acc:HGNC:25833]
ENSG00000178573	0.915541	6.89978	6.82157	0.0147236	0.179659	MAF	protein_coding	MAF bZIP transcription factor [Source:HGNC Symbol;Acc:HGNC:6776]
ENSG00000198807	-3.60175	-1.46445	6.69823	0.0147324	0.179659	PAX9	protein_coding	paired box 9 [Source:HGNC Symbol;Acc:HGNC:8623]
ENSG00000150457	0.644418	5.40952	6.80853	0.0147324	0.179659	LATS2	protein_coding	large tumor suppressor kinase 2 [Source:HGNC Symbol;Acc:HGNC:6515]
ENSG00000177432	0.714827	3.32147	6.80857	0.0147327	0.179659	NAP1L5	protein_coding	nucleosome assembly protein 1 like 5 [Source:HGNC Symbol;Acc:HGNC:19968]
ENSG00000290591	-5.1429	-2.52765	6.6406	0.0147342	0.179659		lncRNA	novel transcript
ENSG00000158769	-0.590899	6.47262	6.80123	0.0147801	0.179999	F11R	protein_coding	F11 receptor [Source:HGNC Symbol;Acc:HGNC:14685]
ENSG00000170296	-0.86244	1.09284	6.80305	0.0147857	0.179999	GABARAP	protein_coding	GABA type A receptor-associated protein [Source:HGNC Symbol;Acc:HGNC:4067]
ENSG00000267128	-0.84124	2.47731	6.802	0.0147857	0.179999	RNF157-AS1	lncRNA	RNF157 antisense RNA 1 [Source:HGNC Symbol;Acc:HGNC:44127]
ENSG00000121152	0.851808	3.75512	6.79662	0.0148114	0.180121	NCAPH	protein_coding	non-SMC condensin I complex subunit H [Source:HGNC Symbol;Acc:HGNC:1112]
ENSG00000198598	0.91409	2.05295	6.79581	0.014819	0.180121	MMP17	protein_coding	matrix metallopeptidase 17 [Source:HGNC Symbol;Acc:HGNC:7163]
ENSG00000099998	1.14458	3.70338	6.80549	0.0148215	0.180121	GGT5	protein_coding	gamma-glutamyltransferase 5 [Source:HGNC Symbol;Acc:HGNC:4260]
ENSG00000254858	0.523429	3.2285	6.79417	0.0148273	0.180121	MPV17L2	protein_coding	MPV17 mitochondrial inner membrane protein like 2 [Source:HGNC Symbol;Acc:HGNC:28177]
ENSG00000166819	1.13758	-1.35237	6.63687	0.0148688	0.180529	PLIN1	protein_coding	perilipin 1 [Source:HGNC Symbol;Acc:HGNC:9076]
ENSG00000241404	-1.43114	-2.03711	6.66752	0.0148862	0.180645	EGFL8	protein_coding	EGF like domain multiple 8 [Source:HGNC Symbol;Acc:HGNC:13944]
ENSG00000164294	0.463695	6.44332	6.78049	0.0149167	0.180918	GPX8	protein_coding	glutathione peroxidase 8 (putative) [Source:HGNC Symbol;Acc:HGNC:33100]
ENSG00000168032	-1.3016	4.91647	6.79793	0.0149532	0.181265	ENTPD3	protein_coding	ectonucleoside triphosphate diphosphohydrolase 3 [Source:HGNC Symbol;Acc:HGNC:3365]
ENSG00000198431	0.583519	6.86719	6.77169	0.014975	0.181433	TXNRD1	protein_coding	thioredoxin reductase 1 [Source:HGNC Symbol;Acc:HGNC:12437]
ENSG00000244486	0.805822	4.59129	6.77225	0.0149954	0.181583	SCARF2	protein_coding	scavenger receptor class F member 2 [Source:HGNC Symbol;Acc:HGNC:19869]
ENSG00000182578	0.768717	5.00188	6.76767	0.0150267	0.181672	CSF1R	protein_coding	colony stimulating factor 1 receptor [Source:HGNC Symbol;Acc:HGNC:2433]
ENSG00000174804	0.514897	5.63645	6.76379	0.0150276	0.181672	FZD4	protein_coding	frizzled class receptor 4 [Source:HGNC Symbol;Acc:HGNC:4042]
ENSG00000180389	-3.33741	-2.70135	6.62743	0.0150345	0.181672	ATP5F1EP2	processed_pseudogene	ATP synthase F1 subunit epsilon pseudogene 2 [Source:HGNC Symbol;Acc:HGNC:34026]
ENSG00000157593	0.477873	5.64493	6.76276	0.0150346	0.181672	SLC35B2	protein_coding	solute carrier family 35 member B2 [Source:HGNC Symbol;Acc:HGNC:16872]
ENSG00000136478	0.353776	5.77991	6.76052	0.0150495	0.181756	TEX2	protein_coding	testis expressed 2 [Source:HGNC Symbol;Acc:HGNC:30884]
ENSG00000130202	0.568472	6.71614	6.75857	0.0150625	0.181818	NECTIN2	protein_coding	nectin cell adhesion molecule 2 [Source:HGNC Symbol;Acc:HGNC:9707]
ENSG00000215475	-1.41547	4.04093	6.76944	0.0150707	0.18182	SIAH3	protein_coding	siah E3 ubiquitin protein ligase family member 3 [Source:HGNC Symbol;Acc:HGNC:30553]
ENSG00000152056	-1.12039	2.49532	6.74828	0.0151344	0.182492	AP1S3	protein_coding	adaptor related protein complex 1 subunit sigma 3 [Source:HGNC Symbol;Acc:HGNC:18971]
ENSG00000100249	1.41178	-0.966405	6.74449	0.0151446	0.182518	C22orf31	protein_coding	chromosome 22 open reading frame 31 [Source:HGNC Symbol;Acc:HGNC:26931]
ENSG00000160223	1.0542	0.00802352	6.74611	0.0152158	0.18328	ICOSLG	protein_coding	inducible T cell costimulator ligand [Source:HGNC Symbol;Acc:HGNC:17087]
ENSG00000170315	0.5564	8.69981	6.73337	0.0152321	0.18338	UBB	protein_coding	ubiquitin B [Source:HGNC Symbol;Acc:HGNC:12463]
ENSG00000201161	-3.71331	-1.93973	6.72822	0.0152436	0.183387	RN7SKP10	misc_RNA	RN7SK pseudogene 10 [Source:HGNC Symbol;Acc:HGNC:42628]
ENSG00000213385	1.09819	-2.21544	6.56351	0.0152488	0.183387	RPL7AP39	processed_pseudogene	ribosomal protein L7a pseudogene 39 [Source:HGNC Symbol;Acc:HGNC:35881]
ENSG00000263905	-2.45059	-1.84828	6.73679	0.0152913	0.183688	RN7SL555P	misc_RNA	RNA, 7SL, cytoplasmic 555, pseudogene [Source:HGNC Symbol;Acc:HGNC:46571]
ENSG00000227068	3.57132	1.12412	7.88183	0.0152971	0.183688		lncRNA	novel transcript
ENSG00000290894	0.985877	-0.0109158	6.73164	0.0153116	0.183688		lncRNA	protocadherin beta 18 pseudogene [Source:NCBI gene (formerly Entrezgene);Acc:54660]
ENSG00000178878	0.621172	3.5161	6.72061	0.0153195	0.183688	APOLD1	protein_coding	apolipoprotein L domain containing 1 [Source:HGNC Symbol;Acc:HGNC:25268]
ENSG00000110080	-0.798408	4.63982	6.72121	0.0153196	0.183688	ST3GAL4	protein_coding	ST3 beta-galactoside alpha-2,3-sialyltransferase 4 [Source:HGNC Symbol;Acc:HGNC:10864]
ENSG00000105974	0.828106	6.32575	6.72899	0.0153236	0.183688	CAV1	protein_coding	caveolin 1 [Source:HGNC Symbol;Acc:HGNC:1527]
ENSG00000160563	0.407317	3.54257	6.71904	0.0153301	0.183688	MED27	protein_coding	mediator complex subunit 27 [Source:HGNC Symbol;Acc:HGNC:2377]
ENSG00000257084	-1.24055	0.297723	6.72235	0.0153511	0.183843	MIR200CHG	lncRNA	MIR200C and MIR141 host gene [Source:HGNC Symbol;Acc:HGNC:53161]
ENSG00000164949	0.821421	2.6829	6.71335	0.0153699	0.18393	GEM	protein_coding	GTP binding protein overexpressed in skeletal muscle [Source:HGNC Symbol;Acc:HGNC:4234]
ENSG00000226337	1.32512	-1.57159	6.43992	0.0153804	0.18393	TMEM252-DT	lncRNA	TMEM252 divergent transcript [Source:HGNC Symbol;Acc:HGNC:54377]
ENSG00000169347	-10.2604	3.13132	6.83919	0.0153921	0.18393	GP2	protein_coding	glycoprotein 2 [Source:HGNC Symbol;Acc:HGNC:4441]
ENSG00000287967	-2.21435	-2.84975	6.41058	0.0153972	0.18393		lncRNA	novel transcript, antisense to UQCR10
ENSG00000185065	-1.09663	-0.12784	6.71934	0.0153987	0.18393	UFD1-AS1	lncRNA	UFD1 antisense RNA 1 [Source:HGNC Symbol;Acc:HGNC:55917]
ENSG00000167658	0.43679	11.8696	6.70709	0.0154113	0.183984	EEF2	protein_coding	eukaryotic translation elongation factor 2 [Source:HGNC Symbol;Acc:HGNC:3214]
ENSG00000157399	1.57066	3.52775	6.73029	0.0154348	0.184074	ARSL	protein_coding	arylsulfatase L [Source:HGNC Symbol;Acc:HGNC:719]
ENSG00000175482	-0.803133	1.39466	6.70805	0.0154349	0.184074	POLD4	protein_coding	DNA polymerase delta 4, accessory subunit [Source:HGNC Symbol;Acc:HGNC:14106]
ENSG00000101577	-0.752604	6.37337	6.70132	0.0154741	0.184418	LPIN2	protein_coding	lipin 2 [Source:HGNC Symbol;Acc:HGNC:14450]
ENSG00000165650	-0.656803	8.23438	6.69631	0.0154854	0.184418	PDZD8	protein_coding	PDZ domain containing 8 [Source:HGNC Symbol;Acc:HGNC:26974]
ENSG00000135838	0.769271	2.45778	6.6962	0.015488	0.184418	NPL	protein_coding	N-acetylneuraminate pyruvate lyase [Source:HGNC Symbol;Acc:HGNC:16781]
ENSG00000230629	-1.90779	2.25711	6.70113	0.0155432	0.184918	RPS23P8	processed_pseudogene	ribosomal protein S23 pseudogene 8 [Source:HGNC Symbol;Acc:HGNC:35982]
ENSG00000136867	-0.822339	2.82854	6.68691	0.0155534	0.184918	SLC31A2	protein_coding	solute carrier family 31 member 2 [Source:HGNC Symbol;Acc:HGNC:11017]
ENSG00000134504	-0.744166	5.5285	6.68761	0.0155543	0.184918	KCTD1	protein_coding	potassium channel tetramerization domain containing 1 [Source:HGNC Symbol;Acc:HGNC:18249]
ENSG00000165474	-2.37025	4.57363	6.72623	0.0155846	0.185182	GJB2	protein_coding	gap junction protein beta 2 [Source:HGNC Symbol;Acc:HGNC:4284]
ENSG00000226026	-1.32531	0.231231	6.68755	0.0155946	0.185204	RWDD3-DT	lncRNA	RWDD3 divergent transcript [Source:HGNC Symbol;Acc:HGNC:55839]
ENSG00000183570	0.832847	3.73785	6.67906	0.0156053	0.185235	PCBP3	protein_coding	poly(rC) binding protein 3 [Source:HGNC Symbol;Acc:HGNC:8651]
ENSG00000224397	1.042	-0.511262	6.6689	0.0156534	0.185474	PELATON	lncRNA	plaque enriched lncRNA in atherosclerotic and inflammatory bowel macrophage regulation [Source:HGNC Symbol;Acc:HGNC:50328]
ENSG00000226777	1.25155	-1.93814	6.55709	0.0156618	0.185474	FAM30A	lncRNA	family with sequence similarity 30 member A [Source:HGNC Symbol;Acc:HGNC:19955]
ENSG00000285816	-1.4107	-2.24062	6.51349	0.0156665	0.185474		protein_coding	novel protein, POLA2-CDC42EP2 readthrough
ENSG00000253731	0.611823	2.94191	6.66926	0.0156741	0.185474	PCDHGA6	protein_coding	protocadherin gamma subfamily A, 6 [Source:HGNC Symbol;Acc:HGNC:8704]
ENSG00000197181	-1.67907	1.84579	6.67696	0.0156872	0.185474	PIWIL2	protein_coding	piwi like RNA-mediated gene silencing 2 [Source:HGNC Symbol;Acc:HGNC:17644]
ENSG00000168490	0.860233	2.76332	6.66646	0.0156944	0.185474	PHYHIP	protein_coding	phytanoyl-CoA 2-hydroxylase interacting protein [Source:HGNC Symbol;Acc:HGNC:16865]
ENSG00000118322	-2.50889	-1.81021	6.51016	0.0156954	0.185474	ATP10B	protein_coding	ATPase phospholipid transporting 10B (putative) [Source:HGNC Symbol;Acc:HGNC:13543]
ENSG00000166016	1.02996	3.96482	6.67616	0.0156961	0.185474	ABTB2	protein_coding	ankyrin repeat and BTB domain containing 2 [Source:HGNC Symbol;Acc:HGNC:23842]
ENSG00000165125	1.38295	1.60363	6.67021	0.0156986	0.185474	TRPV6	protein_coding	transient receptor potential cation channel subfamily V member 6 [Source:HGNC Symbol;Acc:HGNC:14006]
ENSG00000258377	-0.841604	-0.599063	6.67344	0.0157628	0.186137		lncRNA	novel transcript
ENSG00000185614	0.788244	0.365212	6.65877	0.0157794	0.186224	INKA1	protein_coding	inka box actin regulator 1 [Source:HGNC Symbol;Acc:HGNC:32480]
ENSG00000272701	-1.01415	-0.836202	6.6725	0.0157928	0.186224	MESTIT1	lncRNA	MEST intronic transcript 1, antisense RNA [Source:HGNC Symbol;Acc:HGNC:17991]
ENSG00000173581	0.554241	3.40976	6.65204	0.0157947	0.186224	CCDC106	protein_coding	coiled-coil domain containing 106 [Source:HGNC Symbol;Acc:HGNC:30181]
ENSG00000247950	-0.937188	1.89058	6.64871	0.0158208	0.186295	SEC24B-AS1	lncRNA	SEC24B antisense RNA 1 [Source:HGNC Symbol;Acc:HGNC:44003]
ENSG00000110442	0.313082	4.78487	6.64688	0.0158305	0.186295	COMMD9	protein_coding	COMM domain containing 9 [Source:HGNC Symbol;Acc:HGNC:25014]
ENSG00000159674	1.07027	7.04957	6.6673	0.015833	0.186295	SPON2	protein_coding	spondin 2 [Source:HGNC Symbol;Acc:HGNC:11253]
ENSG00000248206	-2.37469	-2.10488	6.47446	0.0158377	0.186295		lncRNA	novel transcript
ENSG00000184293	1.19759	-2.14365	6.44341	0.0158664	0.186295	CLECL1P	transcribed_unitary_pseudogene	C-type lectin like 1, pseudogene [Source:HGNC Symbol;Acc:HGNC:24462]
ENSG00000081692	0.526499	4.45653	6.64159	0.0158681	0.186295	JMJD4	protein_coding	jumonji domain containing 4 [Source:HGNC Symbol;Acc:HGNC:25724]
ENSG00000060303	-3.23463	-2.47483	6.47385	0.0158711	0.186295	RPS17P5	processed_pseudogene	ribosomal protein S17 pseudogene 5 [Source:HGNC Symbol;Acc:HGNC:21352]
ENSG00000105568	0.486855	8.11018	6.64072	0.015874	0.186295	PPP2R1A	protein_coding	protein phosphatase 2 scaffold subunit Aalpha [Source:HGNC Symbol;Acc:HGNC:9302]
ENSG00000151067	0.79825	4.34583	6.64405	0.0158742	0.186295	CACNA1C	protein_coding	calcium voltage-gated channel subunit alpha1 C [Source:HGNC Symbol;Acc:HGNC:1390]
ENSG00000119522	0.398558	4.99945	6.6388	0.0158877	0.186324	DENND1A	protein_coding	DENN domain containing 1A [Source:HGNC Symbol;Acc:HGNC:29324]
ENSG00000289307	0.942923	-1.82152	6.3446	0.0158929	0.186324		lncRNA	novel transcript
ENSG00000172403	0.671883	7.39964	6.63429	0.0159197	0.186393	SYNPO2	protein_coding	synaptopodin 2 [Source:HGNC Symbol;Acc:HGNC:17732]
ENSG00000237493	-1.69228	-1.4858	6.4286	0.0159208	0.186393		processed_pseudogene	RAB13 member RAS oncogene family pseudogene
ENSG00000103365	0.439098	6.55506	6.63377	0.0159233	0.186393	GGA2	protein_coding	golgi associated, gamma adaptin ear containing, ARF binding protein 2 [Source:HGNC Symbol;Acc:HGNC:16064]
ENSG00000167642	-0.699441	7.4978	6.62389	0.0159938	0.187122	SPINT2	protein_coding	serine peptidase inhibitor, Kunitz type 2 [Source:HGNC Symbol;Acc:HGNC:11247]
ENSG00000147168	0.961811	1.57181	6.62265	0.0160135	0.187256	IL2RG	protein_coding	interleukin 2 receptor subunit gamma [Source:HGNC Symbol;Acc:HGNC:6010]
ENSG00000112511	0.399753	4.55812	6.61899	0.016029	0.187279	PHF1	protein_coding	PHD finger protein 1 [Source:HGNC Symbol;Acc:HGNC:8919]
ENSG00000201875	-2.33876	-1.06737	6.42609	0.0160349	0.187279	RN7SKP178	misc_RNA	RN7SK pseudogene 178 [Source:HGNC Symbol;Acc:HGNC:45902]
ENSG00000187783	-2.89899	-1.43856	6.54871	0.0160511	0.187279	TMEM72	protein_coding	transmembrane protein 72 [Source:HGNC Symbol;Acc:HGNC:31658]
ENSG00000139988	1.13494	-1.2583	6.36191	0.0160551	0.187279	RDH12	protein_coding	retinol dehydrogenase 12 [Source:HGNC Symbol;Acc:HGNC:19977]
ENSG00000164885	0.407144	3.63639	6.6152	0.0160565	0.187279	CDK5	protein_coding	cyclin dependent kinase 5 [Source:HGNC Symbol;Acc:HGNC:1774]
ENSG00000135314	0.647978	0.460138	6.61675	0.0160777	0.187431	KHDC1	protein_coding	KH domain containing 1 [Source:HGNC Symbol;Acc:HGNC:21366]
ENSG00000259305	1.22315	-2.21186	6.42474	0.0160959	0.187453	ZHX1-C8orf76	protein_coding	ZHX1-C8orf76 readthrough [Source:HGNC Symbol;Acc:HGNC:42975]
ENSG00000125089	0.626399	2.92322	6.60982	0.016096	0.187453	SH3TC1	protein_coding	SH3 domain and tetratricopeptide repeats 1 [Source:HGNC Symbol;Acc:HGNC:26009]
ENSG00000166920	-1.58835	0.565196	6.6231	0.0161079	0.187495	C15orf48	protein_coding	chromosome 15 open reading frame 48 [Source:HGNC Symbol;Acc:HGNC:29898]
ENSG00000074964	0.438919	4.37819	6.60529	0.0161275	0.187599	ARHGEF10L	protein_coding	Rho guanine nucleotide exchange factor 10 like [Source:HGNC Symbol;Acc:HGNC:25540]
ENSG00000230216	-2.14464	-1.92324	6.36881	0.0161361	0.187599	HSPB1P2	processed_pseudogene	heat shock protein family B (small) member 1 pseudogene 2 [Source:HGNC Symbol;Acc:HGNC:5252]
ENSG00000161671	0.465787	7.20862	6.60332	0.0161415	0.187599	EMC10	protein_coding	ER membrane protein complex subunit 10 [Source:HGNC Symbol;Acc:HGNC:27609]
ENSG00000125845	0.982214	3.37651	6.60391	0.0161637	0.187762	BMP2	protein_coding	bone morphogenetic protein 2 [Source:HGNC Symbol;Acc:HGNC:1069]
ENSG00000222931	-3.72502	-1.46755	6.57345	0.0161885	0.187928	RN7SKP205	misc_RNA	RN7SK pseudogene 205 [Source:HGNC Symbol;Acc:HGNC:45929]
ENSG00000167526	0.570791	9.87621	6.596	0.0161945	0.187928	RPL13	protein_coding	ribosomal protein L13 [Source:HGNC Symbol;Acc:HGNC:10303]
ENSG00000257453	-1.83897	-2.46804	6.32809	0.0162074	0.187983	PHLDA1-AS1	lncRNA	PHLDA1 antisense RNA 1 [Source:HGNC Symbol;Acc:HGNC:55461]
ENSG00000197275	-0.976212	1.63217	6.58703	0.0162663	0.188563	RAD54B	protein_coding	RAD54 homolog B [Source:HGNC Symbol;Acc:HGNC:17228]
ENSG00000287817	-0.797616	-0.978906	6.60408	0.016276	0.188563		lncRNA	novel transcript, antisense to EIF4ENIF1
ENSG00000099840	-0.900307	-1.02885	6.55344	0.0162845	0.188563	IZUMO4	protein_coding	IZUMO family member 4 [Source:HGNC Symbol;Acc:HGNC:26950]
ENSG00000275183	-0.744199	3.1774	6.58174	0.0162992	0.188563	LENG9	protein_coding	leukocyte receptor cluster member 9 [Source:HGNC Symbol;Acc:HGNC:16306]
ENSG00000196604	-2.00755	-1.53486	6.51755	0.0163052	0.188563	POTEF	protein_coding	POTE ankyrin domain family member F [Source:HGNC Symbol;Acc:HGNC:33905]
ENSG00000164929	-1.03837	2.30126	6.5813	0.016307	0.188563	BAALC	protein_coding	BAALC binder of MAP3K1 and KLF4 [Source:HGNC Symbol;Acc:HGNC:14333]
ENSG00000168528	-0.829636	7.6324	6.58288	0.0163262	0.188689	SERINC2	protein_coding	serine incorporator 2 [Source:HGNC Symbol;Acc:HGNC:23231]
ENSG00000111817	0.460744	4.47384	6.57415	0.0163537	0.188912	DSE	protein_coding	dermatan sulfate epimerase [Source:HGNC Symbol;Acc:HGNC:21144]
ENSG00000100342	-1.70703	8.16334	6.60755	0.0163822	0.189146	APOL1	protein_coding	apolipoprotein L1 [Source:HGNC Symbol;Acc:HGNC:618]
ENSG00000056558	0.743896	2.20382	6.56722	0.0164083	0.189191	TRAF1	protein_coding	TNF receptor associated factor 1 [Source:HGNC Symbol;Acc:HGNC:12031]
ENSG00000284753	0.708572	1.21668	6.56756	0.0164108	0.189191	EEF1AKMT4	protein_coding	EEF1A lysine methyltransferase 4 [Source:HGNC Symbol;Acc:HGNC:53611]
ENSG00000234617	-0.953542	-0.523049	6.58137	0.016411	0.189191	SNRK-AS1	lncRNA	SNRK antisense RNA 1 [Source:HGNC Symbol;Acc:HGNC:41269]
ENSG00000289090	-3.37721	-2.57547	6.28599	0.016428	0.189235		lncRNA	novel transcript
ENSG00000126016	-0.809193	6.03101	6.56827	0.0164338	0.189235	AMOT	protein_coding	angiomotin [Source:HGNC Symbol;Acc:HGNC:17810]
ENSG00000232977	1.1738	-0.46361	6.53653	0.0164397	0.189235	LINC00327	lncRNA	long intergenic non-protein coding RNA 327 [Source:HGNC Symbol;Acc:HGNC:42009]
ENSG00000111602	0.465115	5.299	6.55947	0.0164615	0.18939	TIMELESS	protein_coding	timeless circadian regulator [Source:HGNC Symbol;Acc:HGNC:11813]
ENSG00000254213	-1.31249	-1.79643	6.48242	0.0164719	0.189411	PRXL2AP2	processed_pseudogene	peroxiredoxin like 2A pseudogene 2 [Source:HGNC Symbol;Acc:HGNC:52408]
ENSG00000244230	-1.47265	1.41364	6.56299	0.0164853	0.189411	RN7SL151P	misc_RNA	RNA, 7SL, cytoplasmic 151, pseudogene [Source:HGNC Symbol;Acc:HGNC:46167]
ENSG00000238116	-3.365	-2.86989	6.38082	0.0164886	0.189411	RAD21P1	processed_pseudogene	RAD21 pseudogene 1 [Source:HGNC Symbol;Acc:HGNC:55032]
ENSG00000105967	0.740041	1.98213	6.55508	0.0164969	0.189411	TFEC	protein_coding	transcription factor EC [Source:HGNC Symbol;Acc:HGNC:11754]
ENSG00000156150	-3.15521	-2.38684	6.32642	0.0165228	0.189411	ALX3	protein_coding	ALX homeobox 3 [Source:HGNC Symbol;Acc:HGNC:449]
ENSG00000140519	-3.08474	-2.7756	6.42643	0.0165257	0.189411	RHCG	protein_coding	Rh family C glycoprotein [Source:HGNC Symbol;Acc:HGNC:18140]
ENSG00000178343	1.53212	1.2463	6.57127	0.0165271	0.189411	SHISA3	protein_coding	shisa family member 3 [Source:HGNC Symbol;Acc:HGNC:25159]
ENSG00000183840	-0.755191	2.07047	6.55058	0.0165297	0.189411	GPR39	protein_coding	G protein-coupled receptor 39 [Source:HGNC Symbol;Acc:HGNC:4496]
ENSG00000165168	0.831638	5.81018	6.55701	0.0165437	0.18942	CYBB	protein_coding	cytochrome b-245 beta chain [Source:HGNC Symbol;Acc:HGNC:2578]
ENSG00000094804	0.855836	4.46224	6.55204	0.016547	0.18942	CDC6	protein_coding	cell division cycle 6 [Source:HGNC Symbol;Acc:HGNC:1744]
ENSG00000206530	-0.828333	2.74498	6.54648	0.0165588	0.189459	CFAP44	protein_coding	cilia and flagella associated protein 44 [Source:HGNC Symbol;Acc:HGNC:25631]
ENSG00000197111	0.329573	8.12061	6.54318	0.0165821	0.18963	PCBP2	protein_coding	poly(rC) binding protein 2 [Source:HGNC Symbol;Acc:HGNC:8648]
ENSG00000158528	-0.584207	5.98195	6.53787	0.0166216	0.189987	PPP1R9A	protein_coding	protein phosphatase 1 regulatory subunit 9A [Source:HGNC Symbol;Acc:HGNC:14946]
ENSG00000178057	0.457167	5.12558	6.53381	0.0166519	0.190172	NDUFAF3	protein_coding	NADH:ubiquinone oxidoreductase complex assembly factor 3 [Source:HGNC Symbol;Acc:HGNC:29918]
ENSG00000132470	-1.59783	6.49897	6.57056	0.0166625	0.190172	ITGB4	protein_coding	integrin subunit beta 4 [Source:HGNC Symbol;Acc:HGNC:6158]
[truncated: 20,827 more rows]
