# Supplementary material for: Single-cell mapping of human endometrium and decidua reveals epithelial and stromal contributions to fertility
Source: JCI Insight. 2026 Jan 23;11(2):e195254. doi: 10.1172/jci.insight.195254 (PMC12892900; doi:10.1172/jci.insight.195254)
Supplement: Supplemental table 6 [file jciinsight-11-195254-s117.xlsx]

## Sheet: SupplementalTable6_epithelium-s
cluster	gene	p_val	avg_log2FC	pct.1	pct.2	p_val_adj
Epithelium_0	HNRNPDL	0	0.219287	0.139	0.63	0
Epithelium_0	HNRNPA2B1	0	0.122043	0.241	0.73	0
Epithelium_0	EIF4A2	0	0.287005	0.146	0.625	0
Epithelium_0	HNRNPC	0	0.15439	0.126	0.598	0
Epithelium_0	UBE2D3	0	0.22963	0.121	0.586	0
Epithelium_0	TAX1BP1	0	0.245587	0.106	0.571	0
Epithelium_0	PAPSS1	0	0.146349	0.142	0.605	0
Epithelium_0	CFDP1	0	0.142519	0.089	0.551	0
Epithelium_0	EIF5	0	0.131758	0.085	0.547	0
Epithelium_0	H2AFY	0	0.18601	0.07	0.531	0
Epithelium_0	UBE2D2	0	0.165307	0.117	0.577	0
Epithelium_0	EIF4G2	0	0.290049	0.139	0.599	0
Epithelium_0	SEC62	0	0.251442	0.144	0.603	0
Epithelium_0	KRT8	0	0.152987	0.127	0.585	0
Epithelium_0	HNRNPK	0	0.247225	0.131	0.587	0
Epithelium_0	SPINT2	0	0.13444	0.143	0.599	0
Epithelium_0	EIF5B	0	0.248379	0.066	0.52	0
Epithelium_0	SELENOS	0	0.239759	0.083	0.537	0
Epithelium_0	HNRNPA3	0	0.43736	0.17	0.622	0
Epithelium_0	KIF5B	0	0.164511	0.086	0.537	0
Epithelium_0	PPP1CB	0	0.245904	0.088	0.538	0
Epithelium_0	UCA1	0	0.267725	0.159	0.609	0
Epithelium_0	CIRBP	0	0.260585	0.147	0.595	0
Epithelium_0	SQSTM1	0	0.141307	0.093	0.54	0
Epithelium_0	SH3YL1	0	0.152524	0.056	0.501	0
Epithelium_0	CD164	0	0.258643	0.066	0.511	0
Epithelium_0	WASF2	0	0.198781	0.103	0.547	0
Epithelium_0	PTTG1IP	0	0.321922	0.087	0.531	0
Epithelium_0	SPCS2	0	0.135377	0.119	0.563	0
Epithelium_0	RNASET2	0	0.219877	0.2	0.643	0
Epithelium_0	PDIA6	0	0.153159	0.138	0.581	0
Epithelium_0	XRCC5	0	0.345874	0.11	0.552	0
Epithelium_0	DNAJA1	0	0.292823	0.133	0.575	0
Epithelium_0	ARF1	0	0.255158	0.111	0.547	0
Epithelium_0	HDLBP	0	0.297317	0.108	0.544	0
Epithelium_0	SRSF3	0	0.465537	0.138	0.574	0
Epithelium_0	NORAD	0	0.190117	0.073	0.508	0
Epithelium_0	TOP1	0	0.469157	0.08	0.515	0
Epithelium_0	TMED10	0	0.181248	0.105	0.539	0
Epithelium_0	ARID5B	0	0.111168	0.138	0.572	0
Epithelium_0	CAST	0	0.514765	0.131	0.561	0
Epithelium_0	HNRNPD	0	0.128163	0.072	0.502	0
Epithelium_0	VAMP8	0	0.44254	0.106	0.535	0
Epithelium_0	DYNC1I2	0	0.520496	0.086	0.515	0
Epithelium_0	SET	0	0.27516	0.14	0.569	0
Epithelium_0	TMBIM4	0	0.44983	0.107	0.535	0
Epithelium_0	KRT18	0	0.241414	0.195	0.623	0
Epithelium_0	FAM177A1	0	0.429755	0.117	0.544	0
Epithelium_0	HMGN1	0	0.461484	0.186	0.613	0
Epithelium_0	NCL	0	0.499033	0.163	0.59	0
Epithelium_0	SEPTIN7	0	0.676904	0.138	0.564	0
Epithelium_0	CTSB	0	0.351584	0.108	0.533	0
Epithelium_0	ATP6AP2	0	0.171652	0.061	0.486	0
Epithelium_0	ID2	0	0.160105	0.112	0.536	0
Epithelium_0	RTN3	0	0.238909	0.062	0.486	0
Epithelium_0	CSDE1	0	0.412269	0.1	0.523	0
Epithelium_0	PPIG	0	0.158138	0.054	0.477	0
Epithelium_0	PABPC1	0	0.274938	0.174	0.597	0
Epithelium_0	LAPTM4A	0	0.383505	0.136	0.558	0
Epithelium_0	AMD1	0	0.314356	0.08	0.502	0
Epithelium_0	SMIM22	0	0.174328	0.061	0.483	0
Epithelium_0	RALBP1	0	0.387516	0.071	0.493	0
Epithelium_0	BSG	0	0.291319	0.079	0.501	0
Epithelium_0	TMEM59	0	0.337811	0.136	0.557	0
Epithelium_0	SEPTIN2	0	0.43845	0.088	0.509	0
Epithelium_0	NFE2L2	0	0.202974	0.073	0.494	0
Epithelium_0	TMEM50A	0	0.531677	0.105	0.525	0
Epithelium_0	CAPRIN1	0	0.247937	0.067	0.486	0
Epithelium_0	JPT2	0	0.177437	0.051	0.47	0
Epithelium_0	ECI1	0	0.256438	0.09	0.508	0
Epithelium_0	DDX18	0	0.262239	0.057	0.475	0
Epithelium_0	PCBP1	0	0.313769	0.121	0.537	0
Epithelium_0	ATP6V0B	0	0.333866	0.099	0.514	0
Epithelium_0	OCIAD1	0	0.321065	0.069	0.484	0
Epithelium_0	DEK	0	0.44472	0.077	0.492	0
Epithelium_0	MAP1LC3B	0	0.317381	0.144	0.558	0
Epithelium_0	SYNCRIP	0	0.400132	0.065	0.479	0
Epithelium_0	BAG1	0	0.173921	0.079	0.493	0
Epithelium_0	XRN2	0	0.349309	0.061	0.475	0
Epithelium_0	SPCS1	0	0.477352	0.122	0.535	0
Epithelium_0	RAB2A	0	0.388521	0.136	0.549	0
Epithelium_0	JAK1	0	0.206331	0.059	0.472	0
Epithelium_0	TSTD1	0	0.213008	0.065	0.478	0
Epithelium_0	ACTR3	0	0.372256	0.073	0.486	0
Epithelium_0	AIMP1	0	0.296359	0.084	0.497	0
Epithelium_0	NUCKS1	0	0.554953	0.155	0.568	0
Epithelium_0	SARAF	0	0.396063	0.123	0.535	0
Epithelium_0	VPS35	0	0.165919	0.051	0.463	0
Epithelium_0	TUFM	0	0.33684	0.068	0.48	0
Epithelium_0	YWHAB	0	0.394234	0.178	0.59	0
Epithelium_0	TMED4	0	0.195771	0.045	0.456	0
Epithelium_0	TMOD3	0	0.127427	0.058	0.469	0
Epithelium_0	DNAJC15	0	0.580193	0.161	0.572	0
Epithelium_0	ATP6V0C	0	0.460709	0.101	0.511	0
Epithelium_0	ZFAS1	0	0.466465	0.182	0.592	0
Epithelium_0	TMCO1	0	0.303968	0.059	0.468	0
Epithelium_0	KDELR1	0	0.287517	0.118	0.527	0
Epithelium_0	RER1	0	0.296588	0.081	0.49	0
Epithelium_0	SERP1	0	0.321129	0.181	0.59	0
Epithelium_0	HNRNPF	0	0.505491	0.094	0.502	0
Epithelium_0	YWHAE	0	0.591734	0.15	0.558	0
Epithelium_0	TCEA1	0	0.437489	0.077	0.485	0
Epithelium_0	CAPNS1	0	0.307067	0.069	0.477	0
Epithelium_0	HMGN2	0	0.315975	0.13	0.537	0
Epithelium_0	SYF2	0	0.458173	0.076	0.483	0
Epithelium_0	SGK1	0	0.148952	0.142	0.548	0
Epithelium_0	RDX	0	0.288004	0.058	0.464	0
Epithelium_0	CYB5A	0	0.463588	0.126	0.532	0
Epithelium_0	PET100	0	0.609298	0.084	0.49	0
Epithelium_0	ARF4	0	0.412837	0.143	0.548	0
Epithelium_0	BNIP3L	0	0.444367	0.112	0.517	0
Epithelium_0	C11orf58	0	0.520617	0.116	0.521	0
Epithelium_0	CD151	0	0.251217	0.085	0.49	0
Epithelium_0	VAPA	0	0.512804	0.117	0.521	0
Epithelium_0	ARFGAP3	0	0.207094	0.055	0.459	0
Epithelium_0	HNRNPR	0	0.439432	0.079	0.483	0
Epithelium_0	CCT6A	0	0.478023	0.085	0.489	0
Epithelium_0	MTPN	0	0.214099	0.088	0.491	0
Epithelium_0	MPZL2	0	0.211162	0.05	0.453	0
Epithelium_0	EIF4B	0	0.434955	0.101	0.504	0
Epithelium_0	RTF1	0	0.31826	0.056	0.459	0
Epithelium_0	HSPA8	0	0.319199	0.194	0.597	0
Epithelium_0	HNRNPM	0	0.535523	0.08	0.483	0
Epithelium_0	FAM3C	0	0.478899	0.122	0.524	0
Epithelium_0	COPE	0	0.406243	0.133	0.535	0
Epithelium_0	CAP1	0	0.451928	0.082	0.484	0
Epithelium_0	XRCC6	0	0.408638	0.069	0.471	0
Epithelium_0	PAK2	0	0.303397	0.056	0.456	0
Epithelium_0	NDFIP1	0	0.564737	0.067	0.467	0
Epithelium_0	DAD1	0	0.365216	0.148	0.548	0
Epithelium_0	CDC37	0	0.225862	0.064	0.464	0
Epithelium_0	CD99	0	0.327773	0.098	0.498	0
Epithelium_0	ANP32B	0	0.431692	0.09	0.489	0
Epithelium_0	TALDO1	0	0.642723	0.136	0.535	0
Epithelium_0	SNX6	0	0.519548	0.087	0.486	0
Epithelium_0	GSPT1	0	0.364945	0.055	0.454	0
Epithelium_0	DDRGK1	0	0.146647	0.047	0.446	0
Epithelium_0	RBM3	0	0.445489	0.139	0.538	0
Epithelium_0	SPCS3	0	0.464862	0.075	0.474	0
Epithelium_0	PTGES3	0	0.599487	0.165	0.564	0
Epithelium_0	SSR2	0	0.392255	0.164	0.562	0
Epithelium_0	PDCD6	0	0.532989	0.098	0.496	0
Epithelium_0	GNB2	0	0.452922	0.087	0.485	0
Epithelium_0	ECHS1	0	0.432041	0.098	0.496	0
Epithelium_0	DHRS7	0	0.134542	0.041	0.439	0
Epithelium_0	CIB1	0	0.509923	0.128	0.526	0
Epithelium_0	ST13	0	0.427747	0.11	0.508	0
Epithelium_0	PRDX4	0	0.235051	0.102	0.5	0
Epithelium_0	SERBP1	0	0.571649	0.158	0.555	0
Epithelium_0	MGST2	0	0.37953	0.058	0.455	0
Epithelium_0	TPD52L1	0	0.375556	0.062	0.459	0
Epithelium_0	SF3B2	0	0.305138	0.046	0.443	0
Epithelium_0	ACADVL	0	0.185121	0.051	0.448	0
Epithelium_0	EIF1AX	0	0.629033	0.142	0.539	0
Epithelium_0	ATP5ME	0	0.73375	0.159	0.555	0
Epithelium_0	TMED2	0	0.535231	0.093	0.489	0
Epithelium_0	MORF4L1	0	0.667754	0.165	0.561	0
Epithelium_0	CCNI	0	0.438018	0.167	0.562	0
Epithelium_0	ANAPC16	0	0.379687	0.089	0.484	0
Epithelium_0	SEC11C	0	0.282045	0.095	0.49	0
Epithelium_0	PGK1	0	0.403071	0.1	0.495	0
Epithelium_0	NUDC	0	0.343836	0.083	0.478	0
Epithelium_0	C18orf32	0	0.621371	0.085	0.48	0
Epithelium_0	GNB1	0	0.373872	0.058	0.452	0
Epithelium_0	CACYBP	0	0.512071	0.064	0.458	0
Epithelium_0	CDV3	0	0.485775	0.074	0.468	0
Epithelium_0	LRPAP1	0	0.372535	0.073	0.467	0
Epithelium_0	VDAC1	0	0.66438	0.122	0.516	0
Epithelium_0	MTCH1	0	0.18702	0.069	0.463	0
Epithelium_0	GTF3C6	0	0.634947	0.139	0.533	0
Epithelium_0	PAFAH1B1	0	0.205571	0.054	0.448	0
Epithelium_0	ARHGDIA	0	0.174317	0.057	0.451	0
Epithelium_0	PGRMC1	0	0.160077	0.061	0.455	0
Epithelium_0	TKT	0	0.259453	0.072	0.465	0
Epithelium_0	PPP1CA	0	0.428466	0.072	0.465	0
Epithelium_0	ZFAND6	0	0.345964	0.048	0.441	0
Epithelium_0	CAPZA2	0	0.713	0.157	0.549	0
Epithelium_0	NME3	0	0.308575	0.052	0.444	0
Epithelium_0	SMARCE1	0	0.220964	0.06	0.452	0
Epithelium_0	NDUFC2	0	0.360083	0.183	0.575	0
Epithelium_0	JTB	0	0.480727	0.093	0.484	0
Epithelium_0	SRP9	0	0.559481	0.101	0.492	0
Epithelium_0	MRPL14	0	0.403002	0.066	0.457	0
Epithelium_0	HEBP2	0	0.688825	0.156	0.547	0
Epithelium_0	NDUFB8	0	0.589864	0.115	0.506	0
Epithelium_0	SELENOH	0	0.503755	0.105	0.496	0
Epithelium_0	PSMD7	0	0.320396	0.067	0.458	0
Epithelium_0	MICOS13	0	0.574843	0.111	0.502	0
Epithelium_0	SRP19	0	0.628885	0.082	0.473	0
Epithelium_0	TAGLN2	0	0.494098	0.114	0.504	0
Epithelium_0	PPM1G	0	0.26241	0.051	0.441	0
Epithelium_0	PIK3R1	0	0.706832	0.147	0.537	0
Epithelium_0	ENY2	0	0.68343	0.118	0.508	0
Epithelium_0	ATP5F1B	0	0.678006	0.117	0.507	0
Epithelium_0	NAP1L1	0	0.647852	0.149	0.539	0
Epithelium_0	SEC11A	0	0.523203	0.152	0.541	0
Epithelium_0	SNU13	0	0.659646	0.141	0.53	0
Epithelium_0	BZW1	0	0.51049	0.084	0.473	0
Epithelium_0	FDPS	0	0.248342	0.051	0.439	0
Epithelium_0	CCT3	0	0.522075	0.092	0.48	0
Epithelium_0	DUSP23	0	0.346954	0.089	0.477	0
Epithelium_0	ERLEC1	0	0.165748	0.047	0.435	0
Epithelium_0	VPS28	0	0.759852	0.147	0.535	0
Epithelium_0	CHMP5	0	0.446971	0.077	0.465	0
Epithelium_0	CHURC1	0	0.668065	0.098	0.486	0
Epithelium_0	VPS4B	0	0.397033	0.049	0.437	0
Epithelium_0	SCAND1	0	0.55369	0.103	0.491	0
Epithelium_0	ENO1	0	0.534232	0.175	0.562	0
Epithelium_0	ZC3H15	0	0.610956	0.081	0.468	0
Epithelium_0	SSR1	0	0.199712	0.042	0.429	0
Epithelium_0	HNRNPH3	0	0.523839	0.067	0.454	0
Epithelium_0	NDUFB10	0	0.639791	0.132	0.519	0
Epithelium_0	PSENEN	0	0.108875	0.048	0.435	0
Epithelium_0	SELENOW	0	0.587871	0.164	0.551	0
Epithelium_0	MRPL20	0	0.668996	0.116	0.502	0
Epithelium_0	ATRAID	0	0.424572	0.071	0.457	0
Epithelium_0	SSB	0	0.632971	0.101	0.487	0
Epithelium_0	TCP1	0	0.464551	0.067	0.453	0
Epithelium_0	H2AFV	0	0.547645	0.065	0.451	0
Epithelium_0	ZNHIT1	0	0.759722	0.121	0.507	0
Epithelium_0	TXNDC17	0	0.579755	0.103	0.489	0
Epithelium_0	TRAPPC5	0	0.615073	0.135	0.521	0
Epithelium_0	SSU72	0	0.40737	0.07	0.455	0
Epithelium_0	RAB1A	0	0.361344	0.066	0.451	0
Epithelium_0	CNBP	0	0.643498	0.116	0.501	0
Epithelium_0	UBE2B	0	0.604233	0.094	0.479	0
Epithelium_0	MRPL41	0	0.664687	0.13	0.515	0
Epithelium_0	MYDGF	0	0.385755	0.129	0.514	0
Epithelium_0	GADD45GIP1	0	0.645528	0.128	0.513	0
Epithelium_0	MPST	0	0.239356	0.057	0.442	0
Epithelium_0	SSR3	0	0.475223	0.149	0.533	0
Epithelium_0	NDUFA2	0	0.655855	0.115	0.499	0
Epithelium_0	RAB14	0	0.519733	0.056	0.44	0
Epithelium_0	VDAC2	0	0.611829	0.122	0.506	0
Epithelium_0	ORMDL2	0	0.448728	0.054	0.438	0
Epithelium_0	PCNP	0	0.688844	0.067	0.45	0
Epithelium_0	CCT5	0	0.655663	0.087	0.47	0
Epithelium_0	HNRNPA0	0	0.455918	0.059	0.442	0
Epithelium_0	TMEM14B	0	0.273409	0.078	0.461	0
Epithelium_0	ATP5F1A	0	0.560407	0.094	0.477	0
Epithelium_0	DYNLRB1	0	0.862368	0.147	0.53	0
Epithelium_0	CTSZ	0	0.122685	0.041	0.424	0
Epithelium_0	SH3GLB1	0	0.658315	0.084	0.466	0
Epithelium_0	RBM8A	0	0.666535	0.093	0.475	0
Epithelium_0	COX20	0	0.399679	0.079	0.461	0
Epithelium_0	CHMP3	0	0.494758	0.07	0.452	0
Epithelium_0	G3BP2	0	0.195649	0.04	0.422	0
Epithelium_0	YIPF3	0	0.341583	0.05	0.432	0
Epithelium_0	SRSF9	0	0.667815	0.108	0.49	0
Epithelium_0	PSMA6	0	0.622452	0.114	0.496	0
Epithelium_0	TRIR	0	0.601072	0.117	0.499	0
Epithelium_0	PRDX2	0	0.489718	0.136	0.518	0
Epithelium_0	EIF2S2	0	0.800503	0.11	0.492	0
Epithelium_0	NDUFA1	0	0.776254	0.157	0.539	0
Epithelium_0	MANF	0	0.259351	0.072	0.453	0
Epithelium_0	TMEM141	0	0.502186	0.09	0.471	0
Epithelium_0	HSBP1	0	0.588132	0.135	0.516	0
Epithelium_0	NDUFV2	0	0.786226	0.14	0.521	0
Epithelium_0	MBD2	0	0.445023	0.064	0.445	0
Epithelium_0	LSM7	0	0.536983	0.115	0.496	0
Epithelium_0	NDUFA7	0	0.587982	0.09	0.471	0
Epithelium_0	NDUFB7	0	0.725119	0.141	0.522	0
Epithelium_0	ATF4	0	0.338849	0.058	0.439	0
Epithelium_0	AURKAIP1	0	0.747443	0.131	0.511	0
Epithelium_0	RAD21	0	0.242776	0.041	0.421	0
Epithelium_0	MAL2	0	0.465267	0.042	0.422	0
Epithelium_0	ARL6IP4	0	0.650552	0.114	0.494	0
Epithelium_0	DDOST	0	0.13149	0.048	0.427	0
Epithelium_0	ILF2	0	0.345703	0.065	0.444	0
Epithelium_0	TOMM20	0	0.658484	0.15	0.529	0
Epithelium_0	TFG	0	0.483018	0.069	0.448	0
Epithelium_0	DNAJC21	0	0.246631	0.041	0.42	0
Epithelium_0	HIST1H4C	0	0.376575	0.112	0.491	0
Epithelium_0	CLTA	0	0.545589	0.161	0.54	0
Epithelium_0	ATP5F1C	0	0.626363	0.117	0.496	0
Epithelium_0	PCBD1	0	0.167041	0.079	0.458	0
Epithelium_0	PSMA3	0	0.56968	0.072	0.451	0
Epithelium_0	COX5A	0	0.610591	0.152	0.531	0
Epithelium_0	TMEM219	0	0.590915	0.103	0.482	0
Epithelium_0	GALNT1	0	0.180142	0.035	0.414	0
Epithelium_0	NOP53	0	0.638583	0.116	0.495	0
Epithelium_0	CMPK1	0	0.537106	0.068	0.446	0
Epithelium_0	SMIM14	0	0.223219	0.052	0.43	0
Epithelium_0	TAF7	0	0.315574	0.051	0.429	0
Epithelium_0	MDH2	0	0.519358	0.086	0.464	0
Epithelium_0	TRMT112	0	0.714666	0.15	0.528	0
Epithelium_0	COA3	0	0.593108	0.084	0.462	0
Epithelium_0	SLC25A5	0	0.362921	0.097	0.475	0
Epithelium_0	SCP2	0	0.72248	0.085	0.462	0
Epithelium_0	LAMTOR5	0	0.750066	0.153	0.53	0
Epithelium_0	RAB10	0	0.607867	0.064	0.441	0
Epithelium_0	MOB1A	0	0.549081	0.061	0.438	0
Epithelium_0	IL1R1	0	0.541788	0.12	0.497	0
Epithelium_0	COPB2	0	0.362249	0.05	0.427	0
Epithelium_0	ARPC1B	0	0.631355	0.124	0.501	0
Epithelium_0	DNAJB6	0	0.400588	0.055	0.432	0
Epithelium_0	CTNNAL1	0	0.471497	0.057	0.434	0
Epithelium_0	PA2G4	0	0.519594	0.073	0.45	0
Epithelium_0	METAP2	0	0.726702	0.086	0.463	0
Epithelium_0	FXYD3	0	0.626934	0.102	0.479	0
Epithelium_0	EIF6	0	0.601891	0.078	0.455	0
Epithelium_0	UFC1	0	0.501667	0.124	0.5	0
Epithelium_0	MRFAP1	0	0.849488	0.111	0.487	0
Epithelium_0	SRP72	0	0.422258	0.059	0.435	0
Epithelium_0	NDUFC1	0	0.63236	0.098	0.474	0
Epithelium_0	COX14	0	0.528786	0.078	0.454	0
Epithelium_0	PRR13	0	0.567508	0.063	0.439	0
Epithelium_0	APOL1	0	0.105212	0.056	0.432	0
Epithelium_0	SMDT1	0	0.571426	0.094	0.47	0
Epithelium_0	EPRS	0	0.13779	0.034	0.409	0
Epithelium_0	SSBP1	0	0.890562	0.145	0.52	0
Epithelium_0	TLN1	0	0.251536	0.054	0.429	0
Epithelium_0	PTGR1	0	0.273352	0.057	0.432	0
Epithelium_0	SURF4	0	0.163467	0.038	0.413	0
Epithelium_0	RAB11A	0	0.729843	0.118	0.493	0
Epithelium_0	NDUFAB1	0	0.599223	0.101	0.476	0
Epithelium_0	POLR2I	0	0.585324	0.091	0.466	0
Epithelium_0	RPS19BP1	0	0.545821	0.071	0.446	0
Epithelium_0	ATP5PB	0	0.642533	0.088	0.462	0
Epithelium_0	LRRFIP2	0	0.330031	0.041	0.415	0
Epithelium_0	RNH1	0	0.7332	0.111	0.485	0
Epithelium_0	MRPL57	0	0.561355	0.089	0.463	0
Epithelium_0	PSMB3	0	0.787749	0.113	0.487	0
Epithelium_0	SMS	0	0.609745	0.065	0.439	0
Epithelium_0	EIF2S3	0	0.312369	0.066	0.44	0
Epithelium_0	ACBD3	0	0.316699	0.044	0.417	0
Epithelium_0	KDELR2	0	0.5445	0.122	0.495	0
Epithelium_0	BUD31	0	0.76148	0.083	0.456	0
Epithelium_0	AGPAT2	0	0.10251	0.036	0.409	0
Epithelium_0	LSM4	0	0.42513	0.075	0.448	0
Epithelium_0	PPP2R1A	0	0.244207	0.041	0.414	0
Epithelium_0	YWHAH	0	0.530675	0.067	0.44	0
Epithelium_0	YTHDF2	0	0.242727	0.039	0.411	0
Epithelium_0	CAPZA1	0	0.354712	0.058	0.43	0
Epithelium_0	MPC2	0	0.339741	0.074	0.446	0
Epithelium_0	DPY30	0	0.644239	0.078	0.45	0
Epithelium_0	FIS1	0	0.684888	0.113	0.485	0
Epithelium_0	ARPC5L	0	0.297273	0.044	0.416	0
Epithelium_0	ATP6V1D	0	0.15168	0.047	0.419	0
Epithelium_0	TMEM205	0	0.406931	0.052	0.424	0
Epithelium_0	MORF4L2	0	0.699257	0.126	0.498	0
Epithelium_0	H2AFZ	0	0.504531	0.126	0.497	0
Epithelium_0	HNRNPAB	0	0.482065	0.076	0.447	0
Epithelium_0	GTF2H5	0	0.498806	0.079	0.45	0
Epithelium_0	P4HA1	0	0.248442	0.041	0.412	0
Epithelium_0	TMEM134	0	0.377773	0.055	0.426	0
Epithelium_0	CCT2	0	0.431533	0.068	0.439	0
Epithelium_0	PSMB5	0	0.56459	0.111	0.482	0
Epithelium_0	COX16	0	0.596352	0.076	0.447	0
Epithelium_0	PHB	0	0.535035	0.071	0.442	0
Epithelium_0	MEAF6	0	0.297219	0.047	0.417	0
Epithelium_0	SELENOK	0	0.307899	0.076	0.446	0
Epithelium_0	HIGD2A	0	0.614639	0.1	0.47	0
Epithelium_0	TOMM6	0	0.857957	0.138	0.508	0
Epithelium_0	PTPN12	0	0.149662	0.033	0.403	0
Epithelium_0	NDUFA12	0	0.530326	0.097	0.467	0
Epithelium_0	SRP54	0	0.240203	0.041	0.411	0
Epithelium_0	ERH	0	0.81435	0.114	0.484	0
Epithelium_0	GABARAPL2	0	0.548448	0.085	0.455	0
Epithelium_0	TXNL1	0	0.722085	0.085	0.455	0
Epithelium_0	STAU1	0	0.244517	0.044	0.414	0
Epithelium_0	RNF7	0	0.730479	0.108	0.477	0
Epithelium_0	PAIP2	0	0.562636	0.067	0.436	0
Epithelium_0	LAMTOR4	0	0.672688	0.102	0.471	0
Epithelium_0	ATP6V1F	0	0.68564	0.094	0.463	0
Epithelium_0	UFM1	0	0.643166	0.064	0.433	0
Epithelium_0	KRT10	0	0.675711	0.13	0.499	0
Epithelium_0	RABAC1	0	0.749486	0.151	0.52	0
Epithelium_0	TMEM238	0	0.240969	0.035	0.404	0
Epithelium_0	UBE2V1	0	0.978838	0.113	0.482	0
Epithelium_0	EMC3	0	0.237114	0.038	0.406	0
Epithelium_0	ADH5	0	0.521671	0.111	0.479	0
Epithelium_0	ATP5MF	0	0.905755	0.142	0.51	0
Epithelium_0	CPNE3	0	0.603125	0.047	0.415	0
Epithelium_0	VPS29	0	0.839325	0.096	0.464	0
Epithelium_0	RTRAF	0	0.737842	0.114	0.482	0
Epithelium_0	SIVA1	0	0.463656	0.074	0.442	0
Epithelium_0	CIAO2B	0	0.727258	0.106	0.474	0
Epithelium_0	IER3IP1	0	0.665521	0.074	0.442	0
Epithelium_0	SMIM26	0	0.835781	0.091	0.459	0
Epithelium_0	UBE2L3	0	0.915453	0.115	0.483	0
Epithelium_0	ACP1	0	0.499847	0.059	0.426	0
Epithelium_0	NOL7	0	0.854469	0.089	0.456	0
Epithelium_0	NDUFB9	0	0.451128	0.064	0.431	0
Epithelium_0	TMEM179B	0	0.161412	0.034	0.401	0
Epithelium_0	BLOC1S1	0	0.819044	0.131	0.498	0
Epithelium_0	MRPL52	0	0.697481	0.08	0.447	0
Epithelium_0	METTL9	0	0.510383	0.07	0.437	0
Epithelium_0	PSMD8	0	0.813291	0.147	0.514	0
Epithelium_0	SELENOF	0	0.507956	0.061	0.427	0
Epithelium_0	ENSA	0	0.390927	0.052	0.418	0
Epithelium_0	PFDN2	0	0.790392	0.094	0.46	0
Epithelium_0	SUMO1	0	0.821363	0.106	0.472	0
Epithelium_0	UBE2K	0	0.500471	0.056	0.422	0
Epithelium_0	SNX9	0	0.104673	0.035	0.401	0
Epithelium_0	MPC1	0	0.562696	0.069	0.435	0
Epithelium_0	CYCS	0	0.482406	0.079	0.445	0
Epithelium_0	PSME1	0	0.945874	0.137	0.503	0
Epithelium_0	EIF4E2	0	0.824356	0.074	0.439	0
Epithelium_0	AP2M1	0	0.728348	0.098	0.463	0
Epithelium_0	PDAP1	0	0.624832	0.072	0.437	0
Epithelium_0	CHMP4A	0	0.62943	0.068	0.433	0
Epithelium_0	PSMA4	0	0.826917	0.093	0.458	0
Epithelium_0	UBE2I	0	0.706892	0.082	0.447	0
Epithelium_0	TMEM208	0	0.647435	0.06	0.425	0
Epithelium_0	MRPL27	0	0.877589	0.078	0.443	0
Epithelium_0	TMEM147	0	0.630763	0.072	0.437	0
Epithelium_0	EIF3D	0	0.640379	0.088	0.453	0
Epithelium_0	APPL1	0	0.295034	0.042	0.406	0
Epithelium_0	STMN1	0	0.397545	0.09	0.454	0
Epithelium_0	AKR1A1	0	0.405544	0.054	0.418	0
Epithelium_0	ODC1	0	0.185929	0.054	0.418	0
Epithelium_0	NDUFA10	0	0.371291	0.054	0.418	0
Epithelium_0	RHEB	0	0.80873	0.126	0.49	0
Epithelium_0	ZNF706	0	0.641161	0.08	0.444	0
Epithelium_0	LAMTOR1	0	0.688411	0.09	0.454	0
Epithelium_0	DNAJC7	0	0.231948	0.047	0.411	0
Epithelium_0	UQCRFS1	0	0.48435	0.075	0.439	0
Epithelium_0	LARS	0	0.202638	0.041	0.404	0
Epithelium_0	FAM107B	0	0.182054	0.037	0.4	0
Epithelium_0	TUBA1C	0	0.776816	0.103	0.466	0
Epithelium_0	CAPZB	0	0.662081	0.076	0.439	0
Epithelium_0	RAB13	0	0.757714	0.108	0.471	0
Epithelium_0	SNRPE	0	0.863331	0.122	0.485	0
Epithelium_0	COX17	0	0.82723	0.083	0.446	0
Epithelium_0	NSA2	0	0.88556	0.124	0.487	0
Epithelium_0	ABRACL	0	0.225996	0.042	0.404	0
Epithelium_0	BRK1	0	0.700251	0.122	0.484	0
Epithelium_0	NAA50	0	0.533825	0.053	0.415	0
Epithelium_0	CYSTM1	0	0.438181	0.088	0.45	0
Epithelium_0	TMEM14C	0	0.868965	0.125	0.487	0
Epithelium_0	EIF4H	0	0.341779	0.052	0.414	0
Epithelium_0	POLR2J	0	0.555985	0.064	0.426	0
Epithelium_0	UBE2R2	0	0.215358	0.049	0.411	0
Epithelium_0	NDUFS8	0	0.486821	0.07	0.432	0
Epithelium_0	STUB1	0	0.592349	0.066	0.428	0
Epithelium_0	ALKBH7	0	0.478943	0.08	0.442	0
Epithelium_0	NONO	0	0.362312	0.046	0.408	0
Epithelium_0	USP14	0	0.316146	0.041	0.402	0
Epithelium_0	ROMO1	0	0.947696	0.104	0.465	0
Epithelium_0	C1orf122	0	0.536853	0.1	0.461	0
Epithelium_0	PSMA5	0	0.660116	0.079	0.44	0
Epithelium_0	COX7A2L	0	0.708694	0.126	0.487	0
Epithelium_0	COPS9	0	0.768118	0.133	0.494	0
Epithelium_0	FXR1	0	0.569583	0.06	0.421	0
Epithelium_0	NDUFS6	0	0.783005	0.124	0.485	0
Epithelium_0	ZCRB1	0	0.524397	0.075	0.436	0
Epithelium_0	POLR1D	0	0.721481	0.08	0.441	0
Epithelium_0	ISG20	0	0.551994	0.068	0.429	0
Epithelium_0	RAB5IF	0	0.681003	0.093	0.454	0
Epithelium_0	PPCS	0	0.567611	0.058	0.418	0
Epithelium_0	SDHC	0	0.436724	0.053	0.413	0
Epithelium_0	PRELID1	0	0.821472	0.112	0.472	0
Epithelium_0	CUTA	0	0.738201	0.112	0.472	0
Epithelium_0	C9orf16	0	0.423363	0.078	0.438	0
Epithelium_0	UQCRC2	0	0.387463	0.056	0.416	0
Epithelium_0	HOXB7	0	0.42169	0.031	0.391	0
Epithelium_0	PGLS	0	0.667281	0.122	0.482	0
Epithelium_0	MRPS26	0	0.480003	0.054	0.414	0
Epithelium_0	CCT8	0	0.781246	0.081	0.441	0
Epithelium_0	MIER1	0	0.366635	0.036	0.395	0
Epithelium_0	LAMTOR2	0	0.859766	0.103	0.462	0
Epithelium_0	DENR	0	0.477994	0.041	0.4	0
Epithelium_0	ECH1	0	0.381949	0.047	0.406	0
Epithelium_0	PNKD	0	0.488293	0.057	0.416	0
Epithelium_0	RAB7A	0	0.71179	0.061	0.42	0
Epithelium_0	NDUFA5	0	0.842722	0.084	0.443	0
Epithelium_0	PSMC6	0	0.380413	0.049	0.408	0
Epithelium_0	ALDH6A1	0	0.107804	0.032	0.391	0
Epithelium_0	SNW1	0	0.150774	0.034	0.393	0
Epithelium_0	TERF2IP	0	0.558901	0.057	0.416	0
Epithelium_0	ATP5MC1	0	0.614394	0.113	0.472	0
Epithelium_0	JPT1	0	0.616456	0.136	0.495	0
Epithelium_0	EIF4A3	0	0.384109	0.056	0.415	0
Epithelium_0	CEBPB	0	0.698118	0.099	0.458	0
Epithelium_0	SDF4	0	0.10858	0.042	0.4	0
Epithelium_0	TOR1AIP2	0	0.112091	0.041	0.399	0
Epithelium_0	EEA1	0	0.206695	0.039	0.397	0
Epithelium_0	MAPK1IP1L	0	0.271741	0.038	0.396	0
Epithelium_0	DNAJC8	0	0.900783	0.081	0.439	0
Epithelium_0	LSM3	0	0.905384	0.117	0.475	0
Epithelium_0	ELOC	0	0.766688	0.093	0.451	0
Epithelium_0	EIF3J	0	0.769133	0.057	0.415	0
Epithelium_0	TXNL4A	0	0.572188	0.075	0.433	0
Epithelium_0	EIF3I	0	0.968422	0.105	0.462	0
Epithelium_0	NIPSNAP2	0	0.157594	0.039	0.396	0
Epithelium_0	FNTA	0	0.456913	0.047	0.404	0
Epithelium_0	H2AFJ	0	0.762899	0.102	0.459	0
Epithelium_0	RPAIN	0	0.112286	0.042	0.399	0
Epithelium_0	YWHAQ	0	0.886716	0.119	0.476	0
Epithelium_0	CBX3	0	0.838941	0.098	0.455	0
Epithelium_0	CYC1	0	0.369388	0.052	0.409	0
Epithelium_0	UBXN1	0	0.674216	0.09	0.447	0
Epithelium_0	ARPP19	0	0.111719	0.035	0.392	0
Epithelium_0	NGRN	0	0.452115	0.051	0.408	0
Epithelium_0	MIEN1	0	0.410899	0.061	0.418	0
Epithelium_0	MCFD2	0	0.30116	0.043	0.399	0
Epithelium_0	WASL	0	0.245085	0.042	0.398	0
Epithelium_0	ARL1	0	0.182534	0.046	0.402	0
Epithelium_0	PPP4C	0	0.280804	0.044	0.4	0
Epithelium_0	NDUFA6	0	0.950056	0.106	0.462	0
Epithelium_0	ARL3	0	0.676946	0.096	0.452	0
Epithelium_0	PSMB6	0	0.773891	0.124	0.48	0
Epithelium_0	MRPL54	0	0.56301	0.069	0.425	0
Epithelium_0	C19orf33	0	0.697004	0.099	0.455	0
Epithelium_0	NDUFA3	0	0.649619	0.068	0.424	0
Epithelium_0	SNRPB	0	0.849776	0.086	0.442	0
Epithelium_0	TST	0	0.304154	0.051	0.407	0
Epithelium_0	FAM50A	0	0.598476	0.063	0.419	0
Epithelium_0	CYB5B	0	0.310664	0.043	0.398	0
Epithelium_0	PSMB8	0	0.755258	0.081	0.436	0
Epithelium_0	PSMB7	0	0.819239	0.083	0.438	0
Epithelium_0	PRDX3	0	0.534431	0.058	0.413	0
Epithelium_0	SUGT1	0	0.493571	0.054	0.409	0
Epithelium_0	DUT	0	0.459704	0.074	0.429	0
Epithelium_0	PSMC5	0	0.811458	0.084	0.439	0
Epithelium_0	PSMD12	0	0.203991	0.034	0.389	0
Epithelium_0	SNRPD1	0	0.893017	0.099	0.454	0
Epithelium_0	SUPT16H	0	0.405281	0.04	0.394	0
Epithelium_0	PSME2	0	0.866948	0.105	0.459	0
Epithelium_0	LRRC59	0	0.410296	0.045	0.399	0
Epithelium_0	NARS	0	0.54834	0.045	0.399	0
Epithelium_0	HNMT	0	0.348468	0.063	0.417	0
Epithelium_0	GTF2A2	0	0.659361	0.086	0.44	0
Epithelium_0	PSMD4	0	0.563672	0.052	0.405	0
Epithelium_0	POLR2H	0	0.359308	0.045	0.398	0
Epithelium_0	RBIS	0	0.917126	0.108	0.461	0
Epithelium_0	GSTO1	0	0.786506	0.113	0.466	0
Epithelium_0	TIMM8B	0	0.843993	0.109	0.462	0
Epithelium_0	EIF3G	0	0.721968	0.113	0.466	0
Epithelium_0	MRPL33	0	0.914483	0.126	0.479	0
Epithelium_0	SUDS3	0	0.182157	0.031	0.384	0
Epithelium_0	WDR1	0	0.27872	0.037	0.389	0
Epithelium_0	SERPINB1	0	0.140684	0.036	0.388	0
Epithelium_0	NANS	0	0.380378	0.052	0.404	0
Epithelium_0	RAD23B	0	0.421597	0.051	0.403	0
Epithelium_0	SSNA1	0	0.528808	0.053	0.405	0
Epithelium_0	MRPS15	0	0.730159	0.074	0.426	0
Epithelium_0	GDI2	0	0.768831	0.079	0.431	0
Epithelium_0	CALM3	0	0.705538	0.082	0.434	0
Epithelium_0	PNRC2	0	0.538098	0.053	0.404	0
Epithelium_0	ANXA7	0	0.466108	0.051	0.402	0
Epithelium_0	C1orf43	0	0.526634	0.056	0.407	0
Epithelium_0	CCT4	0	0.525843	0.057	0.408	0
Epithelium_0	PSMD9	0	0.565959	0.061	0.412	0
Epithelium_0	TBCB	0	0.801017	0.087	0.438	0
Epithelium_0	PDXK	0	0.17406	0.035	0.386	0
Epithelium_0	DPM3	0	0.484954	0.041	0.391	0
Epithelium_0	RHOU	0	0.166096	0.038	0.388	0
Epithelium_0	PSMD2	0	0.252687	0.036	0.386	0
Epithelium_0	ERGIC2	0	0.409327	0.044	0.394	0
Epithelium_0	ANP32A	0	0.334595	0.038	0.388	0
Epithelium_0	SLC40A1	0	0.113544	0.08	0.43	0
Epithelium_0	RALA	0	0.732218	0.065	0.415	0
Epithelium_0	SMC3	0	0.279551	0.03	0.38	0
Epithelium_0	FKBP3	0	0.863598	0.079	0.429	0
Epithelium_0	MRPL43	0	0.271609	0.048	0.397	0
Epithelium_0	MRPS36	0	0.922338	0.082	0.431	0
Epithelium_0	ARPC1A	0	0.718499	0.078	0.427	0
Epithelium_0	CHCHD1	0	0.917602	0.08	0.429	0
Epithelium_0	PSMC1	0	0.652703	0.058	0.407	0
Epithelium_0	IDH2	0	0.416791	0.044	0.392	0
Epithelium_0	RAD23A	0	0.379593	0.047	0.395	0
Epithelium_0	RNF181	0	0.876109	0.082	0.43	0
Epithelium_0	SEPTIN11	0	0.779253	0.084	0.432	0
Epithelium_0	ABCF1	0	0.245083	0.034	0.382	0
Epithelium_0	PCMT1	0	0.222738	0.033	0.381	0
Epithelium_0	C12orf75	0	0.187104	0.093	0.441	0
Epithelium_0	TIMM13	0	0.745165	0.095	0.443	0
Epithelium_0	CAPN2	0	0.207555	0.038	0.385	0
Epithelium_0	CIR1	0	0.349496	0.043	0.39	0
Epithelium_0	SAR1A	0	0.273338	0.04	0.387	0
Epithelium_0	DCXR	0	0.570486	0.058	0.405	0
Epithelium_0	SNX3	0	0.933751	0.122	0.469	0
Epithelium_0	PSMA1	0	0.924527	0.095	0.442	0
Epithelium_0	C6orf62	0	0.152675	0.037	0.383	0
Epithelium_0	RPL7L1	0	0.432491	0.049	0.395	0
Epithelium_0	MRPS34	0	0.531322	0.054	0.4	0
Epithelium_0	AUP1	0	0.137185	0.031	0.377	0
Epithelium_0	NAA20	0	0.772921	0.081	0.427	0
Epithelium_0	RANBP1	0	0.894933	0.083	0.429	0
Epithelium_0	LARP7	0	0.455485	0.042	0.387	0
Epithelium_0	PUF60	0	0.410582	0.04	0.385	0
Epithelium_0	BNIP3	0	0.892996	0.103	0.448	0
Epithelium_0	DCTN2	0	0.511246	0.057	0.402	0
Epithelium_0	DNAJA2	0	0.237024	0.041	0.386	0
Epithelium_0	SNRPD3	0	0.596372	0.057	0.402	0
Epithelium_0	UCP2	0	0.197719	0.032	0.377	0
Epithelium_0	SMIM19	0	0.360054	0.036	0.38	0
Epithelium_0	POLD4	0	0.912986	0.116	0.46	0
Epithelium_0	EMC4	0	0.486085	0.049	0.393	0
Epithelium_0	UXT	0	0.965559	0.114	0.458	0
Epithelium_0	HMGB3	0	0.475696	0.051	0.395	0
Epithelium_0	NDUFB3	0	0.935108	0.091	0.435	0
Epithelium_0	CUL3	0	0.194309	0.028	0.372	0
Epithelium_0	STMP1	0	0.86835	0.084	0.428	0
Epithelium_0	PHB2	0	0.350036	0.074	0.418	0
Epithelium_0	ARF6	0	0.234928	0.033	0.377	0
Epithelium_0	SNF8	0	0.665828	0.072	0.416	0
Epithelium_0	SNRPF	0	1.00683	0.115	0.458	0
Epithelium_0	CENPX	0	0.188358	0.045	0.388	0
Epithelium_0	RBCK1	0	0.405715	0.045	0.388	0
Epithelium_0	ATXN10	0	0.480426	0.044	0.387	0
Epithelium_0	MAGED2	0	0.401544	0.053	0.396	0
Epithelium_0	MZT2A	0	0.606844	0.077	0.42	0
Epithelium_0	CSNK2B	0	0.707187	0.073	0.416	0
Epithelium_0	CCDC6	0	0.138802	0.034	0.377	0
Epithelium_0	NDUFB1	0	0.89387	0.095	0.438	0
Epithelium_0	CASC4	0	0.194899	0.031	0.374	0
Epithelium_0	MDH1	0	0.478662	0.051	0.393	0
Epithelium_0	ZMAT2	0	0.601221	0.052	0.394	0
Epithelium_0	DCTPP1	0	0.597312	0.055	0.397	0
Epithelium_0	EMC6	0	0.596797	0.053	0.395	0
Epithelium_0	RFC1	0	0.178685	0.033	0.375	0
Epithelium_0	EIF2AK1	0	0.204231	0.033	0.375	0
Epithelium_0	TWF1	0	0.151393	0.028	0.37	0
Epithelium_0	MMP24OS	0	0.551766	0.059	0.4	0
Epithelium_0	PSMB2	0	0.780519	0.075	0.416	0
Epithelium_0	FGD5-AS1	0	0.233613	0.035	0.376	0
Epithelium_0	UQCRC1	0	0.372678	0.035	0.376	0
Epithelium_0	MLF2	0	0.228972	0.05	0.39	0
Epithelium_0	RALY	0	0.126043	0.036	0.376	0
Epithelium_0	NOP58	0	0.12292	0.033	0.373	0
Epithelium_0	COA4	0	0.639183	0.068	0.408	0
Epithelium_0	RSL1D1	0	0.815766	0.086	0.426	0
Epithelium_0	C1QBP	0	0.911659	0.092	0.432	0
Epithelium_0	MAP2K2	0	0.433731	0.067	0.407	0
Epithelium_0	SUCLG1	0	0.733433	0.064	0.403	0
Epithelium_0	MRPS24	0	0.878109	0.104	0.443	0
Epithelium_0	TSG101	0	0.539385	0.046	0.385	0
Epithelium_0	PLIN3	0	0.261279	0.036	0.375	0
Epithelium_0	ITPA	0	0.575022	0.051	0.39	0
Epithelium_0	PSMB4	0	0.962353	0.081	0.42	0
Epithelium_0	GLUL	0	0.911789	0.09	0.429	0
Epithelium_0	BANF1	0	0.749698	0.081	0.42	0
Epithelium_0	CNIH4	0	0.618957	0.05	0.388	0
Epithelium_0	HADHB	0	0.730999	0.054	0.392	0
Epithelium_0	MRPL18	0	0.786339	0.068	0.406	0
Epithelium_0	PSMD13	0	0.340179	0.039	0.377	0
Epithelium_0	MRPL21	0	0.753606	0.06	0.398	0
Epithelium_0	ARCN1	0	0.31698	0.037	0.375	0
Epithelium_0	SLIRP	0	0.872192	0.116	0.454	0
Epithelium_0	ADI1	0	0.775781	0.087	0.425	0
Epithelium_0	PSMD1	0	0.296682	0.034	0.372	0
Epithelium_0	THOC7	0	0.812087	0.072	0.41	0
Epithelium_0	NDUFB5	0	0.595488	0.07	0.408	0
Epithelium_0	POLR2K	0	0.876693	0.074	0.412	0
Epithelium_0	TAF10	0	0.858576	0.094	0.432	0
Epithelium_0	ESD	0	0.96239	0.083	0.421	0
Epithelium_0	VPS25	0	0.133891	0.031	0.369	0
Epithelium_0	CAMTA1	0	0.698847	0.061	0.398	0
Epithelium_0	GNAI2	0	0.522456	0.064	0.401	0
Epithelium_0	FLOT1	0	0.427257	0.039	0.376	0
Epithelium_0	GLO1	0	0.783595	0.052	0.389	0
Epithelium_0	SNHG7	0	0.289537	0.06	0.397	0
Epithelium_0	RAB21	0	0.351086	0.04	0.377	0
Epithelium_0	MTIF3	0	0.77199	0.057	0.394	0
Epithelium_0	COA8	0	0.386177	0.055	0.392	0
Epithelium_0	TLE5	0	0.756053	0.086	0.423	0
Epithelium_0	SLC25A24	0	0.342651	0.036	0.372	0
Epithelium_0	LSM5	0	0.535024	0.063	0.399	0
Epithelium_0	TOMM5	0	0.979215	0.102	0.438	0
Epithelium_0	DERA	0	0.505126	0.045	0.381	0
Epithelium_0	UBE2N	0	0.58421	0.046	0.382	0
Epithelium_0	EIF3L	0	0.428576	0.064	0.4	0
Epithelium_0	PARP1	0	0.360406	0.033	0.369	0
Epithelium_0	STRAP	0	0.913371	0.083	0.419	0
Epithelium_0	COPZ1	0	0.817579	0.081	0.417	0
Epithelium_0	NAA38	0	0.95631	0.085	0.421	0
Epithelium_0	DGUOK	0	0.867657	0.063	0.398	0
Epithelium_0	PDCD10	0	0.558155	0.05	0.385	0
Epithelium_0	WTAP	0	0.55125	0.051	0.386	0
Epithelium_0	LSM8	0	0.719365	0.068	0.403	0
Epithelium_0	YIF1A	0	0.740005	0.06	0.395	0
Epithelium_0	SARNP	0	0.622138	0.055	0.39	0
Epithelium_0	SMIM7	0	0.291229	0.043	0.378	0
Epithelium_0	MAOA	0	0.428517	0.107	0.442	0
Epithelium_0	AGTRAP	0	0.262963	0.031	0.366	0
Epithelium_0	RBPJ	0	0.137375	0.031	0.366	0
Epithelium_0	METTL26	0	0.883771	0.073	0.408	0
Epithelium_0	PPP2CB	0	0.426898	0.037	0.371	0
Epithelium_0	STOML2	0	0.526828	0.059	0.393	0
Epithelium_0	GHITM	0	0.820254	0.071	0.405	0
Epithelium_0	FAM204A	0	0.412523	0.044	0.378	0
Epithelium_0	NDUFV3	0	0.401449	0.047	0.381	0
Epithelium_0	CYB5R3	0	0.269739	0.04	0.374	0
Epithelium_0	C5orf24	0	0.129901	0.029	0.363	0
Epithelium_0	MGAT4B	0	0.420545	0.034	0.368	0
Epithelium_0	CORO1B	0	0.104698	0.03	0.364	0
Epithelium_0	NR2F2	0	0.463649	0.077	0.411	0
Epithelium_0	NMT1	0	0.275715	0.031	0.365	0
Epithelium_0	TRAPPC6A	0	0.318745	0.033	0.367	0
Epithelium_0	EI24	0	0.334148	0.036	0.369	0
Epithelium_0	SDCBP	0	0.908385	0.086	0.419	0
Epithelium_0	NSRP1	0	0.278274	0.032	0.365	0
Epithelium_0	TWF2	0	0.631493	0.059	0.391	0
Epithelium_0	FAM114A1	0	0.45543	0.048	0.38	0
Epithelium_0	SERPINB6	0	0.354094	0.054	0.386	0
Epithelium_0	VDAC3	0	0.591576	0.058	0.39	0
Epithelium_0	FBXW5	0	0.244333	0.036	0.368	0
Epithelium_0	REX1BD	0	0.687629	0.062	0.394	0
Epithelium_0	PSMC4	0	0.828445	0.054	0.386	0
Epithelium_0	UBE2M	0	0.79876	0.065	0.397	0
Epithelium_0	IGBP1	0	0.768576	0.066	0.398	0
Epithelium_0	RAB25	0	0.497565	0.029	0.361	0
Epithelium_0	VKORC1	0	0.947938	0.098	0.43	0
Epithelium_0	DERL2	0	0.389782	0.034	0.366	0
Epithelium_0	ROCK2	0	0.137851	0.036	0.367	0
Epithelium_0	CCT7	0	0.786114	0.067	0.398	0
Epithelium_0	NT5C	0	0.218554	0.044	0.375	0
Epithelium_0	FKBP8	0	0.297789	0.037	0.368	0
Epithelium_0	NOSIP	0	0.60434	0.04	0.371	0
Epithelium_0	CDC5L	0	0.225256	0.03	0.361	0
Epithelium_0	SURF1	0	0.244858	0.034	0.365	0
Epithelium_0	SNRPB2	0	1.13669	0.083	0.414	0
Epithelium_0	C4orf48	0	0.26853	0.065	0.395	0
Epithelium_0	EEF1E1	0	0.380836	0.04	0.37	0
Epithelium_0	RWDD1	0	1.09508	0.102	0.432	0
Epithelium_0	SNHG6	0	0.919893	0.104	0.434	0
Epithelium_0	ADSS	0	0.461596	0.034	0.364	0
Epithelium_0	TMEM167A	0	0.900171	0.088	0.418	0
Epithelium_0	HSPA4	0	0.437844	0.034	0.364	0
Epithelium_0	RSL24D1	0	0.990592	0.093	0.423	0
Epithelium_0	TMEM230	0	0.789569	0.081	0.411	0
Epithelium_0	CWC15	0	1.11327	0.076	0.405	0
Epithelium_0	NDUFS7	0	0.36829	0.044	0.373	0
Epithelium_0	BROX	0	0.146876	0.025	0.354	0
Epithelium_0	SELENOP	0	0.85825	0.097	0.426	0
Epithelium_0	IFNAR1	0	0.425205	0.034	0.363	0
Epithelium_0	MMADHC	0	0.544205	0.037	0.365	0
Epithelium_0	NDUFA8	0	0.730525	0.051	0.379	0
Epithelium_0	GLRX5	0	0.548198	0.058	0.386	0
Epithelium_0	ARL2BP	0	0.597114	0.048	0.376	0
Epithelium_0	SERPING1	0	0.330313	0.092	0.42	0
Epithelium_0	ERRFI1	0	0.277054	0.047	0.374	0
Epithelium_0	METTL5	0	0.701102	0.048	0.375	0
Epithelium_0	FAM162A	0	0.519887	0.047	0.374	0
Epithelium_0	MSRB2	0	0.810765	0.072	0.399	0
Epithelium_0	APEX1	0	0.628878	0.077	0.404	0
Epithelium_0	EMC7	0	0.51725	0.04	0.367	0
Epithelium_0	CHP1	0	0.550048	0.04	0.367	0
Epithelium_0	NDUFAF3	0	0.849474	0.081	0.408	0
Epithelium_0	KIF2A	0	0.34915	0.033	0.36	0
Epithelium_0	BCAS2	0	0.657914	0.048	0.374	0
Epithelium_0	SCCPDH	0	0.254557	0.05	0.376	0
Epithelium_0	HIGD1A	0	0.574665	0.055	0.381	0
Epithelium_0	SNRPC	0	0.981241	0.06	0.386	0
Epithelium_0	PPP2CA	0	0.214331	0.031	0.357	0
Epithelium_0	NHP2	0	1.01915	0.089	0.415	0
Epithelium_0	SNHG5	0	0.680353	0.091	0.417	0
Epithelium_0	BTF3L4	0	0.855038	0.065	0.39	0
Epithelium_0	SREK1IP1	0	0.566421	0.044	0.369	0
Epithelium_0	SMAP1	0	0.384888	0.045	0.37	0
Epithelium_0	MRPS16	0	0.862934	0.067	0.392	0
Epithelium_0	POLR2E	0	0.518441	0.046	0.371	0
Epithelium_0	UFD1	0	0.708783	0.055	0.38	0
Epithelium_0	MPHOSPH10	0	0.17343	0.028	0.353	0
Epithelium_0	SFT2D1	0	0.480448	0.039	0.363	0
Epithelium_0	DNAJB9	0	0.300198	0.04	0.364	0
Epithelium_0	PSMC3	0	0.851835	0.062	0.386	0
Epithelium_0	MRPS7	0	0.649989	0.051	0.375	0
Epithelium_0	URI1	0	0.454226	0.048	0.372	0
Epithelium_0	MRPS12	0	0.673281	0.05	0.374	0
Epithelium_0	ETFB	0	0.707417	0.078	0.402	0
Epithelium_0	POLR2F	0	0.837595	0.071	0.395	0
Epithelium_0	CLTB	0	0.948529	0.1	0.424	0
Epithelium_0	SRPK1	0	0.220185	0.031	0.355	0
Epithelium_0	ILK	0	0.263225	0.035	0.359	0
Epithelium_0	ZFP91	0	0.172333	0.025	0.349	0
Epithelium_0	NFE2L1	0	0.231872	0.027	0.351	0
Epithelium_0	OSER1	0	0.245087	0.026	0.35	0
Epithelium_0	PABPC4	0	0.1666	0.042	0.365	0
Epithelium_0	SELENOT	0	0.335119	0.036	0.359	0
Epithelium_0	TRAPPC3	0	0.229047	0.03	0.353	0
Epithelium_0	DNTTIP2	0	0.142663	0.027	0.35	0
Epithelium_0	CFAP97	0	0.205958	0.034	0.357	0
Epithelium_0	NDUFS4	0	1.0401	0.084	0.407	0
Epithelium_0	SDF2	0	0.259028	0.026	0.349	0
Epithelium_0	ATP6V1E1	0	0.318417	0.035	0.358	0
Epithelium_0	RAB4A	0	0.506698	0.04	0.362	0
Epithelium_0	SNHG8	0	0.20446	0.059	0.381	0
Epithelium_0	RPA3	0	0.433254	0.042	0.364	0
Epithelium_0	TRAPPC1	0	0.945094	0.081	0.403	0
Epithelium_0	MARCKSL1	0	0.314773	0.098	0.42	0
Epithelium_0	CTDNEP1	0	0.144501	0.033	0.355	0
Epithelium_0	NDUFB6	0	0.97351	0.063	0.384	0
Epithelium_0	KLF4	0	0.155733	0.052	0.373	0
Epithelium_0	MPG	0	0.760673	0.057	0.378	0
Epithelium_0	COPRS	0	0.475896	0.046	0.367	0
Epithelium_0	LSM14A	0	0.566173	0.039	0.36	0
Epithelium_0	GINM1	0	0.37245	0.035	0.356	0
Epithelium_0	ZNF593	0	0.755107	0.053	0.373	0
Epithelium_0	CHMP2B	0	0.447477	0.038	0.358	0
Epithelium_0	PPIC	0	0.515013	0.058	0.378	0
Epithelium_0	PSMG2	0	0.896323	0.065	0.385	0
Epithelium_0	TRMT10C	0	0.112662	0.024	0.344	0
Epithelium_0	UGT2B7	0	0.131176	0.024	0.344	0
Epithelium_0	RFK	0	0.379943	0.03	0.35	0
Epithelium_0	ALDH2	0	0.317212	0.032	0.352	0
Epithelium_0	EIF1B	0	1.09722	0.078	0.397	0
Epithelium_0	MAP3K13	0	0.619479	0.04	0.359	0
Epithelium_0	SAR1B	0	0.148516	0.024	0.343	0
Epithelium_0	HIST1H2AC	0	0.331049	0.04	0.359	0
Epithelium_0	MRPL13	0	0.737415	0.047	0.366	0
Epithelium_0	YPEL3	0	0.231926	0.037	0.356	0
Epithelium_0	ADRM1	0	0.713764	0.048	0.367	0
Epithelium_0	NBDY	0	0.693405	0.062	0.381	0
Epithelium_0	UBE2A	0	0.509538	0.043	0.362	0
Epithelium_0	TMED7	0	0.359524	0.033	0.352	0
Epithelium_0	COMMD7	0	0.144429	0.025	0.344	0
Epithelium_0	MRPL55	0	0.502545	0.045	0.363	0
Epithelium_0	PPP1R7	0	0.918662	0.062	0.38	0
Epithelium_0	MPLKIP	0	0.502987	0.04	0.358	0
Epithelium_0	EAPP	0	0.749043	0.046	0.364	0
Epithelium_0	BLVRB	0	0.695987	0.066	0.384	0
Epithelium_0	RBM27	0	0.35346	0.026	0.344	0
Epithelium_0	CEBPZ	0	0.183698	0.026	0.343	0
Epithelium_0	MRPL3	0	0.539165	0.045	0.362	0
Epithelium_0	MAF1	0	0.493701	0.042	0.359	0
Epithelium_0	PMM1	0	0.449513	0.043	0.36	0
Epithelium_0	SEPHS2	0	0.563283	0.035	0.352	0
Epithelium_0	ATP6V0D1	0	0.199061	0.032	0.349	0
Epithelium_0	SERTAD1	0	0.179258	0.032	0.349	0
Epithelium_0	RTCB	0	0.471923	0.034	0.351	0
Epithelium_0	FAAP20	0	0.519	0.045	0.361	0
Epithelium_0	HAX1	0	0.349097	0.04	0.356	0
Epithelium_0	IAH1	0	0.569477	0.052	0.368	0
Epithelium_0	FAM200B	0	0.381684	0.042	0.358	0
Epithelium_0	PFDN1	0	0.644033	0.042	0.358	0
Epithelium_0	RPL26L1	0	0.747121	0.058	0.374	0
Epithelium_0	PRMT1	0	0.852629	0.069	0.385	0
Epithelium_0	TXN2	0	0.504199	0.047	0.363	0
Epithelium_0	WDR13	0	0.328144	0.033	0.349	0
Epithelium_0	MXD4	0	0.633645	0.066	0.381	0
Epithelium_0	DHX29	0	0.237533	0.026	0.341	0
Epithelium_0	TNPO1	0	0.132402	0.022	0.337	0
Epithelium_0	COPS6	0	0.786418	0.073	0.388	0
Epithelium_0	MRPL15	0	0.997255	0.052	0.367	0
Epithelium_0	RAB18	0	0.603993	0.058	0.373	0
Epithelium_0	NDUFV1	0	0.562347	0.042	0.357	0
Epithelium_0	VTI1B	0	0.66609	0.049	0.364	0
Epithelium_0	RAB5C	0	0.670924	0.047	0.362	0
Epithelium_0	MRPL40	0	0.955228	0.068	0.383	0
Epithelium_0	DEGS1	0	0.253298	0.03	0.345	0
Epithelium_0	TSTA3	0	0.415399	0.035	0.35	0
Epithelium_0	SCOC	0	0.891907	0.057	0.371	0
Epithelium_0	COPS5	0	0.556312	0.044	0.358	0
Epithelium_0	TRAPPC4	0	0.888503	0.048	0.362	0
Epithelium_0	SPAG7	0	0.311453	0.039	0.353	0
Epithelium_0	CCDC124	0	0.48834	0.041	0.355	0
Epithelium_0	HDAC2	0	0.390815	0.03	0.344	0
Epithelium_0	COQ4	0	0.231963	0.033	0.347	0
Epithelium_0	SLC9A3R2	0	0.303129	0.035	0.349	0
Epithelium_0	SARS	0	0.306119	0.036	0.349	0
Epithelium_0	SPATS2L	0	0.354588	0.042	0.355	0
Epithelium_0	GTF2F2	0	0.421532	0.028	0.341	0
Epithelium_0	C17orf49	0	0.685692	0.042	0.355	0
Epithelium_0	HSD17B10	0	0.876064	0.059	0.372	0
Epithelium_0	PIN4	0	0.897136	0.058	0.371	0
Epithelium_0	SEC13	0	0.423582	0.032	0.345	0
Epithelium_0	MTCH2	0	0.325273	0.031	0.344	0
Epithelium_0	ALG5	0	0.364367	0.031	0.344	0
Epithelium_0	PDHA1	0	0.406273	0.033	0.346	0
Epithelium_0	ZBTB8OS	0	0.617957	0.041	0.353	0
Epithelium_0	TP53I3	0	0.601359	0.057	0.369	0
Epithelium_0	UBE2E3	0	0.448653	0.051	0.363	0
Epithelium_0	ARFIP1	0	0.353649	0.029	0.341	0
Epithelium_0	PGAM1	0	0.693219	0.055	0.367	0
Epithelium_0	CRK	0	0.209218	0.025	0.337	0
Epithelium_0	TMEM256	0	0.867487	0.085	0.397	0
Epithelium_0	TMEM160	0	0.359455	0.039	0.351	0
Epithelium_0	DAP	0	0.551015	0.033	0.345	0
Epithelium_0	MRPS35	0	0.365076	0.033	0.345	0
Epithelium_0	MRPS5	0	0.160935	0.03	0.341	0
Epithelium_0	ECHDC1	0	0.19003	0.032	0.343	0
Epithelium_0	ZCCHC17	0	0.567229	0.039	0.35	0
Epithelium_0	TRAPPC2L	0	0.591817	0.047	0.358	0
Epithelium_0	GOSR1	0	0.105686	0.025	0.336	0
Epithelium_0	MRPL34	0	0.525024	0.05	0.361	0
Epithelium_0	RTF2	0	0.639852	0.048	0.359	0
Epithelium_0	PDCD2	0	0.153139	0.033	0.344	0
Epithelium_0	CISD1	0	0.160756	0.031	0.341	0
Epithelium_0	TXNDC12	0	0.241393	0.028	0.338	0
Epithelium_0	PPP4R3B	0	0.165781	0.027	0.337	0
Epithelium_0	UGDH	0	0.483893	0.048	0.358	0
Epithelium_0	MED10	0	0.657834	0.044	0.354	0
Epithelium_0	HTATIP2	0	0.271779	0.024	0.334	0
Epithelium_0	FIBP	0	0.915317	0.072	0.382	0
Epithelium_0	PTS	0	0.634161	0.044	0.354	0
Epithelium_0	CHMP4B	0	0.604027	0.036	0.346	0
Epithelium_0	PLP2	0	0.548541	0.046	0.356	0
Epithelium_0	EMX2	0	0.371121	0.034	0.344	0
Epithelium_0	FAM136A	0	0.47791	0.031	0.34	0
Epithelium_0	MAGOH	0	0.968433	0.051	0.36	0
Epithelium_0	MRPL32	0	0.341028	0.029	0.338	0
Epithelium_0	NCOA4	0	0.216664	0.03	0.338	0
Epithelium_0	UGP2	0	0.737968	0.058	0.366	0
Epithelium_0	PYURF	0	0.759268	0.053	0.361	0
Epithelium_0	NELFE	0	0.661615	0.04	0.348	0
Epithelium_0	RRAGA	0	0.665586	0.049	0.357	0
Epithelium_0	UBQLN1	0	0.23536	0.025	0.333	0
Epithelium_0	NDUFS3	0	0.475784	0.043	0.351	0
Epithelium_0	ARL2	0	0.830589	0.058	0.366	0
Epithelium_0	KRR1	0	0.578831	0.037	0.345	0
Epithelium_0	GTF3A	0	0.682285	0.059	0.367	0
Epithelium_0	ARG2	0	0.792046	0.078	0.386	0
Epithelium_0	GLOD4	0	0.393664	0.026	0.334	0
Epithelium_0	DYNC1LI1	0	0.525001	0.034	0.341	0
Epithelium_0	GOPC	0	0.384276	0.034	0.341	0
Epithelium_0	NAPG	0	0.506432	0.036	0.343	0
Epithelium_0	FAM174C	0	0.418599	0.036	0.343	0
Epithelium_0	H1FX	0	0.49847	0.041	0.348	0
Epithelium_0	SNX2	0	0.801556	0.042	0.349	0
Epithelium_0	PLIN2	0	0.895843	0.081	0.388	0
Epithelium_0	DCTN3	0	1.07752	0.082	0.389	0
Epithelium_0	COPS2	0	0.755301	0.055	0.362	0
Epithelium_0	SLC25A39	0	0.156078	0.029	0.336	0
Epithelium_0	REEP3	0	0.657801	0.034	0.34	0
Epithelium_0	UBE2J1	0	0.339513	0.028	0.334	0
Epithelium_0	MRPS33	0	0.752751	0.058	0.364	0
Epithelium_0	PARVA	0	0.400874	0.043	0.349	0
Epithelium_0	MOAP1	0	0.131602	0.021	0.327	0
Epithelium_0	LITAF	0	0.605739	0.076	0.382	0
Epithelium_0	HOXB6	0	0.294437	0.021	0.327	0
Epithelium_0	CLPP	0	0.638014	0.05	0.356	0
Epithelium_0	ETHE1	0	0.950053	0.067	0.373	0
Epithelium_0	DDX27	0	0.295203	0.021	0.327	0
Epithelium_0	NAA10	0	0.839539	0.059	0.365	0
Epithelium_0	UQCC3	0	0.262713	0.03	0.335	0
Epithelium_0	AKR7A2	0	0.461173	0.044	0.349	0
Epithelium_0	MRPS18C	0	0.935554	0.061	0.366	0
Epithelium_0	LYRM2	0	0.610864	0.045	0.35	0
Epithelium_0	CCDC25	0	0.604699	0.041	0.346	0
Epithelium_0	CCDC90B	0	0.814886	0.053	0.358	0
Epithelium_0	SAT2	0	0.513173	0.049	0.354	0
Epithelium_0	EIF2AK2	0	0.225748	0.032	0.336	0
Epithelium_0	PHAX	0	0.639163	0.034	0.338	0
Epithelium_0	BOLA3	0	0.79958	0.045	0.349	0
Epithelium_0	LSM1	0	0.544514	0.047	0.351	0
Epithelium_0	FUNDC2	0	0.814311	0.056	0.36	0
Epithelium_0	DDX1	0	0.463124	0.032	0.335	0
Epithelium_0	AP1S1	0	0.342932	0.032	0.335	0
Epithelium_0	CHCHD5	0	0.653948	0.053	0.356	0
Epithelium_0	UBE2V2	0	0.751264	0.051	0.354	0
Epithelium_0	FKBP4	0	0.294248	0.029	0.332	0
Epithelium_0	CASP4	0	0.408338	0.035	0.337	0
Epithelium_0	CBX5	0	0.391398	0.032	0.334	0
Epithelium_0	OSBPL8	0	0.49404	0.039	0.341	0
Epithelium_0	TPGS2	0	0.335987	0.037	0.339	0
Epithelium_0	PBDC1	0	0.456271	0.035	0.337	0
Epithelium_0	IDH3G	0	0.521257	0.039	0.341	0
Epithelium_0	ELOVL1	0	0.236285	0.024	0.326	0
Epithelium_0	CAMLG	0	1.03417	0.072	0.374	0
Epithelium_0	RPF2	0	0.932367	0.043	0.345	0
Epithelium_0	ARF3	0	0.195367	0.026	0.328	0
Epithelium_0	CCNDBP1	0	0.604533	0.045	0.347	0
Epithelium_0	IMP3	0	0.660518	0.044	0.346	0
Epithelium_0	AP2B1	0	0.444535	0.027	0.329	0
Epithelium_0	MAP1LC3A	0	0.457685	0.046	0.348	0
Epithelium_0	PMVK	0	0.549008	0.035	0.336	0
Epithelium_0	SPTBN1	0	0.124208	0.031	0.332	0
Epithelium_0	HINT2	0	0.325908	0.036	0.337	0
Epithelium_0	MED4	0	0.672087	0.042	0.343	0
Epithelium_0	PCYOX1	0	0.145735	0.023	0.324	0
Epithelium_0	KCMF1	0	0.20875	0.029	0.33	0
Epithelium_0	GRSF1	0	0.248777	0.021	0.322	0
Epithelium_0	EIF4E	0	0.267831	0.025	0.326	0
Epithelium_0	RPP21	0	0.633216	0.044	0.345	0
Epithelium_0	HIPK3	0	0.100955	0.028	0.329	0
Epithelium_0	TRADD	0	0.292309	0.027	0.328	0
Epithelium_0	PFDN4	0	0.785234	0.052	0.353	0
Epithelium_0	TANK	0	0.383501	0.035	0.335	0
Epithelium_0	PHYHIPL	0	0.165581	0.031	0.331	0
Epithelium_0	CD2BP2	0	0.784475	0.04	0.34	0
Epithelium_0	PRPF31	0	0.42234	0.031	0.331	0
Epithelium_0	LSM2	0	0.796388	0.053	0.353	0
Epithelium_0	HDDC2	0	0.803372	0.059	0.359	0
Epithelium_0	SOCS3	0	0.200293	0.058	0.358	0
Epithelium_0	FAM210B	0	0.232267	0.025	0.325	0
Epithelium_0	TMEM18	0	0.363042	0.037	0.336	0
Epithelium_0	NRBP1	0	0.50202	0.031	0.33	0
Epithelium_0	MRPL19	0	0.53934	0.033	0.332	0
Epithelium_0	PAIP1	0	0.553535	0.038	0.337	0
Epithelium_0	TTC1	0	0.770555	0.038	0.337	0
Epithelium_0	CCDC107	0	0.432197	0.033	0.332	0
Epithelium_0	SNRNP25	0	0.665211	0.039	0.338	0
Epithelium_0	PTOV1	0	0.400296	0.032	0.331	0
Epithelium_0	APH1A	0	0.439541	0.03	0.328	0
Epithelium_0	KRCC1	0	0.394103	0.031	0.329	0
Epithelium_0	HGD	0	0.321005	0.027	0.325	0
Epithelium_0	SNHG32	0	0.835647	0.068	0.366	0
Epithelium_0	TMEM9B	0	0.17853	0.024	0.322	0
Epithelium_0	C1D	0	0.384936	0.032	0.329	0
Epithelium_0	TIMMDC1	0	0.455217	0.034	0.331	0
Epithelium_0	MRPL42	0	0.545203	0.039	0.336	0
Epithelium_0	PPP2R5A	0	0.23499	0.02	0.317	0
Epithelium_0	GPR160	0	0.428985	0.024	0.321	0
Epithelium_0	DNAJC19	0	0.872428	0.049	0.346	0
Epithelium_0	IRF2	0	0.135006	0.022	0.319	0
Epithelium_0	BIRC2	0	0.116945	0.022	0.319	0
Epithelium_0	NUDT14	0	0.544201	0.026	0.323	0
Epithelium_0	PTPRA	0	0.308516	0.028	0.325	0
Epithelium_0	CAPG	0	0.568006	0.039	0.335	0
Epithelium_0	MALSU1	0	0.475464	0.033	0.329	0
Epithelium_0	IFT20	0	0.473893	0.041	0.337	0
Epithelium_0	MRPL12	0	0.425528	0.035	0.331	0
Epithelium_0	TRIOBP	0	0.483899	0.044	0.34	0
Epithelium_0	TMEM9	0	0.311281	0.024	0.32	0
Epithelium_0	ADIPOR1	0	0.253702	0.025	0.321	0
Epithelium_0	SLC30A1	0	0.289364	0.017	0.313	0
Epithelium_0	RAB8A	0	0.187234	0.023	0.319	0
Epithelium_0	COA6	0	0.794274	0.043	0.338	0
Epithelium_0	PSMD14	0	0.685149	0.042	0.337	0
Epithelium_0	C9orf78	0	0.798534	0.042	0.337	0
Epithelium_0	VPS26A	0	0.746765	0.036	0.331	0
Epithelium_0	ITGAE	0	0.466013	0.035	0.33	0
Epithelium_0	MRPS23	0	0.662234	0.039	0.334	0
Epithelium_0	DMAC1	0	0.880437	0.06	0.355	0
Epithelium_0	GRHPR	0	0.816945	0.055	0.35	0
Epithelium_0	GNPNAT1	0	0.440129	0.026	0.321	0
Epithelium_0	BTBD6	0	0.29356	0.027	0.322	0
Epithelium_0	TAF15	0	0.16635	0.027	0.322	0
Epithelium_0	NDUFAF8	0	0.782792	0.06	0.355	0
Epithelium_0	HSBP1L1	0	0.413627	0.029	0.324	0
Epithelium_0	NSFL1C	0	0.161332	0.028	0.323	0
Epithelium_0	MRPL4	0	0.411292	0.033	0.327	0
Epithelium_0	ZNF428	0	0.625417	0.045	0.339	0
Epithelium_0	BAX	0	0.656174	0.036	0.33	0
Epithelium_0	MRPS2	0	0.638777	0.056	0.35	0
Epithelium_0	SHOC2	0	0.124	0.023	0.317	0
Epithelium_0	SUCLA2	0	0.317513	0.025	0.319	0
Epithelium_0	NIT2	0	0.675597	0.044	0.337	0
Epithelium_0	MRPS18B	0	0.606893	0.036	0.329	0
Epithelium_0	EIF4EBP2	0	0.646722	0.04	0.333	0
Epithelium_0	VEGFB	0	0.579941	0.046	0.339	0
Epithelium_0	KLHDC2	0	0.365602	0.03	0.323	0
Epithelium_0	SUPT4H1	0	0.955571	0.045	0.338	0
Epithelium_0	HBP1	0	0.251851	0.025	0.318	0
Epithelium_0	ERO1A	0	0.354596	0.026	0.319	0
Epithelium_0	TCEAL8	0	0.88707	0.057	0.35	0
Epithelium_0	SEPTIN10	0	0.462386	0.032	0.324	0
Epithelium_0	SMIM15	0	0.513659	0.033	0.325	0
Epithelium_0	NMRK1	0	0.510237	0.031	0.323	0
Epithelium_0	ANTKMT	0	0.357307	0.03	0.322	0
Epithelium_0	TSEN34	0	0.535131	0.033	0.325	0
Epithelium_0	RO60	0	0.141924	0.027	0.319	0
Epithelium_0	SGCB	0	0.206938	0.024	0.316	0
Epithelium_0	PIN1	0	0.875446	0.057	0.349	0
Epithelium_0	PITPNB	0	0.314147	0.028	0.32	0
Epithelium_0	MCTS1	0	1.02261	0.06	0.352	0
Epithelium_0	AK2	0	0.407537	0.032	0.323	0
Epithelium_0	ARL5A	0	0.216653	0.032	0.323	0
Epithelium_0	CCDC59	0	0.822447	0.04	0.331	0
Epithelium_0	GRB2	0	0.550029	0.035	0.326	0
Epithelium_0	TIMM17A	0	0.247847	0.029	0.32	0
Epithelium_0	COMMD1	0	0.898942	0.054	0.345	0
Epithelium_0	BAD	0	0.8694	0.062	0.353	0
Epithelium_0	WBP11	0	0.280971	0.027	0.318	0
Epithelium_0	CTDSP2	0	0.255452	0.026	0.317	0
Epithelium_0	BFAR	0	0.358901	0.028	0.319	0
Epithelium_0	CRB3	0	0.189583	0.016	0.307	0
Epithelium_0	TPST2	0	0.197019	0.02	0.311	0
Epithelium_0	RBMS1	0	0.377568	0.048	0.338	0
Epithelium_0	IP6K2	0	0.278015	0.034	0.324	0
Epithelium_0	POP7	0	0.408012	0.031	0.321	0
Epithelium_0	BORCS7	0	0.300327	0.035	0.325	0
Epithelium_0	CLNS1A	0	0.720913	0.052	0.342	0
Epithelium_0	USP1	0	0.187204	0.017	0.307	0
Epithelium_0	CGGBP1	0	0.188083	0.027	0.317	0
Epithelium_0	TFAM	0	0.228839	0.022	0.312	0
Epithelium_0	POLR2G	0	1.12258	0.059	0.349	0
Epithelium_0	HACD3	0	0.267669	0.024	0.314	0
Epithelium_0	GBP2	0	0.219173	0.033	0.322	0
Epithelium_0	FUCA2	0	0.460212	0.032	0.321	0
Epithelium_0	TSR3	0	0.683111	0.038	0.327	0
Epithelium_0	STAMBP	0	0.11811	0.02	0.309	0
Epithelium_0	CLPTM1L	0	0.302225	0.022	0.311	0
Epithelium_0	DNPH1	0	0.506847	0.061	0.35	0
Epithelium_0	EIF2A	0	0.688181	0.049	0.337	0
Epithelium_0	CCNG1	0	0.490655	0.03	0.318	0
Epithelium_0	EBPL	0	0.929872	0.046	0.334	0
Epithelium_0	C14orf119	0	0.944927	0.048	0.336	0
Epithelium_0	EIF2S1	0	0.781798	0.036	0.324	0
Epithelium_0	LEO1	0	0.648994	0.032	0.32	0
Epithelium_0	IMPDH2	0	0.860422	0.059	0.347	0
Epithelium_0	ZNF22	0	0.407587	0.027	0.315	0
Epithelium_0	SVIP	0	0.356605	0.02	0.308	0
Epithelium_0	CAT	0	0.193677	0.028	0.316	0
Epithelium_0	PTRHD1	0	0.437331	0.042	0.329	0
Epithelium_0	TXNDC9	0	0.646538	0.035	0.322	0
Epithelium_0	TIMM10	0	0.84963	0.037	0.324	0
Epithelium_0	AHSA1	0	0.643134	0.035	0.322	0
Epithelium_0	BCL7C	0	0.626992	0.041	0.328	0
Epithelium_0	TOMM22	0	0.66629	0.042	0.329	0
Epithelium_0	DAP3	0	0.408946	0.027	0.314	0
Epithelium_0	RARS	0	0.399063	0.028	0.315	0
Epithelium_0	TMEM248	0	0.309069	0.021	0.308	0
Epithelium_0	BET1	0	0.510603	0.028	0.315	0
Epithelium_0	WIPI1	0	0.183298	0.026	0.313	0
Epithelium_0	YES1	0	0.352732	0.024	0.311	0
Epithelium_0	EMD	0	0.399656	0.027	0.314	0
Epithelium_0	TIPRL	0	0.799577	0.041	0.327	0
Epithelium_0	PPP1R2	0	0.353211	0.038	0.324	0
Epithelium_0	VCL	0	0.229191	0.03	0.316	0
Epithelium_0	CMTM7	0	0.439153	0.028	0.314	0
Epithelium_0	SUCLG2	0	0.358001	0.024	0.31	0
Epithelium_0	CEP57	0	0.103651	0.021	0.307	0
Epithelium_0	MFAP1	0	0.540369	0.024	0.31	0
Epithelium_0	KARS	0	0.206394	0.023	0.309	0
Epithelium_0	RFXANK	0	0.478347	0.028	0.314	0
Epithelium_0	GPI	0	0.473174	0.025	0.311	0
Epithelium_0	SDHB	0	0.829236	0.04	0.325	0
Epithelium_0	CRIPT	0	0.676152	0.034	0.319	0
Epithelium_0	OLA1	0	0.846713	0.052	0.337	0
Epithelium_0	FAIM	0	0.493976	0.033	0.318	0
Epithelium_0	LLPH	0	0.891191	0.044	0.329	0
Epithelium_0	TM2D1	0	0.394084	0.026	0.311	0
Epithelium_0	FUBP1	0	0.131344	0.025	0.31	0
Epithelium_0	MPZL1	0	0.251059	0.024	0.309	0
Epithelium_0	HMGA1	0	0.353053	0.022	0.307	0
Epithelium_0	BLVRA	0	0.325497	0.022	0.307	0
Epithelium_0	PYGL	0	0.215811	0.025	0.31	0
Epithelium_0	NDUFS2	0	0.722428	0.038	0.322	0
Epithelium_0	ARPC4	0	0.715008	0.036	0.32	0
Epithelium_0	GNL3	0	0.396853	0.033	0.317	0
Epithelium_0	LEPROTL1	0	0.683141	0.043	0.327	0
Epithelium_0	PTPN11	0	0.579201	0.037	0.321	0
Epithelium_0	COMMD4	0	0.635864	0.042	0.326	0
Epithelium_0	PIGP	0	0.311222	0.033	0.317	0
Epithelium_0	PINK1	0	0.313527	0.019	0.303	0
Epithelium_0	SNRPA1	0	0.355685	0.029	0.313	0
Epithelium_0	SLC35B1	0	0.254984	0.022	0.306	0
Epithelium_0	CDC34	0	0.133664	0.026	0.31	0
Epithelium_0	SMARCB1	0	0.190724	0.026	0.31	0
Epithelium_0	MTX1	0	0.579994	0.033	0.316	0
Epithelium_0	POLE4	0	0.736681	0.055	0.338	0
Epithelium_0	TAF9	0	0.866596	0.049	0.332	0
Epithelium_0	GLRX3	0	0.539794	0.035	0.318	0
Epithelium_0	UBE2Q2	0	0.715476	0.033	0.316	0
Epithelium_0	CISD2	0	0.353404	0.024	0.307	0
Epithelium_0	CDC40	0	0.12798	0.022	0.305	0
Epithelium_0	BUB3	0	0.311829	0.028	0.311	0
Epithelium_0	NUCB1	0	0.364751	0.025	0.308	0
Epithelium_0	PIH1D1	0	0.183739	0.028	0.311	0
Epithelium_0	HDAC1	0	0.734129	0.031	0.313	0
Epithelium_0	CFAP36	0	0.494692	0.043	0.325	0
Epithelium_0	ATG3	0	0.395604	0.031	0.313	0
Epithelium_0	DESI1	0	0.685541	0.037	0.319	0
Epithelium_0	PSMD6	0	0.308302	0.028	0.31	0
Epithelium_0	PRRC1	0	0.281061	0.019	0.301	0
Epithelium_0	AZIN1	0	0.275448	0.027	0.309	0
Epithelium_0	TM2D3	0	0.367046	0.021	0.303	0
Epithelium_0	BTG3	0	0.207228	0.029	0.311	0
Epithelium_0	HSPB11	0	0.567355	0.048	0.329	0
Epithelium_0	NCBP2	0	0.471634	0.036	0.317	0
Epithelium_0	CXXC5	0	0.108017	0.032	0.313	0
Epithelium_0	QKI	0	0.361381	0.04	0.321	0
Epithelium_0	TATDN1	0	0.602652	0.033	0.314	0
Epithelium_0	DNAJC2	0	0.108603	0.023	0.304	0
Epithelium_0	WASHC4	0	0.20328	0.023	0.304	0
Epithelium_0	RAB40B	0	0.246268	0.027	0.308	0
Epithelium_0	MRPL22	0	0.692519	0.038	0.318	0
Epithelium_0	MRPL11	0	0.700285	0.051	0.331	0
Epithelium_0	TNFRSF1A	0	0.878994	0.038	0.318	0
Epithelium_0	GET3	0	0.641333	0.037	0.317	0
Epithelium_0	NAXE	0	0.223072	0.02	0.3	0
Epithelium_0	ADK	0	0.33053	0.024	0.304	0
Epithelium_0	PNP	0	0.246056	0.024	0.304	0
Epithelium_0	BECN1	0	0.368343	0.028	0.308	0
Epithelium_0	AIDA	0	0.814607	0.04	0.319	0
Epithelium_0	SRA1	0	0.838576	0.037	0.316	0
Epithelium_0	MRPS10	0	0.732341	0.033	0.312	0
Epithelium_0	C7orf50	0	0.461078	0.039	0.318	0
Epithelium_0	TBC1D15	0	0.170035	0.021	0.3	0
Epithelium_0	TSPAN3	0	0.105275	0.027	0.306	0
Epithelium_0	LZIC	0	0.653891	0.035	0.313	0
Epithelium_0	MRPL47	0	1.03931	0.047	0.325	0
Epithelium_0	FRG1	0	0.812214	0.036	0.314	0
Epithelium_0	ATG5	0	0.464263	0.031	0.309	0
Epithelium_0	AAMDC	0	0.996231	0.048	0.326	0
Epithelium_0	MRPL28	0	0.586166	0.035	0.313	0
Epithelium_0	HMOX2	0	0.597096	0.03	0.308	0
Epithelium_0	PITPNA	0	0.560447	0.031	0.309	0
Epithelium_0	CISD3	0	0.619623	0.035	0.313	0
Epithelium_0	MAPRE1	0	0.758944	0.036	0.314	0
Epithelium_0	FYTTD1	0	0.492341	0.029	0.307	0
Epithelium_0	RNF130	0	0.14763	0.021	0.299	0
Epithelium_0	PUM3	0	0.124395	0.028	0.306	0
Epithelium_0	SPINT1-AS1	0	0.166757	0.016	0.294	0
Epithelium_0	APPBP2	0	0.109775	0.018	0.296	0
Epithelium_0	ACAA1	0	0.59705	0.037	0.314	0
Epithelium_0	ISCA1	0	0.496699	0.034	0.311	0
Epithelium_0	CCS	0	0.461667	0.032	0.309	0
Epithelium_0	SPATS2	0	0.10704	0.031	0.308	0
Epithelium_0	MTHFS	0	0.767226	0.05	0.327	0
Epithelium_0	SLC2A4RG	0	0.628387	0.047	0.324	0
Epithelium_0	RTL8C	0	0.769849	0.042	0.319	0
Epithelium_0	RTL8A	0	0.876413	0.041	0.318	0
Epithelium_0	NBN	0	0.323237	0.029	0.306	0
Epithelium_0	CYHR1	0	0.125569	0.021	0.298	0
Epithelium_0	COA5	0	0.468193	0.034	0.31	0
Epithelium_0	MRPS18A	0	0.594463	0.033	0.309	0
Epithelium_0	PSMB10	0	0.943135	0.049	0.325	0
Epithelium_0	CTNNBIP1	0	0.341305	0.021	0.297	0
Epithelium_0	SSBP3	0	0.101399	0.019	0.295	0
Epithelium_0	LRPPRC	0	0.138742	0.02	0.296	0
Epithelium_0	YIPF5	0	0.558581	0.022	0.298	0
Epithelium_0	CCNC	0	0.21502	0.026	0.302	0
Epithelium_0	MED19	0	0.497338	0.027	0.303	0
Epithelium_0	M6PR	0	0.509533	0.024	0.3	0
Epithelium_0	PXMP2	0	0.335982	0.022	0.298	0
Epithelium_0	FKBP5	0	0.175154	0.036	0.311	0
Epithelium_0	MEA1	0	0.743227	0.033	0.308	0
Epithelium_0	ETFA	0	0.693043	0.037	0.312	0
Epithelium_0	TMEM35B	0	0.383778	0.025	0.3	0
Epithelium_0	C1orf35	0	0.291115	0.022	0.297	0
Epithelium_0	RWDD4	0	0.214626	0.019	0.294	0
Epithelium_0	PPIL4	0	0.281045	0.024	0.299	0
Epithelium_0	PPP1CC	0	0.26994	0.028	0.303	0
Epithelium_0	LSM12	0	0.444541	0.029	0.304	0
Epithelium_0	NUDCD2	0	0.594726	0.038	0.312	0
Epithelium_0	ACTR10	0	0.871624	0.036	0.31	0
Epithelium_0	S100A14	0	0.295034	0.025	0.299	0
Epithelium_0	CEBPZOS	0	0.254196	0.022	0.296	0
Epithelium_0	HSD17B4	0	0.493537	0.026	0.3	0
Epithelium_0	RDH10	0	0.213443	0.027	0.301	0
Epithelium_0	CHMP4C	0	0.139162	0.013	0.287	0
Epithelium_0	EMC2	0	0.408024	0.027	0.301	0
Epithelium_0	EBAG9	0	0.279413	0.02	0.294	0
Epithelium_0	STIP1	0	0.289405	0.023	0.297	0
Epithelium_0	SLC25A11	0	0.459193	0.026	0.3	0
Epithelium_0	HOXB2	0	0.372932	0.019	0.293	0
Epithelium_0	CBY1	0	0.443169	0.029	0.303	0
Epithelium_0	MRPL37	0	0.491672	0.033	0.306	0
Epithelium_0	SMIM20	0	0.660073	0.035	0.308	0
Epithelium_0	FMC1	0	0.717609	0.033	0.306	0
Epithelium_0	SWI5	0	0.468517	0.031	0.304	0
Epithelium_0	ABHD17A	0	0.276155	0.031	0.304	0
Epithelium_0	RAB9A	0	0.943904	0.044	0.317	0
Epithelium_0	TMBIM1	0	0.197685	0.023	0.296	0
Epithelium_0	PSMG3	0	0.370527	0.026	0.299	0
Epithelium_0	GCHFR	0	0.283533	0.019	0.292	0
Epithelium_0	KNOP1	0	0.317182	0.026	0.299	0
Epithelium_0	RAB11B	0	0.270485	0.024	0.297	0
Epithelium_0	SCO2	0	0.300015	0.025	0.298	0
Epithelium_0	PMF1	0	0.618008	0.031	0.303	0
Epithelium_0	UBE2S	0	0.311996	0.036	0.308	0
Epithelium_0	JAGN1	0	0.803503	0.034	0.305	0
Epithelium_0	SDHD	0	0.700314	0.041	0.312	0
Epithelium_0	PHF11	0	0.604878	0.033	0.304	0
Epithelium_0	ZSWIM7	0	0.556615	0.033	0.304	0
Epithelium_0	WDR45	0	0.641122	0.04	0.311	0
Epithelium_0	FIP1L1	0	0.130388	0.017	0.288	0
Epithelium_0	IMPAD1	0	0.116639	0.018	0.289	0
Epithelium_0	NDUFA9	0	0.255911	0.021	0.292	0
Epithelium_0	NAPA	0	0.301654	0.024	0.295	0
Epithelium_0	VRK3	0	0.171737	0.018	0.289	0
Epithelium_0	PDHB	0	0.607779	0.032	0.302	0
Epithelium_0	COMMD3	0	0.57037	0.037	0.307	0
Epithelium_0	ZNHIT3	0	0.686346	0.033	0.303	0
Epithelium_0	CALCOCO2	0	0.683087	0.043	0.313	0
Epithelium_0	SMAD5	0	0.164312	0.023	0.293	0
Epithelium_0	PPP1R35	0	0.107983	0.019	0.289	0
Epithelium_0	ATG12	0	0.199686	0.03	0.299	0
Epithelium_0	PFDN6	0	0.813743	0.033	0.302	0
Epithelium_0	IFT22	0	0.169526	0.033	0.302	0
Epithelium_0	PLEKHA3	0	0.246195	0.022	0.291	0
Epithelium_0	SLU7	0	0.589443	0.024	0.293	0
Epithelium_0	PICALM	0	0.225125	0.021	0.29	0
Epithelium_0	UBA2	0	0.447415	0.025	0.294	0
Epithelium_0	HNRNPH2	0	0.414576	0.023	0.292	0
Epithelium_0	SFN	0	0.314104	0.033	0.301	0
Epithelium_0	EBNA1BP2	0	0.593703	0.035	0.303	0
Epithelium_0	TPRKB	0	0.87279	0.041	0.309	0
Epithelium_0	MRPS11	0	0.62183	0.033	0.301	0
Epithelium_0	CBR1	0	0.576864	0.031	0.299	0
Epithelium_0	SEC22B	0	0.183718	0.026	0.294	0
Epithelium_0	DERL1	0	0.328573	0.021	0.289	0
Epithelium_0	SNRNP35	0	0.819536	0.027	0.295	0
Epithelium_0	GCNT3	0	0.444412	0.025	0.293	0
Epithelium_0	MRPS25	0	0.322257	0.034	0.301	0
Epithelium_0	CCDC167	0	0.26661	0.032	0.299	0
Epithelium_0	SDC2	0	0.519076	0.04	0.307	0
Epithelium_0	ZNRD2	0	0.699042	0.034	0.301	0
Epithelium_0	VAT1	0	0.564474	0.031	0.298	0
Epithelium_0	CBX1	0	0.821334	0.037	0.304	0
Epithelium_0	TMUB1	0	0.213699	0.019	0.286	0
Epithelium_0	C11orf52	0	0.280107	0.016	0.283	0
Epithelium_0	SNX17	0	0.640299	0.032	0.298	0
Epithelium_0	HRAS	0	0.681753	0.033	0.299	0
Epithelium_0	NUDT21	0	0.742856	0.028	0.294	0
Epithelium_0	SSBP4	0	0.427185	0.036	0.301	0
Epithelium_0	RELA	0	0.199447	0.017	0.282	0
Epithelium_0	ARL4D	0	0.276641	0.026	0.291	0
Epithelium_0	DYNLL2	0	0.302966	0.024	0.289	0
Epithelium_0	ARRDC3	0	0.54044	0.031	0.295	0
Epithelium_0	PSMF1	0	0.657711	0.035	0.299	0
Epithelium_0	MSN	0	0.419741	0.033	0.297	0
Epithelium_0	STX12	0	0.358073	0.023	0.287	0
Epithelium_0	DESI2	0	0.383907	0.026	0.29	0
Epithelium_0	DLD	0	0.510451	0.024	0.288	0
Epithelium_0	SNX1	0	0.271649	0.022	0.286	0
Epithelium_0	FAM192A	0	0.183937	0.023	0.287	0
Epithelium_0	MRPL38	0	0.532209	0.028	0.292	0
Epithelium_0	P4HA2	0	0.302385	0.017	0.28	0
Epithelium_0	FBL	0	0.384551	0.033	0.296	0
Epithelium_0	APOL2	0	0.265501	0.023	0.286	0
Epithelium_0	MAP3K20	0	0.315471	0.03	0.292	0
Epithelium_0	MOB4	0	0.687917	0.034	0.296	0
Epithelium_0	TSSC4	0	0.500465	0.03	0.292	0
Epithelium_0	BABAM1	0	0.405601	0.03	0.292	0
Epithelium_0	PHC2	0	0.297826	0.026	0.288	0
Epithelium_0	MTX2	0	0.411762	0.024	0.286	0
Epithelium_0	SHARPIN	0	0.186677	0.021	0.283	0
Epithelium_0	GLUD1	0	0.223485	0.02	0.282	0
Epithelium_0	FLYWCH2	0	0.489699	0.028	0.29	0
Epithelium_0	SAP30BP	0	0.336185	0.024	0.286	0
Epithelium_0	MAGED1	0	0.148193	0.023	0.285	0
Epithelium_0	STXBP3	0	0.173825	0.019	0.28	0
Epithelium_0	DPM2	0	0.648767	0.031	0.292	0
Epithelium_0	NRBF2	0	0.452112	0.031	0.292	0
Epithelium_0	GMFB	0	0.811177	0.03	0.291	0
Epithelium_0	CLPX	0	0.28315	0.018	0.279	0
Epithelium_0	FAM32A	0	0.802351	0.035	0.296	0
Epithelium_0	SLBP	0	0.487134	0.024	0.285	0
Epithelium_0	WBP4	0	0.708167	0.029	0.29	0
Epithelium_0	PLD3	0	0.337036	0.023	0.284	0
Epithelium_0	OTUD6B-AS1	0	0.231331	0.031	0.291	0
Epithelium_0	PAM16	0	0.740657	0.032	0.292	0
Epithelium_0	RSPRY1	0	0.190082	0.021	0.281	0
Epithelium_0	TMEM50B	0	0.197653	0.017	0.277	0
Epithelium_0	SZRD1	0	0.546417	0.027	0.287	0
Epithelium_0	EPS15	0	0.162686	0.025	0.285	0
Epithelium_0	UBE2Q1	0	0.521962	0.025	0.285	0
Epithelium_0	MED28	0	0.316777	0.025	0.285	0
Epithelium_0	MRPS17	0	0.674483	0.029	0.289	0
Epithelium_0	PWP1	0	0.767231	0.027	0.287	0
Epithelium_0	ALG13	0	0.285217	0.024	0.284	0
Epithelium_0	RNF187	0	0.636228	0.032	0.291	0
Epithelium_0	UNC50	0	0.235206	0.019	0.278	0
Epithelium_0	PDCL	0	0.391632	0.018	0.277	0
Epithelium_0	CDC123	0	0.699543	0.032	0.291	0
Epithelium_0	TSNAX	0	0.448609	0.026	0.285	0
Epithelium_0	DTYMK	0	0.444335	0.028	0.287	0
Epithelium_0	UBAC1	0	0.223897	0.024	0.283	0
Epithelium_0	GSTZ1	0	0.247561	0.024	0.283	0
Epithelium_0	OXSR1	0	0.142624	0.019	0.277	0
Epithelium_0	RYBP	0	0.415046	0.03	0.288	0
Epithelium_0	TNIP2	0	0.357596	0.023	0.281	0
Epithelium_0	BAG6	0	0.204131	0.016	0.274	0
Epithelium_0	NUBP2	0	0.419341	0.023	0.281	0
Epithelium_0	YIPF2	0	0.118359	0.018	0.276	0
Epithelium_0	RBM42	0	0.169578	0.022	0.28	0
Epithelium_0	TMEM183A	0	0.298395	0.023	0.28	0
Epithelium_0	THUMPD3	0	0.636101	0.023	0.28	0
Epithelium_0	IPO5	0	0.28662	0.022	0.279	0
Epithelium_0	GMPR2	0	0.25668	0.018	0.275	0
Epithelium_0	TMED1	0	0.446037	0.022	0.279	0
Epithelium_0	PRKRA	0	0.344419	0.028	0.285	0
Epithelium_0	TXNDC5	0	0.655178	0.028	0.285	0
Epithelium_0	TSPYL1	0	0.46129	0.025	0.282	0
Epithelium_0	C12orf45	0	0.421284	0.026	0.283	0
Epithelium_0	NUDT16L1	0	0.576555	0.026	0.283	0
Epithelium_0	BABAM2	0	0.542913	0.031	0.287	0
Epithelium_0	TM2D2	0	0.662849	0.023	0.279	0
Epithelium_0	NMRAL1	0	0.603768	0.024	0.28	0
Epithelium_0	SMU1	0	0.249437	0.018	0.273	0
Epithelium_0	MAZ	0	0.272767	0.024	0.279	0
Epithelium_0	OXLD1	0	0.54297	0.024	0.279	0
Epithelium_0	ARF5	0	0.551942	0.029	0.284	0
Epithelium_0	UBE2J2	0	0.251941	0.022	0.276	0
Epithelium_0	CDIPT	0	0.698609	0.023	0.277	0
Epithelium_0	IL13RA1	0	0.355862	0.02	0.274	0
Epithelium_0	AASDHPPT	0	0.444258	0.023	0.276	0
Epithelium_0	LYPLA2	0	0.136102	0.015	0.267	0
Epithelium_0	ZMPSTE24	0	0.185155	0.014	0.266	0
Epithelium_0	RPIA	0	0.116067	0.014	0.266	0
Epithelium_0	ICE1	0	0.148656	0.02	0.272	0
Epithelium_0	FRA10AC1	0	0.425972	0.024	0.276	0
Epithelium_0	METTL23	0	0.471314	0.025	0.277	0
Epithelium_0	KXD1	0	0.511142	0.024	0.276	0
Epithelium_0	TOMM40	0	0.231347	0.02	0.272	0
Epithelium_0	FAM199X	0	0.417888	0.02	0.272	0
Epithelium_0	PLS3	0	0.160597	0.016	0.268	0
Epithelium_0	NKAP	0	0.403078	0.024	0.276	0
Epithelium_0	AK4	0	0.17184	0.013	0.264	0
Epithelium_0	QARS	0	0.406755	0.021	0.272	0
Epithelium_0	NAE1	0	0.568163	0.025	0.276	0
Epithelium_0	DHPS	0	0.601687	0.023	0.274	0
Epithelium_0	ZNF622	0	0.126751	0.016	0.266	0
Epithelium_0	RNF114	4.69937e-308	0.241829	0.026	0.276	1.32917e-303
Epithelium_0	MRPL51	7.1789e-308	0.872676	0.141	0.501	2.03048e-303
Epithelium_0	NSMCE1	7.92478e-308	0.559364	0.033	0.291	2.24144e-303
Epithelium_0	EIF5A	2.58972e-306	0.998258	0.121	0.462	7.32477e-302
Epithelium_0	NAGK	3.27877e-306	0.564198	0.03	0.284	9.27369e-302
Epithelium_0	SNAP23	3.48723e-306	0.409402	0.032	0.287	9.86329e-302
Epithelium_0	RAP1A	3.8529e-306	0.83712	0.032	0.289	1.08975e-301
Epithelium_0	TUBB	7.86839e-306	0.656834	0.134	0.483	2.2255e-301
Epithelium_0	TCF12	1.21645e-305	0.469852	0.032	0.288	3.4406e-301
Epithelium_0	WDR83OS	1.84392e-305	0.883535	0.143	0.504	5.21533e-301
Epithelium_0	MRPL36	1.20032e-304	1.10035	0.068	0.358	3.39497e-300
Epithelium_0	PPID	1.27178e-304	0.715717	0.031	0.284	3.59711e-300
Epithelium_0	UBXN6	1.57775e-304	0.380067	0.027	0.277	4.46251e-300
Epithelium_0	PQBP1	2.90326e-304	0.500632	0.027	0.278	8.21158e-300
Epithelium_0	PDCL3	6.25186e-304	0.618951	0.028	0.279	1.76827e-299
Epithelium_0	PSMA2	6.80658e-304	1.05636	0.127	0.472	1.92517e-299
Epithelium_0	SNRPG	8.6187e-304	0.999978	0.14	0.499	2.43771e-299
Epithelium_0	PLAAT4	1.17012e-303	0.552906	0.08	0.38	3.30958e-299
Epithelium_0	SDCBP2	2.14716e-303	0.641444	0.049	0.32	6.07303e-299
Epithelium_0	PNRC1	3.26182e-303	0.660976	0.184	0.581	9.22572e-299
Epithelium_0	NUDT5	1.08795e-302	0.89257	0.041	0.304	3.07714e-298
Epithelium_0	IFI16	1.83077e-302	0.902849	0.06	0.342	5.17814e-298
Epithelium_0	CDK2AP1	1.85162e-302	0.884148	0.076	0.373	5.23712e-298
Epithelium_0	C4orf3	2.29302e-302	0.817355	0.129	0.474	6.48558e-298
Epithelium_0	RTCA	2.56193e-301	0.696792	0.03	0.28	7.24616e-297
Epithelium_0	WDR61	3.42865e-301	0.584386	0.031	0.282	9.69759e-297
Epithelium_0	TPM4	4.30326e-301	0.692233	0.138	0.489	1.21713e-296
Epithelium_0	CHMP2A	1.62626e-300	0.814093	0.166	0.545	4.59971e-296
Epithelium_0	NUTF2	2.11432e-299	0.84927	0.053	0.325	5.98013e-295
Epithelium_0	TPD52L2	2.3764e-299	0.524021	0.03	0.281	6.72141e-295
Epithelium_0	AP3S1	2.56682e-299	0.772971	0.059	0.336	7.25998e-295
Epithelium_0	CNIH1	7.32627e-299	0.768829	0.035	0.289	2.07216e-294
Epithelium_0	ATOX1	3.6835e-297	1.0429	0.119	0.454	1.04184e-292
Epithelium_0	KRTCAP2	5.8315e-297	0.626054	0.19	0.585	1.64938e-292
Epithelium_0	DDAH2	1.74155e-296	0.979558	0.081	0.378	4.92581e-292
Epithelium_0	NUDT22	4.35711e-296	0.727426	0.033	0.284	1.23236e-291
Epithelium_0	SUMO3	4.43465e-296	0.775242	0.036	0.29	1.2543e-291
Epithelium_0	IFT43	6.08286e-296	0.413209	0.037	0.292	1.72048e-291
Epithelium_0	MCRIP1	2.04164e-295	0.734097	0.05	0.317	5.77457e-291
Epithelium_0	FAM89B	9.81332e-295	0.879426	0.041	0.298	2.7756e-290
Epithelium_0	MDK	2.65778e-294	0.159482	0.157	0.513	7.51725e-290
Epithelium_0	CARHSP1	3.0617e-294	0.718487	0.138	0.485	8.65972e-290
Epithelium_0	SBDS	4.49727e-294	1.02523	0.102	0.418	1.27201e-289
Epithelium_0	NPC2	1.4082e-293	0.992125	0.117	0.445	3.98294e-289
Epithelium_0	SOD1	1.03149e-292	0.724452	0.163	0.532	2.91746e-288
Epithelium_0	PDCD4	6.17682e-292	0.595395	0.062	0.336	1.74705e-287
Epithelium_0	NENF	9.74367e-292	0.849329	0.095	0.403	2.7559e-287
Epithelium_0	RNASEK	2.1945e-291	0.636818	0.178	0.56	6.20693e-287
Epithelium_0	SRI	8.72029e-291	0.747838	0.162	0.526	2.46645e-286
Epithelium_0	FKBP11	1.70564e-290	0.861798	0.064	0.34	4.82422e-286
Epithelium_0	UBE2D1	3.03872e-290	1.05693	0.041	0.296	8.59472e-286
Epithelium_0	AP2S1	1.25766e-289	0.987394	0.114	0.438	3.55717e-285
Epithelium_0	VBP1	2.12406e-289	0.88307	0.039	0.291	6.00771e-285
Epithelium_0	JOSD2	2.66301e-289	1.09801	0.065	0.343	7.53207e-285
Epithelium_0	SF3B6	5.45242e-289	0.891214	0.157	0.519	1.54216e-284
Epithelium_0	CMC1	7.72404e-289	1.02117	0.044	0.302	2.18467e-284
Epithelium_0	MYL6B	7.79734e-289	0.442815	0.05	0.313	2.2054e-284
Epithelium_0	GADD45A	1.06549e-288	0.261781	0.136	0.471	3.01363e-284
Epithelium_0	TCEAL9	3.60653e-288	0.897943	0.079	0.368	1.02007e-283
Epithelium_0	ANAPC11	6.0537e-288	0.882371	0.156	0.518	1.71223e-283
Epithelium_0	MICOS10	6.86756e-288	0.753169	0.159	0.521	1.94242e-283
Epithelium_0	MRPS21	8.37929e-288	1.00186	0.153	0.511	2.37e-283
Epithelium_0	CDC42	9.54224e-288	0.570102	0.211	0.618	2.69893e-283
Epithelium_0	RHOC	3.70405e-287	0.937664	0.105	0.42	1.04765e-282
Epithelium_0	PTEN	6.96549e-287	0.859289	0.047	0.305	1.97012e-282
Epithelium_0	SAP18	1.79185e-286	0.880456	0.172	0.548	5.06808e-282
Epithelium_0	EIF3H	1.11483e-284	0.879308	0.147	0.498	3.15319e-280
Epithelium_0	ECI2	2.80477e-281	0.125998	0.064	0.331	7.93301e-277
Epithelium_0	NIFK	2.43079e-280	1.01271	0.05	0.307	6.87523e-276
Epithelium_0	OSTF1	4.06317e-280	1.05134	0.06	0.327	1.14923e-275
Epithelium_0	REXO2	1.74292e-279	1.10649	0.125	0.454	4.92967e-275
Epithelium_0	CDC26	1.9539e-279	0.928217	0.049	0.304	5.52642e-275
Epithelium_0	DECR1	2.02316e-279	0.970509	0.056	0.32	5.72231e-275
Epithelium_0	RAP1B	3.69742e-279	1.19731	0.124	0.452	1.04578e-274
Epithelium_0	DCTN6	5.16463e-279	0.854304	0.046	0.299	1.46076e-274
Epithelium_0	DDT	5.44278e-277	0.609968	0.182	0.552	1.53944e-272
Epithelium_0	ATP5MPL	7.9914e-277	0.961311	0.163	0.524	2.26029e-272
Epithelium_0	DRAP1	3.46633e-276	1.32061	0.063	0.331	9.80418e-272
Epithelium_0	ATP5PD	1.55298e-275	0.967636	0.169	0.535	4.39244e-271
Epithelium_0	NOP10	1.93305e-275	1.00042	0.154	0.506	5.46744e-271
Epithelium_0	CHCHD10	5.64632e-275	0.872552	0.116	0.43	1.59701e-270
Epithelium_0	HIST1H1C	8.31308e-275	0.651108	0.055	0.312	2.35127e-270
Epithelium_0	ATP5PO	3.16503e-274	0.924354	0.155	0.504	8.95196e-270
Epithelium_0	EIF3M	1.02774e-273	1.07264	0.122	0.443	2.90685e-269
Epithelium_0	NDUFB11	1.57864e-272	0.779949	0.171	0.533	4.46503e-268
Epithelium_0	PHPT1	1.65974e-272	0.894615	0.166	0.527	4.6944e-268
Epithelium_0	EIF3F	9.09894e-272	0.96161	0.134	0.464	2.57354e-267
Epithelium_0	SF3B5	1.0014e-271	1.07337	0.146	0.488	2.83235e-267
Epithelium_0	MCUR1	1.51412e-271	0.953474	0.056	0.313	4.28254e-267
Epithelium_0	COMT	3.31858e-271	1.08331	0.054	0.31	9.38628e-267
Epithelium_0	CRTAP	1.24047e-270	0.909754	0.051	0.303	3.50855e-266
Epithelium_0	GCSH	1.30561e-270	0.825828	0.112	0.418	3.69278e-266
Epithelium_0	TBCA	2.52049e-270	0.864011	0.174	0.539	7.12895e-266
Epithelium_0	LDHB	4.43913e-270	0.242116	0.154	0.485	1.25556e-265
Epithelium_0	RHOA	5.51463e-268	0.865088	0.172	0.536	1.55976e-263
Epithelium_0	ATP5F1D	1.00349e-266	0.733399	0.174	0.536	2.83826e-262
Epithelium_0	DYNLT1	1.17227e-266	0.627316	0.197	0.574	3.31566e-262
Epithelium_0	HSPE1	9.16061e-265	0.80217	0.176	0.536	2.59099e-260
Epithelium_0	PPA1	1.65116e-263	0.567868	0.186	0.547	4.67015e-259
Epithelium_0	ARPC5	1.9776e-263	1.09203	0.166	0.522	5.59345e-259
Epithelium_0	NME4	7.15142e-263	0.699912	0.072	0.337	2.02271e-258
Epithelium_0	C19orf53	1.40156e-261	0.774209	0.179	0.543	3.96418e-257
Epithelium_0	C2CD4A	9.7874e-261	0.410769	0.08	0.355	2.76827e-256
Epithelium_0	NEDD8	6.29567e-260	0.786117	0.181	0.546	1.78067e-255
Epithelium_0	NDUFB4	6.35108e-259	0.699225	0.187	0.552	1.79634e-254
Epithelium_0	RPS27L	1.55475e-258	0.983178	0.165	0.515	4.39746e-254
Epithelium_0	MGST3	8.2562e-258	0.756777	0.179	0.538	2.33518e-253
Epithelium_0	PDCD5	2.16471e-256	1.10234	0.154	0.493	6.12265e-252
Epithelium_0	ISCU	2.63689e-255	1.22354	0.081	0.352	7.45817e-251
Epithelium_0	CITED2	1.72424e-253	0.781483	0.088	0.363	4.87684e-249
Epithelium_0	APRT	2.10789e-253	0.973067	0.16	0.502	5.96197e-249
Epithelium_0	COX7B	2.92181e-253	0.895013	0.18	0.539	8.26404e-249
Epithelium_0	COX8A	2.78845e-252	0.748678	0.18	0.535	7.88684e-248
Epithelium_0	C2CD4B	3.50566e-252	0.37147	0.137	0.46	9.91541e-248
Epithelium_0	RAN	9.10242e-251	0.809569	0.183	0.544	2.57453e-246
Epithelium_0	GNG11	2.78127e-248	0.616107	0.078	0.338	7.86655e-244
Epithelium_0	OSTC	2.36464e-247	0.885922	0.175	0.525	6.68816e-243
Epithelium_0	ATP5IF1	8.18358e-247	0.525147	0.212	0.588	2.31464e-242
Epithelium_0	UQCR10	1.02191e-245	0.634031	0.205	0.576	2.89036e-241
Epithelium_0	TPI1	6.38739e-245	0.344019	0.226	0.605	1.80661e-240
Epithelium_0	TMEM258	1.59238e-244	0.796651	0.185	0.54	4.5039e-240
Epithelium_0	SUB1	3.52941e-244	0.772372	0.194	0.558	9.98257e-240
Epithelium_0	ANXA4	7.91153e-244	0.458795	0.222	0.606	2.2377e-239
Epithelium_0	UQCC2	6.57727e-243	1.23645	0.072	0.325	1.86031e-238
Epithelium_0	COX6A1	2.89732e-240	0.629149	0.211	0.581	8.19478e-236
Epithelium_0	NDUFA13	8.43171e-240	0.492535	0.231	0.616	2.38483e-235
Epithelium_0	TUBA1B	2.12349e-239	0.638669	0.2	0.56	6.00608e-235
Epithelium_0	RAC1	2.87564e-239	0.452783	0.231	0.612	8.13345e-235
Epithelium_0	ISG15	1.19335e-238	1.08434	0.074	0.325	3.37527e-234
Epithelium_0	GNG10	1.11907e-236	1.26484	0.076	0.328	3.16519e-232
Epithelium_0	EID1	2.15098e-236	0.939649	0.175	0.518	6.08383e-232
Epithelium_0	DEPP1	1.64822e-235	0.745316	0.08	0.336	4.66183e-231
Epithelium_0	DBI	8.3377e-234	1.06923	0.161	0.492	2.35823e-229
Epithelium_0	TPM1	1.48088e-232	0.859218	0.177	0.513	4.18851e-228
Epithelium_0	PSMB1	3.32087e-232	0.832228	0.196	0.552	9.39275e-228
Epithelium_0	NDUFA11	6.6912e-231	0.762409	0.201	0.559	1.89254e-226
Epithelium_0	GAS5	1.20615e-229	0.690862	0.203	0.562	3.41148e-225
Epithelium_0	MXRA7	2.83351e-229	1.32055	0.11	0.389	8.01429e-225
Epithelium_0	UQCRQ	3.66727e-229	0.736171	0.206	0.569	1.03725e-224
Epithelium_0	KRT7	1.90692e-228	0.377522	0.115	0.396	5.39354e-224
Epithelium_0	ATP6V1G1	1.7861e-227	0.586585	0.221	0.589	5.05179e-223
Epithelium_0	RPL22L1	7.6902e-227	0.970425	0.117	0.398	2.17509e-222
Epithelium_0	FKBP1A	9.67524e-227	1.1867	0.149	0.463	2.73655e-222
Epithelium_0	ARPC2	3.93833e-225	0.826951	0.204	0.565	1.11392e-220
Epithelium_0	BRI3	2.44163e-224	0.76013	0.195	0.542	6.90591e-220
Epithelium_0	RBX1	5.06804e-223	1.10845	0.182	0.523	1.43344e-218
Epithelium_0	PERP	2.32548e-222	0.281687	0.238	0.634	6.57738e-218
Epithelium_0	EEF2	5.06479e-222	0.478027	0.246	0.633	1.43252e-217
Epithelium_0	ANXA5	3.39557e-220	0.862027	0.201	0.555	9.60403e-216
Epithelium_0	PLAAT3	4.76305e-220	0.653615	0.151	0.456	1.34718e-215
Epithelium_0	EIF3K	5.1253e-220	0.844801	0.192	0.537	1.44964e-215
Epithelium_0	C12orf57	2.48954e-219	1.06186	0.171	0.498	7.04141e-215
Epithelium_0	SLC25A3	2.49172e-217	0.721928	0.21	0.571	7.04758e-213
Epithelium_0	SKP1	1.85443e-213	0.69813	0.238	0.622	5.24506e-209
Epithelium_0	CD59	3.23477e-213	1.06528	0.184	0.517	9.14921e-209
Epithelium_0	GNG5	1.49969e-212	0.899669	0.205	0.559	4.24171e-208
Epithelium_0	JUNB	5.34583e-212	0.209118	0.275	0.672	1.51201e-207
Epithelium_0	ID4	2.96078e-211	0.472068	0.233	0.596	8.37428e-207
Epithelium_0	PPDPF	4.40228e-211	0.869309	0.192	0.531	1.24514e-206
Epithelium_0	TOMM7	3.29144e-210	0.788837	0.207	0.557	9.3095e-206
Epithelium_0	HNRNPA1	2.8574e-209	0.837846	0.215	0.574	8.08186e-205
Epithelium_0	BASP1	1.19072e-204	1.20765	0.133	0.415	3.36784e-200
Epithelium_0	CALM1	4.86395e-201	0.368471	0.26	0.63	1.37572e-196
Epithelium_0	BEX3	2.11472e-199	1.0043	0.118	0.38	5.98128e-195
Epithelium_0	PPP1R14B	3.10348e-197	0.813539	0.204	0.54	8.77789e-193
Epithelium_0	UQCRH	4.10853e-194	0.74035	0.217	0.562	1.16206e-189
Epithelium_0	ATP5MC2	6.11027e-193	0.608782	0.226	0.578	1.72823e-188
Epithelium_0	ATP5MD	9.38829e-193	0.85845	0.227	0.581	2.65538e-188
Epithelium_0	SNRPD2	3.23021e-192	1.08262	0.202	0.536	9.13632e-188
Epithelium_0	EIF3E	9.43154e-191	0.995426	0.2	0.532	2.66762e-186
Epithelium_0	CLIC1	1.09327e-185	0.802097	0.221	0.559	3.0922e-181
Epithelium_0	COMMD6	1.34449e-185	0.988433	0.198	0.523	3.80274e-181
Epithelium_0	SLC25A6	3.09024e-185	0.769521	0.219	0.56	8.74044e-181
Epithelium_0	ID1	3.09323e-184	0.306614	0.257	0.62	8.74889e-180
Epithelium_0	EEF1D	4.81152e-184	0.711389	0.237	0.594	1.36089e-179
Epithelium_0	ANXA1	8.87674e-184	0.309992	0.268	0.627	2.5107e-179
Epithelium_0	DYNLT3	1.36448e-183	1.00995	0.2	0.522	3.85931e-179
Epithelium_0	POLR2L	2.86402e-183	1.31316	0.188	0.505	8.1006e-179
Epithelium_0	POMP	4.55114e-182	0.908412	0.219	0.558	1.28725e-177
Epithelium_0	TCEAL4	2.61124e-181	1.40443	0.177	0.481	7.38562e-177
Epithelium_0	ATP5MC3	1.97621e-180	0.738723	0.218	0.547	5.58953e-176
Epithelium_0	PEBP1	2.23253e-179	0.542972	0.252	0.605	6.31449e-175
Epithelium_0	ATP5PF	3.99267e-176	0.844818	0.231	0.575	1.12929e-171
Epithelium_0	CST3	2.10719e-172	0.515303	0.26	0.617	5.95998e-168
Epithelium_0	GUK1	3.89679e-171	0.89701	0.228	0.571	1.10217e-166
Epithelium_0	SEM1	7.56337e-171	0.7097	0.245	0.597	2.13922e-166
Epithelium_0	PSMA7	5.14565e-167	0.933798	0.24	0.586	1.45539e-162
Epithelium_0	TSPO	4.8963e-165	0.722279	0.239	0.579	1.38487e-160
Epithelium_0	PRDX6	4.07318e-163	1.09175	0.209	0.524	1.15206e-158
Epithelium_0	COX6B1	1.40031e-161	0.871297	0.241	0.582	3.96063e-157
Epithelium_0	PRDX1	8.00583e-161	0.668215	0.255	0.595	2.26437e-156
Epithelium_0	COX5B	5.88172e-159	0.734446	0.254	0.6	1.66358e-154
Epithelium_0	ATP6V0E1	5.0692e-155	0.777698	0.252	0.59	1.43377e-150
Epithelium_0	S100A16	6.17389e-153	1.23146	0.156	0.412	1.74622e-148
Epithelium_0	UBL5	9.24755e-151	0.873374	0.249	0.588	2.61558e-146
Epithelium_0	HSP90AB1	3.34952e-150	0.324535	0.32	0.697	9.4738e-146
Epithelium_0	TMA7	2.76597e-149	0.648014	0.273	0.625	7.82326e-145
Epithelium_0	UBB	3.37268e-149	0.633492	0.257	0.589	9.53929e-145
Epithelium_0	PARK7	1.27045e-147	0.917422	0.24	0.568	3.59335e-143
Epithelium_0	TUBA1A	1.54278e-143	0.753235	0.23	0.534	4.36359e-139
Epithelium_0	KRT19	1.36758e-140	0.302831	0.308	0.668	3.86807e-136
Epithelium_0	CEBPD	6.73229e-140	0.73263	0.266	0.607	1.90416e-135
Epithelium_0	PPIB	2.09543e-136	0.412431	0.296	0.645	5.92671e-132
Epithelium_0	CSTB	5.72098e-134	0.786341	0.273	0.609	1.61812e-129
Epithelium_0	NDUFB2	1.17174e-132	0.940609	0.256	0.584	3.31415e-128
Epithelium_0	SEC61G	1.02773e-131	0.930866	0.245	0.562	2.90683e-127
Epithelium_0	TXNIP	1.63392e-127	0.426119	0.3	0.636	4.62137e-123
Epithelium_0	CALD1	1.2084e-126	1.16314	0.199	0.466	3.41783e-122
Epithelium_0	COX7A2	1.54121e-125	0.791068	0.265	0.584	4.35916e-121
Epithelium_0	EIF4A1	1.01967e-124	0.430518	0.332	0.718	2.88402e-120
Epithelium_0	ATP5MG	2.01076e-124	0.886869	0.261	0.586	5.68723e-120
Epithelium_0	SUMO2	8.72539e-122	0.826585	0.263	0.586	2.46789e-117
Epithelium_0	UQCR11	5.41077e-121	0.842336	0.266	0.589	1.53038e-116
Epithelium_0	OAZ1	5.40274e-118	0.966452	0.255	0.574	1.52811e-113
Epithelium_0	S100A13	4.51283e-117	0.770523	0.275	0.593	1.27641e-112
Epithelium_0	HSPB1	1.09835e-116	0.953009	0.267	0.589	3.10658e-112
Epithelium_0	IFI27	1.34433e-116	0.622192	0.252	0.538	3.80231e-112
Epithelium_0	MGST1	4.75297e-116	0.529003	0.263	0.556	1.34433e-111
Epithelium_0	PFN1	8.22796e-116	0.965404	0.26	0.575	2.3272e-111
Epithelium_0	DSTN	3.83433e-114	0.923501	0.275	0.602	1.0845e-109
Epithelium_0	GNAS	2.89855e-112	0.386223	0.341	0.693	8.19825e-108
Epithelium_0	ARPC3	1.98601e-110	0.690487	0.296	0.621	5.61722e-106
Epithelium_0	MYL12A	1.5355e-109	0.787069	0.296	0.628	4.343e-105
Epithelium_0	EDF1	7.01596e-107	0.808461	0.289	0.616	1.98439e-102
Epithelium_0	CD81	6.5994e-106	0.750833	0.302	0.641	1.86657e-101
Epithelium_0	MZT2B	6.53032e-103	1.25398	0.256	0.562	1.84704e-98
Epithelium_0	GABARAP	4.32016e-101	0.880274	0.283	0.604	1.22191e-96
Epithelium_0	CALM2	9.01503e-97	0.879996	0.301	0.631	2.54981e-92
Epithelium_0	UQCRB	9.34575e-94	0.874332	0.298	0.619	2.64335e-89
Epithelium_0	S100A10	3.61358e-91	0.597972	0.297	0.614	1.02206e-86
Epithelium_0	SSR4	3.06367e-89	0.60828	0.317	0.628	8.66527e-85
Epithelium_0	SEC61B	3.51007e-89	0.850763	0.292	0.601	9.92788e-85
Epithelium_0	CFL1	2.13048e-87	0.720228	0.306	0.627	6.02584e-83
Epithelium_0	NPM1	8.74394e-86	0.708345	0.315	0.64	2.47314e-81
Epithelium_0	PRDX5	2.24163e-79	0.773667	0.301	0.597	6.34023e-75
Epithelium_0	RPL4	2.49766e-78	0.727384	0.308	0.617	7.06437e-74
Epithelium_0	RPS10	2.99935e-72	1.0098	0.282	0.567	8.48337e-68
Epithelium_0	LDHA	4.156e-72	0.671384	0.334	0.64	1.17548e-67
Epithelium_0	OST4	8.43032e-71	0.870312	0.3	0.596	2.38443e-66
Epithelium_0	NDUFS5	8.81606e-71	0.865922	0.31	0.61	2.49354e-66
Epithelium_0	COX7C	8.78511e-70	0.639663	0.329	0.639	2.48478e-65
Epithelium_0	MT1F	2.17465e-64	0.890065	0.279	0.543	6.15079e-60
Epithelium_0	GPX4	5.7829e-64	0.729903	0.33	0.623	1.63564e-59
Epithelium_0	MT1E	2.58264e-62	0.756586	0.286	0.54	7.30474e-58
Epithelium_0	NDUFA4	3.15694e-61	0.937224	0.305	0.591	8.9291e-57
Epithelium_0	COX4I1	1.24468e-60	0.85688	0.328	0.628	3.52044e-56
Epithelium_0	CRIP1	3.83514e-60	0.554871	0.335	0.611	1.08473e-55
Epithelium_0	SH3BGRL3	3.89367e-59	1.62196	0.278	0.547	1.10128e-54
Epithelium_0	HMGB1	4.17628e-55	0.755285	0.381	0.709	1.18122e-50
Epithelium_0	YBX1	7.49171e-51	0.97302	0.32	0.611	2.11896e-46
Epithelium_0	CHCHD2	7.64422e-46	0.780832	0.341	0.622	2.16209e-41
Epithelium_0	DYNLL1	2.6617e-42	0.715315	0.35	0.632	7.52835e-38
Epithelium_0	CD24	1.23936e-39	0.493294	0.395	0.709	3.5054e-35
Epithelium_0	MYL12B	6.08851e-39	0.853322	0.355	0.638	1.72208e-34
Epithelium_0	SNHG29	7.0314e-39	0.691785	0.343	0.611	1.98876e-34
Epithelium_0	RPL36AL	5.98433e-38	0.75439	0.357	0.641	1.69261e-33
Epithelium_0	SRP14	5.28558e-29	0.687208	0.384	0.665	1.49497e-24
Epithelium_0	UBC	5.94289e-26	0.275149	0.496	0.785	1.68089e-21
Epithelium_0	EEF1G	1.2134e-25	0.612209	0.39	0.666	3.43197e-21
Epithelium_0	ELOB	1.00799e-24	1.13427	0.351	0.622	2.85099e-20
Epithelium_0	RPL38	1.50034e-24	0.99644	0.37	0.66	4.24357e-20
Epithelium_0	EEF1B2	2.20615e-19	0.880266	0.368	0.628	6.23986e-15
Epithelium_0	RPS26	7.70897e-19	0.775567	0.389	0.658	2.1804e-14
Epithelium_0	COX6C	9.9432e-19	1.40503	0.343	0.604	2.81233e-14
Epithelium_0	ACTB	4.02751e-18	0.695566	0.422	0.724	1.13914e-13
Epithelium_0	PFDN5	8.00279e-18	1.05235	0.362	0.633	2.26351e-13
Epithelium_0	HINT1	1.76841e-17	0.689657	0.396	0.649	5.00176e-13
Epithelium_0	RPL31	3.18981e-14	1.10587	0.38	0.649	9.02205e-10
Epithelium_0	NME2	1.10776e-13	0.811953	0.387	0.645	3.13319e-09
Epithelium_0	BTF3	2.98144e-13	0.783282	0.384	0.644	8.43271e-09
Epithelium_0	RPSA	2.9365e-10	0.702823	0.41	0.667	8.30561e-06
Epithelium_0	RPS20	5.89643e-10	1.03236	0.398	0.665	1.66775e-05
Epithelium_0	RPS21	8.20829e-09	0.672343	0.419	0.689	0.000232163
Epithelium_0	H3F3B	3.52833e-07	0.405084	0.496	0.776	0.00997952
Epithelium_0	CD63	5.05331e-06	0.628518	0.441	0.696	0.142928
Epithelium_0	PPIA	0.000363439	0.86435	0.419	0.669	1
Epithelium_1	LINC01541	0	2.2729	0.864	0.544	0
Epithelium_1	NEAT1	0	2.58004	0.98	0.682	0
Epithelium_1	XIST	0	1.95509	0.854	0.581	0
Epithelium_2	DDX6	8.63211e-294	0.131797	0.074	0.42	2.44151e-289
Epithelium_2	ZC3H13	1.40955e-289	0.15586	0.075	0.419	3.98677e-285
Epithelium_2	USP16	6.02161e-286	0.130639	0.069	0.404	1.70315e-281
Epithelium_2	RBM17	9.59485e-282	0.111547	0.06	0.383	2.71381e-277
Epithelium_2	SMARCA5	1.42655e-281	0.219421	0.071	0.405	4.03487e-277
Epithelium_2	ATF4	7.37888e-281	0.100817	0.079	0.419	2.08704e-276
Epithelium_2	ROCK1	2.69687e-275	0.300394	0.078	0.413	7.62782e-271
Epithelium_2	TLN1	2.82094e-274	0.290146	0.077	0.41	7.97874e-270
Epithelium_2	BRD4	5.2112e-274	0.14258	0.06	0.377	1.47394e-269
Epithelium_2	NSD3	8.74358e-272	0.147329	0.113	0.477	2.47303e-267
Epithelium_2	MYH9	1.66316e-270	0.127367	0.117	0.484	4.70409e-266
Epithelium_2	YTHDC1	1.97374e-270	0.202731	0.089	0.43	5.58254e-266
Epithelium_2	LARP1	4.07651e-269	0.192096	0.057	0.369	1.153e-264
Epithelium_2	SMARCA4	4.94797e-269	0.194573	0.073	0.399	1.39948e-264
Epithelium_2	LRPAP1	3.19019e-268	0.238025	0.098	0.446	9.02314e-264
Epithelium_2	RPL7L1	3.52736e-268	0.128067	0.062	0.378	9.97677e-264
Epithelium_2	BRD2	2.50566e-267	0.154037	0.094	0.437	7.08701e-263
Epithelium_2	ORMDL1	3.10173e-267	0.194483	0.077	0.404	8.77292e-263
Epithelium_2	COPS6	3.71891e-267	0.102734	0.062	0.376	1.05186e-262
Epithelium_2	MAP3K2	6.4986e-267	0.108313	0.057	0.366	1.83807e-262
Epithelium_2	YME1L1	1.07945e-266	0.250721	0.117	0.481	3.05312e-262
Epithelium_2	URI1	6.78299e-266	0.155764	0.053	0.357	1.9185e-261
Epithelium_2	PJA2	8.0204e-265	0.190365	0.079	0.406	2.26849e-260
Epithelium_2	CSNK1D	1.64271e-264	0.167375	0.071	0.391	4.64625e-260
Epithelium_2	MBD4	1.83222e-264	0.112495	0.046	0.343	5.18224e-260
Epithelium_2	TPR	2.01977e-264	0.262054	0.129	0.502	5.71272e-260
Epithelium_2	RNPS1	5.419e-264	0.131826	0.073	0.394	1.53271e-259
Epithelium_2	RSF1	3.10658e-263	0.376856	0.086	0.42	8.78666e-259
Epithelium_2	USP22	1.766e-261	0.184691	0.067	0.381	4.99494e-257
Epithelium_2	HECTD1	4.26565e-261	0.245258	0.087	0.419	1.2065e-256
Epithelium_2	TMEM106B	9.36101e-261	0.130342	0.04	0.329	2.64767e-256
Epithelium_2	UBE3A	1.24839e-260	0.238463	0.07	0.387	3.53096e-256
Epithelium_2	PHF3	1.30729e-259	0.316846	0.091	0.426	3.69755e-255
Epithelium_2	DDX42	3.83677e-259	0.164421	0.067	0.379	1.08519e-254
Epithelium_2	SEC31A	1.79993e-258	0.15166	0.127	0.494	5.09093e-254
Epithelium_2	TAPBP	4.33903e-258	0.255486	0.067	0.378	1.22725e-253
Epithelium_2	SUPT5H	8.00989e-257	0.127057	0.048	0.34	2.26552e-252
Epithelium_2	OIP5-AS1	8.91392e-257	0.108324	0.056	0.355	2.52121e-252
Epithelium_2	G3BP1	2.52218e-256	0.326921	0.069	0.381	7.13375e-252
Epithelium_2	XPO1	9.59724e-255	0.161758	0.073	0.388	2.71448e-250
Epithelium_2	SCAF11	6.03654e-254	0.283664	0.135	0.507	1.70738e-249
Epithelium_2	PPP1R10	9.37707e-254	0.135368	0.1	0.437	2.65221e-249
Epithelium_2	RBBP4	3.78073e-253	0.305923	0.061	0.363	1.06934e-248
Epithelium_2	NPEPPS	4.50635e-252	0.18025	0.071	0.381	1.27458e-247
Epithelium_2	RNF115	7.67059e-252	0.132039	0.048	0.336	2.16955e-247
Epithelium_2	VPS36	8.32784e-251	0.182928	0.06	0.359	2.35545e-246
Epithelium_2	LUC7L2	8.65922e-251	0.237404	0.056	0.351	2.44917e-246
Epithelium_2	WNK1	1.78984e-250	0.316329	0.072	0.383	5.0624e-246
Epithelium_2	PBRM1	2.46254e-250	0.165378	0.056	0.35	6.96504e-246
Epithelium_2	JAK1	5.67601e-250	0.414431	0.106	0.448	1.6054e-245
Epithelium_2	PURA	1.6428e-249	0.264062	0.053	0.344	4.6465e-245
Epithelium_2	PPP1R12A	1.71001e-249	0.392632	0.087	0.411	4.83659e-245
Epithelium_2	TRIP11	1.90508e-249	0.369423	0.095	0.425	5.38832e-245
Epithelium_2	RB1CC1	2.22673e-249	0.244787	0.083	0.402	6.29807e-245
Epithelium_2	TRIM33	2.45656e-248	0.104302	0.06	0.357	6.94814e-244
Epithelium_2	MXD4	6.69709e-247	0.2023	0.066	0.367	1.89421e-242
Epithelium_2	PDS5A	7.37036e-247	0.151756	0.045	0.327	2.08463e-242
Epithelium_2	SRRM1	1.08687e-246	0.130129	0.138	0.504	3.07411e-242
Epithelium_2	ARID1A	2.23215e-246	0.379636	0.063	0.362	6.31342e-242
Epithelium_2	NFE2L1	6.76666e-246	0.158532	0.049	0.334	1.91388e-241
Epithelium_2	AFF4	1.20636e-245	0.306365	0.096	0.423	3.41206e-241
Epithelium_2	2025-03-07	3.86652e-244	0.259168	0.064	0.361	1.09361e-239
Epithelium_2	ARID4B	1.70865e-243	0.34068	0.098	0.426	4.83275e-239
Epithelium_2	DICER1	7.97141e-243	0.238212	0.072	0.376	2.25463e-238
Epithelium_2	LARS	4.68657e-242	0.296241	0.077	0.383	1.32555e-237
Epithelium_2	CDK5RAP3	1.36757e-241	0.123017	0.041	0.314	3.86804e-237
Epithelium_2	RFC1	3.71268e-241	0.291869	0.062	0.356	1.0501e-236
Epithelium_2	FOSL2	6.79601e-241	0.210839	0.076	0.381	1.92218e-236
Epithelium_2	ZNF106	1.39645e-240	0.215062	0.052	0.335	3.94971e-236
Epithelium_2	HUWE1	3.14181e-240	0.344228	0.063	0.356	8.88629e-236
Epithelium_2	ZNF518A	1.14385e-239	0.221038	0.071	0.371	3.23525e-235
Epithelium_2	ATP2B1	2.9658e-239	0.310867	0.05	0.332	8.38847e-235
Epithelium_2	GOPC	6.38199e-239	0.216857	0.048	0.326	1.80508e-234
Epithelium_2	RNF149	1.38404e-238	0.452622	0.043	0.316	3.91462e-234
Epithelium_2	PCYOX1	1.47346e-238	0.106911	0.039	0.308	4.16754e-234
Epithelium_2	CCAR1	2.79383e-238	0.328413	0.067	0.363	7.90206e-234
Epithelium_2	PPP1R2	2.76177e-237	0.192394	0.041	0.311	7.8114e-233
Epithelium_2	ROCK2	5.19174e-237	0.22626	0.061	0.349	1.46843e-232
Epithelium_2	PRKDC	7.30073e-237	0.326211	0.103	0.431	2.06494e-232
Epithelium_2	ZNF148	1.00453e-236	0.191102	0.058	0.344	2.84123e-232
Epithelium_2	NCOR1	1.53286e-236	0.479677	0.111	0.447	4.33554e-232
Epithelium_2	ANKRD12	3.52491e-236	0.300996	0.152	0.522	9.96987e-232
Epithelium_2	DDX46	9.37445e-235	0.375324	0.136	0.492	2.65147e-230
Epithelium_2	AP3D1	9.57815e-235	0.190455	0.041	0.308	2.70908e-230
Epithelium_2	CIAO1	1.05866e-234	0.294489	0.047	0.322	2.99431e-230
Epithelium_2	ZKSCAN1	3.62959e-234	0.299103	0.11	0.441	1.02659e-229
Epithelium_2	SMC1A	5.62322e-234	0.18296	0.041	0.308	1.59047e-229
Epithelium_2	USP33	6.0024e-234	0.232852	0.046	0.318	1.69772e-229
Epithelium_2	PPIL4	1.29717e-233	0.136082	0.03	0.286	3.66891e-229
Epithelium_2	TDG	1.29784e-233	0.162494	0.04	0.307	3.67081e-229
Epithelium_2	KMT5B	1.48472e-233	0.26364	0.052	0.33	4.19937e-229
Epithelium_2	PIK3C2A	1.13721e-232	0.133139	0.05	0.325	3.21648e-228
Epithelium_2	ZFAS1	2.54843e-232	0.118431	0.183	0.574	7.20798e-228
Epithelium_2	SMARCC2	4.42267e-232	0.137167	0.057	0.338	1.25091e-227
Epithelium_2	CHD2	1.23526e-231	0.357831	0.117	0.452	3.49381e-227
Epithelium_2	CHD1	1.96574e-231	0.23783	0.066	0.355	5.55989e-227
Epithelium_2	PHF20L1	2.94724e-231	0.381422	0.06	0.344	8.33598e-227
Epithelium_2	TTC19	5.60313e-231	0.243352	0.055	0.333	1.58479e-226
Epithelium_2	ANKHD1	5.67063e-231	0.454745	0.085	0.39	1.60388e-226
Epithelium_2	PRMT2	6.86225e-231	0.462472	0.066	0.354	1.94092e-226
Epithelium_2	SMAD2	1.03911e-230	0.156687	0.05	0.324	2.93901e-226
Epithelium_2	PABPC4	1.60322e-230	0.366629	0.063	0.348	4.53456e-226
Epithelium_2	CFLAR	1.76513e-230	0.433893	0.102	0.422	4.9925e-226
Epithelium_2	PTBP1	4.04005e-230	0.349495	0.055	0.332	1.14269e-225
Epithelium_2	PTPN11	4.14355e-230	0.300312	0.042	0.308	1.17196e-225
Epithelium_2	NIPBL	5.96707e-230	0.507936	0.099	0.416	1.68772e-225
Epithelium_2	SPIN1	8.16476e-230	0.284698	0.051	0.325	2.30932e-225
Epithelium_2	RBPJ	1.2997e-229	0.4049	0.062	0.347	3.67607e-225
Epithelium_2	SHOC2	5.322e-229	0.127034	0.04	0.302	1.50528e-224
Epithelium_2	ATP2B4	5.78878e-229	0.351225	0.089	0.397	1.6373e-224
Epithelium_2	NEMF	6.45902e-229	0.389292	0.091	0.4	1.82687e-224
Epithelium_2	AP3B1	6.48478e-229	0.182457	0.038	0.299	1.83416e-224
Epithelium_2	DDX39B	7.22264e-229	0.429166	0.114	0.446	2.04285e-224
Epithelium_2	PPP2R5C	8.71943e-229	0.610154	0.056	0.334	2.4662e-224
Epithelium_2	APP	1.4936e-228	0.572092	0.098	0.414	4.2245e-224
Epithelium_2	UPF3A	3.67103e-228	0.282054	0.082	0.382	1.03831e-223
Epithelium_2	CGGBP1	3.90567e-228	0.193415	0.041	0.303	1.10468e-223
Epithelium_2	CHD4	4.30432e-228	0.439953	0.099	0.415	1.21743e-223
Epithelium_2	TAF15	8.14228e-228	0.101153	0.043	0.307	2.30296e-223
Epithelium_2	USP8	9.54682e-228	0.360607	0.073	0.365	2.70022e-223
Epithelium_2	THOC2	1.17172e-227	0.427819	0.091	0.399	3.31409e-223
Epithelium_2	SMAD4	1.95339e-227	0.113298	0.04	0.301	5.52497e-223
Epithelium_2	KDM5B	4.24086e-227	0.393519	0.102	0.42	1.19949e-222
Epithelium_2	CUX1	4.83957e-227	0.294236	0.08	0.378	1.36882e-222
Epithelium_2	ANKRD17	1.29552e-226	0.462624	0.061	0.341	3.66425e-222
Epithelium_2	TUBGCP2	1.55443e-226	0.250935	0.046	0.313	4.39655e-222
Epithelium_2	2025-03-06	5.40332e-226	0.490443	0.073	0.364	1.52828e-221
Epithelium_2	WAPL	7.93389e-226	0.245063	0.042	0.304	2.24402e-221
Epithelium_2	MAPK1	1.2679e-225	0.273229	0.048	0.316	3.58614e-221
Epithelium_2	OSBPL8	1.31173e-225	0.285139	0.053	0.325	3.71011e-221
Epithelium_2	PPP4R3B	2.00489e-225	0.250468	0.051	0.32	5.67064e-221
Epithelium_2	CRTAP	6.80357e-225	0.131039	0.037	0.293	1.92432e-220
Epithelium_2	PGRMC1	7.43408e-225	0.459536	0.109	0.432	2.10266e-220
Epithelium_2	ANKRD10	1.43806e-224	0.268063	0.072	0.361	4.0674e-220
Epithelium_2	PRRC2B	1.5617e-224	0.424651	0.093	0.401	4.41712e-220
Epithelium_2	TTC37	1.72855e-224	0.38825	0.068	0.353	4.88903e-220
Epithelium_2	SAFB	4.76573e-224	0.134467	0.041	0.301	1.34794e-219
Epithelium_2	FBL	1.03927e-222	0.124615	0.033	0.284	2.93948e-218
Epithelium_2	SENP6	1.24671e-222	0.517834	0.082	0.377	3.5262e-218
Epithelium_2	IST1	1.42631e-222	0.189688	0.039	0.295	4.03417e-218
Epithelium_2	MPHOSPH8	2.46904e-222	0.33114	0.144	0.497	6.98343e-218
Epithelium_2	NASP	2.6115e-222	0.293857	0.096	0.404	7.38637e-218
Epithelium_2	LARP4B	1.23707e-221	0.13719	0.037	0.29	3.49892e-217
Epithelium_2	MAP4	1.83764e-221	0.516613	0.119	0.448	5.19757e-217
Epithelium_2	HNRNPUL1	2.18693e-221	0.440926	0.05	0.317	6.18552e-217
Epithelium_2	CEBPZ	3.21395e-221	0.443813	0.055	0.326	9.09032e-217
Epithelium_2	GANAB	3.34618e-221	0.304698	0.043	0.303	9.46435e-217
Epithelium_2	FAM133B	4.919e-221	0.457196	0.124	0.456	1.39129e-216
Epithelium_2	SRSF2	6.2379e-221	0.386472	0.144	0.495	1.76433e-216
Epithelium_2	TAF1D	1.51484e-220	0.143667	0.166	0.532	4.28457e-216
Epithelium_2	ZBTB44	2.47925e-220	0.103085	0.034	0.285	7.0123e-216
Epithelium_2	GOLGA4	6.84836e-220	0.206046	0.173	0.544	1.93699e-215
Epithelium_2	MTR	9.88882e-220	0.152166	0.068	0.347	2.79695e-215
Epithelium_2	SP100	1.11445e-219	0.616927	0.067	0.347	3.15211e-215
Epithelium_2	HNRNPL	1.6772e-219	0.304502	0.06	0.334	4.7438e-215
Epithelium_2	BAZ1B	2.31422e-219	0.484264	0.065	0.344	6.54555e-215
Epithelium_2	MED13L	1.19081e-218	0.324625	0.116	0.438	3.36809e-214
Epithelium_2	PRDM2	2.08698e-218	0.310575	0.057	0.327	5.90281e-214
Epithelium_2	FNDC3A	2.60386e-218	0.386196	0.059	0.33	7.36475e-214
Epithelium_2	TRIP12	2.76475e-218	0.448614	0.076	0.364	7.81981e-214
Epithelium_2	SBNO1	4.0308e-218	0.374534	0.052	0.316	1.14007e-213
Epithelium_2	RBBP6	5.52121e-218	0.363076	0.095	0.399	1.56162e-213
Epithelium_2	GPBP1	6.0056e-218	0.502287	0.127	0.46	1.69862e-213
Epithelium_2	CDC40	1.4729e-217	0.209612	0.038	0.29	4.16596e-213
Epithelium_2	SRSF4	1.48632e-217	0.439925	0.108	0.423	4.20392e-213
Epithelium_2	KDM5A	2.19436e-217	0.623938	0.074	0.359	6.20652e-213
Epithelium_2	BAZ2B	3.02721e-217	0.38618	0.098	0.403	8.56215e-213
Epithelium_2	PKN2	3.37372e-217	0.434453	0.097	0.401	9.54223e-213
Epithelium_2	SNX14	4.73976e-217	0.217501	0.037	0.288	1.34059e-212
Epithelium_2	PARP14	6.40667e-217	0.382783	0.08	0.369	1.81206e-212
Epithelium_2	TRIM44	1.9849e-216	0.539977	0.073	0.356	5.61408e-212
Epithelium_2	ADD3	1.12651e-215	0.329467	0.063	0.335	3.18621e-211
Epithelium_2	PRPF8	1.38723e-215	0.540469	0.054	0.318	3.92363e-211
Epithelium_2	PURB	1.45902e-215	0.262333	0.039	0.291	4.12668e-211
Epithelium_2	BOD1L1	1.94016e-215	0.451948	0.145	0.492	5.48755e-211
Epithelium_2	PTPRA	6.59519e-215	0.312726	0.049	0.309	1.86538e-210
Epithelium_2	ETNK1	9.22043e-215	0.291034	0.065	0.338	2.60791e-210
Epithelium_2	PDXDC1	4.02609e-214	0.118005	0.043	0.295	1.13874e-209
Epithelium_2	SLC38A2	1.66679e-213	0.251462	0.146	0.489	4.71435e-209
Epithelium_2	SPEN	2.78367e-213	0.467757	0.084	0.374	7.87332e-209
Epithelium_2	TARDBP	5.13758e-213	0.110774	0.042	0.294	1.45311e-208
Epithelium_2	SNRNP200	7.5956e-213	0.534115	0.061	0.331	2.14834e-208
Epithelium_2	PCM1	8.72676e-213	0.305057	0.151	0.5	2.46828e-208
Epithelium_2	ACAP2	1.65507e-212	0.425354	0.053	0.315	4.68119e-208
Epithelium_2	HIPK3	3.10675e-212	0.220003	0.053	0.313	8.78713e-208
Epithelium_2	OGA	4.15205e-212	0.347863	0.102	0.407	1.17437e-207
Epithelium_2	YIPF4	4.22112e-212	0.574807	0.064	0.335	1.1939e-207
Epithelium_2	BRWD1	5.46809e-212	0.381541	0.079	0.364	1.5466e-207
Epithelium_2	FUBP1	1.27354e-210	0.181881	0.044	0.295	3.60208e-206
Epithelium_2	MYADM	1.85219e-210	0.205616	0.109	0.418	5.23874e-206
Epithelium_2	ATXN2	2.1194e-210	0.424627	0.081	0.365	5.99451e-206
Epithelium_2	PPP1R15B	2.14942e-210	0.315565	0.07	0.343	6.07942e-206
Epithelium_2	MAT2A	5.94494e-210	0.325552	0.055	0.317	1.68147e-205
Epithelium_2	TCF25	6.97304e-210	0.295482	0.176	0.546	1.97225e-205
Epithelium_2	BIRC6	6.20675e-209	0.537921	0.092	0.386	1.75552e-204
Epithelium_2	MAP4K4	7.47376e-209	0.227981	0.061	0.326	2.11388e-204
Epithelium_2	ELF2	1.57539e-208	0.137808	0.045	0.296	4.45582e-204
Epithelium_2	RSBN1L	1.82972e-208	0.402867	0.077	0.356	5.17519e-204
Epithelium_2	GLG1	3.97427e-208	0.728741	0.096	0.394	1.12408e-203
Epithelium_2	VEZT	7.4926e-208	0.248286	0.056	0.317	2.11921e-203
Epithelium_2	ZBTB7A	3.52292e-207	0.653282	0.067	0.337	9.96424e-203
Epithelium_2	MED13	3.68169e-207	0.44714	0.054	0.312	1.04133e-202
Epithelium_2	TRA2A	5.90544e-207	0.377803	0.113	0.422	1.67029e-202
Epithelium_2	ADD1	1.30762e-206	0.633296	0.073	0.347	3.69848e-202
Epithelium_2	LONP2	6.00537e-206	0.458127	0.071	0.342	1.69856e-201
Epithelium_2	EPC1	1.5564e-205	0.605551	0.084	0.368	4.40211e-201
Epithelium_2	NRDC	2.56711e-205	0.413897	0.077	0.353	7.26081e-201
Epithelium_2	IP6K2	4.40534e-205	0.37313	0.054	0.309	1.24601e-200
Epithelium_2	FKBP11	4.94612e-205	0.151614	0.064	0.328	1.39896e-200
Epithelium_2	PPP4R3A	1.29958e-204	0.371037	0.06	0.321	3.67573e-200
Epithelium_2	CALCOCO2	2.38675e-204	0.420838	0.05	0.301	6.75067e-200
Epithelium_2	CNOT2	2.39158e-204	0.595973	0.07	0.34	6.76436e-200
Epithelium_2	TTC3	1.10958e-203	0.278702	0.161	0.509	3.13834e-199
Epithelium_2	MRPS5	7.86684e-203	0.396951	0.062	0.323	2.22506e-198
Epithelium_2	MYO9A	8.25839e-203	0.22659	0.069	0.335	2.3358e-198
Epithelium_2	CHD6	1.15882e-202	0.396276	0.087	0.37	3.2776e-198
Epithelium_2	FNBP1	1.94798e-202	0.343157	0.056	0.31	5.50967e-198
Epithelium_2	ZNF326	2.10764e-202	0.274566	0.053	0.305	5.96125e-198
Epithelium_2	THUMPD3-AS1	2.50231e-202	0.224191	0.054	0.307	7.07752e-198
Epithelium_2	ZNF292	6.63479e-202	0.390496	0.146	0.481	1.87658e-197
Epithelium_2	DNAJB14	3.69861e-201	0.572136	0.058	0.314	1.04612e-196
Epithelium_2	KAT6A	1.66143e-200	0.340645	0.061	0.319	4.6992e-196
Epithelium_2	EP300	3.92763e-200	0.443445	0.056	0.31	1.11089e-195
Epithelium_2	ZNF644	1.06964e-199	0.565432	0.072	0.34	3.02538e-195
Epithelium_2	TTC17	1.46241e-199	0.56613	0.063	0.322	4.13628e-195
Epithelium_2	SPTBN1	1.46878e-199	0.439252	0.06	0.315	4.15429e-195
Epithelium_2	DDX21	5.88838e-199	0.5684	0.128	0.445	1.66547e-194
Epithelium_2	MARK3	9.17368e-199	0.449828	0.074	0.341	2.59468e-194
Epithelium_2	TUG1	3.41477e-198	0.580875	0.095	0.382	9.65834e-194
Epithelium_2	HEXIM1	5.71523e-198	0.673253	0.06	0.315	1.6165e-193
Epithelium_2	ADAR	8.65485e-198	0.773356	0.086	0.366	2.44794e-193
Epithelium_2	KDM2A	1.56205e-197	0.507553	0.072	0.337	4.41809e-193
Epithelium_2	TEAD1	4.54944e-197	0.267837	0.086	0.363	1.28676e-192
Epithelium_2	IFRD1	1.14964e-195	0.255945	0.06	0.313	3.25164e-191
Epithelium_2	KMT2C	1.08966e-194	0.56548	0.148	0.48	3.08201e-190
Epithelium_2	EIF3B	1.63029e-194	0.700654	0.065	0.322	4.61112e-190
Epithelium_2	HP1BP3	7.3928e-194	0.56988	0.152	0.487	2.09098e-189
Epithelium_2	ANAPC5	1.04141e-193	0.658895	0.083	0.354	2.94552e-189
Epithelium_2	TRIM56	1.30346e-193	0.76287	0.063	0.317	3.68671e-189
Epithelium_2	BCLAF1	4.32604e-193	0.391392	0.175	0.528	1.22358e-188
Epithelium_2	SPTAN1	6.25124e-193	0.757086	0.072	0.333	1.7681e-188
Epithelium_2	PTMS	1.74735e-192	0.187057	0.105	0.391	4.94221e-188
Epithelium_2	PABPN1	3.07604e-191	0.562716	0.071	0.33	8.70026e-187
Epithelium_2	CEP350	3.33003e-191	0.704059	0.079	0.345	9.41865e-187
Epithelium_2	SRSF5	3.86418e-191	0.278459	0.196	0.565	1.09295e-186
Epithelium_2	U2SURP	7.94298e-191	0.675415	0.134	0.449	2.24659e-186
Epithelium_2	NF1	7.91702e-190	0.507506	0.064	0.316	2.23925e-185
Epithelium_2	NCL	9.09746e-190	0.130964	0.201	0.566	2.57313e-185
Epithelium_2	ILF3	1.12457e-189	0.579269	0.095	0.374	3.18072e-185
Epithelium_2	KIDINS220	3.24826e-189	0.650616	0.078	0.341	9.18737e-185
Epithelium_2	ZNF638	8.3448e-189	0.666714	0.121	0.422	2.36024e-184
Epithelium_2	TNRC6B	1.46354e-188	0.758408	0.107	0.396	4.13947e-184
Epithelium_2	NR4A2	2.57318e-187	0.525565	0.072	0.328	7.27798e-183
Epithelium_2	PHIP	6.92711e-187	0.731591	0.111	0.401	1.95926e-182
Epithelium_2	GOLGB1	4.53079e-185	0.134839	0.214	0.585	1.28149e-180
Epithelium_2	NFKBIZ	6.34048e-185	0.344074	0.138	0.447	1.79334e-180
Epithelium_2	KLF4	1.16451e-184	0.300652	0.088	0.354	3.2937e-180
Epithelium_2	IDS	1.26516e-184	0.705558	0.071	0.323	3.57837e-180
Epithelium_2	TIAL1	2.89644e-184	0.724715	0.074	0.329	8.1923e-180
Epithelium_2	HNRNPDL	3.32108e-183	0.154544	0.219	0.598	9.39335e-179
Epithelium_2	STT3B	6.99092e-182	0.70219	0.077	0.333	1.97731e-177
Epithelium_2	SETD5	8.2421e-179	0.704067	0.084	0.344	2.3312e-174
Epithelium_2	DYNC1H1	8.56097e-179	0.527231	0.171	0.508	2.42138e-174
Epithelium_2	CTNNB1	9.43224e-179	0.87742	0.096	0.366	2.66781e-174
Epithelium_2	GON4L	1.53693e-177	0.650093	0.083	0.339	4.34704e-173
Epithelium_2	USP34	2.24739e-176	0.686212	0.111	0.39	6.35651e-172
Epithelium_2	RIF1	2.81924e-176	0.654919	0.085	0.342	7.97393e-172
Epithelium_2	CDK13	5.3293e-176	0.685978	0.089	0.351	1.50734e-171
Epithelium_2	NAP1L1	1.91845e-175	0.334272	0.181	0.518	5.42614e-171
Epithelium_2	SMG1	6.26596e-174	0.652878	0.123	0.412	1.77226e-169
Epithelium_2	ZNF207	4.97505e-173	0.807131	0.122	0.409	1.40714e-168
Epithelium_2	KMT2E	1.70945e-171	0.868317	0.124	0.413	4.83499e-167
Epithelium_2	ACIN1	8.33358e-171	0.824293	0.094	0.355	2.35707e-166
Epithelium_2	STAT3	2.05869e-169	0.478306	0.188	0.529	5.82279e-165
Epithelium_2	SNRNP70	2.15854e-169	0.766083	0.142	0.444	6.10523e-165
Epithelium_2	SRSF6	2.85573e-169	0.829387	0.114	0.391	8.07714e-165
Epithelium_2	PNN	3.53995e-168	0.500222	0.186	0.525	1.00124e-163
Epithelium_2	KMT2A	1.94321e-166	0.96602	0.129	0.417	5.49618e-162
Epithelium_2	SRSF10	2.79803e-165	0.70363	0.139	0.434	7.91394e-161
Epithelium_2	ZFP36L2	2.79802e-164	0.647619	0.187	0.517	7.91392e-160
Epithelium_2	SF3B1	3.94809e-163	0.537303	0.194	0.536	1.11668e-158
Epithelium_2	RNMT	6.20759e-162	0.790653	0.113	0.382	1.75576e-157
Epithelium_2	CLK1	7.09466e-159	0.841701	0.119	0.389	2.00665e-154
Epithelium_2	DHX36	7.411e-158	0.872544	0.129	0.409	2.09613e-153
Epithelium_2	BDP1	1.29669e-157	0.658663	0.141	0.429	3.66754e-153
Epithelium_2	PLEKHA5	2.73597e-157	0.739812	0.13	0.409	7.7384e-153
Epithelium_2	AKAP9	1.08331e-156	0.435474	0.21	0.554	3.06403e-152
Epithelium_2	EWSR1	8.34812e-155	0.801239	0.117	0.382	2.36118e-150
Epithelium_2	NSD1	1.89234e-154	0.820605	0.105	0.359	5.3523e-150
Epithelium_2	SNHG5	1.84428e-153	0.783877	0.127	0.398	5.21637e-149
Epithelium_2	SETD2	2.07747e-153	0.860748	0.103	0.354	5.87593e-149
Epithelium_2	RBMX	4.14532e-153	0.841418	0.129	0.404	1.17246e-148
Epithelium_2	UTRN	3.92846e-152	0.699305	0.125	0.393	1.11113e-147
Epithelium_2	BTG1	7.13836e-152	0.975782	0.175	0.49	2.01901e-147
Epithelium_2	ZMYM2	1.11609e-151	0.852846	0.106	0.358	3.15674e-147
Epithelium_2	MCL1	2.64038e-149	0.220001	0.235	0.586	7.46806e-145
Epithelium_2	IRF1	5.3269e-146	0.736498	0.118	0.372	1.50666e-141
Epithelium_2	PABPC1	7.47138e-144	0.300925	0.228	0.571	2.11321e-139
Epithelium_2	WSB1	4.12173e-142	0.425878	0.21	0.537	1.16579e-137
Epithelium_2	CHD9	4.76461e-142	0.927392	0.145	0.421	1.34762e-137
Epithelium_2	AC020916.1	2.056e-141	0.412266	0.208	0.527	5.81519e-137
Epithelium_2	ARID1B	3.11039e-141	0.873252	0.154	0.438	8.79743e-137
Epithelium_2	SF1	7.66418e-141	0.753744	0.21	0.546	2.16774e-136
Epithelium_2	AKAP13	8.90634e-141	0.640594	0.204	0.529	2.51907e-136
Epithelium_2	RBM25	3.89617e-138	0.725965	0.199	0.52	1.10199e-133
Epithelium_2	FNBP4	1.07061e-137	0.764346	0.15	0.424	3.02811e-133
Epithelium_2	ASH1L	1.45049e-137	0.918331	0.152	0.429	4.10257e-133
Epithelium_2	RNF213	1.3854e-132	1.1127	0.157	0.435	3.91846e-128
Epithelium_2	ANKRD11	3.00323e-132	0.960298	0.188	0.495	8.49432e-128
Epithelium_2	DDX24	4.68865e-131	0.944987	0.183	0.482	1.32614e-126
Epithelium_2	PRRC2C	5.08361e-131	0.498808	0.239	0.585	1.43785e-126
Epithelium_2	SFPQ	6.83112e-130	0.592293	0.222	0.553	1.93211e-125
Epithelium_2	JMJD1C	2.23417e-126	1.02886	0.141	0.396	6.31913e-122
Epithelium_2	SREK1	2.29532e-126	0.91654	0.151	0.415	6.49208e-122
Epithelium_2	BPTF	3.96051e-126	0.838359	0.193	0.495	1.12019e-121
Epithelium_2	SRSF11	1.18062e-124	0.617758	0.221	0.548	3.33927e-120
Epithelium_2	TRA2B	2.12318e-122	0.891024	0.188	0.48	6.0052e-118
Epithelium_2	TPM4	5.87685e-121	0.592574	0.185	0.467	1.66221e-116
Epithelium_2	DDX3X	7.03132e-120	0.488143	0.254	0.595	1.98874e-115
Epithelium_2	RSRP1	1.52483e-119	0.663852	0.214	0.522	4.31284e-115
Epithelium_2	N4BP2L2	1.20891e-102	0.898505	0.235	0.546	3.41929e-98
Epithelium_2	PIK3R1	1.06241e-101	0.689207	0.221	0.511	3.00492e-97
Epithelium_2	ZBTB20	2.99071e-99	0.832283	0.176	0.426	8.45893e-95
Epithelium_2	PRPF4B	1.51615e-95	1.10472	0.193	0.457	4.28828e-91
Epithelium_2	HNRNPH1	1.73895e-94	0.890134	0.222	0.507	4.91846e-90
Epithelium_2	ATRX	4.32619e-90	1.03614	0.219	0.501	1.22362e-85
Epithelium_2	CCNL1	2.67916e-88	0.150663	0.312	0.629	7.57774e-84
Epithelium_2	HNRNPU	2.08644e-87	0.228017	0.317	0.649	5.90127e-83
Epithelium_2	MACF1	1.09978e-82	0.938275	0.239	0.522	3.11063e-78
Epithelium_2	SRSF7	2.29849e-75	1.10877	0.237	0.51	6.50104e-71
[truncated: 7,414 more rows]
