# Supplementary material for: Single-cell mapping of human endometrium and decidua reveals epithelial and stromal contributions to fertility
Source: JCI Insight. 2026 Jan 23;11(2):e195254. doi: 10.1172/jci.insight.195254 (PMC12892900; doi:10.1172/jci.insight.195254)
Supplement: Supplemental table 7 [file jciinsight-11-195254-s118.xlsx]

## Sheet: SupplementalTable7_Secretory gl
gene id	p_val	avg_log2FC	pct.1	pct.2	p_val_adj
SCGB2A1	0	-4.23562	0.147	0.785	0
MT1G	0	-8.33306	0.035	0.622	0
PAEP	0	-8.58947	0.021	0.567	0
SFRP4	0	5.72649	0.747	0.211	0
MMP11	0	5.51026	0.554	0.067	0
CFD	0	-5.45459	0.076	0.549	0
NREP	0	3.23884	0.566	0.125	0
CXCL14	0	-7.23876	0.013	0.425	0
SERPING1	0	-3.3751	0.186	0.557	0
SFRP1	0	3.2063	0.544	0.18	0
PTCH1	0	2.76562	0.525	0.165	0
PAMR1	0	4.24395	0.382	0.031	0
APOD	0	-4.01203	0.124	0.462	0
TGFBI	0	2.78578	0.431	0.093	0
PMEPA1	0	2.66884	0.521	0.191	0
ZNF704	0	2.25406	0.503	0.174	0
DEFB1	0	-5.66224	0.054	0.377	0
ADAM12	0	3.961	0.349	0.028	0
ECM1	0	2.4813	0.484	0.168	0
DIO2	0	2.83432	0.475	0.17	0
ALDH1A3	0	-5.27079	0.028	0.332	0
RBP7	0	3.26449	0.356	0.053	0
IL32	0	2.16579	0.385	0.083	0
SLC5A3	0	2.20559	0.458	0.16	0
DKK1	0	-5.11775	0.033	0.328	0
CRABP2	0	2.40006	0.384	0.09	0
THY1	0	2.09303	0.498	0.204	0
MT2A	0	-2.76702	0.294	0.585	0
P2RY14	0	2.634	0.354	0.068	0
OLFM1	0	4.11759	0.307	0.023	0
SCGB1D2	0	-2.1724	0.187	0.47	0
CCND2	0	1.65448	0.536	0.254	0
PGR	0	1.86329	0.658	0.378	0
STMN1	0	1.57746	0.552	0.273	0
SOD2	0	-2.1268	0.381	0.649	0
PCSK5	0	2.81168	0.339	0.072	0
C19orf48	0	2.23895	0.372	0.106	0
MFAP2	0	2.43653	0.313	0.05	0
SLPI	0	-2.57685	0.099	0.354	0
LTBP1	0	2.72344	0.299	0.046	0
ID4	0	-2.09818	0.333	0.583	0
TUT4	0	1.34818	0.543	0.294	0
MT1M	0	-6.5215	0.025	0.274	0
PGRMC1	0	1.94698	0.66	0.416	0
ESR1	0	1.56343	0.458	0.214	0
MT1H	0	-9.11704	0.002	0.245	0
PALLD	0	1.46437	0.586	0.343	0
MAOA	0	-5.09325	0.026	0.267	0
MT1E	0	-3.93802	0.132	0.372	0
RAI14	0	2.1193	0.341	0.102	0
FKBP5	0	-2.89478	0.06	0.299	0
FOXO1	0	-2.30636	0.177	0.411	0
ITPR2	0	1.4492	0.399	0.166	0
ITGA6	0	1.22619	0.407	0.175	0
PENK	0	7.39678	0.235	0.003	0
MGST1	0	-2.87048	0.118	0.35	0
COL7A1	0	2.12887	0.307	0.077	0
COL14A1	0	1.25726	0.474	0.245	0
COL5A1	0	1.30031	0.506	0.278	0
MRPS6	0	1.45927	0.5	0.272	0
CEBPD	0	-1.71571	0.428	0.655	0
TSC22D1	0	0.904458	0.488	0.262	0
TIMP3	0	-2.47403	0.156	0.381	0
CDH11	0	1.30247	0.503	0.278	0
F13A1	0	4.48006	0.235	0.011	0
ADIRF	0	-3.87609	0.063	0.287	0
LGALS3	0	-2.06948	0.522	0.745	0
ZBTB16	0	-2.90229	0.054	0.274	0
CLDN4	0	-3.59981	0.088	0.307	0
CLEC11A	0	1.3154	0.396	0.18	0
EDNRA	0	1.44804	0.438	0.222	0
AR	0	1.28465	0.362	0.146	0
SDC2	0	1.28317	0.408	0.192	0
FBN1	0	1.16746	0.469	0.257	0
COL27A1	0	2.3115	0.271	0.06	0
TGM2	0	-2.10014	0.262	0.471	0
MIR503HG	0	2.53175	0.256	0.048	0
FJX1	0	2.98835	0.247	0.039	0
CXCL13	0	-6.22442	0.01	0.216	0
QPRT	0	0.992479	0.442	0.237	0
PLPP3	0	-2.21296	0.243	0.446	0
PSIP1	0	1.07624	0.454	0.251	0
MYH10	0	1.36474	0.347	0.144	0
CPQ	0	1.32794	0.328	0.126	0
MAGED1	0	1.03716	0.42	0.218	0
MZT2A	0	0.903947	0.52	0.319	0
EDN3	0	3.36298	0.219	0.018	0
KLF10	0	1.15954	0.414	0.213	0
TCF4	0	0.911152	0.57	0.369	0
FOXL2	0	1.48682	0.316	0.116	0
VWC2	0	2.13667	0.253	0.053	0
CRYAB	0	-2.95849	0.125	0.325	0
PTK7	0	1.04753	0.43	0.231	0
TAX1BP3	0	1.42457	0.362	0.163	0
TMEM98	0	1.03526	0.37	0.172	0
EVL	0	1.0169	0.426	0.228	0
RGS10	0	1.3367	0.346	0.149	0
MARCKSL1	0	1.33262	0.596	0.399	0
GYPC	0	0.958001	0.476	0.279	0
PYCARD	0	1.66	0.28	0.084	0
ANKRD29	0	2.47514	0.234	0.038	0
SESN3	0	1.37936	0.327	0.132	0
GBP2	0	-1.88213	0.073	0.267	0
ISOC1	0	1.63355	0.291	0.097	0
TUNAR	0	4.67269	0.205	0.011	0
CALM1	0	0.731427	0.756	0.563	0
S100P	0	-7.59487	0.002	0.195	0
LEF1	0	1.72175	0.266	0.073	0
LDHA	0	-1.58793	0.448	0.641	0
SLFN5	0	1.40174	0.354	0.163	0
ENC1	0	3.19274	0.212	0.022	0
PERP	0	-3.10163	0.117	0.307	0
EPB41L2	0	1.03721	0.384	0.195	0
ALDH1A1	0	1.21211	0.492	0.303	0
MRC2	0	1.17574	0.313	0.124	0
TCEAL7	0	1.72308	0.265	0.077	0
IGFBP5	0	1.84122	0.48	0.293	0
MMP16	0	2.40141	0.226	0.039	0
BTBD3	0	-1.88156	0.24	0.427	0
DST	0	1.24386	0.551	0.365	0
STT3B	0	0.949728	0.451	0.265	0
RIMKLB	0	-4.28801	0.096	0.282	0
ANXA2	0	-2.10107	0.542	0.728	0
TTC3	0	0.993738	0.658	0.474	0
CD55	0	-2.98393	0.124	0.308	0
APOL1	0	-3.27331	0.072	0.256	0
CTSC	0	0.656537	0.543	0.36	0
DPY19L1	0	1.90588	0.26	0.077	0
C2CD4B	0	-4.36776	0.039	0.222	0
SDK1	0	1.1225	0.344	0.161	0
GNAI2	0	0.830223	0.528	0.346	0
CDCA7	0	1.18497	0.306	0.124	0
KAT6B	0	0.874401	0.451	0.269	0
CDK6	0	1.31618	0.28	0.099	0
PIK3R3	0	1.81535	0.248	0.067	0
STARD4-AS1	0	2.04373	0.226	0.045	0
MT1F	0	-4.1323	0.116	0.297	0
ZNF516	0	0.846398	0.397	0.217	0
TMEM196	0	-2.92254	0.057	0.237	0
MEDAG	0	-3.14303	0.049	0.229	0
NRIP1	0	0.92256	0.446	0.266	0
CP	0	-5.08351	0.023	0.201	0
MYL6B	0	0.97997	0.387	0.209	0
ALDH1A2	0	0.916459	0.394	0.216	0
PDS5B	0	0.898958	0.423	0.245	0
RASSF8	0	1.14057	0.32	0.143	0
CTSK	0	1.1104	0.353	0.176	0
SPON2	0	0.991013	0.455	0.278	0
C9orf16	0	0.873626	0.505	0.328	0
TBX3	0	0.829103	0.432	0.255	0
SMARCB1	0	1.05293	0.37	0.193	0
GREB1	0	1.34836	0.276	0.1	0
LSAMP	0	1.6866	0.233	0.057	0
PDLIM1	0	-1.43296	0.302	0.478	0
GUCY1A2	0	2.25169	0.219	0.043	0
TMEM120B	0	1.99514	0.242	0.066	0
VIM	0	0.923582	0.93	0.755	0
TOP2B	0	0.85913	0.398	0.223	0
GASK1B	0	0.744054	0.393	0.218	0
MBNL1	0	0.874455	0.475	0.3	0
ELN	0	-3.60193	0.034	0.209	0
ARPC1B	0	0.615811	0.502	0.327	0
CSRP2	0	2.41187	0.234	0.06	0
LINC01320	0	-3.72911	0.072	0.246	0
DPP6	0	1.63599	0.246	0.072	0
MGP	0	2.05838	0.504	0.33	0
NDRG1	0	-1.97332	0.086	0.259	0
TYMP	0	-1.90312	0.152	0.325	0
ITM2C	0	1.1451	0.319	0.147	0
TPBG	0	1.08341	0.321	0.149	0
OGN	0	1.25844	0.379	0.207	0
MT1X	0	-3.31216	0.178	0.35	0
LINC01541	0	-2.39629	0.116	0.288	0
RASSF2	0	2.05867	0.217	0.045	0
CRISPLD2	0	-2.04523	0.146	0.317	0
MARCKS	0	1.12106	0.639	0.468	0
PTGDS	0	-2.06409	0.417	0.587	0
JMJD1C	0	0.754157	0.503	0.333	0
DBN1	0	0.985714	0.33	0.161	0
OAF	0	0.748395	0.376	0.207	0
GPX8	0	0.664245	0.36	0.191	0
PPIC	0	0.928867	0.445	0.276	0
CBX1	0	0.8265	0.414	0.245	0
SLC39A10	0	0.856336	0.323	0.155	0
PLCL1	0	-2.55666	0.065	0.233	0
SPIN1	0	0.787624	0.388	0.22	0
SACS	0	1.51653	0.255	0.087	0
OSBPL1A	0	0.856231	0.349	0.181	0
HMGN2	0	1.14277	0.685	0.518	0
IL1R1	0	-1.50307	0.343	0.51	0
BCAT1	0	-2.21064	0.115	0.282	0
ATRX	0	0.681428	0.65	0.484	0
TMPO	0	1.27818	0.329	0.163	0
CDH2	0	2.35214	0.194	0.028	0
ZBTB38	0	0.944461	0.487	0.321	0
TLR4	0	-3.0402	0.032	0.197	0
CKAP2	0	2.04051	0.229	0.064	0
KLHL23	0	2.03297	0.215	0.05	0
PTN	0	-2.03949	0.33	0.495	0
LY6E	0	0.735693	0.55	0.386	0
EPDR1	0	1.21502	0.259	0.095	0
MAP1B	0	1.00614	0.36	0.196	0
MEST	0	2.43827	0.206	0.042	0
GPX3	0	-6.88297	0.01	0.173	0
FSCN1	0	1.31471	0.246	0.083	0
NPC2	0	0.829987	0.529	0.367	0
TRIB2	0	2.1242	0.211	0.049	0
PDGFRA	0	-1.85065	0.338	0.5	0
POSTN	0	3.25747	0.179	0.017	0
SEZ6L2	0	0.958696	0.293	0.131	0
CGNL1	0	2.09456	0.214	0.053	0
CMTM3	0	1.07809	0.284	0.123	0
CACNA1D	0	1.40556	0.269	0.109	0
MAGI2-AS3	0	0.906947	0.342	0.182	0
CYBA	0	0.546987	0.686	0.526	0
TCAF1	0	0.893842	0.368	0.208	0
C2CD4A	0	-8.78906	0.003	0.163	0
INSR	0	-1.88116	0.092	0.252	0
ANK2	0	3.76021	0.174	0.014	0
EVA1C	0	-2.2066	0.074	0.233	0
UCA1	0	-2.856	0.095	0.254	0
PAPPA	0	-2.5599	0.085	0.244	0
TNRC6B	0	0.64198	0.487	0.328	0
FSTL1	0	0.660999	0.465	0.307	0
RUNX1T1	0	0.864466	0.324	0.166	0
SLC39A7	0	0.797251	0.353	0.195	0
CAT	0	0.874936	0.352	0.194	0
CPXM1	0	0.642919	0.408	0.25	0
SAT1	0	-0.940963	0.56	0.718	0
FCGRT	0	0.564022	0.502	0.345	0
MTHFD2	0	-1.87784	0.145	0.302	0
GAL	0	-3.87984	0.036	0.193	0
NNMT	0	-3.63392	0.02	0.177	0
GSTT2B	0	2.01784	0.196	0.039	0
RAB8B	0	1.34098	0.264	0.108	0
WFDC1	0	3.33667	0.17	0.014	0
SDK2	0	4.65727	0.161	0.005	0
CBX5	0	0.84644	0.408	0.252	0
ERP29	0	0.447838	0.557	0.402	0
MAGED2	0	0.751794	0.499	0.344	0
ZEB2	0	0.792411	0.345	0.19	0
KIF21A	0	1.2317	0.291	0.136	0
CNN3	0	0.731821	0.453	0.3	0
YWHAZ	0	0.37541	0.684	0.531	0
GABRP	0	-2.84016	0.091	0.243	0
VSTM4	0	2.06708	0.189	0.037	0
GAS6	0	0.805642	0.314	0.162	0
ARID5B	0	-1.64642	0.33	0.482	0
TNC	0	1.74671	0.201	0.05	0
NT5DC2	0	1.38725	0.222	0.072	0
PTPRC	0	2.00737	0.213	0.063	0
KCNIP4-IT1	0	3.83417	0.159	0.009	0
IP6K2	0	0.681968	0.364	0.215	0
IFI27L2	0	0.445056	0.424	0.275	0
ARMCX3	0	0.662216	0.414	0.265	0
KMT2A	0	0.685113	0.502	0.354	0
SSPN	0	0.638481	0.322	0.174	0
TSPAN3	0	0.606235	0.396	0.248	0
LMOD1	0	-3.1156	0.035	0.183	0
DKK3	0	2.2334	0.177	0.029	0
HMGN1	0	0.674016	0.703	0.555	0
PARP1	0	0.65904	0.459	0.312	0
CKB	0	1.17082	0.535	0.388	0
TSHZ2	0	-1.39233	0.234	0.381	0
GCC2	0	0.465432	0.534	0.388	0
CHD3	0	0.85875	0.326	0.18	0
DEPP1	0	-3.82761	0.035	0.181	0
CDK4	0	0.708649	0.371	0.225	0
MACF1	0	0.48178	0.577	0.431	0
RBM3	0	0.561047	0.588	0.442	0
NES	0	0.754066	0.317	0.172	0
SGK1	0	-2.36603	0.109	0.254	0
PPP1CC	0	0.619413	0.398	0.253	0
PLOD1	0	0.537027	0.348	0.203	0
SPON1	0	0.631726	0.339	0.195	0
BLOC1S6	0	0.61662	0.383	0.239	0
CCBE1	0	2.27829	0.17	0.026	0
AKAP13	0	-1.0283	0.457	0.601	0
NASP	0	0.699483	0.558	0.415	0
CLDN3	0	-1.88557	0.123	0.266	0
YBX3	0	-1.16765	0.497	0.64	0
ADAMTS1	0	-1.97377	0.13	0.273	0
WLS	0	0.483823	0.364	0.221	0
RHOU	0	-1.63587	0.149	0.292	0
EFEMP2	0	0.558996	0.368	0.225	0
EIF4G2	0	0.492352	0.685	0.543	0
SH3BGRL	0	0.477102	0.472	0.33	0
C11orf96	0	-1.62637	0.24	0.381	0
NR2F1	0	-1.83094	0.212	0.353	0
PRCP	0	0.799952	0.295	0.154	0
MXD4	0	0.62358	0.418	0.277	0
C1orf21	0	-1.77694	0.113	0.253	0
OLA1	0	0.657904	0.381	0.241	0
LMCD1	0	-2.80932	0.031	0.171	0
CNTLN	0	0.793091	0.266	0.126	0
SRGN	0	1.79053	0.227	0.087	0
ZNF428	0	0.634224	0.395	0.255	0
TFPI	0	-2.11119	0.088	0.227	0
H2AFV	0	0.726729	0.442	0.303	0
EIF3F	0	0.640969	0.609	0.47	0
USP22	0	0.544632	0.425	0.286	0
CHODL	0	-4.53369	0.017	0.156	0
C4orf48	0	0.737905	0.372	0.233	0
ATP2B1	0	0.752156	0.367	0.228	0
NPW	0	-1.96067	0.209	0.348	0
NRP1	0	0.562389	0.446	0.308	0
ZNF22	0	0.5946	0.378	0.24	0
PDCD4	0	0.541798	0.483	0.345	0
TNFAIP2	0	-1.8583	0.115	0.253	0
ERCC6L2	0	0.769868	0.29	0.152	0
RBBP7	0	0.77317	0.361	0.223	0
VCP	0	0.511359	0.472	0.334	0
NONO	0	0.496637	0.472	0.334	0
IER3	0	-1.87223	0.202	0.339	0
HOXA10	0	0.666218	0.496	0.359	0
KRT7	0	-4.01506	0.019	0.156	0
EMC10	0	0.897432	0.313	0.176	0
PPP2R2C	0	2.55638	0.161	0.025	0
CCDC170	0	1.01854	0.239	0.103	0
ANXA7	0	0.601391	0.382	0.246	0
UBB	0	0.768736	0.763	0.627	0
SDCBP2	0	-5.72529	0.009	0.145	0
QSER1	0	0.77012	0.281	0.146	0
MCOLN3	0	2.27961	0.164	0.029	0
FREM1	0	3.00741	0.151	0.016	0
PRSS23	0	0.804133	0.378	0.243	0
SMARCE1	0	0.513282	0.524	0.389	0
FKBP10	0	0.491704	0.314	0.179	0
SHC2	0	2.25284	0.169	0.034	0
SMARCA1	0	0.4634	0.343	0.209	0
ITGA4	0	1.92757	0.18	0.046	0
SMARCA5	0	0.481024	0.493	0.359	0
ADAMTS19	0	2.14577	0.161	0.027	0
DDAH2	0	0.59592	0.439	0.305	0
PHLDA1	0	0.778472	0.271	0.137	0
IRS2	0	-1.72018	0.087	0.221	0
FXYD3	0	-3.65273	0.064	0.198	0
GOLGB1	0	0.492101	0.596	0.462	0
KLF9	0	-1.22242	0.275	0.409	0
TCIM	0	-2.19742	0.136	0.269	0
PIP5K1B	0	1.57049	0.17	0.037	0
ANGPTL2	0	1.10158	0.215	0.082	0
TWSG1	0	0.853494	0.262	0.129	0
MXRA5	0	2.01406	0.163	0.03	0
CLUAP1	0	0.56672	0.346	0.213	0
ADNP	0	0.64948	0.344	0.211	0
ISG15	0	0.588394	0.375	0.243	0
DDR2	0	0.537993	0.333	0.201	0
ANTXR1	0	0.752586	0.313	0.181	0
COL5A2	0	0.487361	0.485	0.353	0
SMARCC1	0	0.440591	0.433	0.301	0
CKLF	0	0.902457	0.322	0.19	0
CCL5	0	2.16834	0.178	0.046	0
CETN2	0	0.610926	0.345	0.213	0
NORAD	0	0.469345	0.549	0.418	0
MFSD4A	0	-6.70678	0.004	0.135	0
CENPF	0	3.31992	0.161	0.03	0
CRMP1	0	2.28044	0.159	0.028	0
HIST1H1E	0	1.63255	0.199	0.068	0
ASAH1	0	0.482994	0.392	0.261	0
SPRED1	0	1.04634	0.223	0.092	0
NME4	0	0.587116	0.442	0.311	0
SLC25A5	0	0.65446	0.519	0.388	0
LAGE3	0	0.930094	0.255	0.124	0
PCLAF	0	3.54828	0.145	0.014	0
AC011503.1	0	3.21141	0.144	0.013	0
SEPTIN2	0	0.424478	0.579	0.448	0
ACTR2	0	0.415294	0.546	0.416	0
EXTL2	0	0.899575	0.225	0.095	0
SP3	0	0.486908	0.401	0.271	0
SMAD5	0	0.471027	0.412	0.282	0
TLE4	0	0.507038	0.371	0.241	0
SLC2A8	0	-1.6551	0.186	0.316	0
CEP57	0	0.738409	0.31	0.18	0
PRICKLE1	0	0.768924	0.256	0.126	0
PAFAH1B3	0	1.21243	0.224	0.094	0
PLTP	0	0.930741	0.226	0.096	0
WNT5A	0	0.660778	0.348	0.218	0
HLTF	0	0.707877	0.261	0.132	0
SELENOP	0	-1.03745	0.392	0.521	0
EPC1	0	0.500709	0.424	0.295	0
ILF3	0	0.491311	0.42	0.291	0
USP11	0	1.02114	0.25	0.121	0
TCEAL9	0	0.51813	0.456	0.327	0
TUSC3	0	0.598068	0.297	0.168	0
SLC34A2	0	-3.68083	0.063	0.191	0
CENPW	0	1.67231	0.197	0.069	0
RSF1	0	0.460904	0.48	0.352	0
C1S	0	-1.62112	0.38	0.508	0
SRSF5	0	0.503919	0.651	0.523	0
SNRPN	0	0.722568	0.323	0.195	0
GABPB1-AS1	0	0.596733	0.448	0.32	0
TMEM160	0	0.777034	0.329	0.201	0
CCDC88A	0	0.714795	0.299	0.171	0
ANXA4	0	-2.69596	0.219	0.347	0
BCL7C	0	0.657052	0.354	0.226	0
SELENOH	0	0.481626	0.551	0.424	0
ID1	0	-1.09633	0.426	0.553	0
MAP3K20	0	0.561647	0.446	0.319	0
IL15	0	-2.13133	0.078	0.205	0
ADAMTS16	0	4.45884	0.131	0.004	0
SUB1	0	0.533181	0.674	0.547	0
HIST1H1D	0	2.25869	0.177	0.05	0
SH3PXD2A	0	0.627292	0.369	0.242	0
ARHGDIB	0	1.59975	0.208	0.081	0
LIMD2	0	1.51442	0.191	0.064	0
C7orf50	0	0.860772	0.286	0.159	0
TP53BP1	0	0.644039	0.288	0.161	0
HNRNPR	0	0.446027	0.594	0.467	0
C1R	0	-1.91584	0.444	0.571	0
CCDC74B	0	1.53314	0.169	0.043	0
LIMCH1	0	1.9598	0.169	0.043	0
PDGFC	0	1.76272	0.168	0.042	0
TMEM200A	0	1.4781	0.179	0.053	0
ARG2	0	-4.40481	0.033	0.159	0
MSI2	0	1.03809	0.256	0.13	0
TRA2B	0	0.509708	0.589	0.463	0
BPTF	0	0.416095	0.585	0.459	0
POLR2A	0	0.591589	0.34	0.215	0
INAFM1	0	-1.63861	0.207	0.332	0
RBBP4	0	0.482459	0.419	0.294	0
SYNE1	0	0.708053	0.317	0.192	0
LAMB1	0	-1.37735	0.393	0.518	0
HELLS	0	1.97612	0.179	0.054	0
NAP1L4	0	0.509777	0.404	0.279	0
CKAP4	0	0.495359	0.389	0.264	0
CALM3	0	0.590081	0.416	0.291	0
BEX4	0	0.846499	0.261	0.136	0
SEPTIN6	0	1.50634	0.205	0.08	0
KHDRBS1	0	0.481264	0.537	0.413	0
RBMX	0	0.34626	0.539	0.415	0
SLC30A2	0	-6.47217	0.004	0.128	0
LBR	0	0.804355	0.305	0.181	0
MAP4	0	0.457499	0.528	0.404	0
SOX4	0	0.459434	0.601	0.477	0
TMEM106B	0	0.478274	0.376	0.252	0
TRIM22	0	1.15688	0.211	0.087	0
C3	0	-2.52738	0.049	0.173	0
NFIL3	0	-1.32312	0.162	0.286	0
WBP11	0	0.649518	0.346	0.222	0
PCM1	0	0.361037	0.543	0.42	0
SPP1	0	-4.22436	0.01	0.133	0
PWRN1	0	2.88784	0.14	0.017	0
TMEM37	0	-1.85666	0.133	0.256	0
NKTR	0	0.554912	0.513	0.39	0
TUBB2B	0	5.31776	0.126	0.003	0
HIST1H4C	0	0.812778	0.461	0.338	0
DDX39B	0	0.395172	0.505	0.382	0
SLC15A1	0	-7.69717	0.003	0.126	0
CORO1A	0	1.69852	0.177	0.054	0
HAUS1	0	1.03667	0.21	0.087	0
HNRNPUL1	0	0.612648	0.373	0.25	0
RASD1	0	-1.93747	0.233	0.356	0
EMILIN1	0	0.432622	0.331	0.209	0
CD34	0	2.01674	0.139	0.017	0
SEMA3C	0	1.78036	0.171	0.049	0
AKR1A1	0	0.502599	0.373	0.251	0
ANP32E	0	0.820178	0.319	0.197	0
S100A6	0	-1.93489	0.703	0.825	0
PLCXD3	0	-3.13155	0.028	0.15	0
TMED9	0	0.473682	0.469	0.347	0
ZNF106	0	0.571859	0.39	0.268	0
IDH2	0	0.654034	0.316	0.194	0
HCST	0	1.74166	0.178	0.056	0
TCN2	0	2.2624	0.154	0.032	0
HUWE1	0	0.534329	0.376	0.254	0
KCNK6	0	1.00895	0.29	0.168	0
SRSF2	0	0.41479	0.582	0.46	0
BEX3	0	0.685641	0.556	0.435	0
CEP170	0	0.704121	0.267	0.146	0
NDN	0	0.49302	0.343	0.222	0
P3H1	0	0.762614	0.223	0.102	0
PAX8	0	-3.02602	0.075	0.196	0
CALCRL	0	-1.73992	0.103	0.224	0
BHMT2	0	1.6895	0.164	0.043	0
SLITRK6	0	3.06424	0.135	0.014	0
EGFL6	0	2.58338	0.137	0.016	0
SRSF7	0	0.477009	0.678	0.557	0
SF3B1	0	0.336177	0.634	0.513	0
TUBB	0	0.805874	0.596	0.475	0
MRGPRF	0	1.61904	0.172	0.051	0
TRAPPC2L	0	0.574962	0.358	0.237	0
C19orf33	0	-3.31544	0.065	0.186	0
RBFOX2	0	0.549227	0.324	0.203	0
EIF3L	0	0.49481	0.468	0.348	0
GOLM1	0	0.579982	0.334	0.214	0
TMEM119	0	3.21896	0.129	0.009	0
CHSY1	0	1.00012	0.227	0.107	0
TSPAN6	0	1.01192	0.202	0.082	0
CD52	0	1.9426	0.172	0.052	0
GPX7	0	0.41647	0.299	0.179	0
MPC2	0	0.44457	0.357	0.237	0
SRP9	0	0.424534	0.493	0.373	0
ARID4B	0	0.467672	0.443	0.323	0
PKDCC	0	0.855719	0.238	0.118	0
SPRY1	0	1.06059	0.221	0.101	0
ARL15	0	2.02614	0.15	0.03	0
BCLAF1	0	0.440856	0.609	0.489	0
SEPTIN7	0	0.476698	0.72	0.6	0
NUCB2	0	0.348349	0.483	0.363	0
CD3D	0	2.40928	0.155	0.035	0
TUBA1A	0	0.913063	0.726	0.606	0
HCFC1R1	0	0.622743	0.297	0.177	0
GSTM3	0	0.55075	0.286	0.166	0
IFT22	0	0.681434	0.287	0.167	0
TMEM263	0	0.438111	0.346	0.226	0
HNRNPD	0	0.445233	0.581	0.461	0
SYT1	0	1.51649	0.17	0.051	0
HIBCH	0	0.845024	0.234	0.115	0
HLA-DPB1	0	1.40696	0.222	0.103	0
EXT1	0	0.974047	0.227	0.108	0
C4BPA	0	-8.15755	0.001	0.12	0
BOD1	0	0.507852	0.321	0.202	0
JARID2	0	1.29239	0.207	0.088	0
NAMPT	0	-0.671747	0.317	0.436	0
TMEFF1	0	2.12294	0.146	0.027	0
ANK3	0	0.910785	0.257	0.138	0
MYOF	0	0.151555	0.353	0.234	0
EMP1	0	-1.46929	0.166	0.285	0
TFDP2	0	0.45084	0.329	0.211	0
TMEM132A	0	2.01664	0.161	0.043	0
IRF2BP2	0	0.529297	0.388	0.27	0
CYP1B1	0	0.682255	0.249	0.131	0
BAZ2B	0	0.487484	0.372	0.254	0
DNAJC10	0	1.0296	0.365	0.247	0
DCBLD2	0	0.708844	0.257	0.139	0
AASS	0	-1.54892	0.131	0.249	0
PAG1	0	2.27071	0.143	0.025	0
PTRHD1	0	0.775858	0.288	0.17	0
ATM	0	0.618897	0.348	0.23	0
REST	0	0.441418	0.401	0.284	0
AKR7A2	0	0.601592	0.342	0.225	0
UACA	0	0.560534	0.323	0.206	0
HIC1	0	0.64301	0.263	0.146	0
NHS	0	1.51318	0.168	0.051	0
MEX3A	0	1.60873	0.167	0.05	0
TSPYL4	0	0.804716	0.227	0.11	0
ABCC3	0	-4.09926	0.019	0.136	0
DESI2	0	0.554253	0.309	0.192	0
UBE2E3	0	0.603556	0.354	0.237	0
MME	0	-1.28959	0.389	0.506	0
RDH10	0	-2.12976	0.062	0.179	0
LRP12	0	1.16408	0.186	0.069	0
CHD4	0	0.404513	0.485	0.368	0
EFNB2	0	0.608525	0.243	0.126	0
HEBP1	0	0.559335	0.259	0.143	0
P3H4	0	0.71409	0.222	0.106	0
FOXL2NB	0	1.76923	0.155	0.039	0
ECI2	0	1.03698	0.351	0.235	0
ARMT1	0	0.884769	0.246	0.13	0
LAPTM4B	0	0.385033	0.413	0.297	0
SPTAN1	0	0.612806	0.374	0.258	0
P3H3	0	0.892504	0.207	0.091	0
MYOCD	0	-5.27352	0.005	0.121	0
PHF6	0	0.708632	0.25	0.134	0
CCDC14	0	0.701048	0.284	0.168	0
HOXA11-AS	0	0.952062	0.202	0.087	0
ATF7IP	0	0.773091	0.281	0.166	0
LRATD2	0	-3.26774	0.047	0.162	0
KDELR3	0	0.953176	0.196	0.081	0
LONRF2	0	1.03563	0.215	0.1	0
ZNF148	0	0.452699	0.369	0.254	0
CASC15	0	1.92469	0.151	0.036	0
COL12A1	0	1.23104	0.173	0.058	0
COA1	0	0.762878	0.248	0.133	0
POLD4	0	-1.11399	0.273	0.388	0
SAT2	0	0.444235	0.422	0.307	0
SLC2A11	0	2.31804	0.144	0.029	0
HINT2	0	0.707903	0.282	0.167	0
NXN	0	0.44166	0.284	0.169	0
YWHAQ	0	0.38181	0.556	0.442	0
SLC39A6	0	0.420747	0.402	0.288	0
CKS2	0	1.37933	0.23	0.116	0
CITED2	0	-0.822408	0.136	0.25	0
DNAJA2	0	0.469465	0.393	0.279	0
ISOC2	0	0.492378	0.289	0.175	0
RRBP1	0	0.523057	0.609	0.495	0
DLC1	0	0.784066	0.201	0.088	0
RALY	0	0.607352	0.33	0.217	0
AFF3	0	1.39374	0.162	0.049	0
FBLN2	0	-2.04868	0.109	0.222	0
PRICKLE2	0	0.826783	0.228	0.115	0
GZMA	0	1.53942	0.161	0.048	0
MOXD1	0	0.548604	0.23	0.117	0
C14orf132	0	0.907284	0.192	0.079	0
KCNK1	0	-2.08552	0.092	0.205	0
ACAP2	0	0.510647	0.375	0.262	0
HMGN3	0	0.394696	0.475	0.362	0
GDI2	0	0.357048	0.487	0.374	0
ACSL5	0	-2.01092	0.098	0.211	0
RPS26	0	0.298221	0.856	0.743	0
LGALS9	0	1.8265	0.154	0.041	0
FABP5	0	-2.31998	0.287	0.399	0
FAT1	0	1.18792	0.184	0.072	0
TYMS	0	3.22139	0.127	0.015	0
ANO1	0	0.63013	0.204	0.092	0
TMEM106C	0	2.21999	0.152	0.04	0
ISLR	0	0.554029	0.505	0.393	0
CAP2	0	1.29161	0.166	0.055	0
UROS	0	0.694935	0.263	0.152	0
CAND1	0	0.472963	0.332	0.221	0
CCDC28B	0	0.949664	0.191	0.08	0
WBP1	0	0.762098	0.237	0.126	0
HYAL2	0	0.623845	0.25	0.139	0
H1FX	0	0.50981	0.41	0.299	0
OCIAD2	0	0.429778	0.286	0.175	0
DDHD1	0	0.691815	0.244	0.133	0
GAMT	0	1.63508	0.151	0.04	0
IL6ST	0	-1.5806	0.46	0.571	0
CST3	0	-0.940692	0.565	0.675	0
MLEC	0	0.401457	0.538	0.428	0
POLR3GL	0	0.830909	0.258	0.148	0
GOLIM4	0	0.52104	0.251	0.141	0
PRSS12	0	1.23098	0.165	0.055	0
PAXX	0	0.895122	0.274	0.164	0
SRSF1	0	0.43385	0.33	0.22	0
PARM1	0	-1.84032	0.117	0.227	0
SCARA5	0	-4.68103	0.007	0.117	0
BID	0	1.18425	0.187	0.077	0
ARMCX6	0	0.842663	0.226	0.116	0
DDOST	0	0.434151	0.423	0.313	0
BAZ1B	0	0.472189	0.373	0.263	0
MCM7	0	1.43485	0.174	0.064	0
SMC3	0	0.498872	0.425	0.315	0
HSD17B12	0	0.519737	0.293	0.183	0
GLT8D2	0	1.51214	0.146	0.036	0
COTL1	0	0.698602	0.304	0.194	0
SCAND1	0	0.415941	0.498	0.388	0
BAG2	0	0.890216	0.202	0.093	0
MAP3K5	0	-2.03833	0.054	0.163	0
IDO1	0	-3.66536	0.027	0.136	0
CTSH	0	-1.0862	0.228	0.337	0
SIPA1L1	0	1.43192	0.18	0.071	0
TMC5	0	-4.88184	0.018	0.127	0
EPM2AIP1	0	0.595413	0.248	0.139	0
MAGEF1	0	0.609069	0.239	0.13	0
PDE5A	0	1.71242	0.145	0.036	0
MAP3K1	0	0.85879	0.248	0.139	0
FEM1C	0	1.10934	0.204	0.095	0
PRKCQ-AS1	0	1.69552	0.149	0.04	0
SCUBE2	0	1.83429	0.147	0.038	0
DNAJC4	0	0.748237	0.238	0.129	0
SPTLC2	0	0.504824	0.292	0.183	0
STK4	0	1.07799	0.289	0.18	0
NIPSNAP1	0	1.21523	0.173	0.064	0
CUTA	0	0.407492	0.561	0.453	0
CALU	0	0.347399	0.533	0.425	0
FANCL	0	1.01306	0.171	0.063	0
GNL1	0	0.762716	0.262	0.154	0
FAM229B	0	0.858086	0.196	0.088	0
MYC	0	-1.65373	0.225	0.333	0
SLC1A1	0	-4.27128	0.025	0.133	0
SKA2	0	0.85378	0.252	0.144	0
TM4SF1	0	-2.17118	0.071	0.179	0
HOXA9	0	0.961697	0.193	0.085	0
ABCA1	0	-1.41697	0.104	0.212	0
SRRM1	0	0.34817	0.618	0.51	0
ILF2	0	0.394115	0.433	0.325	0
SRSF3	0	0.362597	0.662	0.554	0
HSPB1	0	-1.00787	0.507	0.615	0
PUS7L	0	0.632224	0.244	0.136	0
RBM26	0	0.439236	0.311	0.203	0
SEPTIN9	0	0.659811	0.292	0.184	0
P4HB	0	0.341704	0.573	0.465	0
BBX	0	0.604472	0.337	0.23	0
NPR2	0	1.88305	0.133	0.026	0
SMC2	0	1.25115	0.198	0.091	0
GLI1	0	3.08058	0.117	0.01	0
PBXIP1	0	1.13997	0.209	0.102	0
SMYD3	0	1.18527	0.184	0.077	0
BOK	0	1.17682	0.187	0.08	0
PHYHIPL	0	-4.15398	0.017	0.124	0
RNF24	0	0.983777	0.22	0.113	0
KDM1A	0	0.458672	0.292	0.185	0
EML4	0	0.751225	0.302	0.195	0
RARRES1	0	-2.09139	0.07	0.177	0
SMC4	0	1.32944	0.235	0.128	0
SLC26A2	0	-2.43902	0.2	0.307	0
FGFR1	0	0.859969	0.206	0.099	0
CFL1	0	0.311108	0.791	0.684	0
APEX1	0	0.369732	0.5	0.393	0
GNPDA1	0	0.676014	0.229	0.123	0
CYB5A	0	-1.12654	0.209	0.315	0
TRIM28	0	0.498869	0.32	0.214	0
HHIP	0	2.76619	0.12	0.014	0
LAMA4	0	0.858672	0.213	0.107	0
S100A13	0	-0.942603	0.544	0.65	0
LOXL2	0	0.955055	0.175	0.069	0
BIN1	0	0.575763	0.266	0.161	0
STC1	0	-4.41671	0.022	0.127	0
NHLRC3	0	0.612523	0.248	0.143	0
AP1S2	0	0.748391	0.23	0.125	0
MDFIC	0	1.78153	0.151	0.046	0
MVP	0	-1.49606	0.113	0.218	0
NKG7	0	1.46174	0.152	0.047	0
CAVIN3	0	0.637004	0.245	0.14	0
SLIRP	0	0.352521	0.488	0.383	0
HTATSF1	0	0.545097	0.298	0.193	0
TLK1	0	0.69855	0.279	0.175	0
SYNPO2	0	-1.39621	0.176	0.28	0
LUM	0	0.745147	0.55	0.446	0
COL16A1	0	1.56047	0.138	0.034	0
PPM1K	0	0.674335	0.245	0.141	0
MIR100HG	0	0.973	0.17	0.066	0
SCG5	0	1.27316	0.156	0.052	0
TPGS2	0	0.668141	0.26	0.156	0
COL21A1	0	1.69868	0.147	0.043	0
PLGRKT	0	0.684046	0.215	0.111	0
HNRNPA3	0	0.392436	0.733	0.629	0
LDHB	0	0.537236	0.636	0.532	0
PEAK1	0	1.2455	0.174	0.07	0
SEC31A	0	0.354695	0.57	0.466	0
TRPS1	0	0.64329	0.28	0.177	0
THYN1	0	0.600014	0.279	0.176	0
DNALI1	0	1.1531	0.159	0.056	0
SYT11	0	1.65503	0.139	0.036	0
ANXA6	0	0.672096	0.246	0.143	0
ARHGAP18	0	1.45034	0.168	0.065	0
SLC39A14	0	-2.4145	0.091	0.194	0
ENPP2	0	0.909614	0.163	0.06	0
DOCK1	0	0.529322	0.263	0.16	0
CD9	0	-1.8987	0.123	0.226	0
ANO4	0	2.74391	0.115	0.012	0
SYNRG	0	0.818006	0.273	0.17	0
ADAMTS5	0	-2.18225	0.068	0.171	0
BMP1	0	0.830767	0.179	0.076	0
SYNGR1	0	0.552093	0.218	0.115	0
PPIP5K2	0	0.51114	0.288	0.185	0
TSPYL1	0	0.521315	0.296	0.193	0
CRIP1	0	-1.3105	0.373	0.476	0
ACADM	0	0.567508	0.261	0.159	0
CD2	0	2.05864	0.138	0.036	0
SEC22B	0	0.514671	0.27	0.168	0
PHGDH	0	2.41727	0.12	0.018	0
DNAJC9	0	1.27586	0.184	0.082	0
GCNT3	0	-4.53584	0.018	0.12	0
TGFB1	0	1.18096	0.174	0.072	0
MTPN	0	0.444571	0.562	0.461	0
DNMT3A	0	0.807127	0.201	0.1	0
ST6GAL2	0	1.53099	0.139	0.038	0
USP46	0	0.590534	0.234	0.133	0
SMO	0	1.55554	0.132	0.031	0
ARL5B	0	0.557456	0.267	0.166	0
CXCL12	0	0.802341	0.17	0.069	0
COL18A1	0	-1.11365	0.222	0.323	0
MAGEH1	0	0.439489	0.229	0.128	0
KLK1	0	4.05014	0.106	0.005	0
ATP5IF1	0	0.229016	0.642	0.541	0
RPSA	0	0.329224	0.86	0.759	0
CCNB1IP1	0	0.453628	0.237	0.136	0
FUS	0	0.432029	0.714	0.613	0
MPRIP	0	0.546291	0.291	0.19	0
SERPINF1	0	-1.29773	0.429	0.529	0
RAB8A	0	0.615601	0.273	0.173	0
OLFML2B	0	0.991081	0.164	0.064	0
GRAMD1C	0	-3.35994	0.028	0.128	0
CNPY4	0	0.638408	0.19	0.09	0
RCN3	0	0.499826	0.218	0.118	0
GAST	0	-15.2003	0	0.1	0
CPE	0	1.04279	0.148	0.048	0
SNX10	0	-1.69244	0.044	0.144	0
FBXO21	0	0.597057	0.283	0.183	0
ANKRD50	0	1.19838	0.15	0.051	0
HPF1	0	0.493345	0.256	0.157	0
CST7	0	2.03755	0.136	0.037	0
PLA2R1	0	1.03086	0.178	0.079	0
ENPP3	0	-3.89914	0.045	0.144	0
BST2	0	1.32391	0.178	0.079	0
PRKD3	0	0.52107	0.239	0.14	0
EEF1D	0	0.327612	0.764	0.665	0
LSM7	0	0.311007	0.542	0.444	0
HMGB2	0	1.26745	0.316	0.218	0
DCP2	0	0.650446	0.251	0.153	0
FBLN5	0	0.725411	0.223	0.125	0
TOP2A	0	3.95983	0.11	0.012	0
SSX2IP	0	1.54731	0.142	0.044	0
LAMB2	0	0.763293	0.21	0.112	0
FBXO32	0	-1.3847	0.111	0.209	0
CELF2	0	1.26527	0.182	0.084	0
PLBD1	0	1.07895	0.145	0.047	0
SULT1A1	0	1.28523	0.144	0.046	0
DNMT1	0	0.708702	0.29	0.192	0
ELF3	0	-1.54731	0.106	0.203	0
PGD	0	0.904191	0.197	0.1	0
NBL1	0	0.705486	0.232	0.135	0
GADD45A	0	-1.56265	0.216	0.313	0
KCNIP4	0	3.77834	0.101	0.004	0
UCHL1	0	1.81345	0.127	0.03	0
TSPAN5	0	0.590446	0.241	0.144	0
MEF2C	0	1.14486	0.137	0.04	0
AC019117.2	0	-3.49437	0.03	0.127	0
STK17A	0	1.47034	0.218	0.121	0
TRIM24	0	0.751699	0.224	0.127	0
TRBC2	0	2.07249	0.134	0.037	0
RB1	0	0.685158	0.233	0.136	0
ANG	0	-3.64956	0.023	0.12	0
SAE1	0	0.515519	0.243	0.146	0
CCDC80	0	0.950434	0.206	0.109	0
MPZL2	0	-2.61104	0.076	0.173	0
CD69	0	1.61646	0.146	0.049	0
ITGB8	0	-0.979272	0.283	0.379	0
NR3C1	0	0.936022	0.201	0.105	0
KIAA1586	0	0.503511	0.202	0.106	0
HYI	0	0.549403	0.245	0.149	0
SULT1C4	0	1.86682	0.127	0.031	0
R3HDM1	0	0.724311	0.195	0.099	0
TENT5A	0	-1.59062	0.093	0.189	0
DENND2A	0	1.73262	0.119	0.023	0
TCF3	0	0.842853	0.192	0.096	0
GMFG	0	1.85804	0.147	0.051	0
PCSK1N	0	1.11901	0.166	0.07	0
NIBAN2	0	-2.27898	0.076	0.172	0
RHOBTB1	0	1.24493	0.143	0.047	0
TC2N	0	-1.55442	0.085	0.181	0
IRX3	0	-5.35253	0.007	0.103	0
NPDC1	0	0.748756	0.288	0.192	0
HSPA8	0	0.266434	0.724	0.628	0
AUTS2	0	0.814457	0.199	0.104	0
RNASE4	0	-2.21574	0.071	0.166	0
SOCS1	0	1.26303	0.166	0.071	0
PHTF2	0	1.01964	0.164	0.069	0
PDGFRL	0	1.29205	0.129	0.034	0
AZIN1	0	0.616967	0.247	0.152	0
SCGB2A2	0	-5.95075	0.004	0.099	0
C11orf1	0	0.939797	0.186	0.091	0
MFAP4	0	1.87278	0.122	0.027	0
DSC2	0	-3.78745	0.022	0.117	0
NRXN1	0	3.38887	0.102	0.007	0
GCLC	0	1.24265	0.179	0.084	0
ANKRD42	0	1.12847	0.209	0.114	0
TMSB15A	0	3.37932	0.102	0.007	0
S100A10	0	-1.45355	0.243	0.337	0
RXFP1	0	-2.55598	0.077	0.171	0
EHMT2	0	0.684536	0.202	0.108	0
ARHGAP35	0	0.890695	0.198	0.104	0
ANGPTL1	0	-4.52073	0.008	0.102	0
PPP2R3A	0	1.11161	0.158	0.064	0
GABRA2	0	-4.66691	0.008	0.102	0
SNX18	0	1.3156	0.147	0.053	0
MARVELD1	0	0.489422	0.214	0.12	0
LINC02754	0	1.62644	0.125	0.031	0
HAP1	0	-4.96632	0.006	0.1	0
JUP	0	-2.42247	0.061	0.155	0
RHPN2	0	-3.21392	0.034	0.128	0
EFNA1	0	-2.81606	0.047	0.141	0
SRBD1	0	0.756763	0.176	0.082	0
APCDD1	0	-1.03515	0.404	0.498	0
MDK	0	1.30151	0.663	0.57	0
DHRS3	0	-1.39852	0.102	0.195	0
KDM4A	0	0.762	0.202	0.109	0
FKBP9	0	0.648765	0.201	0.108	0
GADD45G	0	1.04239	0.168	0.075	0
CILP	0	-2.47316	0.045	0.138	0
RNF207	0	1.92803	0.122	0.029	0
PTPN4	0	1.1303	0.186	0.093	0
MET	0	-2.84445	0.04	0.133	0
BRINP1	0	-5.7511	0.004	0.097	0
CACNA1G	0	1.25408	0.133	0.04	0
KIAA1210	0	0.872254	0.161	0.068	0
PALMD	0	-1.56939	0.08	0.173	0
DCHS1	0	1.04561	0.143	0.05	0
IFT27	0	0.623847	0.21	0.117	0
HNRNPK	0	0.245976	0.679	0.587	0
PRKACB	0	0.937123	0.195	0.103	0
SLC1A4	0	1.62734	0.136	0.044	0
STK17B	0	1.51833	0.197	0.105	0
CEP78	0	1.00768	0.165	0.073	0
AC087477.2	0	0.480893	0.199	0.107	0
SLIT3	0	-2.68456	0.038	0.13	0
TMEM215	0	4.56071	0.096	0.004	0
ABCC8	0	-3.51933	0.013	0.105	0
CD3G	0	2.28258	0.12	0.028	0
NR4A1	0	-1.13267	0.225	0.317	0
CIB2	0	1.82754	0.121	0.029	0
DBP	0	0.561227	0.192	0.1	0
PREX1	0	1.89344	0.123	0.031	0
NABP1	0	-1.08326	0.08	0.172	0
DIPK2A	0	0.88438	0.177	0.085	0
HNRNPA1	0	0.337844	0.753	0.661	0
PLAAT3	0	-2.14468	0.186	0.277	0
PRTFDC1	0	0.407623	0.197	0.106	0
S100A1	0	-6.03979	0.004	0.095	0
TMEM154	0	-1.95051	0.03	0.121	0
SNAI2	0	-1.43326	0.164	0.255	0
PTPRD	0	0.952344	0.149	0.058	0
B4GALNT4	0	2.12321	0.106	0.015	0
PYCR1	0	1.15272	0.157	0.066	0
EMILIN2	0	-1.17354	0.224	0.315	0
MUC16	0	-2.56386	0.069	0.16	0
CUL4B	0	0.943327	0.178	0.087	0
SSR3	0	0.511777	0.621	0.53	0
ATP5MG	0	0.345687	0.71	0.619	0
DPYSL2	0	-1.02288	0.236	0.326	0
RRAS	0	-1.06791	0.235	0.325	0
HADH	0	0.618248	0.198	0.108	0
FYB1	0	1.8007	0.134	0.044	0
GSTZ1	0	0.89682	0.194	0.104	0
EMID1	0	1.08222	0.164	0.074	0
RNF144A	0	0.939819	0.153	0.063	0
MYO1B	0	0.939743	0.152	0.062	0
DHFR	0	1.95751	0.125	0.035	0
IL33	0	1.13248	0.126	0.036	0
CCDC91	0	0.715328	0.223	0.133	0
KLF5	0	-2.7061	0.055	0.145	0
CCL4	0	0.984334	0.146	0.056	0
ARL4C	0	1.55224	0.205	0.115	0
DCN	0	-1.22887	0.512	0.602	0
TSPYL5	0	1.09082	0.14	0.051	0
MSH2	0	1.12156	0.16	0.071	0
QDPR	0	0.689293	0.193	0.104	0
FBN2	0	2.90881	0.098	0.009	0
ARHGAP26	0	1.90866	0.139	0.05	0
CEP85L	0	0.726922	0.201	0.112	0
SQLE	0	0.655165	0.202	0.113	0
RPRM	0	-3.61896	0.018	0.107	0
LMNB1	0	2.63558	0.106	0.017	0
COG5	0	0.813181	0.185	0.096	0
DNM1	0	0.801761	0.157	0.068	0
TRIM5	0	0.904194	0.158	0.069	0
CLDN7	0	-2.04233	0.093	0.182	0
ZNF286A	0	0.939876	0.156	0.067	0
HSPB6	0	-2.02168	0.063	0.152	0
C1QTNF6	0	1.38119	0.129	0.04	0
APOBEC3G	0	1.39551	0.156	0.067	0
HMGN5	0	1.2771	0.128	0.039	0
TPM1	0	-0.893007	0.504	0.593	0
PRDX2	0	0.502964	0.584	0.495	0
SPINT2	0	-1.47089	0.142	0.23	0
AQP3	0	-2.05159	0.026	0.114	0
LTBP2	0	2.52868	0.1	0.012	0
IRS1	0	0.735167	0.183	0.095	0
RPL39L	0	0.980443	0.155	0.067	0
SPDEF	0	6.39234	0.092	0.004	0
MCM3	0	1.07703	0.183	0.095	0
CREB5	0	1.04493	0.154	0.066	0
EPHX2	0	1.27596	0.122	0.034	0
MKI67	0	3.60683	0.096	0.008	0
ETS1	0	1.26556	0.186	0.098	0
MFAP5	0	-5.72968	0.006	0.094	0
NPAS3	0	3.32268	0.108	0.02	0
FAM20A	0	-2.29925	0.037	0.125	0
DLGAP1	0	-3.86904	0.019	0.107	0
RPS21	0	0.345178	0.855	0.767	0
NLGN1	0	1.05922	0.139	0.052	0
ARHGEF9	0	1.24377	0.138	0.051	0
PIGR	0	-2.77449	0.048	0.135	0
SGPP2	0	-2.98255	0.027	0.114	0
LHFPL2	0	0.738818	0.191	0.104	0
CD74	0	0.997016	0.193	0.106	0
DNAAF2	0	0.731219	0.196	0.109	0
SFN	0	-4.48599	0.021	0.108	0
UAP1	0	-1.33091	0.125	0.212	0
CHDH	0	1.19897	0.146	0.059	0
NMT2	0	0.897732	0.151	0.064	0
MMAB	0	1.07254	0.153	0.066	0
ARL4D	0	-1.23786	0.092	0.179	0
RHOBTB3	0	-1.11298	0.279	0.366	0
RPS29	0	0.35079	0.858	0.771	0
LOXL1	0	1.63875	0.115	0.029	0
LAMB3	0	-4.44591	0.008	0.094	0
SCD5	0	1.23643	0.128	0.042	0
ZNF618	0	0.855123	0.156	0.07	0
APOC1	0	-1.77752	0.097	0.183	0
DYNLT3	0	-2.18141	0.253	0.338	0
TRAC	0	2.0112	0.116	0.031	0
CDH1	0	-2.2221	0.072	0.157	0
RABGAP1L	0	0.933629	0.18	0.095	0
FAM189A2	0	2.47686	0.12	0.035	0
SAC3D1	0	0.768407	0.176	0.091	0
SLC47A1	0	3.50979	0.092	0.007	0
FZD2	0	1.23365	0.12	0.035	0
JAM2	0	1.7454	0.104	0.019	0
ANXA5	0	0.692333	0.652	0.568	0
ADAMTS2	0	0.952305	0.136	0.052	0
ATP6V1C2	0	-2.92562	0.048	0.132	0
MRVI1	0	1.52721	0.115	0.031	0
CYLD	0	1.00048	0.192	0.108	0
MLLT11	0	1.53529	0.119	0.035	0
GZMK	0	2.54368	0.107	0.023	0
SLC44A4	0	-2.90652	0.038	0.122	0
PDK4	0	-2.79698	0.04	0.124	0
BHLHE41	0	1.40024	0.126	0.042	0
LAMA3	0	2.4007	0.103	0.019	0
SAMHD1	0	1.24772	0.183	0.099	0
APOL2	0	-1.83796	0.066	0.15	0
MUC1	0	-1.68497	0.087	0.17	0
HACD4	0	1.00135	0.138	0.055	0
METTL21A	0	1.04715	0.133	0.05	0
TMEM67	0	0.954191	0.156	0.073	0
TMPRSS4	0	-3.74949	0.015	0.098	0
WIF1	0	9.82028	0.083	0	0
HMG20A	0	0.798543	0.159	0.076	0
CFAP410	0	0.803091	0.161	0.078	0
MAD2L1	0	2.58738	0.103	0.02	0
CCDC112	0	0.703958	0.176	0.093	0
ADM	0	-3.09693	0.022	0.105	0
TFPT	0	1.32691	0.141	0.058	0
TMEM35A	0	1.93991	0.102	0.019	0
HAND2	0	-1.37502	0.265	0.348	0
RPL4	0	0.223196	0.8	0.718	0
FAM162B	0	1.12022	0.135	0.053	0
CTSB	0	-0.848246	0.427	0.509	0
UBE2T	0	2.2598	0.109	0.027	0
SGK3	0	0.952504	0.158	0.076	0
TMEM26	0	1.93333	0.098	0.016	0
KIF20B	0	1.66897	0.128	0.046	0
DPYSL4	0	2.36075	0.096	0.014	0
B4GALNT3	0	-3.40162	0.019	0.101	0
RPGRIP1L	0	0.653865	0.159	0.077	0
CD48	0	1.68489	0.12	0.038	0
CHML	0	0.706696	0.175	0.093	0
RASEF	0	-3.16903	0.025	0.107	0
PIP4K2A	0	1.10763	0.183	0.101	0
FUOM	0	0.967047	0.144	0.062	0
SLFN12	0	0.89873	0.151	0.069	0
PIK3R2	0	0.75323	0.175	0.093	0
TEAD2	0	0.742673	0.15	0.068	0
SYTL4	0	0.686585	0.145	0.063	0
NSD2	0	1.09035	0.17	0.089	0
LANCL2	0	0.871483	0.139	0.058	0
LBH	0	1.42611	0.156	0.075	0
HIST1H1A	0	3.36259	0.091	0.01	0
NXNL2	0	2.25007	0.1	0.019	0
RPS6KA5	0	-1.98997	0.109	0.19	0
AL121839.2	0	-2.56432	0.018	0.099	0
MAOB	0	-1.87807	0.077	0.158	0
WFS1	0	0.755303	0.175	0.094	0
EEF1G	0	0.329463	0.822	0.741	0
TNFRSF1B	0	1.64066	0.114	0.034	0
CSRNP3	0	1.56031	0.107	0.027	0
TNS3	0	0.907311	0.153	0.073	0
STEAP4	0	-2.04378	0.03	0.11	0
ERBB3	0	-2.69835	0.046	0.126	0
EDNRB	0	-2.94222	0.033	0.113	0
NETO2	0	2.08108	0.096	0.016	0
ERRFI1	0	-2.05801	0.125	0.205	0
PCBP4	0	0.956851	0.142	0.062	0
IGFBP3	0	-1.73147	0.137	0.217	0
CCDC71L	0	-1.64784	0.126	0.206	0
BMERB1	0	0.703607	0.149	0.069	0
RAC2	0	1.56454	0.121	0.041	0
FAM3C	0	-1.7402	0.247	0.326	0
ARHGEF40	0	1.05774	0.13	0.051	0
SPTSSA	0	-1.29937	0.24	0.319	0
LPIN3	0	-2.2622	0.036	0.115	0
FAM110C	0	-3.13869	0.035	0.114	0
SEMA3B	0	1.89643	0.112	0.033	0
LINC01088	0	-4.06693	0.012	0.091	0
NRG2	0	1.81606	0.099	0.02	0
PTTG1	0	2.90869	0.097	0.018	0
LINC00665	0	0.989888	0.151	0.072	0
BCL6	0	-1.34253	0.062	0.141	0
FGF7	0	-2.02252	0.062	0.141	0
SSR2	0	0.357711	0.673	0.595	0
NPM1	0	0.399459	0.804	0.726	0
CDK14	0	1.09	0.115	0.037	0
SLC16A3	0	-1.7938	0.051	0.129	0
PRR5	0	1.59256	0.114	0.036	0
WIPF1	0	1.08405	0.161	0.083	0
ALDH18A1	0	0.707051	0.156	0.078	0
CLCN5	0	1.52401	0.126	0.048	0
GSTM5	0	1.10772	0.116	0.039	0
AC092040.1	0	1.01201	0.131	0.054	0
PCDH7	0	1.15663	0.135	0.058	0
MZF1-AS1	0	1.17549	0.13	0.053	0
CLSPN	0	3.19098	0.086	0.009	0
CENPK	0	2.50567	0.094	0.017	0
NUSAP1	0	3.19195	0.094	0.017	0
HPGD	0	1.64521	0.119	0.042	0
TMEM97	0	0.818124	0.143	0.066	0
RPS28	0	0.267506	0.914	0.838	0
CHRD	0	-2.77579	0.023	0.099	0
INPP5F	0	0.95059	0.13	0.054	0
SCGB1D4	0	-2.60497	0.052	0.128	0
IQGAP2	0	1.49984	0.149	0.073	0
CDKN1A	0	-1.45612	0.082	0.158	0
RRM1	0	1.21193	0.155	0.079	0
THBS2	0	-1.73691	0.068	0.144	0
NAP1L1	0	0.374498	0.736	0.66	0
RPS19	0	0.287563	0.936	0.861	0
CRISP3	0	-5.44822	0.009	0.084	0
MAGI2	0	1.0985	0.132	0.057	0
CNTN1	0	1.64001	0.098	0.023	0
ADGRG2	0	-3.03354	0.038	0.113	0
NAP1L3	0	1.48872	0.099	0.024	0
CENPU	0	2.85588	0.09	0.015	0
RHOJ	0	1.48086	0.105	0.03	0
RNF157	0	1.93636	0.095	0.02	0
BEX2	0	2.2715	0.096	0.021	0
PLA2G2A	0	-12.0427	0	0.075	0
PER3	0	0.877717	0.137	0.063	0
FNDC5	0	2.61719	0.082	0.008	0
CHCHD6	0	0.965623	0.126	0.052	0
DAPK1	0	-2.66539	0.023	0.097	0
MSANTD3	0	0.760878	0.145	0.071	0
MPHOSPH9	0	0.907367	0.143	0.069	0
SLC25A6	0	0.273342	0.703	0.629	0
XXYLT1	0	1.24504	0.111	0.038	0
HLA-DRB1	0	1.23706	0.139	0.066	0
RGS3	0	0.915088	0.128	0.055	0
VWA1	0	-1.36056	0.078	0.151	0
TENM3	0	2.0443	0.092	0.019	0
OSMR	0	-1.57409	0.079	0.152	0
HIST1H3D	0	1.8362	0.107	0.034	0
UNC119	0	1.13639	0.121	0.048	0
ZNF714	0	1.22317	0.118	0.045	0
ZCCHC12	0	6.58517	0.074	0.001	0
HNRNPA2B1	0	0.217612	0.823	0.75	0
COX6C	0	0.557488	0.738	0.665	0
RHEX	0	-1.70876	0.052	0.124	0
ARHGEF3	0	1.16002	0.133	0.061	0
EDIL3	0	0.899235	0.114	0.042	0
CDO1	0	1.32196	0.1	0.028	0
FBXO5	0	1.32411	0.111	0.039	0
TTYH3	0	1.26403	0.112	0.04	0
ATAD5	0	1.77734	0.1	0.028	0
TGIF2	0	0.871011	0.123	0.051	0
ZNF711	0	0.993066	0.113	0.041	0
CYP4B1	0	-4.8529	0.005	0.077	0
DNAH14	0	1.06057	0.121	0.049	0
BRCA2	0	2.35647	0.09	0.018	0
PRC1	0	2.94127	0.093	0.021	0
GRB7	0	-3.6576	0.014	0.086	0
ELOVL6	0	0.963751	0.116	0.045	0
GALNT10	0	1.0994	0.132	0.061	0
MCM4	0	1.7073	0.123	0.052	0
ARMH4	0	1.72848	0.094	0.023	0
SLFN11	0	1.11568	0.109	0.038	0
CYGB	0	2.7506	0.079	0.008	0
TPX2	0	3.53984	0.083	0.012	0
ATOH8	0	-3.37755	0.015	0.086	0
TRH	0	6.84839	0.073	0.002	0
ITGB4	0	-2.75378	0.02	0.091	0
MTCL1	0	2.68823	0.087	0.016	0
GZMM	0	2.00753	0.105	0.034	0
LINC01502	0	-9.77684	0	0.071	0
FAT4	0	1.5847	0.098	0.028	0
ORC6	0	1.89119	0.094	0.024	0
ACAP1	0	1.74262	0.107	0.037	0
CD37	0	1.73931	0.106	0.036	0
ADAM33	0	0.967643	0.126	0.056	0
ABCG1	0	-1.84754	0.039	0.109	0
CREB3L4	0	1.70528	0.103	0.033	0
ATP1B1	0	1.81286	0.144	0.074	0
AC084866.1	0	5.67374	0.073	0.003	0
CRISPLD1	0	1.90635	0.086	0.016	0
LRRC4C	0	1.56247	0.091	0.021	0
TCN1	0	-7.30287	0.002	0.072	0
TMEM45B	0	-4.6751	0.006	0.076	0
CASZ1	0	-1.83258	0.045	0.114	0
MCM6	0	1.06157	0.12	0.051	0
ARHGEF26	0	1.94344	0.083	0.014	0
HHIP-AS1	0	1.16011	0.096	0.027	0
LTB	0	1.23591	0.106	0.037	0
AFAP1L2	0	1.24556	0.097	0.028	0
RHOD	0	0.989991	0.128	0.059	0
CBLN1	0	6.86278	0.07	0.001	0
ABCG2	0	1.71366	0.086	0.017	0
AC068587.4	0	1.50922	0.103	0.034	0
TYRO3	0	0.954193	0.119	0.05	0
PCDH19	0	1.37096	0.09	0.021	0
ITGB1	0	0.275528	0.685	0.617	0
GNAS	0	0.197525	0.798	0.73	0
LAPTM5	0	1.69919	0.104	0.036	0
HGD	0	-2.77214	0.043	0.111	0
PABPC4L	0	1.32943	0.093	0.025	0
FGD4	0	-1.72652	0.056	0.124	0
SERPINA5	0	1.86631	0.1	0.032	0
KCNK15	0	2.74028	0.077	0.009	0
IL2RG	0	1.82178	0.101	0.033	0
ITM2A	0	1.72688	0.11	0.042	0
HEYL	0	1.97396	0.086	0.018	0
AC005062.1	0	-2.42025	0.034	0.102	0
DIAPH3	0	3.66309	0.075	0.007	0
BIRC5	0	3.52652	0.074	0.006	0
RPS27	0	0.331075	0.931	0.864	0
TRIM59	0	1.87198	0.095	0.028	0
MASP1	0	-1.8161	0.052	0.119	0
C1QTNF7	0	1.15219	0.1	0.033	0
MNS1	0	1.04019	0.101	0.034	0
TK1	0	3.0388	0.078	0.011	0
HEPH	0	0.786427	0.112	0.045	0
ASPM	0	3.91014	0.072	0.005	0
H3F3A	0	0.351942	0.878	0.811	0
SUMO2	0	0.259549	0.713	0.646	0
PIK3R1	0	-1.03259	0.597	0.663	0
NXPE3	0	1.23115	0.1	0.034	0
PODXL2	0	2.0742	0.089	0.023	0
MAL2	0	-2.12549	0.063	0.129	0
CD3E	0	2.07982	0.09	0.024	0
AMIGO2	0	-2.22797	0.026	0.092	0
LINC01480	0	2.2894	0.092	0.026	0
KRT17	0	3.20947	0.073	0.007	0
COX7C	0	0.23847	0.766	0.701	0
FBLN1	0	-0.853203	0.589	0.654	0
PTCH2	0	1.64944	0.085	0.02	0
KCND3	0	-3.02619	0.014	0.079	0
ATP6V0E2	0	2.06878	0.088	0.023	0
ZWINT	0	2.55266	0.085	0.02	0
LAYN	0	0.932077	0.103	0.038	0
CHEK1	0	1.74275	0.089	0.024	0
AL139383.1	0	1.84938	0.082	0.017	0
MYH14	0	-2.26172	0.029	0.094	0
KCNG1	0	4.04909	0.07	0.005	0
PLEKHG4B	0	2.66124	0.073	0.009	0
TSPAN12	0	-2.62035	0.031	0.095	0
TRBC1	0	1.79834	0.093	0.029	0
GKAP1	0	1.19288	0.105	0.041	0
CDK1	0	2.83154	0.077	0.013	0
COL4A1	0	-1.03115	0.38	0.444	0
STXBP6	0	1.2501	0.106	0.042	0
BCL11B	0	2.13833	0.086	0.022	0
TLE3	0	1.92516	0.086	0.022	0
TCEAL5	0	1.79095	0.078	0.014	0
CD53	0	1.66773	0.098	0.035	0
ACPP	0	-3.3655	0.014	0.077	0
TIFA	0	1.0834	0.102	0.039	0
NCAPD2	0	1.66592	0.089	0.026	0
KRT80	0	-6.17251	0.002	0.065	0
GINS2	0	2.2554	0.077	0.014	0
RTN4R	0	1.90504	0.081	0.018	0
KCTD17	0	1.07253	0.099	0.036	0
NUCKS1	0	0.382245	0.714	0.651	0
SNHG29	0	0.519189	0.747	0.684	0
SRP14	0	0.202968	0.801	0.739	0
PGBD5	0	2.10218	0.085	0.023	0
EPHA5	0	2.80301	0.069	0.007	0
FDXR	0	1.26954	0.098	0.036	0
NID1	0	-1.10799	0.379	0.441	0
LRRC3B	0	1.64189	0.08	0.018	0
TACC3	0	2.56275	0.074	0.012	0
KIF11	0	2.88748	0.075	0.013	0
KLK4	0	4.37505	0.064	0.002	0
ADGRF1	0	-10.5197	0	0.062	0
CCDC74A	0	1.0121	0.102	0.04	0
VWA8	0	1.10332	0.103	0.041	0
DACH1	0	1.22968	0.087	0.025	0
SPTLC3	0	-2.46911	0.025	0.087	0
IHH	0	4.58964	0.068	0.007	0
CDKN3	0	3.27985	0.07	0.009	0
CTXN1	0	1.25864	0.098	0.037	0
SRPX2	0	1.4287	0.085	0.024	0
DHCR24	0	-2.35805	0.034	0.095	0
BRCA1	0	1.72784	0.094	0.033	0
CDA	0	-2.93115	0.008	0.068	0
LCK	0	2.05086	0.083	0.023	0
S100A14	0	-2.75837	0.039	0.099	0
RRM2	0	3.35486	0.067	0.007	0
IGSF10	0	1.52001	0.085	0.025	0
RGS7BP	0	2.61251	0.068	0.008	0
TMEM8B	0	1.08163	0.099	0.039	0
CCNB1	0	2.59731	0.087	0.027	0
STARD4	0	1.96647	0.074	0.014	0
C6orf141	0	-2.24339	0.031	0.091	0
NRCAM	0	2.05895	0.075	0.015	0
BNC2	0	1.51167	0.081	0.021	0
SUFU	0	1.42691	0.091	0.031	0
UBE2C	0	3.59774	0.064	0.004	0
GABRE	0	-1.8709	0.031	0.091	0
BCAS1	0	1.34441	0.102	0.042	0
COL1A2	0	1.24723	0.73	0.67	0
RPL15	0	0.225386	0.918	0.859	0
ITGB2	0	1.75365	0.085	0.026	0
CENPH	0	1.65346	0.082	0.023	0
SMIM5	0	-2.19987	0.023	0.082	0
RBMS3	0	1.22099	0.088	0.029	0
HCLS1	0	1.74323	0.093	0.034	0
SAMD3	0	1.90359	0.08	0.021	0
GGH	0	1.23891	0.091	0.032	0
KLK2	0	5.72056	0.06	0.001	0
LHFPL3	0	-5.76454	0.001	0.06	0
GALNT17	0	2.2886	0.069	0.011	0
GDA	0	-1.04081	0.027	0.085	0
ECT2	0	1.68521	0.095	0.037	0
ME1	0	1.37563	0.08	0.022	0
PPFIBP2	0	-2.14855	0.024	0.082	0
ARHGAP28	0	1.05217	0.083	0.025	0
COL11A1	0	4.0299	0.06	0.002	0
FMOD	0	0.877201	0.092	0.034	0
GPSM3	0	1.8561	0.086	0.028	0
FRRS1L	0	2.87871	0.062	0.004	0
CA11	0	1.92798	0.075	0.017	0
CYYR1	0	1.07245	0.087	0.029	0
AC092691.1	0	1.95478	0.068	0.011	0
PTPRN2	0	2.58621	0.068	0.011	0
SLC16A9	0	2.00339	0.068	0.011	0
KNL1	0	3.43284	0.062	0.005	0
LIG1	0	1.74142	0.08	0.023	0
IQCA1	0	1.81937	0.073	0.016	0
CENPE	0	2.87844	0.074	0.017	0
FAM111B	0	3.87373	0.06	0.003	0
PCED1B-AS1	0	1.62624	0.088	0.031	0
CENPN	0	2.08533	0.071	0.014	0
MOCOS	0	-2.87021	0.017	0.074	0
AL365259.1	0	2.58516	0.07	0.014	0
COLCA1	0	1.41052	0.082	0.026	0
EMB	0	2.11315	0.078	0.022	0
CAMK4	0	2.44152	0.065	0.009	0
RSPO3	0	2.67365	0.063	0.007	0
PRUNE2	0	-3.88069	0.008	0.064	0
BTBD11	0	3.35511	0.061	0.005	0
EVI2B	0	1.89656	0.081	0.025	0
POU5F1	0	-2.50742	0.021	0.077	0
COL17A1	0	-4.59531	0.004	0.06	0
SLC5A1	0	-5.72088	0.003	0.059	0
LFNG	0	1.44919	0.082	0.027	0
MUC15	0	-3.7305	0.012	0.067	0
SLC1A2	0	1.49842	0.084	0.029	0
GREM2	0	3.39988	0.062	0.007	0
SGO2	0	2.04535	0.079	0.024	0
GPBAR1	0	-3.54915	0.006	0.061	0
MTUS2	0	5.52157	0.056	0.001	0
KIF23	0	3.54552	0.062	0.007	0
MEX3B	0	1.36755	0.077	0.022	0
KLK6	0	2.18969	0.065	0.01	0
SLCO4A1	0	-4.28674	0.002	0.057	0
ANLN	0	4.40468	0.059	0.004	0
ZFP36	0	-0.849616	0.617	0.671	0
RGS1	0	1.70134	0.08	0.026	0
ATG9B	0	-3.38918	0.012	0.066	0
CTSW	0	1.43418	0.081	0.027	0
SHANK2	0	1.5876	0.082	0.028	0
RAD51AP1	0	2.61337	0.065	0.011	0
RFC3	0	1.23091	0.083	0.029	0
FANCI	0	2.03164	0.07	0.016	0
RUNX3	0	1.83741	0.078	0.024	0
CD96	0	2.11357	0.076	0.022	0
PXYLP1	0	1.34054	0.077	0.023	0
IDO2	0	-6.22052	0.001	0.055	0
PIP5KL1	0	2.02481	0.067	0.014	0
CCNB2	0	3.79741	0.058	0.005	0
NECTIN4	0	-3.48091	0.01	0.063	0
GZMH	0	1.78721	0.075	0.022	0
DLGAP5	0	4.32655	0.056	0.003	0
ITIH5	0	1.9337	0.071	0.018	0
ETV1	0	2.15203	0.065	0.013	0
FLNC	0	2.03015	0.063	0.011	0
STAR	0	-2.95055	0.013	0.065	0
MMP7	0	3.94198	0.066	0.014	0
KLRB1	0	1.80161	0.078	0.026	0
CDT1	0	3.46101	0.056	0.004	0
HSD17B14	0	3.12648	0.057	0.005	0
CHN1	0	1.47047	0.076	0.024	0
GNG2	0	1.70037	0.074	0.022	0
EFNB1	0	1.2793	0.077	0.025	0
TIMELESS	0	1.59167	0.073	0.021	0
S100A3	0	-4.61935	0.004	0.055	0
GALNT13	0	-3.93308	0.006	0.057	0
DOK7	0	3.46943	0.056	0.005	0
HIST1H1B	0	3.13013	0.056	0.005	0
VIPR2	0	1.70158	0.065	0.014	0
AP004608.1	0	-3.66197	0.006	0.057	0
GPR183	0	1.97555	0.069	0.018	0
CBLN4	0	2.54835	0.058	0.007	0
GTSE1	0	3.61736	0.057	0.006	0
RORC	0	-1.86221	0.016	0.066	0
MXD3	0	2.37595	0.065	0.015	0
RAB30	0	1.4571	0.07	0.02	0
ITGA3	0	-2.10785	0.019	0.069	0
COLEC12	0	1.35386	0.064	0.014	0
TRO	0	1.48614	0.067	0.017	0
PROK1	0	-5.84759	0.002	0.052	0
KMO	0	4.23952	0.053	0.003	0
ESCO2	0	4.25516	0.053	0.003	0
WDR76	0	2.28747	0.063	0.014	0
IRF8	0	1.318	0.07	0.021	0
MIR646HG	0	1.8385	0.062	0.013	0
PHF21B	0	2.75068	0.054	0.005	0
NCAPG	0	3.70387	0.052	0.003	0
UPK1B	0	-3.33923	0.018	0.066	0
PHYHIP	0	1.7469	0.06	0.012	0
CDC6	0	2.8183	0.058	0.01	0
B3GALT5-AS1	0	1.94814	0.06	0.012	0
PBK	0	4.17664	0.051	0.003	0
CALB2	0	4.47723	0.051	0.003	0
S100A11	0	-0.963241	0.643	0.691	0
PTMA	0	0.210635	0.95	0.902	0
FTH1	0	-0.911897	0.925	0.973	0
BEND5	0	2.26843	0.055	0.008	0
KIF15	0	3.79879	0.05	0.003	0
LINC01391	0	2.35368	0.054	0.007	0
CWH43	0	-3.08805	0.015	0.062	0
FHDC1	0	-2.84549	0.009	0.056	0
DPYSL3	0	1.4486	0.063	0.016	0
MRAP2	0	3.17612	0.052	0.005	0
SGO1	0	3.23741	0.05	0.004	0
AC096576.6	0	3.61771	0.048	0.002	0
HMMR	0	3.64825	0.05	0.004	0
HIST1H2BH	0	2.31428	0.056	0.01	0
CEP55	0	3.65256	0.05	0.004	0
TENM4	0	2.46949	0.053	0.007	0
GAS2L3	0	2.43439	0.055	0.009	0
CD8A	0	2.30709	0.058	0.013	0
MTRNR2L1	0	-3.96133	0.005	0.05	0
ATP8B3	0	2.73952	0.05	0.005	0
GJA4	0	2.69428	0.049	0.004	0
OVGP1	0	4.51149	0.048	0.003	0
ITGA9	0	1.70613	0.059	0.014	0
RTKN2	0	2.60723	0.051	0.006	0
HAL	0	-4.18598	0.002	0.047	0
BUB1B	0	4.03671	0.047	0.002	0
TXNIP	0	-0.607012	0.686	0.731	0
AHNAK	0	-0.660079	0.545	0.59	0
DTL	0	2.96061	0.05	0.006	0
TNFRSF19	0	1.93653	0.057	0.013	0
WDHD1	0	1.70288	0.058	0.014	0
OLFM2	0	2.19742	0.05	0.006	0
CADM4	0	1.94164	0.057	0.013	0
AF233439.1	0	-3.57182	0.007	0.051	0
GALNT12	0	2.17003	0.053	0.009	0
TSPAN8	0	-5.32824	0.007	0.051	0
ZNF469	0	3.14594	0.048	0.004	0
RPL9	0	-0.269133	0.904	0.861	0
CHGA	0	2.14832	0.049	0.006	0
IL17RB	0	3.80413	0.046	0.003	0
MND1	0	3.68912	0.046	0.003	0
CYP3A5	0	-2.78519	0.012	0.055	0
GINS4	0	2.10047	0.055	0.012	0
FBP1	0	1.87478	0.055	0.012	0
LRRC4B	0	1.92395	0.051	0.008	0
MYBL2	0	3.69658	0.046	0.003	0
CCNA2	0	2.72544	0.048	0.006	0
KIF4A	0	3.39647	0.047	0.005	0
CDC20	0	3.89601	0.045	0.003	0
SHISAL2A	0	1.6769	0.054	0.012	0
DNER	0	-4.78263	0.002	0.044	0
CIP2A	0	1.92906	0.053	0.011	0
SMIM31	0	-3.90924	0.009	0.051	0
AC022424.1	0	3.23656	0.046	0.004	0
PTHLH	0	3.95751	0.044	0.002	0
AL365295.1	0	1.66685	0.052	0.01	0
SHCBP1	0	3.6887	0.046	0.004	0
NDC80	0	2.44206	0.054	0.012	0
UHRF1	0	3.35415	0.046	0.004	0
LAMP5	0	3.97087	0.044	0.002	0
DEPDC1	0	4.28359	0.043	0.002	0
PCDH10	0	2.33779	0.051	0.01	0
TTK	0	3.84736	0.045	0.004	0
NUF2	0	2.81503	0.045	0.005	0
ROBO2	0	2.0263	0.047	0.007	0
ADAMTS15	0	-4.0725	0.005	0.045	0
CDCA5	0	3.03273	0.044	0.004	0
BRIP1	0	3.22082	0.044	0.004	0
NNAT	0	2.97102	0.044	0.004	0
ZFP69B	0	1.96059	0.046	0.007	0
SPC25	0	3.78845	0.041	0.002	0
CADPS	0	4.57933	0.041	0.002	0
XRCC2	0	3.11187	0.044	0.005	0
DRGX	0	11.9528	0.039	0	0
ARHGAP11A	0	2.63798	0.047	0.008	0
AURKB	0	3.68242	0.042	0.003	0
CKAP2L	0	3.16603	0.043	0.004	0
KIF18A	0	2.95923	0.043	0.005	0
LRRN1	0	2.88191	0.04	0.003	0
OLFML2A	0	2.49659	0.043	0.006	0
MCM10	0	4.00197	0.039	0.002	0
NTM	0	4.30383	0.038	0.001	0
BUB1	0	2.94557	0.041	0.005	0
ASF1B	0	3.21797	0.04	0.004	0
E2F1	0	2.87383	0.04	0.004	0
SRARP	0	7.38919	0.036	0	0
EPHB1	0	3.3723	0.039	0.003	0
HIST1H3B	0	2.7727	0.039	0.003	0
CDCA2	0	3.67727	0.038	0.002	0
CDCA3	0	3.72444	0.039	0.003	0
B3GNT3	0	-5.39515	0.001	0.037	0
ITM2B	0	0.409487	0.829	0.793	0
MT-ND4	0	-0.419023	0.946	0.91	0
MELK	0	2.98849	0.04	0.005	0
CYP26A1	0	-4.21292	0.004	0.039	0
FOXM1	0	3.10741	0.039	0.004	0
ASIC2	0	6.88087	0.035	0	0
ADCYAP1R1	0	5.38609	0.036	0.001	0
PTPRR	0	-6.09512	0.001	0.036	0
TRPC4	0	-4.08928	0.003	0.038	0
APLP1	0	3.0884	0.038	0.003	0
LGALS1	0	0.621233	0.758	0.724	0
KIF20A	0	4.59236	0.035	0.001	0
FGF1	0	4.24876	0.035	0.001	0
LINC02532	0	-7.43705	0.001	0.035	0
NCAPH	0	3.33038	0.036	0.002	0
IFITM3	0	-0.495522	0.67	0.704	0
MT-ND2	0	-0.635711	0.921	0.888	0
KIF14	0	3.07325	0.038	0.005	0
RBP4	0	-6.07915	0.002	0.035	0
CATSPERB	0	-4.41721	0.001	0.034	0
AC012485.2	0	-5.03071	0.001	0.034	0
KIF2C	0	2.9038	0.036	0.003	0
BMPR1B-DT	0	4.23915	0.035	0.003	0
HABP2	0	-5.39611	0.002	0.034	0
TMPRSS13	0	-6.0192	0.001	0.033	0
TROAP	0	4.314	0.033	0.001	0
MT-ND3	0	-0.516532	0.945	0.913	0
IGFBP2	0	-1.17709	0.598	0.629	0
HJURP	0	4.23693	0.033	0.002	0
ZNF367	0	3.67764	0.033	0.002	0
COMP	0	-6.48996	0.001	0.032	0
AC004556.3	0	-9.40998	0	0.031	0
CALD1	0	-0.718905	0.615	0.645	0
COL1A1	0	1.10558	0.676	0.646	0
AC090004.2	0	5.28115	0.031	0.001	0
FLRT1	0	3.86594	0.03	0.001	0
DUSP1	0	-0.636687	0.675	0.702	0
MALAT1	0	-0.44111	0.974	1	0
IER2	0	-0.537248	0.782	0.805	0
NEAT1	0	-0.768416	0.794	0.817	0
RPS18	0	-0.26662	0.964	0.944	0
RPL7	0	-0.389791	0.844	0.825	0
TPT1	0	-0.370303	0.968	0.965	0
FOS	0	-0.382999	0.87	0.87	0
MBNL2	1.35549e-307	0.469577	0.345	0.235	3.83387e-303
STMN3	2.87225e-307	0.861456	0.12	0.053	8.12389e-303
SEMA4B	4.93379e-307	-1.71812	0.049	0.114	1.39547e-302
E2F3	5.74208e-307	1.08827	0.112	0.048	1.62409e-302
GFRA2	1.79427e-306	5.00307	0.029	0.001	5.07492e-302
METTL9	5.56851e-306	0.422703	0.419	0.311	1.575e-301
DERL3	7.65259e-306	3.04988	0.041	0.006	2.16446e-301
IKZF1	8.63569e-306	1.78634	0.073	0.023	2.44252e-301
RCN2	1.08794e-305	0.415844	0.463	0.361	3.07712e-301
GPR137C	1.17986e-305	2.49834	0.038	0.004	3.33711e-301
LINC00511	1.35645e-305	-2.35012	0.016	0.063	3.83657e-301
NBDY	1.77951e-305	0.417924	0.361	0.25	5.03315e-301
SREK1	2.38792e-305	0.467476	0.458	0.342	6.754e-301
ZNF254	3.68922e-305	0.587241	0.192	0.107	1.04346e-300
EIF4EBP1	4.40429e-305	0.495264	0.259	0.157	1.24571e-300
C1orf116	5.683e-305	-7.34724	0	0.03	1.60738e-300
B9D1	5.88042e-305	1.01273	0.098	0.038	1.66322e-300
TCEAL8	1.37524e-304	0.407237	0.378	0.267	3.88973e-300
GIMAP7	1.8408e-304	1.68071	0.089	0.033	5.20651e-300
MED4	5.34883e-304	0.424689	0.371	0.261	1.51286e-299
ABI2	7.5595e-304	0.334355	0.351	0.238	2.13813e-299
MOCS2	9.50044e-304	0.568378	0.193	0.108	2.6871e-299
ENPP1	9.88734e-304	-1.2777	0.11	0.19	2.79654e-299
ZMYM4	1.23748e-303	0.445858	0.307	0.203	3.50009e-299
FKBP14	1.42082e-303	0.447736	0.238	0.141	4.01866e-299
ATAD2	1.45692e-303	1.42909	0.124	0.058	4.12077e-299
FGFR1OP	1.96701e-303	0.827882	0.141	0.069	5.56348e-299
ALPL	4.20759e-303	2.88239	0.05	0.01	1.19008e-298
EVA1B	6.31832e-303	0.499544	0.404	0.3	1.78707e-298
RFC1	6.34818e-303	0.419731	0.398	0.288	1.79552e-298
PRDM6	7.79531e-303	1.05941	0.09	0.034	2.20483e-298
ATMIN	8.68296e-303	0.54132	0.273	0.175	2.45589e-298
TAF7	1.36133e-302	0.390816	0.496	0.382	3.85039e-298
ANKRD33B	1.706e-302	-3.1122	0.009	0.049	4.82525e-298
ALOX5AP	3.47082e-302	1.78859	0.078	0.027	9.81688e-298
KLRK1	3.80124e-302	1.91866	0.07	0.022	1.07514e-297
BCL2	4.46416e-302	1.18038	0.126	0.059	1.26264e-297
B3GALT5	4.81834e-302	1.70555	0.056	0.013	1.36282e-297
ISYNA1	6.95646e-302	1.08551	0.097	0.038	1.96756e-297
SKA3	7.38893e-302	2.6434	0.037	0.004	2.08989e-297
SNHG19	1.45617e-301	0.602193	0.148	0.073	4.11862e-297
TMEM246	2.09009e-301	1.19541	0.078	0.026	5.91162e-297
ZNF462	7.76202e-301	0.733145	0.157	0.08	2.19541e-296
ATP5F1A	1.98189e-300	0.326584	0.546	0.446	5.60558e-296
PTMS	2.79021e-300	0.396981	0.623	0.552	7.89183e-296
XPO1	3.60536e-300	0.41162	0.413	0.303	1.01974e-295
USP48	6.00261e-300	0.476427	0.311	0.209	1.69778e-295
ZNF302	7.7361e-300	0.518171	0.205	0.117	2.18808e-295
ROR1	8.44778e-300	0.962723	0.086	0.031	2.38937e-295
RCBTB2	9.82268e-300	0.931688	0.099	0.04	2.77825e-295
GIMAP4	1.12286e-299	1.65509	0.084	0.03	3.17589e-295
KDM5B	1.16276e-299	0.493442	0.479	0.371	3.28875e-295
AC073316.1	1.20429e-299	1.04292	0.085	0.03	3.40621e-295
CERCAM	1.36028e-299	0.720658	0.128	0.059	3.84743e-295
RCSD1	1.42581e-299	1.70694	0.071	0.023	4.03277e-295
PHC1	2.5975e-299	0.676286	0.139	0.067	7.34678e-295
EXOC7	2.84156e-299	0.522832	0.255	0.161	8.03706e-295
MYBL1	3.7789e-299	1.6841	0.056	0.013	1.06882e-294
RFLNB	5.7511e-299	1.53002	0.079	0.027	1.62664e-294
PCNA	9.21565e-299	1.01181	0.198	0.117	2.60655e-294
HIST2H2AC	9.54114e-299	0.761449	0.204	0.117	2.69862e-294
FXN	1.06043e-298	0.489227	0.187	0.101	2.99932e-294
SLC3A1	1.34282e-298	-3.0255	0.012	0.055	3.79803e-294
PIMREG	2.03054e-298	3.60822	0.03	0.002	5.74319e-294
CD8B	3.56283e-298	2.58315	0.05	0.011	1.00771e-293
TM7SF3	3.74992e-298	1.08865	0.133	0.065	1.06063e-293
PPP1R12A	4.30573e-298	0.377728	0.494	0.38	1.21783e-293
CSDE1	4.41778e-298	0.279198	0.578	0.469	1.24952e-293
MCM2	4.6342e-298	2.13339	0.052	0.012	1.31074e-293
SPINT1	6.04453e-298	-2.10519	0.068	0.134	1.70963e-293
RPLP1	6.30898e-298	0.226898	0.964	0.918	1.78443e-293
SLC29A4	6.75038e-298	1.89249	0.047	0.009	1.90928e-293
TNXB	1.34794e-297	0.400044	0.205	0.115	3.81251e-293
ARMC9	1.5263e-297	0.784	0.12	0.054	4.31698e-293
CGN	1.87111e-297	-2.61497	0.014	0.058	5.29225e-293
NCAPG2	2.07131e-297	1.66551	0.063	0.018	5.85849e-293
SHROOM4	2.84523e-297	1.18897	0.078	0.027	8.04745e-293
PIK3CD-AS2	4.00603e-297	0.870865	0.095	0.037	1.13307e-292
UBE2S	4.39047e-297	0.867031	0.347	0.247	1.2418e-292
ZNF184	4.42385e-297	1.3844	0.08	0.028	1.25124e-292
TOGARAM1	5.42406e-297	0.617418	0.204	0.117	1.53414e-292
RALGPS2	6.53406e-297	0.535078	0.212	0.125	1.84809e-292
SCPEP1	9.64286e-297	0.544081	0.196	0.109	2.72739e-292
STXBP4	1.03949e-296	0.749422	0.141	0.069	2.94011e-292
HIST1H2AH	1.16578e-296	1.88331	0.047	0.009	3.29729e-292
CACNB3	1.42041e-296	0.760447	0.124	0.057	4.01748e-292
GABRQ	2.236e-296	4.95572	0.027	0.001	6.32429e-292
TRIB1	2.94429e-296	-1.14308	0.14	0.223	8.32762e-292
SPAG5	3.56361e-296	2.82033	0.036	0.004	1.00793e-291
C21orf91	3.90385e-296	0.965883	0.119	0.053	1.10417e-291
PMF1	4.40814e-296	0.455897	0.275	0.177	1.2468e-291
PCBD1	5.09983e-296	0.365014	0.324	0.222	1.44244e-291
ARMCX4	1.33741e-295	0.915587	0.084	0.03	3.78272e-291
GLRX5	2.12995e-295	0.447297	0.387	0.28	6.02435e-291
EFNB3	2.14329e-295	1.18084	0.067	0.02	6.06209e-291
MLF1	2.87609e-295	0.650463	0.167	0.088	8.13474e-291
SCRN2	3.02731e-295	0.615954	0.135	0.064	8.56244e-291
NCL	3.59761e-295	0.184019	0.754	0.667	1.01755e-290
SNRNP200	6.67589e-295	0.428476	0.342	0.237	1.88821e-290
L3MBTL3	7.41914e-295	0.868677	0.104	0.043	2.09843e-290
KIF26A	7.43938e-295	1.4978	0.056	0.014	2.10415e-290
ODC1	1.19174e-294	0.384123	0.365	0.257	3.37072e-290
NUTF2	1.88905e-294	0.480186	0.299	0.199	5.343e-290
UBTF	2.87453e-294	0.440817	0.37	0.262	8.13032e-290
KMT2E	4.61909e-294	0.492702	0.435	0.322	1.30646e-289
SRSF10	4.99385e-294	0.350842	0.527	0.414	1.41246e-289
ALDH7A1	9.78302e-294	0.33256	0.28	0.175	2.76703e-289
SORD	2.82531e-293	0.821034	0.155	0.081	7.99112e-289
CDK2AP1	3.49595e-293	0.419927	0.464	0.359	9.88794e-289
SET	3.5064e-293	0.247006	0.678	0.596	9.91751e-289
B3GALNT2	3.90276e-293	0.674247	0.162	0.085	1.10386e-288
HPCAL1	6.75541e-293	0.871489	0.132	0.063	1.9107e-288
SNHG18	6.92454e-293	0.323086	0.194	0.106	1.95854e-288
TMEM87B	1.05453e-292	0.541859	0.239	0.149	2.98264e-288
ZFP91	2.84972e-292	0.421314	0.353	0.247	8.06015e-288
CPNE1	8.01692e-292	0.504232	0.304	0.2	2.26751e-287
HNF1B	8.26643e-292	-2.93757	0.018	0.063	2.33808e-287
PAGE4	9.39977e-292	0.993263	0.181	0.101	2.65863e-287
NDUFS8	1.06375e-291	0.382695	0.421	0.315	3.00871e-287
TSPYL2	1.12653e-291	0.880995	0.197	0.114	3.18628e-287
KCNMB4	1.63083e-291	1.93709	0.046	0.009	4.61264e-287
CFAP20	2.58784e-291	0.5726	0.199	0.113	7.31944e-287
LRRC17	3.34048e-291	0.492899	0.108	0.045	9.44822e-287
RAB11B	9.84436e-291	0.549982	0.253	0.16	2.78438e-286
ATP5MC3	9.96972e-291	0.300307	0.623	0.557	2.81983e-286
PJA2	1.01523e-290	0.343342	0.48	0.366	2.87147e-286
HSF2	1.59928e-290	0.763905	0.123	0.057	4.5234e-286
PMAIP1	1.72745e-290	1.25938	0.169	0.095	4.88591e-286
SPC24	1.75518e-290	2.49259	0.037	0.005	4.96434e-286
ARHGAP29	2.33528e-290	-1.38721	0.062	0.13	6.60511e-286
STARD3NL	3.16676e-290	0.55191	0.251	0.157	8.95686e-286
EPB41L3	1.63193e-289	0.781305	0.114	0.051	4.61575e-285
PROS1	1.8432e-289	-1.87411	0.045	0.105	5.21332e-285
LUZP1	2.01498e-289	0.485887	0.317	0.213	5.69916e-285
NDUFB1	2.16912e-289	0.334649	0.46	0.352	6.13513e-285
H2AFX	3.74844e-289	1.07796	0.183	0.106	1.06021e-284
PRKCQ	4.06921e-289	2.10508	0.051	0.012	1.15094e-284
BZW1	6.07852e-289	0.350699	0.522	0.41	1.71925e-284
CLCF1	8.59753e-289	-1.96829	0.027	0.079	2.43173e-284
LSM5	1.94243e-288	0.411804	0.375	0.271	5.49396e-284
STX6	2.74304e-288	0.777325	0.153	0.079	7.75842e-284
HEY2	4.75605e-288	1.72205	0.075	0.026	1.3452e-283
ZNF511	7.02099e-288	0.464688	0.255	0.158	1.98582e-283
DLG1	1.83601e-287	0.561143	0.264	0.17	5.19297e-283
AK3	2.02253e-287	0.597039	0.247	0.154	5.72052e-283
PAPOLA	2.28812e-287	0.450381	0.523	0.413	6.47173e-283
MTF2	2.85139e-287	0.635906	0.231	0.142	8.06487e-283
VEZF1	3.62367e-287	0.534521	0.26	0.166	1.02492e-282
MLLT3	6.88822e-287	0.938821	0.142	0.071	1.94826e-282
SKAP1	8.93888e-287	1.6705	0.114	0.053	2.52827e-282
RUBCNL	9.71881e-287	1.91504	0.042	0.007	2.74887e-282
C6orf132	1.60243e-286	-1.91567	0.031	0.085	4.53231e-282
EZH2	2.31753e-286	1.16031	0.103	0.044	6.55489e-282
MORN2	2.64283e-286	0.581215	0.249	0.154	7.47499e-282
FRS2	8.90317e-286	0.603518	0.173	0.095	2.51817e-281
ZNF300	3.05589e-285	1.48447	0.062	0.018	8.64329e-281
LEPROTL1	4.78959e-285	0.751572	0.304	0.207	1.35469e-280
CASC4	8.77226e-285	0.396539	0.347	0.24	2.48115e-280
C1orf198	9.21349e-285	1.24399	0.092	0.037	2.60594e-280
PNMA8A	1.24987e-284	1.8487	0.045	0.009	3.53514e-280
EIF4B	1.26664e-284	0.268336	0.589	0.49	3.58257e-280
XRCC5	1.96747e-284	0.263633	0.623	0.531	5.5648e-280
GLG1	1.98699e-284	0.341893	0.448	0.335	5.62e-280
AMOT	1.99694e-284	0.952624	0.096	0.039	5.64813e-280
ITGB5	2.14572e-284	0.558157	0.19	0.109	6.06894e-280
MID1	2.38338e-284	1.02251	0.099	0.041	6.74116e-280
HAPLN4	4.61593e-284	2.3091	0.036	0.005	1.30557e-279
VMP1	5.23504e-284	-0.888354	0.429	0.49	1.48068e-279
FEN1	1.30793e-283	1.45197	0.096	0.04	3.69935e-279
RETREG1	1.84155e-283	-1.43446	0.102	0.177	5.20863e-279
TMEM44	1.87596e-283	1.4883	0.063	0.019	5.30596e-279
INHBB	2.60643e-283	-2.97008	0.01	0.049	7.37204e-279
PHF14	2.85641e-283	0.362236	0.404	0.29	8.07907e-279
RIMS1	5.258e-283	4.52321	0.027	0.001	1.48717e-278
F3	6.37465e-283	0.133147	0.211	0.12	1.80301e-278
CDC45	8.1857e-283	3.01326	0.029	0.002	2.31524e-278
SNTA1	1.11995e-282	1.55739	0.077	0.027	3.16766e-278
PARP11	1.14861e-282	0.909103	0.097	0.039	3.24874e-278
PSMD3	1.67384e-282	0.415105	0.315	0.213	4.73429e-278
ARL6IP5	3.59435e-282	0.40477	0.495	0.378	1.01663e-277
POLQ	4.73177e-282	3.39319	0.031	0.002	1.33833e-277
MICOS10	6.06762e-282	0.321403	0.56	0.476	1.71617e-277
PDRG1	1.32843e-281	0.660607	0.157	0.084	3.75734e-277
RAB31	1.99087e-281	0.437209	0.295	0.191	5.63099e-277
RHOC	2.17725e-281	0.366287	0.449	0.34	6.15814e-277
CORO2A	2.38465e-281	-1.59349	0.033	0.086	6.74476e-277
COL23A1	3.6443e-281	1.29654	0.06	0.017	1.03075e-276
LGALSL	3.94384e-281	0.974939	0.091	0.036	1.11547e-276
PDZD2	4.18722e-281	-1.48696	0.057	0.121	1.18431e-276
NUDT1	4.66709e-281	0.73906	0.22	0.133	1.32004e-276
LMO7	5.53299e-281	-1.67181	0.063	0.128	1.56495e-276
LINGO1	5.62864e-281	1.48951	0.061	0.017	1.592e-276
NSD1	6.3224e-281	0.392357	0.404	0.294	1.78823e-276
FAM78B	9.14411e-281	2.1782	0.038	0.006	2.58632e-276
TBC1D32	9.41595e-281	1.0795	0.092	0.037	2.66321e-276
FAM210B	1.11751e-280	0.488309	0.31	0.21	3.16077e-276
NRM	1.26238e-280	1.03782	0.075	0.025	3.57053e-276
ZNF207	1.37464e-280	0.335618	0.439	0.327	3.88803e-276
DTWD2	1.76323e-280	1.81787	0.053	0.013	4.98711e-276
LRRCC1	1.84631e-280	0.777212	0.122	0.057	5.2221e-276
CENPA	1.86553e-280	3.5614	0.03	0.002	5.27645e-276
RBM4	1.88812e-280	0.39126	0.477	0.368	5.34037e-276
PTPN22	2.02462e-280	2.19315	0.057	0.015	5.72642e-276
ALDH5A1	2.18745e-280	1.08004	0.079	0.028	6.18698e-276
CENPX	2.90302e-280	0.713349	0.288	0.199	8.2109e-276
UQCC2	4.30993e-280	0.328706	0.418	0.308	1.21902e-275
DYNC1H1	6.37856e-280	0.314691	0.548	0.434	1.80411e-275
XCL2	8.90275e-280	1.34324	0.073	0.025	2.51805e-275
ARL4A	1.26667e-279	0.760953	0.259	0.17	3.58266e-275
SEC23A	1.33666e-279	0.5259	0.265	0.171	3.78062e-275
TYMSOS	1.88246e-279	2.7205	0.038	0.006	5.32436e-275
MEGF6	3.33617e-279	-2.27207	0.01	0.048	9.43603e-275
ATP1A2	3.88791e-279	3.15166	0.031	0.003	1.09966e-274
IFT20	4.1164e-279	0.407116	0.32	0.219	1.16428e-274
RAP2B	4.95697e-279	0.644346	0.222	0.136	1.40203e-274
ID2	6.52346e-279	-0.60438	0.344	0.431	1.8451e-274
TNFRSF1A	8.13356e-279	-0.990581	0.234	0.316	2.3005e-274
ELOVL4	9.35336e-279	1.00113	0.081	0.029	2.6455e-274
BEND6	1.02019e-278	0.698407	0.09	0.035	2.8855e-274
PHF19	1.27038e-278	1.20011	0.084	0.031	3.59316e-274
TSPAN15	1.2936e-278	-1.99173	0.036	0.091	3.65882e-274
CCDC115	1.76897e-278	0.645706	0.188	0.108	5.00336e-274
SNX5	1.90084e-278	0.496561	0.288	0.19	5.37633e-274
TMEM9	2.74908e-278	0.32509	0.327	0.224	7.77551e-274
FGFR1OP2	2.7533e-278	0.593705	0.316	0.216	7.78744e-274
SCARA3	3.42925e-278	0.88626	0.1	0.042	9.69928e-274
ERG28	3.46504e-278	0.853939	0.175	0.099	9.80052e-274
DNAJC22	4.46939e-278	1.036	0.076	0.026	1.26412e-273
GTF3C1	1.04982e-277	0.436697	0.276	0.178	2.9693e-273
SMARCD1	1.59319e-277	0.531389	0.237	0.147	4.50618e-273
AC012368.1	2.46739e-277	3.19818	0.032	0.003	6.97878e-273
ZNF730	3.50672e-277	2.36423	0.036	0.005	9.91841e-273
YLPM1	4.4309e-277	0.504452	0.265	0.172	1.25323e-272
DACT3	1.04528e-276	1.10817	0.085	0.032	2.95647e-272
MIR924HG	1.45867e-276	2.31819	0.034	0.004	4.1257e-272
R3HCC1	1.51706e-276	0.62069	0.197	0.115	4.29086e-272
CASD1	1.55456e-276	0.589374	0.162	0.087	4.39691e-272
CLSTN2	1.80578e-276	1.38824	0.069	0.022	5.10746e-272
RABEP1	1.85165e-276	0.41216	0.289	0.19	5.23722e-272
HSP90B1	1.98026e-276	0.232528	0.758	0.706	5.60096e-272
ARSJ	3.94256e-276	0.683155	0.108	0.047	1.11511e-271
PLXDC2	4.73634e-276	1.05823	0.106	0.047	1.33963e-271
RBM25	4.87837e-276	0.332051	0.598	0.492	1.3798e-271
GLA	4.91218e-276	1.04565	0.168	0.093	1.38936e-271
FAM169A	8.34579e-276	1.90147	0.065	0.02	2.36052e-271
CYFIP2	8.88787e-276	1.92156	0.06	0.017	2.51384e-271
PCDH1	1.84996e-275	-2.40824	0.017	0.061	5.23241e-271
PSME4	2.26425e-275	0.630117	0.239	0.153	6.40422e-271
MIAT	3.0089e-275	1.67159	0.059	0.017	8.51037e-271
MZT2B	5.61289e-275	0.26584	0.688	0.637	1.58755e-270
SEC24D	1.16792e-274	0.443535	0.302	0.202	3.30336e-270
PKMYT1	1.26814e-274	4.30005	0.027	0.001	3.58681e-270
ELOB	1.73683e-274	-0.548078	0.695	0.697	4.91246e-270
RGS19	1.85319e-274	1.15082	0.113	0.051	5.24156e-270
BLM	3.30438e-274	2.12769	0.04	0.007	9.3461e-270
SORCS1	3.49678e-274	-3.99277	0.003	0.033	9.89029e-270
OSBPL8	6.77494e-274	0.391161	0.432	0.323	1.91622e-269
TTC9	9.3929e-274	-1.28648	0.026	0.075	2.65669e-269
PGLS	1.31363e-273	0.333491	0.476	0.373	3.71548e-269
LIME1	4.74949e-273	1.79869	0.076	0.027	1.34335e-268
PTGR1	1.06778e-272	0.310666	0.36	0.258	3.0201e-268
TIMP1	1.81895e-272	-0.826978	0.54	0.568	5.14472e-268
RFC4	3.02453e-272	1.06264	0.1	0.043	8.55459e-268
RPS7	3.13286e-272	-0.32196	0.904	0.855	8.86099e-268
ROGDI	3.32621e-272	1.02152	0.113	0.052	9.40786e-268
UFC1	3.7816e-272	0.324267	0.489	0.385	1.06959e-267
IKZF3	6.67003e-272	1.49252	0.075	0.026	1.88655e-267
C1QTNF2	2.24838e-271	2.96696	0.031	0.003	6.35933e-267
TSBP1-AS1	6.39815e-271	1.55704	0.056	0.015	1.80965e-266
GINS1	9.90377e-271	2.13203	0.037	0.006	2.80118e-266
RO60	1.45347e-270	0.393235	0.361	0.256	4.111e-266
PFN2	1.5561e-270	0.579425	0.177	0.097	4.40129e-266
MAP2K2	1.82829e-270	0.414453	0.428	0.322	5.17114e-266
DNAJA1	2.09456e-270	0.254398	0.642	0.557	5.92424e-266
APLP2	4.4959e-270	-0.833594	0.455	0.498	1.27162e-265
ICA1L	7.07001e-270	0.72613	0.125	0.061	1.99968e-265
ITGB3BP	9.77675e-270	0.895821	0.132	0.066	2.76526e-265
F2R	1.32435e-269	0.634411	0.183	0.104	3.74578e-265
APBA2	1.78704e-269	1.46724	0.063	0.019	5.05447e-265
PNISR	2.49582e-269	0.284172	0.657	0.562	7.05918e-265
TBC1D10C	2.74289e-269	1.95039	0.064	0.02	7.758e-265
HMG20B	4.06178e-269	0.482547	0.274	0.181	1.14883e-264
ABCC9	4.38683e-269	-2.05541	0.024	0.071	1.24077e-264
ANP32A	1.27003e-268	0.483738	0.369	0.267	3.59216e-264
CDCA8	1.28096e-268	2.87024	0.039	0.007	3.62306e-264
HDGFL2	1.28564e-268	0.452083	0.259	0.165	3.6363e-264
ACAA2	2.33374e-268	0.431847	0.259	0.161	6.60076e-264
PKM	2.61104e-268	0.419609	0.414	0.31	7.38507e-264
SPG21	4.60524e-268	0.498779	0.258	0.166	1.30255e-263
CNPY2	6.01921e-268	0.332047	0.469	0.37	1.70247e-263
ANKRD37	8.39039e-268	-1.5511	0.058	0.121	2.37314e-263
FLNA	1.49033e-267	0.273191	0.511	0.386	4.21524e-263
HSPA4	1.76739e-267	0.39147	0.348	0.247	4.99887e-263
DGCR6L	2.09337e-267	0.537433	0.275	0.18	5.92089e-263
MDH1	2.45951e-267	0.387001	0.383	0.281	6.95647e-263
ANTXR2	3.05677e-267	-1.25571	0.145	0.222	8.64578e-263
IQSEC1	4.08119e-267	0.830545	0.123	0.059	1.15432e-262
2025-03-07	7.8895e-267	0.330179	0.358	0.254	2.23147e-262
CTHRC1	1.85603e-266	1.07824	0.11	0.052	5.2496e-262
CLMP	5.37104e-266	0.355483	0.284	0.181	1.51914e-261
FIGNL1	7.04479e-266	1.11004	0.081	0.031	1.99255e-261
EIF2AK4	7.44063e-266	0.307739	0.301	0.198	2.10451e-261
GABPB1-IT1	9.70053e-266	0.724406	0.176	0.099	2.7437e-261
STAP2	1.10764e-265	1.47032	0.089	0.037	3.13284e-261
HTR2A	1.23956e-265	-3.15676	0.004	0.036	3.50596e-261
SMIM1	1.65044e-265	1.77345	0.05	0.013	4.66811e-261
ACVRL1	1.72165e-265	-1.5113	0.05	0.108	4.86953e-261
MAP9	2.03737e-265	0.39141	0.287	0.188	5.7625e-261
PRR16	2.19321e-265	-2.34353	0.022	0.068	6.20328e-261
TPGS1	2.4101e-265	0.530377	0.268	0.176	6.81671e-261
SCRN1	3.3055e-265	0.682246	0.117	0.055	9.34926e-261
ANKRD26	4.99616e-265	0.472627	0.229	0.141	1.41311e-260
HNRNPA0	6.68272e-265	0.322413	0.499	0.396	1.89014e-260
CIT	1.2225e-264	2.70484	0.047	0.011	3.45772e-260
FZD4	1.8031e-264	1.41234	0.054	0.015	5.09988e-260
FAM43A	2.33579e-264	0.79986	0.093	0.038	6.60654e-260
APMAP	2.50222e-264	0.701979	0.216	0.132	7.07728e-260
SNRPF	2.52165e-264	0.256654	0.521	0.424	7.13223e-260
SKA1	3.05814e-264	3.33516	0.028	0.002	8.64964e-260
HMGCS1	3.9481e-264	0.768258	0.163	0.09	1.11668e-259
PDPN	4.81314e-264	0.542491	0.102	0.044	1.36135e-259
PBRM1	5.86714e-264	0.454274	0.34	0.24	1.65946e-259
RNMT	6.81913e-264	0.410646	0.389	0.283	1.92872e-259
GALNT2	6.83201e-264	0.684134	0.162	0.09	1.93237e-259
TNKS	1.21331e-263	0.496272	0.224	0.138	3.43171e-259
RNF187	1.62631e-263	0.501028	0.283	0.189	4.59985e-259
ZFX	1.75975e-263	0.504609	0.259	0.167	4.97727e-259
ENAH	2.13916e-263	0.424161	0.324	0.226	6.05039e-259
AC013724.1	2.25499e-263	8.75357	0.023	0	6.37801e-259
NXPH3	2.74534e-263	2.67453	0.03	0.003	7.76492e-259
LINC01278	2.80487e-263	0.831881	0.119	0.057	7.93331e-259
JMJD1C-AS1	5.90191e-263	1.95471	0.039	0.007	1.6693e-258
SEC62	1.13481e-262	-0.64394	0.619	0.645	3.2097e-258
PRR11	1.90065e-262	2.2694	0.037	0.006	5.3758e-258
RAB34	2.48314e-262	0.347262	0.393	0.284	7.0233e-258
CYTIP	2.52119e-262	1.78638	0.065	0.021	7.13093e-258
SARAF	4.45389e-262	0.333526	0.548	0.426	1.25974e-257
SON	5.93692e-262	0.21737	0.748	0.651	1.6792e-257
BACE1	8.81225e-262	0.443355	0.19	0.108	2.49246e-257
SV2A	1.06598e-261	1.18688	0.056	0.016	3.015e-257
SFPQ	1.68651e-261	0.30605	0.638	0.543	4.77013e-257
PSMD2	2.1387e-261	0.359567	0.37	0.268	6.04909e-257
SNRPA	3.98443e-261	0.650485	0.168	0.093	1.12696e-256
LCP1	5.41354e-261	1.23515	0.213	0.136	1.53117e-256
DHX9	5.54033e-261	0.379211	0.374	0.272	1.56703e-256
F11R	1.24721e-260	-1.58313	0.078	0.143	3.52761e-256
PPP2R5C	1.49059e-260	0.801181	0.311	0.219	4.21599e-256
EIF2AK2	1.82455e-260	0.316549	0.401	0.292	5.16055e-256
CENPP	2.05871e-260	1.508	0.053	0.014	5.82285e-256
DIS3L	2.36515e-260	0.696635	0.136	0.069	6.68959e-256
HNRNPU	3.15406e-260	0.25572	0.755	0.673	8.92094e-256
ZNF724	8.10543e-260	1.34536	0.058	0.017	2.29254e-255
KIZ	1.17497e-259	0.48808	0.173	0.097	3.32328e-255
FZD3	1.21737e-259	0.658355	0.17	0.096	3.4432e-255
SLC12A2	1.63487e-259	0.274651	0.256	0.162	4.62408e-255
FARP1	2.07685e-259	0.327189	0.415	0.308	5.87417e-255
CPSF6	8.01462e-259	0.425766	0.279	0.184	2.26686e-254
CDCA7L	8.3625e-259	1.23981	0.057	0.016	2.36525e-254
IKBIP	9.4325e-259	0.313431	0.283	0.181	2.66789e-254
DNAJC8	1.5071e-258	0.302632	0.531	0.43	4.26268e-254
SNHG14	2.08644e-258	0.473051	0.325	0.224	5.90128e-254
TNFAIP8	2.12631e-258	1.66506	0.111	0.053	6.01405e-254
RBM8A	2.98073e-258	0.306234	0.507	0.404	8.43069e-254
EWSR1	3.98386e-258	0.44301	0.365	0.263	1.12679e-253
CXCR4	9.28142e-258	1.86062	0.203	0.132	2.62516e-253
BUB3	1.25747e-257	0.585406	0.318	0.223	3.55663e-253
ELP6	1.4813e-257	0.583817	0.198	0.118	4.18972e-253
TMEM184A	3.60914e-257	-2.02038	0.023	0.068	1.02081e-252
GLS	3.86495e-257	0.595589	0.265	0.173	1.09316e-252
ANKRD11	4.84452e-257	0.367332	0.532	0.42	1.37022e-252
SRP72	5.04867e-257	0.324661	0.451	0.347	1.42797e-252
TWIST2	5.23647e-257	0.379631	0.342	0.236	1.48108e-252
ZKSCAN1	5.66142e-257	0.285321	0.44	0.33	1.60128e-252
OBSCN	6.22622e-257	1.31617	0.068	0.023	1.76102e-252
PDIA4	9.23226e-257	0.298406	0.384	0.282	2.61125e-252
TTC1	1.99537e-256	0.403754	0.314	0.217	5.6437e-252
ZNF195	2.01837e-256	0.642555	0.165	0.092	5.70876e-252
DHCR7	5.29177e-256	1.99486	0.05	0.013	1.49672e-251
THEM6	5.53178e-256	1.49882	0.07	0.024	1.56461e-251
ICAM3	5.79286e-256	1.23502	0.152	0.084	1.63845e-251
SLC26A7	5.96182e-256	0.863382	0.103	0.046	1.68624e-251
FUT2	7.61354e-256	-2.7122	0.01	0.047	2.15341e-251
DANCR	9.82249e-256	0.6822	0.31	0.222	2.77819e-251
PRAF2	9.83479e-256	0.50563	0.229	0.142	2.78167e-251
HDAC3	1.04206e-255	0.615365	0.176	0.1	2.94736e-251
C11orf58	1.05089e-255	0.265402	0.618	0.526	2.97235e-251
ACP5	1.76335e-255	0.761977	0.125	0.061	4.98745e-251
LRRC58	2.10503e-255	0.390298	0.267	0.174	5.95387e-251
DDX60L	2.85729e-255	0.801546	0.151	0.082	8.08155e-251
CMTR2	3.45876e-255	0.789826	0.162	0.091	9.78276e-251
TMEM61	3.79134e-255	-3.18942	0.006	0.038	1.07234e-250
GMPS	4.64632e-255	0.452963	0.294	0.198	1.31417e-250
SHISA6	4.98617e-255	0.533854	0.126	0.061	1.41029e-250
MT-CO1	6.63309e-255	0.21231	0.967	0.927	1.8761e-250
AC005261.1	6.88198e-255	0.77866	0.225	0.144	1.9465e-250
DDX3X	1.13285e-254	0.319925	0.692	0.586	3.20415e-250
GOLGA7	1.19229e-254	0.431058	0.277	0.185	3.37227e-250
DZIP3	1.47831e-254	0.776487	0.131	0.066	4.18126e-250
HOXA11	1.6023e-254	0.301949	0.378	0.27	4.53196e-250
MCOLN2	1.71112e-254	1.5105	0.053	0.014	4.83973e-250
CARD16	2.01407e-254	1.21877	0.124	0.063	5.6966e-250
FAM161A	2.66691e-254	0.781029	0.112	0.053	7.54309e-250
SH3BGR	2.90291e-254	1.42005	0.054	0.015	8.21058e-250
SGPP1	4.37556e-254	0.753735	0.107	0.049	1.23758e-249
CLNS1A	6.67943e-254	0.359568	0.377	0.273	1.88921e-249
LINC00937	7.91333e-254	1.83735	0.04	0.008	2.23821e-249
ATXN7L3B	8.58135e-254	0.404906	0.389	0.285	2.42715e-249
COX7A2L	9.00166e-254	0.288434	0.499	0.403	2.54603e-249
ADCY1	1.00284e-253	-2.58225	0.016	0.057	2.83644e-249
TMEM173	1.02382e-253	0.644759	0.165	0.092	2.89578e-249
EPHB2	1.09155e-253	2.93153	0.031	0.003	3.08733e-249
ITGA8	1.68547e-253	1.99085	0.042	0.009	4.76718e-249
FGF9	2.0447e-253	1.75484	0.049	0.012	5.78324e-249
GPR160	2.53642e-253	-2.19124	0.044	0.098	7.17401e-249
BLMH	3.71128e-253	0.441975	0.18	0.102	1.0497e-248
GTF3C4	4.28783e-253	0.557727	0.163	0.091	1.21277e-248
SAMSN1	4.47945e-253	2.0327	0.054	0.015	1.26697e-248
CEP350	4.60392e-253	0.484764	0.351	0.253	1.30217e-248
MMP14	7.38835e-253	0.37077	0.239	0.15	2.08972e-248
MED24	8.30004e-253	1.22611	0.107	0.05	2.34758e-248
POLE4	1.56966e-252	0.466953	0.284	0.192	4.43964e-248
DDIAS	2.79154e-252	3.28228	0.029	0.003	7.8956e-248
ING4	2.93067e-252	0.516213	0.186	0.109	8.2891e-248
AL022151.1	3.04966e-252	2.37259	0.036	0.006	8.62567e-248
DERA	3.10122e-252	-1.47285	0.139	0.21	8.7715e-248
FUBP1	8.83514e-252	0.439162	0.308	0.213	2.49893e-247
TXNL1	1.26638e-251	0.269108	0.461	0.36	3.58182e-247
SNRPA1	2.20864e-251	0.532411	0.27	0.181	6.24693e-247
MMS22L	2.61029e-251	1.17206	0.08	0.031	7.38294e-247
HEG1	4.25834e-251	0.730147	0.135	0.069	1.20443e-246
REC8	5.66234e-251	0.990216	0.101	0.046	1.60154e-246
CD247	6.63775e-251	1.63531	0.067	0.024	1.87742e-246
LYSMD2	8.71128e-251	1.62367	0.065	0.022	2.4639e-246
HMGB3	1.03533e-250	0.311885	0.219	0.138	2.92834e-246
UXS1	1.05092e-250	0.636192	0.166	0.094	2.97242e-246
PRKCSH	1.08214e-250	0.346515	0.309	0.213	3.06071e-246
PEX2	1.2802e-250	0.553185	0.181	0.106	3.62091e-246
ASAP1	1.74996e-250	0.57693	0.198	0.119	4.94958e-246
ZNF460	2.19315e-250	0.821222	0.113	0.054	6.2031e-246
IL7R	2.37629e-250	2.02102	0.047	0.011	6.7211e-246
SLC25A36	3.23055e-250	0.381843	0.407	0.304	9.1373e-246
ATP5MC2	4.46632e-250	0.225066	0.681	0.616	1.26325e-245
CCDC138	4.86649e-250	0.934458	0.083	0.033	1.37644e-245
CCDC102A	5.21795e-250	0.916467	0.09	0.037	1.47584e-245
SMC1A	5.96119e-250	0.512292	0.332	0.238	1.68606e-245
ZNF185	8.53981e-250	1.07731	0.116	0.058	2.4154e-245
AL135925.1	8.59093e-250	0.740306	0.102	0.046	2.42986e-245
HMGB1	1.31435e-249	0.290615	0.862	0.8	3.71751e-245
JAK2	1.60933e-249	0.92962	0.088	0.036	4.55182e-245
AVIL	1.65387e-249	-1.63838	0.02	0.064	4.6778e-245
DBF4	1.82251e-249	0.814606	0.133	0.068	5.15479e-245
CAVIN2	2.12832e-249	0.944311	0.067	0.023	6.01973e-245
MRPL57	2.21722e-249	0.307764	0.452	0.349	6.27118e-245
BSCL2	2.99172e-249	0.514354	0.231	0.146	8.46178e-245
TP53	3.43263e-249	0.500778	0.197	0.118	9.70885e-245
GABRB3	3.62516e-249	1.72443	0.043	0.009	1.02534e-244
CDC42EP5	4.32009e-249	0.342909	0.194	0.112	1.22189e-244
CNOT2	5.59111e-249	0.402455	0.343	0.243	1.58139e-244
ZFP90	5.77014e-249	0.664019	0.151	0.082	1.63202e-244
GDF11	1.71058e-248	0.34885	0.231	0.142	4.8382e-244
SRD5A3	2.0535e-248	-1.96222	0.14	0.205	5.80811e-244
COL3A1	2.5918e-248	0.400023	0.748	0.723	7.33064e-244
ALDH9A1	4.92335e-248	0.423769	0.288	0.194	1.39252e-243
CLEC4E	5.4887e-248	-3.05921	0.007	0.039	1.55243e-243
TLR3	5.99786e-248	-2.03488	0.02	0.063	1.69644e-243
MMP26	7.30211e-248	1.59122	0.156	0.09	2.06533e-243
URI1	8.10474e-248	0.30027	0.41	0.304	2.29234e-243
CCN5	9.06124e-248	4.13756	0.026	0.002	2.56288e-243
EIF2AK1	1.67179e-247	0.326209	0.319	0.223	4.72849e-243
C9orf78	2.02011e-247	0.546309	0.35	0.253	5.71367e-243
EFHD1	4.44938e-247	-1.80509	0.04	0.092	1.25846e-242
ZC3H13	4.55143e-247	0.310494	0.458	0.354	1.28733e-242
AP3M2	6.03717e-247	0.848781	0.125	0.063	1.70755e-242
SIN3A	7.85072e-247	0.60674	0.219	0.138	2.2205e-242
ZNF260	1.14718e-246	0.834794	0.123	0.062	3.24469e-242
ALDH6A1	1.47822e-246	-1.17574	0.115	0.187	4.18099e-242
GTF2I	2.08224e-246	0.220152	0.624	0.526	5.88941e-242
CNOT7	3.31223e-246	0.521057	0.266	0.178	9.3683e-242
AC129507.1	5.99049e-246	-3.72023	0.002	0.03	1.69435e-241
DCUN1D4	7.79e-246	0.563976	0.147	0.08	2.20332e-241
TNS2	7.94882e-246	-1.39944	0.084	0.15	2.24824e-241
POGLUT3	7.94898e-246	0.413046	0.175	0.099	2.24829e-241
SH3BP1	1.36694e-245	1.26218	0.075	0.028	3.86625e-241
MRPL11	1.78457e-245	0.400559	0.335	0.238	5.04748e-241
APOBEC3C	2.005e-245	0.841544	0.155	0.086	5.67094e-241
ZNF3	2.18267e-245	0.754827	0.141	0.075	6.17347e-241
COLEC11	2.21192e-245	-2.42001	0.021	0.064	6.25618e-241
TEDC2	2.75451e-245	2.21929	0.034	0.005	7.79085e-241
COL26A1	2.7843e-245	3.61752	0.026	0.002	7.87513e-241
[truncated: 9,333 more rows]
