# Supplementary material for: Single-cell mapping of human endometrium and decidua reveals epithelial and stromal contributions to fertility
Source: JCI Insight. 2026 Jan 23;11(2):e195254. doi: 10.1172/jci.insight.195254 (PMC12892900; doi:10.1172/jci.insight.195254)
Supplement: Supplemental table 8 [file jciinsight-11-195254-s119.xlsx]

## Sheet: SupplementalTable8_GERM
hgnc_symbol	ensembl_gene_id	logFC	logCPM	F	PValue	FDR	gene_biotype	description
RTKN2	ENSG00000182010	-3.69906	3.8372	332.275	1.66482e-16	4.19586e-13	protein_coding	rhotekin 2 [Source:HGNC Symbol;Acc:HGNC:19364]
GPSM2	ENSG00000121957	-2.38236	5.03997	317.432	2.87414e-16	4.75662e-13	protein_coding	G protein signaling modulator 2 [Source:HGNC Symbol;Acc:HGNC:29501]
PPP2R2C	ENSG00000074211	-2.64572	6.66866	258.905	3.42375e-15	2.44221e-12	protein_coding	protein phosphatase 2 regulatory subunit Bgamma [Source:HGNC Symbol;Acc:HGNC:9306]
RLN2	ENSG00000107014	-3.87876	-0.528507	176.273	3.66734e-15	2.53669e-12	protein_coding	relaxin 2 [Source:HGNC Symbol;Acc:HGNC:10027]
NREP	ENSG00000134986	-3.48619	8.38741	251.738	4.79989e-15	2.91022e-12	protein_coding	neuronal regeneration related protein [Source:HGNC Symbol;Acc:HGNC:16834]
FAM83D	ENSG00000101447	-3.35163	3.83725	228.745	1.52022e-14	7.08174e-12	protein_coding	family with sequence similarity 83 member D [Source:HGNC Symbol;Acc:HGNC:16122]
PIK3R3	ENSG00000117461	-2.2092	6.14375	227.485	1.61359e-14	7.22193e-12	protein_coding	phosphoinositide-3-kinase regulatory subunit 3 [Source:HGNC Symbol;Acc:HGNC:8981]
PGRMC1	ENSG00000101856	-2.45743	9.31134	225.393	1.80101e-14	7.61292e-12	protein_coding	progesterone receptor membrane component 1 [Source:HGNC Symbol;Acc:HGNC:16090]
ENC1	ENSG00000171617	-3.31422	6.17753	222.916	2.08261e-14	8.64322e-12	protein_coding	ectodermal-neural cortex 1 [Source:HGNC Symbol;Acc:HGNC:3345]
BUB1B	ENSG00000156970	-3.35038	4.78003	214.02	3.3356e-14	1.16117e-11	protein_coding	BUB1 mitotic checkpoint serine/threonine kinase B [Source:HGNC Symbol;Acc:HGNC:1149]
CKAP2	ENSG00000136108	-2.33119	6.36763	211.941	3.73701e-14	1.25443e-11	protein_coding	cytoskeleton associated protein 2 [Source:HGNC Symbol;Acc:HGNC:1990]
KIF20A	ENSG00000112984	-3.72413	5.34184	210.152	4.43616e-14	1.44657e-11	protein_coding	kinesin family member 20A [Source:HGNC Symbol;Acc:HGNC:9787]
EXO1	ENSG00000174371	-3.58863	3.80517	206.156	5.22561e-14	1.65454e-11	protein_coding	exonuclease 1 [Source:HGNC Symbol;Acc:HGNC:3511]
ZNF730	ENSG00000183850	-2.63369	2.59619	201.444	6.89893e-14	1.94413e-11	protein_coding	zinc finger protein 730 [Source:HGNC Symbol;Acc:HGNC:32470]
SKA3	ENSG00000165480	-2.749	4.0044	198.529	8.09268e-14	2.22558e-11	protein_coding	spindle and kinetochore associated complex subunit 3 [Source:HGNC Symbol;Acc:HGNC:20262]
DLGAP5	ENSG00000126787	-3.56843	5.06664	195.026	1.06244e-13	2.73778e-11	protein_coding	DLG associated protein 5 [Source:HGNC Symbol;Acc:HGNC:16864]
GGH	ENSG00000137563	-2.19596	4.3768	193.842	1.06904e-13	2.73778e-11	protein_coding	gamma-glutamyl hydrolase [Source:HGNC Symbol;Acc:HGNC:4248]
ZNF367	ENSG00000165244	-3.14541	4.19044	193.361	1.10273e-13	2.76575e-11	protein_coding	zinc finger protein 367 [Source:HGNC Symbol;Acc:HGNC:18320]
TTK	ENSG00000112742	-3.28466	4.56388	192.79	1.14059e-13	2.78364e-11	protein_coding	TTK protein kinase [Source:HGNC Symbol;Acc:HGNC:12401]
CRISPLD1	ENSG00000121005	-3.60589	5.72211	190.755	1.42658e-13	3.22407e-11	protein_coding	cysteine rich secretory protein LCCL domain containing 1 [Source:HGNC Symbol;Acc:HGNC:18206]
TMSB15A	ENSG00000158164	-3.84942	2.26676	190.253	1.4885e-13	3.33104e-11	protein_coding	thymosin beta 15A [Source:HGNC Symbol;Acc:HGNC:30744]
RBP7	ENSG00000162444	-3.51429	4.29781	186.854	1.64589e-13	3.59389e-11	protein_coding	retinol binding protein 7 [Source:HGNC Symbol;Acc:HGNC:30316]
MELK	ENSG00000165304	-2.74162	4.65576	186.281	1.70143e-13	3.62475e-11	protein_coding	maternal embryonic leucine zipper kinase [Source:HGNC Symbol;Acc:HGNC:16870]
RAD51AP1	ENSG00000111247	-2.58114	3.53675	185.781	1.76032e-13	3.62475e-11	protein_coding	RAD51 associated protein 1 [Source:HGNC Symbol;Acc:HGNC:16956]
ESCO2	ENSG00000171320	-3.40089	4.22663	185.759	1.76267e-13	3.62475e-11	protein_coding	establishment of sister chromatid cohesion N-acetyltransferase 2 [Source:HGNC Symbol;Acc:HGNC:27230]
PBK	ENSG00000168078	-3.91783	4.05154	185.197	1.85817e-13	3.68845e-11	protein_coding	PDZ binding kinase [Source:HGNC Symbol;Acc:HGNC:18282]
CCNB2	ENSG00000157456	-3.38561	4.5371	184.668	1.88505e-13	3.68845e-11	protein_coding	cyclin B2 [Source:HGNC Symbol;Acc:HGNC:1580]
KIF23	ENSG00000137807	-3.11472	4.91664	184.603	1.8906e-13	3.68845e-11	protein_coding	kinesin family member 23 [Source:HGNC Symbol;Acc:HGNC:6392]
NDC80	ENSG00000080986	-3.19827	4.35174	183.505	2.02886e-13	3.83587e-11	protein_coding	NDC80 kinetochore complex component [Source:HGNC Symbol;Acc:HGNC:16909]
RIMS4	ENSG00000101098	-6.17425	3.94445	183.276	2.25401e-13	4.116e-11	protein_coding	regulating synaptic membrane exocytosis 4 [Source:HGNC Symbol;Acc:HGNC:16183]
EGFL6	ENSG00000198759	-3.00853	4.18627	180.232	2.50146e-13	4.45968e-11	protein_coding	EGF like domain multiple 6 [Source:HGNC Symbol;Acc:HGNC:3235]
AUNIP	ENSG00000127423	-3.01941	1.36771	181.415	2.6104e-13	4.54846e-11	protein_coding	aurora kinase A and ninein interacting protein [Source:HGNC Symbol;Acc:HGNC:28363]
DEPDC1	ENSG00000024526	-3.89509	4.62383	179.197	2.93044e-13	4.9184e-11	protein_coding	DEP domain containing 1 [Source:HGNC Symbol;Acc:HGNC:22949]
KIF4A	ENSG00000090889	-3.22737	4.56112	173.888	3.7847e-13	6.16543e-11	protein_coding	kinesin family member 4A [Source:HGNC Symbol;Acc:HGNC:13339]
FNDC5	ENSG00000160097	-3.01696	2.42501	174.521	3.80849e-13	6.16543e-11	protein_coding	fibronectin type III domain containing 5 [Source:HGNC Symbol;Acc:HGNC:20240]
TMEM26	ENSG00000196932	-2.90066	5.76617	173.765	3.8546e-13	6.19614e-11	protein_coding	transmembrane protein 26 [Source:HGNC Symbol;Acc:HGNC:28550]
ANLN	ENSG00000011426	-3.18995	5.78916	173.265	4.21093e-13	6.49451e-11	protein_coding	anillin, actin binding protein [Source:HGNC Symbol;Acc:HGNC:14082]
GINS1	ENSG00000101003	-2.44524	4.07711	171.481	4.44438e-13	6.76316e-11	protein_coding	GINS complex subunit 1 [Source:HGNC Symbol;Acc:HGNC:28980]
KIF15	ENSG00000163808	-2.94332	4.55362	170.238	4.8321e-13	7.20899e-11	protein_coding	kinesin family member 15 [Source:HGNC Symbol;Acc:HGNC:17273]
CCNB1	ENSG00000134057	-2.57281	5.48974	167.326	5.88741e-13	8.50544e-11	protein_coding	cyclin B1 [Source:HGNC Symbol;Acc:HGNC:1579]
MAD2L1	ENSG00000164109	-3.04409	4.91835	166.861	6.15092e-13	8.77506e-11	protein_coding	mitotic arrest deficient 2 like 1 [Source:HGNC Symbol;Acc:HGNC:6763]
EPB41L2	ENSG00000079819	-2.06188	7.81616	165.574	6.64172e-13	9.24414e-11	protein_coding	erythrocyte membrane protein band 4.1 like 2 [Source:HGNC Symbol;Acc:HGNC:3379]
SGO1	ENSG00000129810	-3.30678	3.36923	165.245	6.86241e-13	9.42256e-11	protein_coding	shugoshin 1 [Source:HGNC Symbol;Acc:HGNC:25088]
GINS2	ENSG00000131153	-2.71354	3.23989	165.027	6.93503e-13	9.42256e-11	protein_coding	GINS complex subunit 2 [Source:HGNC Symbol;Acc:HGNC:24575]
ARHGEF26	ENSG00000114790	-2.46227	4.13234	164.55	7.1437e-13	9.50903e-11	protein_coding	Rho guanine nucleotide exchange factor 26 [Source:HGNC Symbol;Acc:HGNC:24490]
PGR	ENSG00000082175	-2.78696	11.1034	163.271	7.79906e-13	1.02902e-10	protein_coding	progesterone receptor [Source:HGNC Symbol;Acc:HGNC:8910]
KIF11	ENSG00000138160	-2.78844	6.19047	162.681	8.32834e-13	1.06698e-10	protein_coding	kinesin family member 11 [Source:HGNC Symbol;Acc:HGNC:6388]
KIF18A	ENSG00000121621	-3.08192	3.82183	162.255	8.41035e-13	1.06698e-10	protein_coding	kinesin family member 18A [Source:HGNC Symbol;Acc:HGNC:29441]
NEK2	ENSG00000117650	-3.52317	3.79961	161.525	8.87617e-13	1.10113e-10	protein_coding	NIMA related kinase 2 [Source:HGNC Symbol;Acc:HGNC:7745]
TOP2A	ENSG00000131747	-3.25561	7.44452	161.557	9.58327e-13	1.17606e-10	protein_coding	DNA topoisomerase II alpha [Source:HGNC Symbol;Acc:HGNC:11989]
EDAR	ENSG00000135960	-5.32448	2.86696	161.846	9.63675e-13	1.1763e-10	protein_coding	ectodysplasin A receptor [Source:HGNC Symbol;Acc:HGNC:2895]
UBE2T	ENSG00000077152	-2.73194	2.87652	158.954	1.06869e-12	1.26393e-10	protein_coding	ubiquitin conjugating enzyme E2 T [Source:HGNC Symbol;Acc:HGNC:25009]
SLC16A9	ENSG00000165449	-2.27332	4.37195	158.56	1.09126e-12	1.27168e-10	protein_coding	solute carrier family 16 member 9 [Source:HGNC Symbol;Acc:HGNC:23520]
CDK1	ENSG00000170312	-3.18008	5.79128	157.288	1.30305e-12	1.45801e-10	protein_coding	cyclin dependent kinase 1 [Source:HGNC Symbol;Acc:HGNC:1722]
ASIC2	ENSG00000108684	-5.44583	3.67476	158.673	1.42504e-12	1.57902e-10	protein_coding	acid sensing ion channel subunit 2 [Source:HGNC Symbol;Acc:HGNC:99]
DIAPH3	ENSG00000139734	-2.89788	4.59768	153.878	1.53524e-12	1.67304e-10	protein_coding	diaphanous related formin 3 [Source:HGNC Symbol;Acc:HGNC:15480]
GAS2L3	ENSG00000139354	-2.51399	4.5317	153.841	1.5392e-12	1.67304e-10	protein_coding	growth arrest specific 2 like 3 [Source:HGNC Symbol;Acc:HGNC:27475]
TPX2	ENSG00000088325	-2.91072	6.01493	152.966	1.73804e-12	1.85386e-10	protein_coding	TPX2 microtubule nucleation factor [Source:HGNC Symbol;Acc:HGNC:1249]
FAM222A	ENSG00000139438	-3.51063	2.41569	152.315	1.81299e-12	1.9159e-10	protein_coding	family with sequence similarity 222 member A [Source:HGNC Symbol;Acc:HGNC:25915]
BRIP1	ENSG00000136492	-2.80636	4.53749	151.216	1.87168e-12	1.95424e-10	protein_coding	BRCA1 interacting helicase 1 [Source:HGNC Symbol;Acc:HGNC:20473]
ECM1	ENSG00000143369	-2.87005	7.91749	151.315	1.92073e-12	1.98383e-10	protein_coding	extracellular matrix protein 1 [Source:HGNC Symbol;Acc:HGNC:3153]
KIF24	ENSG00000186638	-2.09214	3.73979	148.845	2.23989e-12	2.24865e-10	protein_coding	kinesin family member 24 [Source:HGNC Symbol;Acc:HGNC:19916]
OIP5	ENSG00000104147	-2.91078	1.74237	147.598	2.6196e-12	2.53368e-10	protein_coding	Opa interacting protein 5 [Source:HGNC Symbol;Acc:HGNC:20300]
NETO2	ENSG00000171208	-2.1327	4.34587	145.929	2.79792e-12	2.66105e-10	protein_coding	neuropilin and tolloid like 2 [Source:HGNC Symbol;Acc:HGNC:14644]
DDIAS	ENSG00000165490	-3.18634	3.20991	145.127	3.00196e-12	2.81986e-10	protein_coding	DNA damage induced apoptosis suppressor [Source:HGNC Symbol;Acc:HGNC:26351]
ERCC6L	ENSG00000186871	-3.28067	2.94651	144.762	3.11372e-12	2.90097e-10	protein_coding	ERCC excision repair 6 like, spindle assembly checkpoint helicase [Source:HGNC Symbol;Acc:HGNC:20794]
COCH	ENSG00000100473	-3.53008	0.711021	143.349	3.26965e-12	2.98865e-10	protein_coding	cochlin [Source:HGNC Symbol;Acc:HGNC:2180]
CENPI	ENSG00000102384	-2.21934	3.56696	143.499	3.38574e-12	3.079e-10	protein_coding	centromere protein I [Source:HGNC Symbol;Acc:HGNC:3968]
GPR137C	ENSG00000180998	-3.36787	2.91139	142.987	3.60257e-12	3.1873e-10	protein_coding	G protein-coupled receptor 137C [Source:HGNC Symbol;Acc:HGNC:25445]
MIR924HG	ENSG00000267374	-2.94758	1.9112	141.358	4.27542e-12	3.6279e-10	lncRNA	MIR924 host gene [Source:HGNC Symbol;Acc:HGNC:44332]
CDCA2	ENSG00000184661	-3.13844	4.35905	140.586	4.4255e-12	3.70024e-10	protein_coding	cell division cycle associated 2 [Source:HGNC Symbol;Acc:HGNC:14623]
VWC2	ENSG00000188730	-3.05618	5.76839	138.627	5.48783e-12	4.47376e-10	protein_coding	von Willebrand factor C domain containing 2 [Source:HGNC Symbol;Acc:HGNC:30200]
MCM10	ENSG00000065328	-2.72682	3.57061	136.952	5.71963e-12	4.61503e-10	protein_coding	minichromosome maintenance 10 replication initiation factor [Source:HGNC Symbol;Acc:HGNC:18043]
ATP8B3	ENSG00000130270	-3.83191	4.3453	138.578	5.72178e-12	4.61503e-10	protein_coding	ATPase phospholipid transporting 8B3 [Source:HGNC Symbol;Acc:HGNC:13535]
TCEAL7	ENSG00000182916	-2.25539	4.50305	136.764	5.79373e-12	4.64027e-10	protein_coding	transcription elongation factor A like 7 [Source:HGNC Symbol;Acc:HGNC:28336]
HELLS	ENSG00000119969	-2.27143	5.91229	136.644	5.84728e-12	4.65593e-10	protein_coding	helicase, lymphoid specific [Source:HGNC Symbol;Acc:HGNC:4861]
CENPA	ENSG00000115163	-3.12633	3.24198	136.728	5.85408e-12	4.65593e-10	protein_coding	centromere protein A [Source:HGNC Symbol;Acc:HGNC:1851]
ETNPPL	ENSG00000164089	-6.98147	1.76341	92.6314	6.07478e-12	4.74873e-10	protein_coding	ethanolamine-phosphate phospho-lyase [Source:HGNC Symbol;Acc:HGNC:14404]
SDK2	ENSG00000069188	-5.28481	6.47017	140.589	6.26456e-12	4.88037e-10	protein_coding	sidekick cell adhesion molecule 2 [Source:HGNC Symbol;Acc:HGNC:19308]
APLP1	ENSG00000105290	-3.09052	2.66264	133.367	7.76781e-12	5.76513e-10	protein_coding	amyloid beta precursor like protein 1 [Source:HGNC Symbol;Acc:HGNC:597]
KIF2C	ENSG00000142945	-2.74212	4.13796	131.92	8.6653e-12	6.29917e-10	protein_coding	kinesin family member 2C [Source:HGNC Symbol;Acc:HGNC:6393]
GPLD1	ENSG00000112293	-2.06975	1.66827	132.003	8.79061e-12	6.31037e-10	protein_coding	glycosylphosphatidylinositol specific phospholipase D1 [Source:HGNC Symbol;Acc:HGNC:4459]
IQGAP3	ENSG00000183856	-3.13769	4.18534	132.199	8.79128e-12	6.31037e-10	protein_coding	IQ motif containing GTPase activating protein 3 [Source:HGNC Symbol;Acc:HGNC:20669]
PTHLH	ENSG00000087494	-3.53801	1.80626	132.83	8.85567e-12	6.33666e-10	protein_coding	parathyroid hormone like hormone [Source:HGNC Symbol;Acc:HGNC:9607]
BMPR1B-DT	ENSG00000249599	-5.28256	1.83175	115.045	9.26039e-12	6.60556e-10	lncRNA	BMPR1B divergent transcript [Source:HGNC Symbol;Acc:HGNC:50864]
PSRC1	ENSG00000134222	-2.25291	2.95013	130.505	9.79327e-12	6.90324e-10	protein_coding	proline and serine rich coiled-coil 1 [Source:HGNC Symbol;Acc:HGNC:24472]
CCNA2	ENSG00000145386	-3.21354	5.44181	131.961	9.7987e-12	6.90324e-10	protein_coding	cyclin A2 [Source:HGNC Symbol;Acc:HGNC:1578]
NCAPG	ENSG00000109805	-3.00651	4.88795	130.7	1.03207e-11	7.20429e-10	protein_coding	non-SMC condensin I complex subunit G [Source:HGNC Symbol;Acc:HGNC:24304]
KIF14	ENSG00000118193	-2.66938	4.28662	129.019	1.10836e-11	7.61367e-10	protein_coding	kinesin family member 14 [Source:HGNC Symbol;Acc:HGNC:19181]
CDH2	ENSG00000170558	-2.56336	5.83442	129.525	1.11127e-11	7.61367e-10	protein_coding	cadherin 2 [Source:HGNC Symbol;Acc:HGNC:1759]
SKA1	ENSG00000154839	-3.0586	3.57958	128.975	1.11609e-11	7.61367e-10	protein_coding	spindle and kinetochore associated complex subunit 1 [Source:HGNC Symbol;Acc:HGNC:28109]
TYMS	ENSG00000176890	-2.70953	5.76782	129.322	1.14504e-11	7.70992e-10	protein_coding	thymidylate synthetase [Source:HGNC Symbol;Acc:HGNC:12441]
ZNF704	ENSG00000164684	-2.18352	8.68339	128.577	1.1497e-11	7.71853e-10	protein_coding	zinc finger protein 704 [Source:HGNC Symbol;Acc:HGNC:32291]
ADAM12	ENSG00000148848	-4.01197	7.53642	130.546	1.16768e-11	7.7707e-10	protein_coding	ADAM metallopeptidase domain 12 [Source:HGNC Symbol;Acc:HGNC:190]
SPC25	ENSG00000152253	-3.21686	2.82536	128.074	1.22007e-11	8.07223e-10	protein_coding	SPC25 component of NDC80 kinetochore complex [Source:HGNC Symbol;Acc:HGNC:24031]
KNL1	ENSG00000137812	-2.71447	5.33049	127.881	1.28486e-11	8.45195e-10	protein_coding	kinetochore scaffold 1 [Source:HGNC Symbol;Acc:HGNC:24054]
SLC47A1	ENSG00000142494	-5.7145	7.04459	131.377	1.36331e-11	8.84057e-10	protein_coding	solute carrier family 47 member 1 [Source:HGNC Symbol;Acc:HGNC:25588]
CDKN3	ENSG00000100526	-3.1286	3.24389	125.548	1.50564e-11	9.61284e-10	protein_coding	cyclin dependent kinase inhibitor 3 [Source:HGNC Symbol;Acc:HGNC:1791]
E2F7	ENSG00000165891	-3.16594	3.35202	125.486	1.51487e-11	9.63185e-10	protein_coding	E2F transcription factor 7 [Source:HGNC Symbol;Acc:HGNC:23820]
GALNT12	ENSG00000119514	-3.40104	4.94001	126.588	1.54816e-11	9.78818e-10	protein_coding	polypeptide N-acetylgalactosaminyltransferase 12 [Source:HGNC Symbol;Acc:HGNC:19877]
SPAG5	ENSG00000076382	-2.62099	4.2841	124.582	1.63039e-11	1.01681e-09	protein_coding	sperm associated antigen 5 [Source:HGNC Symbol;Acc:HGNC:13452]
PLK4	ENSG00000142731	-2.04085	4.01184	123.609	1.77695e-11	1.0938e-09	protein_coding	polo like kinase 4 [Source:HGNC Symbol;Acc:HGNC:11397]
CIP2A	ENSG00000163507	-2.10835	3.90635	123.338	1.82056e-11	1.11113e-09	protein_coding	cellular inhibitor of PP2A [Source:HGNC Symbol;Acc:HGNC:29302]
FGF1	ENSG00000113578	-4.91127	2.79703	124.299	1.83868e-11	1.11919e-09	protein_coding	fibroblast growth factor 1 [Source:HGNC Symbol;Acc:HGNC:3665]
ARHGAP11A	ENSG00000198826	-2.59994	4.84096	123.154	1.88172e-11	1.13931e-09	protein_coding	Rho GTPase activating protein 11A [Source:HGNC Symbol;Acc:HGNC:15783]
LRRN1	ENSG00000175928	-3.56248	3.81717	123.21	1.94884e-11	1.16756e-09	protein_coding	leucine rich repeat neuronal 1 [Source:HGNC Symbol;Acc:HGNC:20980]
TNFRSF19	ENSG00000127863	-2.95054	4.89428	123.126	1.9901e-11	1.18297e-09	protein_coding	TNF receptor superfamily member 19 [Source:HGNC Symbol;Acc:HGNC:11915]
KLK2	ENSG00000167751	-3.91955	1.41973	122.878	2.02408e-11	1.19693e-09	protein_coding	kallikrein related peptidase 2 [Source:HGNC Symbol;Acc:HGNC:6363]
CENPH	ENSG00000153044	-2.07605	3.52937	121.805	2.09008e-11	1.22697e-09	protein_coding	centromere protein H [Source:HGNC Symbol;Acc:HGNC:17268]
CRABP2	ENSG00000143320	-3.41689	6.69976	122.96	2.19971e-11	1.27762e-09	protein_coding	cellular retinoic acid binding protein 2 [Source:HGNC Symbol;Acc:HGNC:2339]
KIFC1	ENSG00000237649	-2.54718	4.32924	120.133	2.42886e-11	1.37913e-09	protein_coding	kinesin family member C1 [Source:HGNC Symbol;Acc:HGNC:6389]
CDCA7L	ENSG00000164649	-2.37747	4.38776	119.734	2.51859e-11	1.41949e-09	protein_coding	cell division cycle associated 7 like [Source:HGNC Symbol;Acc:HGNC:30777]
BRCA2	ENSG00000139618	-2.39752	4.86322	119.447	2.58453e-11	1.44405e-09	protein_coding	BRCA2 DNA repair associated [Source:HGNC Symbol;Acc:HGNC:1101]
BIRC5	ENSG00000089685	-3.27817	5.07896	120.582	2.6681e-11	1.48276e-09	protein_coding	baculoviral IAP repeat containing 5 [Source:HGNC Symbol;Acc:HGNC:593]
PIMREG	ENSG00000129195	-3.33543	3.04126	119.092	2.69896e-11	1.48724e-09	protein_coding	PICALM interacting mitotic regulator [Source:HGNC Symbol;Acc:HGNC:25483]
CAVIN4	ENSG00000170681	-2.11472	1.73168	118.835	2.78661e-11	1.5217e-09	protein_coding	caveolae associated protein 4 [Source:HGNC Symbol;Acc:HGNC:33742]
ARHGEF39	ENSG00000137135	-2.94808	2.17875	118.623	2.86958e-11	1.56327e-09	protein_coding	Rho guanine nucleotide exchange factor 39 [Source:HGNC Symbol;Acc:HGNC:25909]
ST8SIA2	ENSG00000140557	-3.9427	2.78776	118.721	2.88562e-11	1.56554e-09	protein_coding	ST8 alpha-N-acetyl-neuraminide alpha-2,8-sialyltransferase 2 [Source:HGNC Symbol;Acc:HGNC:10870]
CENPK	ENSG00000123219	-2.36737	3.18548	117.261	3.1709e-11	1.68944e-09	protein_coding	centromere protein K [Source:HGNC Symbol;Acc:HGNC:29479]
HEY2	ENSG00000135547	-2.70544	5.94328	117.999	3.17519e-11	1.68944e-09	protein_coding	hes related family bHLH transcription factor with YRPW motif 2 [Source:HGNC Symbol;Acc:HGNC:4881]
CCNE2	ENSG00000175305	-2.74455	3.57312	117.14	3.20551e-11	1.69765e-09	protein_coding	cyclin E2 [Source:HGNC Symbol;Acc:HGNC:1590]
HMGA2	ENSG00000149948	-3.73757	2.6297	117.681	3.28843e-11	1.73353e-09	protein_coding	high mobility group AT-hook 2 [Source:HGNC Symbol;Acc:HGNC:5009]
CDCA3	ENSG00000111665	-2.87123	2.95296	116.68	3.36011e-11	1.75912e-09	protein_coding	cell division cycle associated 3 [Source:HGNC Symbol;Acc:HGNC:14624]
CENPU	ENSG00000151725	-2.6103	4.21843	116.416	3.42261e-11	1.78774e-09	protein_coding	centromere protein U [Source:HGNC Symbol;Acc:HGNC:21348]
HJURP	ENSG00000123485	-2.95695	4.03105	116.599	3.43175e-11	1.78843e-09	protein_coding	Holliday junction recognition protein [Source:HGNC Symbol;Acc:HGNC:25444]
TACC3	ENSG00000013810	-2.42349	5.03762	116.317	3.48145e-11	1.80401e-09	protein_coding	transforming acidic coiled-coil containing protein 3 [Source:HGNC Symbol;Acc:HGNC:11524]
LMNB1	ENSG00000113368	-2.42668	6.23476	116.699	3.48536e-11	1.80401e-09	protein_coding	lamin B1 [Source:HGNC Symbol;Acc:HGNC:6637]
XRCC2	ENSG00000196584	-2.44862	2.64073	116.005	3.58262e-11	1.85016e-09	protein_coding	X-ray repair cross complementing 2 [Source:HGNC Symbol;Acc:HGNC:12829]
LYPD6	ENSG00000187123	-3.37525	2.92557	116.035	3.59645e-11	1.85311e-09	protein_coding	LY6/PLAUR domain containing 6 [Source:HGNC Symbol;Acc:HGNC:28751]
ERVMER34-1	ENSG00000226887	-2.16143	2.78285	115.741	3.65733e-11	1.87849e-09	protein_coding	endogenous retrovirus group MER34 member 1, envelope [Source:HGNC Symbol;Acc:HGNC:42970]
CENPF	ENSG00000117724	-2.68983	6.9706	116.247	3.74862e-11	1.91513e-09	protein_coding	centromere protein F [Source:HGNC Symbol;Acc:HGNC:1857]
CAMK2N2	ENSG00000163888	-4.16793	-0.2448	92.6983	3.75039e-11	1.91513e-09	protein_coding	calcium/calmodulin dependent protein kinase II inhibitor 2 [Source:HGNC Symbol;Acc:HGNC:24197]
LINC00900	ENSG00000246100	-2.62621	1.54273	115.879	3.78123e-11	1.92657e-09	lncRNA	long intergenic non-protein coding RNA 900 [Source:HGNC Symbol;Acc:HGNC:27444]
GTSE1	ENSG00000075218	-2.79275	3.93776	113.626	4.45566e-11	2.23037e-09	protein_coding	G2 and S-phase expressed 1 [Source:HGNC Symbol;Acc:HGNC:13698]
PDE5A	ENSG00000138735	-2.17671	6.06658	113.339	4.57103e-11	2.26822e-09	protein_coding	phosphodiesterase 5A [Source:HGNC Symbol;Acc:HGNC:8784]
NUF2	ENSG00000143228	-2.63893	3.15337	113.092	4.69999e-11	2.32716e-09	protein_coding	NUF2 component of NDC80 kinetochore complex [Source:HGNC Symbol;Acc:HGNC:14621]
TICRR	ENSG00000140534	-2.72359	3.28826	112.073	5.18317e-11	2.53697e-09	protein_coding	TOPBP1 interacting checkpoint and replication regulator [Source:HGNC Symbol;Acc:HGNC:28704]
CBLN4	ENSG00000054803	-3.24662	3.66724	112.477	5.21297e-11	2.53697e-09	protein_coding	cerebellin 4 precursor [Source:HGNC Symbol;Acc:HGNC:16231]
MTUS2	ENSG00000132938	-4.93414	4.30136	114.349	5.33618e-11	2.57556e-09	protein_coding	microtubule associated scaffold protein 2 [Source:HGNC Symbol;Acc:HGNC:20595]
SHCBP1	ENSG00000171241	-2.53917	4.0304	111.449	5.48819e-11	2.6318e-09	protein_coding	SHC binding and spindle associated 1 [Source:HGNC Symbol;Acc:HGNC:29547]
PTTG1	ENSG00000164611	-2.78392	3.84525	110.943	5.76809e-11	2.73159e-09	protein_coding	PTTG1 regulator of sister chromatid separation, securin [Source:HGNC Symbol;Acc:HGNC:9690]
TRIP13	ENSG00000071539	-2.30088	3.60555	110.764	5.86935e-11	2.76266e-09	protein_coding	thyroid hormone receptor interactor 13 [Source:HGNC Symbol;Acc:HGNC:12307]
ORC1	ENSG00000085840	-2.5793	2.80502	110.807	5.87002e-11	2.76266e-09	protein_coding	origin recognition complex subunit 1 [Source:HGNC Symbol;Acc:HGNC:8487]
MMP16	ENSG00000156103	-2.78905	6.64702	110.934	6.44694e-11	2.97289e-09	protein_coding	matrix metallopeptidase 16 [Source:HGNC Symbol;Acc:HGNC:7162]
ISOC1	ENSG00000066583	-2.1612	6.59644	109.405	6.74666e-11	3.08616e-09	protein_coding	isochorismatase domain containing 1 [Source:HGNC Symbol;Acc:HGNC:24254]
NEIL3	ENSG00000109674	-2.29046	3.04685	109.196	6.85311e-11	3.12858e-09	protein_coding	nei like DNA glycosylase 3 [Source:HGNC Symbol;Acc:HGNC:24573]
ERMN	ENSG00000136541	-6.97424	2.91241	98.3309	6.89311e-11	3.13431e-09	protein_coding	ermin [Source:HGNC Symbol;Acc:HGNC:29208]
BLM	ENSG00000197299	-2.22795	3.79015	108.779	7.12721e-11	3.22517e-09	protein_coding	BLM RecQ like helicase [Source:HGNC Symbol;Acc:HGNC:1058]
IGDCC4	ENSG00000103742	-2.30705	3.23572	108.469	7.36087e-11	3.30747e-09	protein_coding	immunoglobulin superfamily DCC subclass member 4 [Source:HGNC Symbol;Acc:HGNC:13770]
TCL6	ENSG00000187621	-2.92154	0.407219	106.495	7.52365e-11	3.36735e-09	lncRNA	T cell leukemia/lymphoma 6 [Source:HGNC Symbol;Acc:HGNC:13463]
CDC45	ENSG00000093009	-2.7321	2.81119	108.191	7.59601e-11	3.38646e-09	protein_coding	cell division cycle 45 [Source:HGNC Symbol;Acc:HGNC:1739]
MFAP2	ENSG00000117122	-2.81425	4.58912	108.669	7.67393e-11	3.41452e-09	protein_coding	microfibril associated protein 2 [Source:HGNC Symbol;Acc:HGNC:7033]
BEX1	ENSG00000133169	-4.68737	0.63799	94.1045	7.88099e-11	3.47281e-09	protein_coding	brain expressed X-linked 1 [Source:HGNC Symbol;Acc:HGNC:1036]
NLGN3	ENSG00000196338	-2.94258	3.96465	107.928	8.08513e-11	3.5559e-09	protein_coding	neuroligin 3 [Source:HGNC Symbol;Acc:HGNC:14289]
SFRP4	ENSG00000106483	-5.2056	11.7393	108.903	8.20684e-11	3.59557e-09	protein_coding	secreted frizzled related protein 4 [Source:HGNC Symbol;Acc:HGNC:10778]
CHD5	ENSG00000116254	-5.51602	0.879407	76.8934	8.36885e-11	3.63862e-09	protein_coding	chromodomain helicase DNA binding protein 5 [Source:HGNC Symbol;Acc:HGNC:16816]
MYB	ENSG00000118513	-2.31425	3.30995	106.878	8.62746e-11	3.72269e-09	protein_coding	MYB proto-oncogene, transcription factor [Source:HGNC Symbol;Acc:HGNC:7545]
FREM1	ENSG00000164946	-2.71231	6.18032	107.089	9.38952e-11	3.98083e-09	protein_coding	FRAS1 related extracellular matrix 1 [Source:HGNC Symbol;Acc:HGNC:23399]
TMPO-AS1	ENSG00000257167	-2.23709	2.3956	106.07	9.40011e-11	3.98083e-09	lncRNA	TMPO antisense RNA 1 [Source:HGNC Symbol;Acc:HGNC:44158]
POLQ	ENSG00000051341	-2.0521	3.23742	105.363	1.00377e-10	4.20405e-09	protein_coding	DNA polymerase theta [Source:HGNC Symbol;Acc:HGNC:9186]
LAMA1	ENSG00000101680	-3.79375	4.74298	106.604	1.02035e-10	4.2501e-09	protein_coding	laminin subunit alpha 1 [Source:HGNC Symbol;Acc:HGNC:6481]
ASPM	ENSG00000066279	-2.67593	5.99569	106.04	1.04174e-10	4.29218e-09	protein_coding	assembly factor for spindle microtubules [Source:HGNC Symbol;Acc:HGNC:19048]
BUB1	ENSG00000169679	-2.37996	5.03259	105.216	1.05501e-10	4.3373e-09	protein_coding	BUB1 mitotic checkpoint serine/threonine kinase [Source:HGNC Symbol;Acc:HGNC:1148]
PIP5K1B	ENSG00000107242	-2.18847	5.48655	104.916	1.05649e-10	4.3373e-09	protein_coding	phosphatidylinositol-4-phosphate 5-kinase type 1 beta [Source:HGNC Symbol;Acc:HGNC:8995]
NCAPH	ENSG00000121152	-2.63076	3.75512	104.68	1.07537e-10	4.40689e-09	protein_coding	non-SMC condensin I complex subunit H [Source:HGNC Symbol;Acc:HGNC:1112]
CDC25A	ENSG00000164045	-2.04898	3.12283	104.432	1.10358e-10	4.49023e-09	protein_coding	cell division cycle 25A [Source:HGNC Symbol;Acc:HGNC:1725]
AURKB	ENSG00000178999	-2.54207	3.26777	103.559	1.20767e-10	4.8277e-09	protein_coding	aurora kinase B [Source:HGNC Symbol;Acc:HGNC:11390]
CEP55	ENSG00000138180	-2.89586	4.71828	104.098	1.23813e-10	4.92361e-09	protein_coding	centrosomal protein 55 [Source:HGNC Symbol;Acc:HGNC:1161]
SGO2	ENSG00000163535	-2.17772	4.56353	102.817	1.29991e-10	5.1335e-09	protein_coding	shugoshin 2 [Source:HGNC Symbol;Acc:HGNC:30812]
CDC25C	ENSG00000158402	-3.31153	2.49925	102.573	1.36738e-10	5.36286e-09	protein_coding	cell division cycle 25C [Source:HGNC Symbol;Acc:HGNC:1727]
MYBL2	ENSG00000101057	-3.12242	4.82652	103.07	1.42811e-10	5.49714e-09	protein_coding	MYB proto-oncogene like 2 [Source:HGNC Symbol;Acc:HGNC:7548]
CDCA5	ENSG00000146670	-2.41593	3.9133	101.591	1.47753e-10	5.63041e-09	protein_coding	cell division cycle associated 5 [Source:HGNC Symbol;Acc:HGNC:14626]
NPAS3	ENSG00000151322	-3.77423	6.67013	103.663	1.54914e-10	5.84286e-09	protein_coding	neuronal PAS domain protein 3 [Source:HGNC Symbol;Acc:HGNC:19311]
EPHB1	ENSG00000154928	-3.3501	2.93353	101.249	1.55062e-10	5.84286e-09	protein_coding	EPH receptor B1 [Source:HGNC Symbol;Acc:HGNC:3392]
PTPRN2	ENSG00000155093	-2.56987	3.75966	101.132	1.5512e-10	5.84286e-09	protein_coding	protein tyrosine phosphatase receptor type N2 [Source:HGNC Symbol;Acc:HGNC:9677]
CENPE	ENSG00000138778	-2.26502	5.05965	101.174	1.56495e-10	5.88494e-09	protein_coding	centromere protein E [Source:HGNC Symbol;Acc:HGNC:1856]
SPDEF	ENSG00000124664	-6.04929	6.33387	105.711	1.63068e-10	6.0721e-09	protein_coding	SAM pointed domain containing ETS transcription factor [Source:HGNC Symbol;Acc:HGNC:17257]
CAMK4	ENSG00000152495	-2.38821	4.09979	100.578	1.64287e-10	6.1075e-09	protein_coding	calcium/calmodulin dependent protein kinase IV [Source:HGNC Symbol;Acc:HGNC:1464]
CDC20	ENSG00000117399	-3.14216	4.66	101.314	1.71128e-10	6.32064e-09	protein_coding	cell division cycle 20 [Source:HGNC Symbol;Acc:HGNC:1723]
B4GALNT4	ENSG00000182272	-2.09559	4.59596	100.093	1.72774e-10	6.36086e-09	protein_coding	beta-1,4-N-acetyl-galactosaminyltransferase 4 [Source:HGNC Symbol;Acc:HGNC:26315]
ZNF695	ENSG00000197472	-2.87258	0.969518	100.811	1.75289e-10	6.44308e-09	protein_coding	zinc finger protein 695 [Source:HGNC Symbol;Acc:HGNC:30954]
PLK1	ENSG00000166851	-2.3526	4.30657	98.3603	2.0777e-10	7.37568e-09	protein_coding	polo like kinase 1 [Source:HGNC Symbol;Acc:HGNC:9077]
FRRS1L	ENSG00000260230	-3.41459	3.97473	98.8966	2.18654e-10	7.70217e-09	protein_coding	ferric chelate reductase 1 like [Source:HGNC Symbol;Acc:HGNC:1362]
SPC24	ENSG00000161888	-2.48734	4.05918	97.8433	2.1968e-10	7.72639e-09	protein_coding	SPC24 component of NDC80 kinetochore complex [Source:HGNC Symbol;Acc:HGNC:26913]
RAD54L	ENSG00000085999	-2.87851	2.80662	97.6653	2.25803e-10	7.88102e-09	protein_coding	RAD54 like [Source:HGNC Symbol;Acc:HGNC:9826]
STARD4	ENSG00000164211	-2.18214	4.62567	96.4208	2.56054e-10	8.77581e-09	protein_coding	StAR related lipid transfer domain containing 4 [Source:HGNC Symbol;Acc:HGNC:18058]
TROAP	ENSG00000135451	-2.61724	2.63978	96.3337	2.60351e-10	8.86982e-09	protein_coding	trophinin associated protein [Source:HGNC Symbol;Acc:HGNC:12327]
HMMR	ENSG00000072571	-2.91122	4.43941	96.7239	2.68058e-10	9.09167e-09	protein_coding	hyaluronan mediated motility receptor [Source:HGNC Symbol;Acc:HGNC:5012]
CCNA1	ENSG00000133101	-3.09821	3.11021	95.3128	2.91836e-10	9.75323e-09	protein_coding	cyclin A1 [Source:HGNC Symbol;Acc:HGNC:1577]
UBE2C	ENSG00000175063	-2.96821	4.2894	95.1359	3.18555e-10	1.05382e-08	protein_coding	ubiquitin conjugating enzyme E2 C [Source:HGNC Symbol;Acc:HGNC:15937]
VSTM4	ENSG00000165633	-2.14513	6.3064	94.6871	3.21763e-10	1.06135e-08	protein_coding	V-set and transmembrane domain containing 4 [Source:HGNC Symbol;Acc:HGNC:26470]
RAB39B	ENSG00000155961	-2.04202	1.17631	94.4127	3.30936e-10	1.07914e-08	protein_coding	RAB39B, member RAS oncogene family [Source:HGNC Symbol;Acc:HGNC:16499]
FAM111B	ENSG00000189057	-3.36007	4.6716	94.9308	3.42975e-10	1.10732e-08	protein_coding	FAM111 trypsin like peptidase B [Source:HGNC Symbol;Acc:HGNC:24200]
ANKRD29	ENSG00000154065	-2.63822	3.84718	93.4054	3.61786e-10	1.15822e-08	protein_coding	ankyrin repeat domain 29 [Source:HGNC Symbol;Acc:HGNC:27110]
NKD1	ENSG00000140807	-2.18892	3.65079	93.2051	3.65391e-10	1.16486e-08	protein_coding	NKD inhibitor of WNT signaling pathway 1 [Source:HGNC Symbol;Acc:HGNC:17045]
CLSPN	ENSG00000092853	-2.58314	4.57393	93.3599	3.7971e-10	1.20546e-08	protein_coding	claspin [Source:HGNC Symbol;Acc:HGNC:19715]
C1QTNF2	ENSG00000145861	-3.06771	1.06058	93.2379	3.96166e-10	1.24729e-08	protein_coding	C1q and TNF related 2 [Source:HGNC Symbol;Acc:HGNC:14325]
E2F1	ENSG00000101412	-2.14689	2.92967	92.3529	4.02616e-10	1.26586e-08	protein_coding	E2F transcription factor 1 [Source:HGNC Symbol;Acc:HGNC:3113]
KIF18B	ENSG00000186185	-2.61342	3.78782	92.2861	4.05126e-10	1.272e-08	protein_coding	kinesin family member 18B [Source:HGNC Symbol;Acc:HGNC:27102]
CKAP2L	ENSG00000169607	-2.55587	4.18991	92.4114	4.13952e-10	1.2926e-08	protein_coding	cytoskeleton associated protein 2 like [Source:HGNC Symbol;Acc:HGNC:26877]
PAG1	ENSG00000076641	-2.33827	5.42829	92.1946	4.32488e-10	1.33767e-08	protein_coding	phosphoprotein membrane anchor with glycosphingolipid microdomains 1 [Source:HGNC Symbol;Acc:HGNC:30043]
PABPC4L	ENSG00000254535	-2.18947	5.727	91.0097	4.86048e-10	1.47927e-08	protein_coding	poly(A) binding protein cytoplasmic 4 like [Source:HGNC Symbol;Acc:HGNC:31955]
ZWINT	ENSG00000122952	-2.05569	4.61924	89.3009	5.68687e-10	1.67279e-08	protein_coding	ZW10 interacting kinetochore protein [Source:HGNC Symbol;Acc:HGNC:13195]
TK1	ENSG00000167900	-2.42416	4.46501	89.1921	5.97762e-10	1.73816e-08	protein_coding	thymidine kinase 1 [Source:HGNC Symbol;Acc:HGNC:11830]
RAD51	ENSG00000051180	-2.05299	3.09723	88.5307	6.23058e-10	1.79373e-08	protein_coding	RAD51 recombinase [Source:HGNC Symbol;Acc:HGNC:9817]
MMP11	ENSG00000099953	-5.19104	9.55793	91.1024	6.23161e-10	1.79373e-08	protein_coding	matrix metallopeptidase 11 [Source:HGNC Symbol;Acc:HGNC:7157]
REXO5	ENSG00000005189	-2.04596	2.34341	88.5121	6.26586e-10	1.79964e-08	protein_coding	RNA exonuclease 5 [Source:HGNC Symbol;Acc:HGNC:24661]
CACNA1G-AS1	ENSG00000250107	-3.11972	0.532852	86.7751	6.2679e-10	1.79964e-08	lncRNA	CACNA1G antisense RNA 1 [Source:HGNC Symbol;Acc:HGNC:27377]
FBN2	ENSG00000138829	-3.34495	5.80169	90.017	6.41532e-10	1.83274e-08	protein_coding	fibrillin 2 [Source:HGNC Symbol;Acc:HGNC:3604]
PNPLA3	ENSG00000100344	-2.56757	0.408964	88.531	6.68533e-10	1.89095e-08	protein_coding	patatin like phospholipase domain containing 3 [Source:HGNC Symbol;Acc:HGNC:18590]
CBLN1	ENSG00000102924	-4.5159	4.88536	90.372	6.70666e-10	1.89463e-08	protein_coding	cerebellin 1 precursor [Source:HGNC Symbol;Acc:HGNC:1543]
ATP1B1	ENSG00000143153	-2.37854	7.45271	88.3876	6.77101e-10	1.90809e-08	protein_coding	ATPase Na+/K+ transporting subunit beta 1 [Source:HGNC Symbol;Acc:HGNC:804]
DTL	ENSG00000143476	-2.23168	4.73447	88.0612	6.78173e-10	1.90875e-08	protein_coding	denticleless E3 ubiquitin protein ligase homolog [Source:HGNC Symbol;Acc:HGNC:30288]
VASH2	ENSG00000143494	-3.32697	2.76369	87.9062	6.82709e-10	1.91798e-08	protein_coding	vasohibin 2 [Source:HGNC Symbol;Acc:HGNC:25723]
ADGRB2	ENSG00000121753	-3.39352	2.5767	86.6811	7.96632e-10	2.20144e-08	protein_coding	adhesion G protein-coupled receptor B2 [Source:HGNC Symbol;Acc:HGNC:944]
RGS7BP	ENSG00000186479	-3.71112	5.274	87.6795	8.73177e-10	2.37275e-08	protein_coding	regulator of G protein signaling 7 binding protein [Source:HGNC Symbol;Acc:HGNC:23271]
MXD3	ENSG00000213347	-2.31043	2.78939	85.4738	8.94801e-10	2.41717e-08	protein_coding	MAX dimerization protein 3 [Source:HGNC Symbol;Acc:HGNC:14008]
PDE1A	ENSG00000115252	-2.02386	2.56577	84.988	9.49209e-10	2.54005e-08	protein_coding	phosphodiesterase 1A [Source:HGNC Symbol;Acc:HGNC:8774]
CDCA8	ENSG00000134690	-2.14972	3.77279	84.8352	9.63346e-10	2.57085e-08	protein_coding	cell division cycle associated 8 [Source:HGNC Symbol;Acc:HGNC:14629]
FBXO43	ENSG00000156509	-2.46026	0.606705	84.6493	1.07455e-09	2.80638e-08	protein_coding	F-box protein 43 [Source:HGNC Symbol;Acc:HGNC:28521]
CSRP2	ENSG00000175183	-2.13159	4.09353	83.6574	1.11028e-09	2.87666e-08	protein_coding	cysteine and glycine rich protein 2 [Source:HGNC Symbol;Acc:HGNC:2470]
SLC27A6	ENSG00000113396	-3.30226	3.16936	84.0509	1.11358e-09	2.88193e-08	protein_coding	solute carrier family 27 member 6 [Source:HGNC Symbol;Acc:HGNC:11000]
FOXM1	ENSG00000111206	-2.73808	4.77699	84.3122	1.13544e-09	2.93186e-08	protein_coding	forkhead box M1 [Source:HGNC Symbol;Acc:HGNC:3818]
RASSF2	ENSG00000101265	-2.23128	7.19141	83.5715	1.18521e-09	3.02161e-08	protein_coding	Ras association domain family member 2 [Source:HGNC Symbol;Acc:HGNC:9883]
ASF1B	ENSG00000105011	-2.72186	4.06771	83.4323	1.20277e-09	3.05389e-08	protein_coding	anti-silencing function 1B histone chaperone [Source:HGNC Symbol;Acc:HGNC:20996]
GLT8D2	ENSG00000120820	-2.13881	4.29019	82.9309	1.2131e-09	3.07669e-08	protein_coding	glycosyltransferase 8 domain containing 2 [Source:HGNC Symbol;Acc:HGNC:24890]
SRARP	ENSG00000183888	-5.60235	1.91941	77.1009	1.22687e-09	3.10201e-08	protein_coding	steroid receptor associated and regulated protein [Source:HGNC Symbol;Acc:HGNC:28339]
UHRF1	ENSG00000276043	-2.52758	3.86678	82.7379	1.27547e-09	3.19641e-08	protein_coding	ubiquitin like with PHD and ring finger domains 1 [Source:HGNC Symbol;Acc:HGNC:12556]
SYT16	ENSG00000139973	-3.97135	2.98555	83.4337	1.27571e-09	3.19641e-08	protein_coding	synaptotagmin 16 [Source:HGNC Symbol;Acc:HGNC:23142]
NNAT	ENSG00000053438	-3.42493	1.99719	82.5957	1.31917e-09	3.29086e-08	protein_coding	neuronatin [Source:HGNC Symbol;Acc:HGNC:7860]
CDC6	ENSG00000094804	-2.40933	4.46224	82.2935	1.36774e-09	3.39348e-08	protein_coding	cell division cycle 6 [Source:HGNC Symbol;Acc:HGNC:1744]
PLEKHB1	ENSG00000021300	-2.41111	3.48298	81.085	1.52533e-09	3.72776e-08	protein_coding	pleckstrin homology domain containing B1 [Source:HGNC Symbol;Acc:HGNC:19079]
PCLAF	ENSG00000166803	-3.19448	3.26268	81.1872	1.57264e-09	3.81074e-08	protein_coding	PCNA clamp associated factor [Source:HGNC Symbol;Acc:HGNC:28961]
ZNF492	ENSG00000229676	-2.16163	1.08617	81.1353	1.59647e-09	3.85211e-08	protein_coding	zinc finger protein 492 [Source:HGNC Symbol;Acc:HGNC:23707]
CKS2	ENSG00000123975	-2.00493	4.23488	80.2189	1.69735e-09	4.03738e-08	protein_coding	CDC28 protein kinase regulatory subunit 2 [Source:HGNC Symbol;Acc:HGNC:2000]
ADCYAP1R1	ENSG00000078549	-4.89097	6.81074	83.6971	1.69801e-09	4.03738e-08	protein_coding	ADCYAP receptor type I [Source:HGNC Symbol;Acc:HGNC:242]
ZNF732	ENSG00000186777	-2.78771	0.692566	80.5333	1.78418e-09	4.19853e-08	protein_coding	zinc finger protein 732 [Source:HGNC Symbol;Acc:HGNC:37138]
KCNF1	ENSG00000162975	-6.06797	1.17391	63.3215	1.78702e-09	4.20087e-08	protein_coding	potassium voltage-gated channel modifier subfamily F member 1 [Source:HGNC Symbol;Acc:HGNC:6246]
SEMA3D	ENSG00000153993	-3.38532	4.35335	80.6957	1.7938e-09	4.21249e-08	protein_coding	semaphorin 3D [Source:HGNC Symbol;Acc:HGNC:10726]
GPER1	ENSG00000164850	-4.10398	3.60029	80.3279	1.90184e-09	4.43779e-08	protein_coding	G protein-coupled estrogen receptor 1 [Source:HGNC Symbol;Acc:HGNC:4485]
GLI1	ENSG00000111087	-3.31949	4.84436	80.1024	2.00591e-09	4.639e-08	protein_coding	GLI family zinc finger 1 [Source:HGNC Symbol;Acc:HGNC:4317]
RRM2	ENSG00000171848	-2.68902	6.16573	79.561	2.05945e-09	4.73881e-08	protein_coding	ribonucleotide reductase regulatory subunit M2 [Source:HGNC Symbol;Acc:HGNC:10452]
ROBO2	ENSG00000185008	-3.0825	3.8655	78.815	2.2128e-09	5.05599e-08	protein_coding	roundabout guidance receptor 2 [Source:HGNC Symbol;Acc:HGNC:10250]
ARSI	ENSG00000183876	-3.92302	1.433	78.1936	2.31902e-09	5.24618e-08	protein_coding	arylsulfatase family member I [Source:HGNC Symbol;Acc:HGNC:32521]
DPYSL4	ENSG00000151640	-2.04444	4.35432	77.6264	2.3595e-09	5.31144e-08	protein_coding	dihydropyrimidinase like 4 [Source:HGNC Symbol;Acc:HGNC:3016]
ORC6	ENSG00000091651	-2.00788	2.56899	77.5688	2.38508e-09	5.34854e-08	protein_coding	origin recognition complex subunit 6 [Source:HGNC Symbol;Acc:HGNC:17151]
LINC01391	ENSG00000244578	-2.49523	2.96604	77.4693	2.4181e-09	5.41663e-08	lncRNA	long intergenic non-protein coding RNA 1391 [Source:HGNC Symbol;Acc:HGNC:50666]
WDR62	ENSG00000075702	-2.2179	2.63113	77.2413	2.48838e-09	5.54145e-08	protein_coding	WD repeat domain 62 [Source:HGNC Symbol;Acc:HGNC:24502]
E2F8	ENSG00000129173	-2.3626	3.20148	77.1388	2.51795e-09	5.59273e-08	protein_coding	E2F transcription factor 8 [Source:HGNC Symbol;Acc:HGNC:24727]
MRGPRE	ENSG00000184350	-3.31183	1.48758	77.5569	2.54191e-09	5.6168e-08	protein_coding	MAS related GPR family member E [Source:HGNC Symbol;Acc:HGNC:30694]
PLEKHG4B	ENSG00000153404	-2.2977	4.3822	77.1024	2.61234e-09	5.73358e-08	protein_coding	pleckstrin homology and RhoGEF domain containing G4B [Source:HGNC Symbol;Acc:HGNC:29399]
TEDC2	ENSG00000162062	-2.1032	1.75517	76.2801	2.84456e-09	6.13126e-08	protein_coding	tubulin epsilon and delta complex 2 [Source:HGNC Symbol;Acc:HGNC:25849]
PCSK5	ENSG00000099139	-2.78173	6.94962	76.4301	3.09257e-09	6.57885e-08	protein_coding	proprotein convertase subtilisin/kexin type 5 [Source:HGNC Symbol;Acc:HGNC:8747]
CSRNP3	ENSG00000178662	-2.29585	5.04376	75.9652	3.11036e-09	6.61053e-08	protein_coding	cysteine and serine rich nuclear protein 3 [Source:HGNC Symbol;Acc:HGNC:30729]
OVGP1	ENSG00000085465	-8.52535	7.60978	78.4706	3.29325e-09	6.9539e-08	protein_coding	oviductal glycoprotein 1 [Source:HGNC Symbol;Acc:HGNC:8524]
LTBP1	ENSG00000049323	-2.28505	6.9656	75.3687	3.43401e-09	7.18466e-08	protein_coding	latent transforming growth factor beta binding protein 1 [Source:HGNC Symbol;Acc:HGNC:6714]
CREB3L4	ENSG00000143578	-2.32488	4.8765	74.8704	3.59325e-09	7.47672e-08	protein_coding	cAMP responsive element binding protein 3 like 4 [Source:HGNC Symbol;Acc:HGNC:18854]
FLRT1	ENSG00000126500	-3.82108	3.95064	75.5084	3.61546e-09	7.50924e-08	protein_coding	fibronectin leucine rich transmembrane protein 1 [Source:HGNC Symbol;Acc:HGNC:3760]
NPR2	ENSG00000159899	-2.00641	6.32218	74.2808	3.82979e-09	7.83322e-08	protein_coding	natriuretic peptide receptor 2 [Source:HGNC Symbol;Acc:HGNC:7944]
FOLH1	ENSG00000086205	-2.19468	3.49951	73.7244	3.94146e-09	7.99003e-08	protein_coding	folate hydrolase 1 [Source:HGNC Symbol;Acc:HGNC:3788]
MKI67	ENSG00000148773	-2.4938	7.20265	74.4443	3.94789e-09	7.99597e-08	protein_coding	marker of proliferation Ki-67 [Source:HGNC Symbol;Acc:HGNC:7107]
CRMP1	ENSG00000072832	-2.04183	5.69065	73.6637	4.16229e-09	8.35345e-08	protein_coding	collapsin response mediator protein 1 [Source:HGNC Symbol;Acc:HGNC:2365]
KCNN4	ENSG00000104783	-3.93009	2.35056	73.7999	4.27033e-09	8.52796e-08	protein_coding	potassium calcium-activated channel subfamily N member 4 [Source:HGNC Symbol;Acc:HGNC:6293]
KCNK15	ENSG00000124249	-2.7097	2.61233	72.9911	4.37614e-09	8.68607e-08	protein_coding	potassium two pore domain channel subfamily K member 15 [Source:HGNC Symbol;Acc:HGNC:13814]
TGFBI	ENSG00000120708	-2.62587	8.79136	73.4052	4.49598e-09	8.8853e-08	protein_coding	transforming growth factor beta induced [Source:HGNC Symbol;Acc:HGNC:11771]
E2F2	ENSG00000007968	-2.16873	3.26583	72.1224	4.89289e-09	9.61145e-08	protein_coding	E2F transcription factor 2 [Source:HGNC Symbol;Acc:HGNC:3114]
DKK3	ENSG00000050165	-2.63397	5.83714	72.5734	5.09068e-09	9.91466e-08	protein_coding	dickkopf WNT signaling pathway inhibitor 3 [Source:HGNC Symbol;Acc:HGNC:2893]
RIMKLB	ENSG00000166532	3.60492	7.3872	421.621	8.56074e-18	1.41045e-13	protein_coding	ribosomal modification protein rimK like family member B [Source:HGNC Symbol;Acc:HGNC:29228]
SLC15A4	ENSG00000139370	2.82679	6.25077	386.916	2.4963e-17	1.41045e-13	protein_coding	solute carrier family 15 member 4 [Source:HGNC Symbol;Acc:HGNC:23090]
SOD2	ENSG00000291237	3.96283	10.1914	381.577	2.96538e-17	1.41045e-13	protein_coding	superoxide dismutase 2 [Source:HGNC Symbol;Acc:HGNC:11180]
TMEM140	ENSG00000146859	3.19162	4.03857	380.556	3.08956e-17	1.41045e-13	protein_coding	transmembrane protein 140 [Source:HGNC Symbol;Acc:HGNC:21870]
CEBPD	ENSG00000221869	3.7658	6.51931	368.341	4.60005e-17	1.5474e-13	protein_coding	CCAAT enhancer binding protein delta [Source:HGNC Symbol;Acc:HGNC:1835]
GABARAPL1	ENSG00000139112	3.3721	6.52569	357.05	6.75593e-17	1.92764e-13	protein_coding	GABA type A receptor associated protein like 1 [Source:HGNC Symbol;Acc:HGNC:4068]
CYP3A5	ENSG00000106258	7.53975	4.10052	219.618	1.83819e-16	4.19586e-13	protein_coding	cytochrome P450 family 3 subfamily A member 5 [Source:HGNC Symbol;Acc:HGNC:2638]
GRAMD1C	ENSG00000178075	3.2428	6.39595	326.517	2.0327e-16	4.21804e-13	protein_coding	GRAM domain containing 1C [Source:HGNC Symbol;Acc:HGNC:25252]
C15orf62	ENSG00000188277	6.02863	2.24595	290.641	2.78193e-16	4.75662e-13	protein_coding	chromosome 15 open reading frame 62 [Source:HGNC Symbol;Acc:HGNC:34489]
GRB7	ENSG00000141738	3.96853	5.05754	318.254	2.91741e-16	4.75662e-13	protein_coding	growth factor receptor bound protein 7 [Source:HGNC Symbol;Acc:HGNC:4567]
TYMP	ENSG00000025708	4.07827	5.54321	315.861	3.3867e-16	5.15365e-13	protein_coding	thymidine phosphorylase [Source:HGNC Symbol;Acc:HGNC:3148]
TBC1D2	ENSG00000095383	2.57402	5.08843	302.457	5.19429e-16	7.41031e-13	protein_coding	TBC1 domain family member 2 [Source:HGNC Symbol;Acc:HGNC:18026]
BTG2	ENSG00000159388	2.60822	7.59132	298.732	6.03487e-16	8.10305e-13	protein_coding	BTG anti-proliferation factor 2 [Source:HGNC Symbol;Acc:HGNC:1131]
FHDC1	ENSG00000137460	3.38891	5.01677	292.248	7.90151e-16	9.44365e-13	protein_coding	FH2 domain containing 1 [Source:HGNC Symbol;Acc:HGNC:29363]
DDX52	ENSG00000278053	2.33011	7.37333	291.195	8.24042e-16	9.44365e-13	protein_coding	DExD-box helicase 52 [Source:HGNC Symbol;Acc:HGNC:20038]
PAX8	ENSG00000125618	2.83816	6.89442	287.971	9.43613e-16	1.02566e-12	protein_coding	paired box 8 [Source:HGNC Symbol;Acc:HGNC:8622]
SLC1A1	ENSG00000106688	5.15448	8.10497	287.097	1.23523e-15	1.28161e-12	protein_coding	solute carrier family 1 member 1 [Source:HGNC Symbol;Acc:HGNC:10939]
PANX2	ENSG00000073150	3.73518	3.29995	278.504	1.46487e-15	1.35553e-12	protein_coding	pannexin 2 [Source:HGNC Symbol;Acc:HGNC:8600]
DAPK1	ENSG00000196730	2.94763	6.37455	276.693	1.53314e-15	1.35553e-12	protein_coding	death associated protein kinase 1 [Source:HGNC Symbol;Acc:HGNC:2674]
ADGRF1	ENSG00000153292	8.14352	5.44545	208.28	1.54402e-15	1.35553e-12	protein_coding	adhesion G protein-coupled receptor F1 [Source:HGNC Symbol;Acc:HGNC:18990]
PLA2G2A	ENSG00000188257	9.09486	3.42815	184.368	2.48048e-15	1.95239e-12	protein_coding	phospholipase A2 group IIA [Source:HGNC Symbol;Acc:HGNC:9031]
C2CD4B	ENSG00000205502	5.81386	6.30826	271.823	3.02248e-15	2.2584e-12	protein_coding	C2 calcium dependent domain containing 4B [Source:HGNC Symbol;Acc:HGNC:33628]
CT69	ENSG00000231971	5.61324	0.250229	156.807	3.06713e-15	2.2584e-12	lncRNA	cancer/testis associated transcript 69 [Source:HGNC Symbol;Acc:HGNC:37196]
SH2D3A	ENSG00000125731	2.56428	4.00545	255.456	4.03794e-15	2.61954e-12	protein_coding	SH2 domain containing 3A [Source:HGNC Symbol;Acc:HGNC:16885]
PLEKHM1	ENSG00000225190	2.14474	5.29953	254.908	4.13141e-15	2.61954e-12	protein_coding	pleckstrin homology and RUN domain containing M1 [Source:HGNC Symbol;Acc:HGNC:29017]
ID4	ENSG00000172201	2.33096	8.6892	251.543	4.84484e-15	2.91022e-12	protein_coding	inhibitor of DNA binding 4 [Source:HGNC Symbol;Acc:HGNC:5363]
RBP4	ENSG00000138207	7.36685	3.65092	176.207	5.02542e-15	2.94129e-12	protein_coding	retinol binding protein 4 [Source:HGNC Symbol;Acc:HGNC:9922]
CLDN4	ENSG00000189143	4.84169	8.10017	250.426	6.53749e-15	3.71131e-12	protein_coding	claudin 4 [Source:HGNC Symbol;Acc:HGNC:2046]
SORCS1	ENSG00000108018	4.29551	3.33697	240.744	8.99095e-15	4.77273e-12	protein_coding	sortilin related VPS10 domain containing receptor 1 [Source:HGNC Symbol;Acc:HGNC:16697]
MAOA	ENSG00000189221	5.13872	8.34642	240.373	1.06293e-14	5.39167e-12	protein_coding	monoamine oxidase A [Source:HGNC Symbol;Acc:HGNC:6833]
DLGAP1-AS3	ENSG00000263724	7.84676	2.0221	148.888	1.45441e-14	6.99478e-12	lncRNA	DLGAP1 antisense RNA 3 [Source:HGNC Symbol;Acc:HGNC:27317]
ANG	ENSG00000214274	4.97197	3.33308	233.016	1.47091e-14	6.99478e-12	protein_coding	angiogenin [Source:HGNC Symbol;Acc:HGNC:483]
NLRC5	ENSG00000140853	2.56899	4.77026	227.64	1.60232e-14	7.22193e-12	protein_coding	NLR family CARD domain containing 5 [Source:HGNC Symbol;Acc:HGNC:29933]
MAFK	ENSG00000198517	3.15847	4.90975	226.717	1.68408e-14	7.39245e-12	protein_coding	MAF bZIP transcription factor K [Source:HGNC Symbol;Acc:HGNC:6782]
MVP	ENSG00000013364	2.66906	7.59333	225.956	1.7484e-14	7.52998e-12	protein_coding	major vault protein [Source:HGNC Symbol;Acc:HGNC:7531]
TC2N	ENSG00000165929	2.7555	7.61144	221.856	2.17365e-14	8.70988e-12	protein_coding	tandem C2 domains, nuclear [Source:HGNC Symbol;Acc:HGNC:19859]
MAP3K5	ENSG00000197442	3.22738	7.00311	222.23	2.29121e-14	8.87959e-12	protein_coding	mitogen-activated protein kinase kinase kinase 5 [Source:HGNC Symbol;Acc:HGNC:6857]
ATOH8	ENSG00000168874	4.66898	5.37664	224.93	2.33407e-14	8.87959e-12	protein_coding	atonal bHLH transcription factor 8 [Source:HGNC Symbol;Acc:HGNC:24126]
PCED1B	ENSG00000179715	2.62726	3.13947	218.734	2.59242e-14	9.54429e-12	protein_coding	PC-esterase domain containing 1B [Source:HGNC Symbol;Acc:HGNC:28255]
LPIN3	ENSG00000132793	3.54672	4.9435	220.204	2.63524e-14	9.54792e-12	protein_coding	lipin 3 [Source:HGNC Symbol;Acc:HGNC:14451]
LRATD2	ENSG00000168672	3.19708	8.46331	215.204	3.19677e-14	1.14015e-11	protein_coding	LRAT domain containing 2 [Source:HGNC Symbol;Acc:HGNC:24166]
BCL6	ENSG00000113916	3.16159	5.60009	215.172	3.35747e-14	1.16117e-11	protein_coding	BCL6 transcription repressor [Source:HGNC Symbol;Acc:HGNC:1001]
SESTD1	ENSG00000187231	2.17701	7.57939	213.547	3.41753e-14	1.16431e-11	protein_coding	SEC14 and spectrin domain containing 1 [Source:HGNC Symbol;Acc:HGNC:18379]
EFNA1	ENSG00000169242	3.90292	5.48462	211.184	4.74734e-14	1.52624e-11	protein_coding	ephrin A1 [Source:HGNC Symbol;Acc:HGNC:3221]
RORC	ENSG00000143365	3.13092	5.19181	206.688	5.36387e-14	1.65454e-11	protein_coding	RAR related orphan receptor C [Source:HGNC Symbol;Acc:HGNC:10260]
PPFIBP2	ENSG00000166387	2.82256	5.30143	203.963	5.8808e-14	1.76486e-11	protein_coding	PPFIA binding protein 2 [Source:HGNC Symbol;Acc:HGNC:9250]
S100A3	ENSG00000188015	3.94424	0.890195	185.743	5.9535e-14	1.76486e-11	protein_coding	S100 calcium binding protein A3 [Source:HGNC Symbol;Acc:HGNC:10493]
FGB	ENSG00000171564	8.47694	3.09807	109.646	6.56876e-14	1.90489e-11	protein_coding	fibrinogen beta chain [Source:HGNC Symbol;Acc:HGNC:3662]
NABP1	ENSG00000173559	2.64038	5.33913	201.775	6.6762e-14	1.90489e-11	protein_coding	nucleic acid binding protein 1 [Source:HGNC Symbol;Acc:HGNC:26232]
HNF1B	ENSG00000275410	2.9585	5.86031	201.832	7.08438e-14	1.97205e-11	protein_coding	HNF1 homeobox B [Source:HGNC Symbol;Acc:HGNC:11630]
FAM149A	ENSG00000109794	2.50664	5.4219	196.242	9.251e-14	2.51385e-11	protein_coding	family with sequence similarity 149 member A [Source:HGNC Symbol;Acc:HGNC:24527]
NIBAN2	ENSG00000136830	2.61469	8.72927	194.26	1.04136e-13	2.73778e-11	protein_coding	niban apoptosis regulator 2 [Source:HGNC Symbol;Acc:HGNC:25282]
ANXA2	ENSG00000182718	2.60676	10.0846	194.209	1.04459e-13	2.73778e-11	protein_coding	annexin A2 [Source:HGNC Symbol;Acc:HGNC:537]
CDYL2	ENSG00000166446	2.81866	7.33119	193.517	1.11473e-13	2.76575e-11	protein_coding	chromodomain Y like 2 [Source:HGNC Symbol;Acc:HGNC:23030]
SNX29	ENSG00000048471	2.02057	6.61232	192.561	1.15416e-13	2.78364e-11	protein_coding	sorting nexin 29 [Source:HGNC Symbol;Acc:HGNC:30542]
ARID5B	ENSG00000150347	2.28044	8.66999	192.498	1.15853e-13	2.78364e-11	protein_coding	AT-rich interaction domain 5B [Source:HGNC Symbol;Acc:HGNC:17362]
SLCO4A1	ENSG00000101187	5.67519	4.4959	198.061	1.27539e-13	3.03251e-11	protein_coding	solute carrier organic anion transporter family member 4A1 [Source:HGNC Symbol;Acc:HGNC:10953]
EIF4E3	ENSG00000163412	2.02428	7.17911	190.427	1.31469e-13	3.09373e-11	protein_coding	eukaryotic translation initiation factor 4E family member 3 [Source:HGNC Symbol;Acc:HGNC:31837]
PLAAT3	ENSG00000176485	4.17612	6.13093	193.811	1.33425e-13	3.1077e-11	protein_coding	phospholipase A and acyltransferase 3 [Source:HGNC Symbol;Acc:HGNC:17825]
DEPP1	ENSG00000165507	6.17344	7.52081	198.286	1.375e-13	3.1643e-11	protein_coding	DEPP autophagy regulator 1 [Source:HGNC Symbol;Acc:HGNC:23355]
RASEF	ENSG00000165105	2.86321	5.67322	189.109	1.5154e-13	3.35829e-11	protein_coding	RAS and EF-hand domain containing [Source:HGNC Symbol;Acc:HGNC:26464]
AMIGO2	ENSG00000139211	2.99886	5.85491	187.584	1.70466e-13	3.62475e-11	protein_coding	adhesion molecule with Ig like domain 2 [Source:HGNC Symbol;Acc:HGNC:24073]
FOXO1	ENSG00000150907	3.03224	8.00113	186.963	1.73467e-13	3.62475e-11	protein_coding	forkhead box O1 [Source:HGNC Symbol;Acc:HGNC:3819]
CFD	ENSG00000197766	5.67724	5.94374	193.103	1.82109e-13	3.68845e-11	protein_coding	complement factor D [Source:HGNC Symbol;Acc:HGNC:2771]
RAB40B	ENSG00000141542	2.07079	4.79559	184.599	1.8904e-13	3.68845e-11	protein_coding	RAB40B, member RAS oncogene family [Source:HGNC Symbol;Acc:HGNC:18284]
BAIAP2L1	ENSG00000006453	2.07005	4.5901	184.218	1.93673e-13	3.74643e-11	protein_coding	BAR/IMD domain containing adaptor protein 2 like 1 [Source:HGNC Symbol;Acc:HGNC:21649]
TNFAIP2	ENSG00000185215	2.6806	6.65082	184.19	1.98982e-13	3.81677e-11	protein_coding	TNF alpha induced protein 2 [Source:HGNC Symbol;Acc:HGNC:11895]
RHEX	ENSG00000263961	2.53654	4.70066	183.45	2.03338e-13	3.83587e-11	protein_coding	regulator of hemoglobinization and erythroid cell expansion [Source:HGNC Symbol;Acc:HGNC:25341]
RHPN2	ENSG00000131941	3.24741	6.91686	184.966	2.16299e-13	4.02538e-11	protein_coding	rhophilin Rho GTPase binding protein 2 [Source:HGNC Symbol;Acc:HGNC:19974]
JUNB	ENSG00000171223	2.61885	6.3919	182.101	2.23983e-13	4.116e-11	protein_coding	JunB proto-oncogene, AP-1 transcription factor subunit [Source:HGNC Symbol;Acc:HGNC:6205]
KLC3	ENSG00000104892	3.28457	0.836577	179.018	2.36386e-13	4.25036e-11	protein_coding	kinesin light chain 3 [Source:HGNC Symbol;Acc:HGNC:20717]
ARHGAP27	ENSG00000159314	2.45743	4.41616	180.101	2.52036e-13	4.45968e-11	protein_coding	Rho GTPase activating protein 27 [Source:HGNC Symbol;Acc:HGNC:31813]
MAFF	ENSG00000185022	2.8512	4.92438	178.66	2.82755e-13	4.85275e-11	protein_coding	MAF bZIP transcription factor F [Source:HGNC Symbol;Acc:HGNC:6780]
HTATIP2	ENSG00000109854	2.26327	4.6794	177.639	2.95441e-13	4.92244e-11	protein_coding	HIV-1 Tat interactive protein 2 [Source:HGNC Symbol;Acc:HGNC:16637]
CLCF1	ENSG00000175505	2.30292	2.94326	177.45	3.01732e-13	4.99083e-11	protein_coding	cardiotrophin like cytokine factor 1 [Source:HGNC Symbol;Acc:HGNC:17412]
PER2	ENSG00000132326	2.09781	5.85073	175.013	3.50676e-13	5.75866e-11	protein_coding	period circadian regulator 2 [Source:HGNC Symbol;Acc:HGNC:8846]
LBP	ENSG00000129988	7.42044	3.77546	132.156	3.89944e-13	6.22437e-11	protein_coding	lipopolysaccharide binding protein [Source:HGNC Symbol;Acc:HGNC:6517]
RNF157-AS1	ENSG00000267128	3.20094	2.47731	173.541	3.97132e-13	6.29509e-11	lncRNA	RNF157 antisense RNA 1 [Source:HGNC Symbol;Acc:HGNC:44127]
PPP1R13L	ENSG00000104881	2.34473	3.97759	172.983	4.02167e-13	6.30648e-11	protein_coding	protein phosphatase 1 regulatory subunit 13 like [Source:HGNC Symbol;Acc:HGNC:18838]
PERP	ENSG00000112378	2.41099	9.11813	172.904	4.03376e-13	6.30648e-11	protein_coding	p53 apoptosis effector related to PMP22 [Source:HGNC Symbol;Acc:HGNC:17637]
RAPGEF3	ENSG00000079337	2.29013	4.06202	170.746	4.6726e-13	7.06336e-11	protein_coding	Rap guanine nucleotide exchange factor 3 [Source:HGNC Symbol;Acc:HGNC:16629]
ANKRD55	ENSG00000164512	5.44549	1.30314	106.462	4.70757e-13	7.06941e-11	protein_coding	ankyrin repeat domain 55 [Source:HGNC Symbol;Acc:HGNC:25681]
JUP	ENSG00000173801	2.69339	8.0698	169.078	5.28013e-13	7.77576e-11	protein_coding	junction plakoglobin [Source:HGNC Symbol;Acc:HGNC:6207]
KSR1	ENSG00000141068	2.25698	5.81433	167.891	5.66281e-13	8.23308e-11	protein_coding	kinase suppressor of ras 1 [Source:HGNC Symbol;Acc:HGNC:6465]
ARG2	ENSG00000081181	4.42633	6.58353	171.263	6.56497e-13	9.22264e-11	protein_coding	arginase 2 [Source:HGNC Symbol;Acc:HGNC:664]
SBNO2	ENSG00000064932	2.23108	6.57398	165.696	6.58587e-13	9.22264e-11	protein_coding	strawberry notch homolog 2 [Source:HGNC Symbol;Acc:HGNC:29158]
IER3	ENSG00000137331	3.44358	5.5472	166.987	7.13877e-13	9.50903e-11	protein_coding	immediate early response 3 [Source:HGNC Symbol;Acc:HGNC:5392]
SGK1	ENSG00000118515	3.02896	9.03409	165.32	7.16531e-13	9.50903e-11	protein_coding	serum/glucocorticoid regulated kinase 1 [Source:HGNC Symbol;Acc:HGNC:10810]
ZFP36	ENSG00000128016	2.67188	5.66586	163.848	7.93196e-13	1.04054e-10	protein_coding	ZFP36 ring finger protein [Source:HGNC Symbol;Acc:HGNC:12862]
HAP1	ENSG00000173805	7.70317	5.6109	175.327	8.2251e-13	1.06674e-10	protein_coding	huntingtin associated protein 1 [Source:HGNC Symbol;Acc:HGNC:4812]
FOSL2	ENSG00000075426	2.48738	8.66203	162.259	8.37477e-13	1.06698e-10	protein_coding	FOS like 2, AP-1 transcription factor subunit [Source:HGNC Symbol;Acc:HGNC:3798]
SEMA4B	ENSG00000185033	2.28426	6.49864	161.752	8.68023e-13	1.0827e-10	protein_coding	semaphorin 4B [Source:HGNC Symbol;Acc:HGNC:10730]
ISG20	ENSG00000172183	2.71068	4.56529	159.865	9.93961e-13	1.20682e-10	protein_coding	interferon stimulated exonuclease gene 20 [Source:HGNC Symbol;Acc:HGNC:6130]
SERPING1	ENSG00000149131	3.51765	8.19027	161.783	1.02186e-12	1.21484e-10	protein_coding	serpin family G member 1 [Source:HGNC Symbol;Acc:HGNC:1228]
CITED2	ENSG00000164442	2.60575	6.4148	159.331	1.09195e-12	1.27168e-10	protein_coding	Cbp/p300 interacting transactivator with Glu/Asp rich carboxy-terminal domain 2 [Source:HGNC Symbol;Acc:HGNC:1987]
HAL	ENSG00000084110	5.74085	4.49365	165.609	1.10746e-12	1.28319e-10	protein_coding	histidine ammonia-lyase [Source:HGNC Symbol;Acc:HGNC:4806]
SERPINB8	ENSG00000166401	2.23719	3.28243	156.514	1.26985e-12	1.43576e-10	protein_coding	serpin family B member 8 [Source:HGNC Symbol;Acc:HGNC:8952]
STUM	ENSG00000203685	3.55325	3.48274	155.608	1.42373e-12	1.57902e-10	protein_coding	stum, mechanosensory transduction mediator homolog [Source:HGNC Symbol;Acc:HGNC:30491]
NDRG1	ENSG00000104419	2.78821	7.29693	154.026	1.64743e-12	1.78219e-10	protein_coding	N-myc downstream regulated 1 [Source:HGNC Symbol;Acc:HGNC:7679]
GALNT15	ENSG00000131386	5.98278	3.28304	155.489	1.7596e-12	1.86813e-10	protein_coding	polypeptide N-acetylgalactosaminyltransferase 15 [Source:HGNC Symbol;Acc:HGNC:21531]
SLC15A1	ENSG00000088386	6.10911	7.49717	159.328	1.88519e-12	1.95597e-10	protein_coding	solute carrier family 15 member 1 [Source:HGNC Symbol;Acc:HGNC:10920]
PCK1	ENSG00000124253	5.32464	-1.24642	110.778	1.95227e-12	2.00732e-10	protein_coding	phosphoenolpyruvate carboxykinase 1 [Source:HGNC Symbol;Acc:HGNC:8724]
KIAA0513	ENSG00000135709	2.4482	5.49266	150.383	2.03064e-12	2.07854e-10	protein_coding	KIAA0513 [Source:HGNC Symbol;Acc:HGNC:29058]
LYPD3	ENSG00000124466	4.478	3.27551	152.871	2.06196e-12	2.10117e-10	protein_coding	LY6/PLAUR domain containing 3 [Source:HGNC Symbol;Acc:HGNC:24880]
TMEM154	ENSG00000170006	3.71261	6.02922	151.891	2.20731e-12	2.22938e-10	protein_coding	transmembrane protein 154 [Source:HGNC Symbol;Acc:HGNC:26489]
TTC9	ENSG00000133985	2.8295	5.11724	149.855	2.24609e-12	2.24865e-10	protein_coding	tetratricopeptide repeat domain 9 [Source:HGNC Symbol;Acc:HGNC:20267]
MALL	ENSG00000144063	3.08972	-0.631113	120.829	2.36758e-12	2.34877e-10	protein_coding	mal, T cell differentiation protein like [Source:HGNC Symbol;Acc:HGNC:6818]
LURAP1L	ENSG00000153714	2.82713	2.96729	148.137	2.38726e-12	2.34877e-10	protein_coding	leucine rich adaptor protein 1 like [Source:HGNC Symbol;Acc:HGNC:31452]
ATP6V1A	ENSG00000114573	2.0241	8.40032	147.68	2.44354e-12	2.39383e-10	protein_coding	ATPase H+ transporting V1 subunit A [Source:HGNC Symbol;Acc:HGNC:851]
SLC16A3	ENSG00000141526	3.65825	6.48257	147.992	2.96421e-12	2.79591e-10	protein_coding	solute carrier family 16 member 3 [Source:HGNC Symbol;Acc:HGNC:10924]
DNAJC6	ENSG00000116675	3.47211	3.51915	145.711	3.02708e-12	2.8318e-10	protein_coding	DnaJ heat shock protein family (Hsp40) member C6 [Source:HGNC Symbol;Acc:HGNC:15469]
B3GALT4	ENSG00000235863	2.2264	3.38738	144.404	3.1639e-12	2.93369e-10	protein_coding	beta-1,3-galactosyltransferase 4 [Source:HGNC Symbol;Acc:HGNC:919]
CD55	ENSG00000196352	4.36647	8.20219	148.645	3.18233e-12	2.93369e-10	protein_coding	CD55 molecule (Cromer blood group) [Source:HGNC Symbol;Acc:HGNC:2665]
C1orf116	ENSG00000182795	5.87179	4.04036	150.488	3.2733e-12	2.98865e-10	protein_coding	chromosome 1 open reading frame 116 [Source:HGNC Symbol;Acc:HGNC:28667]
CATSPERB	ENSG00000133962	4.13663	4.29841	145.895	3.40884e-12	3.08771e-10	protein_coding	cation channel sperm associated auxiliary subunit beta [Source:HGNC Symbol;Acc:HGNC:20500]
PPP1R3G	ENSG00000219607	3.71293	4.37852	144.911	3.55572e-12	3.15969e-10	protein_coding	protein phosphatase 1 regulatory subunit 3G [Source:HGNC Symbol;Acc:HGNC:14945]
SDCBP2	ENSG00000125775	5.56488	4.97645	149.608	3.55752e-12	3.15969e-10	protein_coding	syndecan binding protein 2 [Source:HGNC Symbol;Acc:HGNC:15756]
SLC18A2	ENSG00000165646	3.87211	7.4156	145.092	3.8566e-12	3.32344e-10	protein_coding	solute carrier family 18 member A2 [Source:HGNC Symbol;Acc:HGNC:10935]
PNPLA2	ENSG00000177666	2.05685	5.8008	141.287	4.02302e-12	3.4393e-10	protein_coding	patatin like phospholipase domain containing 2 [Source:HGNC Symbol;Acc:HGNC:30802]
LINC02532	ENSG00000235142	6.09669	3.45264	128.678	4.3094e-12	3.63208e-10	lncRNA	long intergenic non-protein coding RNA 2532 [Source:HGNC Symbol;Acc:HGNC:53549]
RPS6KA5	ENSG00000100784	2.4842	6.74625	141.095	4.31216e-12	3.63208e-10	protein_coding	ribosomal protein S6 kinase A5 [Source:HGNC Symbol;Acc:HGNC:10434]
ERBB3	ENSG00000065361	2.17292	7.34776	138.537	5.01329e-12	4.14613e-10	protein_coding	erb-b2 receptor tyrosine kinase 3 [Source:HGNC Symbol;Acc:HGNC:3431]
FBXL16	ENSG00000127585	6.20359	2.69	139.569	5.11159e-12	4.21217e-10	protein_coding	F-box and leucine rich repeat protein 16 [Source:HGNC Symbol;Acc:HGNC:14150]
CASZ1	ENSG00000130940	2.26691	5.63776	136.589	5.92423e-12	4.69007e-10	protein_coding	castor zinc finger 1 [Source:HGNC Symbol;Acc:HGNC:26002]
ELF3	ENSG00000163435	2.09179	6.01051	136.413	5.95864e-12	4.69007e-10	protein_coding	E74 like ETS transcription factor 3 [Source:HGNC Symbol;Acc:HGNC:3318]
ITGA3	ENSG00000005884	2.67515	6.04046	136.855	6.33042e-12	4.91491e-10	protein_coding	integrin subunit alpha 3 [Source:HGNC Symbol;Acc:HGNC:6139]
IRX5	ENSG00000176842	4.92041	1.86887	135.598	6.57583e-12	5.07094e-10	protein_coding	iroquois homeobox 5 [Source:HGNC Symbol;Acc:HGNC:14361]
RETREG1	ENSG00000154153	2.08922	5.98426	134.893	6.75215e-12	5.16309e-10	protein_coding	reticulophagy regulator 1 [Source:HGNC Symbol;Acc:HGNC:25964]
SGSM1	ENSG00000167037	3.45633	2.81579	134.815	6.94781e-12	5.2688e-10	protein_coding	small G protein signaling modulator 1 [Source:HGNC Symbol;Acc:HGNC:29410]
SYNE2	ENSG00000054654	2.18835	8.84566	134.375	7.04712e-12	5.32641e-10	protein_coding	spectrin repeat containing nuclear envelope protein 2 [Source:HGNC Symbol;Acc:HGNC:17084]
HPSE	ENSG00000173083	3.69423	4.4969	136.165	7.21411e-12	5.43463e-10	protein_coding	heparanase [Source:HGNC Symbol;Acc:HGNC:5164]
LIMK2	ENSG00000182541	2.01264	6.3358	133.553	7.54543e-12	5.64695e-10	protein_coding	LIM domain kinase 2 [Source:HGNC Symbol;Acc:HGNC:6614]
C6orf141	ENSG00000197261	2.27898	2.85749	133.206	7.82081e-12	5.77728e-10	protein_coding	chromosome 6 open reading frame 141 [Source:HGNC Symbol;Acc:HGNC:21351]
SPINT1	ENSG00000166145	2.48002	7.38048	132.759	8.4935e-12	6.21387e-10	protein_coding	serine peptidase inhibitor, Kunitz type 1 [Source:HGNC Symbol;Acc:HGNC:11246]
CDA	ENSG00000158825	4.36818	3.02139	133.833	8.7668e-12	6.31037e-10	protein_coding	cytidine deaminase [Source:HGNC Symbol;Acc:HGNC:1712]
SLC34A2	ENSG00000157765	3.37514	9.77204	130.838	1.07583e-11	7.4641e-10	protein_coding	solute carrier family 34 member 2 [Source:HGNC Symbol;Acc:HGNC:11020]
LMCD1	ENSG00000071282	2.81968	5.17872	130.777	1.08155e-11	7.48106e-10	protein_coding	LIM and cysteine rich domains 1 [Source:HGNC Symbol;Acc:HGNC:6633]
TTC39A	ENSG00000085831	2.49458	4.19575	128.932	1.1174e-11	7.61367e-10	protein_coding	tetratricopeptide repeat domain 39A [Source:HGNC Symbol;Acc:HGNC:18657]
BCL2L10	ENSG00000137875	4.03238	1.74392	130.827	1.16437e-11	7.7707e-10	protein_coding	BCL2 like 10 [Source:HGNC Symbol;Acc:HGNC:993]
B3GNT7	ENSG00000156966	3.66266	4.64291	130.236	1.17829e-11	7.81847e-10	protein_coding	UDP-GlcNAc:betaGal beta-1,3-N-acetylglucosaminyltransferase 7 [Source:HGNC Symbol;Acc:HGNC:18811]
GPBAR1	ENSG00000179921	4.21585	2.76872	128.079	1.35837e-11	8.84057e-10	protein_coding	G protein-coupled bile acid receptor 1 [Source:HGNC Symbol;Acc:HGNC:19680]
NNMT	ENSG00000166741	4.40142	5.51765	130.539	1.40606e-11	9.09202e-10	protein_coding	nicotinamide N-methyltransferase [Source:HGNC Symbol;Acc:HGNC:7861]
ADAMTS1	ENSG00000154734	2.43838	6.7996	127.044	1.41007e-11	9.09219e-10	protein_coding	ADAM metallopeptidase with thrombospondin type 1 motif 1 [Source:HGNC Symbol;Acc:HGNC:217]
MFSD4A	ENSG00000174514	7.21143	6.86052	133.134	1.48126e-11	9.49755e-10	protein_coding	major facilitator superfamily domain containing 4A [Source:HGNC Symbol;Acc:HGNC:25433]
SCARA5	ENSG00000168079	6.12709	5.71307	132.341	1.55232e-11	9.78818e-10	protein_coding	scavenger receptor class A member 5 [Source:HGNC Symbol;Acc:HGNC:28701]
SPTLC3	ENSG00000172296	2.47743	6.03638	125.661	1.59876e-11	1.00256e-09	protein_coding	serine palmitoyltransferase long chain base subunit 3 [Source:HGNC Symbol;Acc:HGNC:16253]
BCO1	ENSG00000135697	4.37817	2.73718	126.017	1.75428e-11	1.08518e-09	protein_coding	beta-carotene oxygenase 1 [Source:HGNC Symbol;Acc:HGNC:13815]
AQP3	ENSG00000165272	4.50774	5.70758	127.149	1.89283e-11	1.14301e-09	protein_coding	aquaporin 3 (Gill blood group) [Source:HGNC Symbol;Acc:HGNC:636]
ABCC3	ENSG00000108846	4.25433	6.12228	125.79	2.091e-11	1.22697e-09	protein_coding	ATP binding cassette subfamily C member 3 [Source:HGNC Symbol;Acc:HGNC:54]
CHRD	ENSG00000090539	2.75563	4.62233	122.597	2.09763e-11	1.22771e-09	protein_coding	chordin [Source:HGNC Symbol;Acc:HGNC:1949]
S100P	ENSG00000163993	8.91236	5.11318	124.302	2.1364e-11	1.24402e-09	protein_coding	S100 calcium binding protein P [Source:HGNC Symbol;Acc:HGNC:10504]
SRD5A3	ENSG00000128039	2.45188	4.72563	121.647	2.21481e-11	1.28206e-09	protein_coding	steroid 5 alpha-reductase 3 [Source:HGNC Symbol;Acc:HGNC:25812]
TRPC4	ENSG00000133107	4.25784	3.7521	123.097	2.21858e-11	1.28206e-09	protein_coding	transient receptor potential cation channel subfamily C member 4 [Source:HGNC Symbol;Acc:HGNC:12336]
SLC12A7	ENSG00000113504	2.04176	6.74433	119.817	2.49751e-11	1.41109e-09	protein_coding	solute carrier family 12 member 7 [Source:HGNC Symbol;Acc:HGNC:10915]
PRG4	ENSG00000116690	6.10603	-0.448738	88.8152	2.58747e-11	1.44405e-09	protein_coding	proteoglycan 4 [Source:HGNC Symbol;Acc:HGNC:9364]
ABHD17C	ENSG00000136379	2.18944	5.83712	119.53	2.67047e-11	1.48276e-09	protein_coding	abhydrolase domain containing 17C, depalmitoylase [Source:HGNC Symbol;Acc:HGNC:26925]
RNASE4	ENSG00000258818	3.5412	-0.915023	82.1225	2.67632e-11	1.48276e-09	protein_coding	ribonuclease A family member 4 [Source:HGNC Symbol;Acc:HGNC:10047]
BRINP1	ENSG00000078725	4.6213	3.84088	120.934	2.88746e-11	1.56554e-09	protein_coding	BMP/retinoic acid inducible neural specific 1 [Source:HGNC Symbol;Acc:HGNC:2687]
GPRC5C	ENSG00000170412	2.3269	5.58214	118.623	2.92411e-11	1.57571e-09	protein_coding	G protein-coupled receptor class C group 5 member C [Source:HGNC Symbol;Acc:HGNC:13309]
GAL3ST1	ENSG00000128242	2.22236	2.01517	118.216	2.94602e-11	1.58226e-09	protein_coding	galactose-3-O-sulfotransferase 1 [Source:HGNC Symbol;Acc:HGNC:24240]
TMEM92	ENSG00000167105	3.13442	3.99387	118.135	3.18941e-11	1.69306e-09	protein_coding	transmembrane protein 92 [Source:HGNC Symbol;Acc:HGNC:26579]
CRYAB	ENSG00000109846	2.95815	5.24338	118.521	3.21754e-11	1.70008e-09	protein_coding	crystallin alpha B [Source:HGNC Symbol;Acc:HGNC:2389]
SCGB2A2	ENSG00000110484	7.77693	4.19097	114.342	3.86415e-11	1.96007e-09	protein_coding	secretoglobin family 2A member 2 [Source:HGNC Symbol;Acc:HGNC:7050]
MST1R	ENSG00000164078	2.95963	3.34879	114.615	4.12359e-11	2.08496e-09	protein_coding	macrophage stimulating 1 receptor [Source:HGNC Symbol;Acc:HGNC:7381]
ADCY1	ENSG00000164742	2.6051	5.40224	115.295	4.26153e-11	2.14732e-09	protein_coding	adenylate cyclase 1 [Source:HGNC Symbol;Acc:HGNC:232]
DHRS3	ENSG00000162496	2.45918	7.54637	113.627	4.77408e-11	2.35873e-09	protein_coding	dehydrogenase/reductase 3 [Source:HGNC Symbol;Acc:HGNC:17693]
GDF15	ENSG00000130513	3.87928	3.97972	114.403	4.95467e-11	2.44266e-09	protein_coding	growth differentiation factor 15 [Source:HGNC Symbol;Acc:HGNC:30142]
ACKR2	ENSG00000144648	3.11076	3.57987	112.948	5.03988e-11	2.47931e-09	protein_coding	atypical chemokine receptor 2 [Source:HGNC Symbol;Acc:HGNC:1565]
IL15	ENSG00000164136	2.54892	4.23686	112.183	5.33707e-11	2.57556e-09	protein_coding	interleukin 15 [Source:HGNC Symbol;Acc:HGNC:5977]
LINC00511	ENSG00000227036	2.40627	2.82767	111.651	5.40443e-11	2.59709e-09	lncRNA	long intergenic non-protein coding RNA 511 [Source:HGNC Symbol;Acc:HGNC:43564]
PC	ENSG00000173599	2.18295	4.47808	111.168	5.63887e-11	2.68152e-09	protein_coding	pyruvate carboxylase [Source:HGNC Symbol;Acc:HGNC:8636]
LYPLAL1-AS1	ENSG00000228536	4.94898	1.97849	92.5657	5.65709e-11	2.68459e-09	lncRNA	LYPLAL1 antisense RNA 1 [Source:HGNC Symbol;Acc:HGNC:54054]
DUSP23	ENSG00000158716	2.0234	5.13037	110.77	5.85728e-11	2.76266e-09	protein_coding	dual specificity phosphatase 23 [Source:HGNC Symbol;Acc:HGNC:21480]
TSPAN15	ENSG00000099282	2.40731	5.71115	110.675	6.41969e-11	2.96727e-09	protein_coding	tetraspanin 15 [Source:HGNC Symbol;Acc:HGNC:23298]
CRAT	ENSG00000095321	2.08926	6.10926	110.113	6.50545e-11	2.99382e-09	protein_coding	carnitine O-acetyltransferase [Source:HGNC Symbol;Acc:HGNC:2342]
TBC1D8	ENSG00000204634	2.38026	5.93945	109.673	7.07601e-11	3.21107e-09	protein_coding	TBC1 domain family member 8 [Source:HGNC Symbol;Acc:HGNC:17791]
B4GALNT3	ENSG00000139044	3.33729	7.49417	110.337	7.5417e-11	3.36882e-09	protein_coding	beta-1,4-N-acetyl-galactosaminyltransferase 3 [Source:HGNC Symbol;Acc:HGNC:24137]
DEPTOR	ENSG00000155792	2.14441	6.9438	107.905	8.11372e-11	3.56161e-09	protein_coding	DEP domain containing MTOR interacting protein [Source:HGNC Symbol;Acc:HGNC:22953]
CLEC3B	ENSG00000163815	3.21126	1.78142	108.02	8.3531e-11	3.63862e-09	protein_coding	C-type lectin domain family 3 member B [Source:HGNC Symbol;Acc:HGNC:11891]
GADD45A	ENSG00000116717	2.86953	5.94367	108.473	8.46293e-11	3.67252e-09	protein_coding	growth arrest and DNA damage inducible alpha [Source:HGNC Symbol;Acc:HGNC:4095]
TMOD1	ENSG00000136842	2.46498	5.97774	108.046	8.54261e-11	3.69306e-09	protein_coding	tropomodulin 1 [Source:HGNC Symbol;Acc:HGNC:11871]
TMEM63C	ENSG00000165548	3.71024	3.11757	107.946	8.67398e-11	3.7357e-09	protein_coding	transmembrane protein 63C [Source:HGNC Symbol;Acc:HGNC:23787]
DSC2	ENSG00000134755	3.56557	6.3826	109.085	9.48657e-11	4.01001e-09	protein_coding	desmocollin 2 [Source:HGNC Symbol;Acc:HGNC:3036]
MOCOS	ENSG00000075643	2.61682	5.66796	106.843	9.76081e-11	4.1107e-09	protein_coding	molybdenum cofactor sulfurase [Source:HGNC Symbol;Acc:HGNC:18234]
DUSP1	ENSG00000120129	2.83978	6.0316	106.807	9.97016e-11	4.18344e-09	protein_coding	dual specificity phosphatase 1 [Source:HGNC Symbol;Acc:HGNC:3064]
C1R	ENSG00000159403	2.03872	8.77506	105.127	1.02565e-10	4.25662e-09	protein_coding	complement C1r [Source:HGNC Symbol;Acc:HGNC:1246]
LINGO2	ENSG00000174482	3.59541	2.63143	104.901	1.16759e-10	4.70042e-09	protein_coding	leucine rich repeat and Ig domain containing 2 [Source:HGNC Symbol;Acc:HGNC:21207]
ARRDC2	ENSG00000105643	2.03391	4.31938	103.771	1.17897e-10	4.72955e-09	protein_coding	arrestin domain containing 2 [Source:HGNC Symbol;Acc:HGNC:25225]
CLEC4E	ENSG00000166523	4.92025	3.46855	105.76	1.35398e-10	5.32859e-09	protein_coding	C-type lectin domain family 4 member E [Source:HGNC Symbol;Acc:HGNC:14555]
ST3GAL1	ENSG00000008513	2.12223	6.631	102.802	1.36672e-10	5.36286e-09	protein_coding	ST3 beta-galactoside alpha-2,3-sialyltransferase 1 [Source:HGNC Symbol;Acc:HGNC:10862]
ABAT	ENSG00000183044	3.14545	5.60898	103.995	1.39057e-10	5.43511e-09	protein_coding	4-aminobutyrate aminotransferase [Source:HGNC Symbol;Acc:HGNC:23]
LIF	ENSG00000128342	3.62623	4.44926	103.805	1.42147e-10	5.49714e-09	protein_coding	LIF interleukin 6 family cytokine [Source:HGNC Symbol;Acc:HGNC:6596]
PLAAT4	ENSG00000133321	2.7527	5.15503	101.815	1.62471e-10	6.05975e-09	protein_coding	phospholipase A and acyltransferase 4 [Source:HGNC Symbol;Acc:HGNC:9869]
DYNLT3	ENSG00000165169	2.59134	7.64822	99.9003	1.98115e-10	7.08804e-09	protein_coding	dynein light chain Tctex-type 3 [Source:HGNC Symbol;Acc:HGNC:11694]
B4GALNT2	ENSG00000167080	6.5976	4.6851	104.23	2.05411e-10	7.31467e-09	protein_coding	beta-1,4-N-acetyl-galactosaminyltransferase 2 [Source:HGNC Symbol;Acc:HGNC:24136]
PGM5P3-AS1	ENSG00000277631	4.99308	-0.632732	67.2081	2.06726e-10	7.35004e-09	lncRNA	PGM5P3 antisense RNA 1 [Source:HGNC Symbol;Acc:HGNC:51194]
USP43	ENSG00000154914	2.19575	4.0244	98.0607	2.1463e-10	7.57209e-09	protein_coding	ubiquitin specific peptidase 43 [Source:HGNC Symbol;Acc:HGNC:20072]
BICDL2	ENSG00000162069	2.31182	3.15468	97.0081	2.41291e-10	8.35769e-09	protein_coding	BICD family like cargo adaptor 2 [Source:HGNC Symbol;Acc:HGNC:33584]
GALNT13	ENSG00000144278	3.63489	3.91566	98.1939	2.42798e-10	8.39712e-09	protein_coding	polypeptide N-acetylgalactosaminyltransferase 13 [Source:HGNC Symbol;Acc:HGNC:23242]
TMEM184A	ENSG00000164855	2.4338	3.96455	97.1435	2.44809e-10	8.45386e-09	protein_coding	transmembrane protein 184A [Source:HGNC Symbol;Acc:HGNC:28797]
RAB11FIP1	ENSG00000156675	2.40537	7.41036	97.4572	2.53215e-10	8.71778e-09	protein_coding	RAB11 family interacting protein 1 [Source:HGNC Symbol;Acc:HGNC:30265]
CDKN2B	ENSG00000147883	2.95373	3.07323	96.6571	2.5973e-10	8.86187e-09	protein_coding	cyclin dependent kinase inhibitor 2B [Source:HGNC Symbol;Acc:HGNC:1788]
C1orf167	ENSG00000215910	2.63382	-1.13655	73.9689	2.62581e-10	8.91915e-09	protein_coding	chromosome 1 open reading frame 167 [Source:HGNC Symbol;Acc:HGNC:25262]
SMIM31	ENSG00000248771	3.61878	3.57755	96.5682	2.88052e-10	9.66924e-09	protein_coding	small integral membrane protein 31 [Source:HGNC Symbol;Acc:HGNC:49638]
GRIA1	ENSG00000155511	5.09059	1.95238	97.6226	2.90383e-10	9.71888e-09	protein_coding	glutamate ionotropic receptor AMPA type subunit 1 [Source:HGNC Symbol;Acc:HGNC:4571]
UCA1	ENSG00000214049	2.78411	8.60865	96.1266	2.96037e-10	9.86474e-09	lncRNA	urothelial cancer associated 1 [Source:HGNC Symbol;Acc:HGNC:37126]
FAM3C	ENSG00000196937	2.08169	5.82547	95.3614	3.01302e-10	1.00256e-08	protein_coding	FAM3 metabolism regulating signaling molecule C [Source:HGNC Symbol;Acc:HGNC:18664]
GCNT3	ENSG00000140297	4.16358	6.65121	98.3946	3.11264e-10	1.03269e-08	protein_coding	glucosaminyl (N-acetyl) transferase 3, mucin type [Source:HGNC Symbol;Acc:HGNC:4205]
ANKRD22	ENSG00000152766	3.07695	2.22921	94.6553	3.17817e-10	1.0529e-08	protein_coding	ankyrin repeat domain 22 [Source:HGNC Symbol;Acc:HGNC:28321]
PHYHIPL	ENSG00000165443	3.92512	6.31726	97.2278	3.2485e-10	1.06694e-08	protein_coding	phytanoyl-CoA 2-hydroxylase interacting protein like [Source:HGNC Symbol;Acc:HGNC:29378]
TMBIM1	ENSG00000135926	2.1892	7.49782	94.5475	3.3344e-10	1.08575e-08	protein_coding	transmembrane BAX inhibitor motif containing 1 [Source:HGNC Symbol;Acc:HGNC:23410]
KRT80	ENSG00000167767	5.72122	5.23702	98.6673	3.34948e-10	1.0891e-08	protein_coding	keratin 80 [Source:HGNC Symbol;Acc:HGNC:27056]
SAMMSON	ENSG00000240405	4.65351	2.37937	96.0711	3.37981e-10	1.0969e-08	lncRNA	survival associated mitochondrial melanoma specific oncogenic non-coding RNA [Source:HGNC Symbol;Acc:HGNC:49644]
TWF2	ENSG00000247596	2.49814	5.8369	94.8896	3.3867e-10	1.0969e-08	protein_coding	twinfilin actin binding protein 2 [Source:HGNC Symbol;Acc:HGNC:9621]
LINC01502	ENSG00000237339	7.58987	6.09315	83.8283	3.41619e-10	1.1045e-08	lncRNA	long intergenic non-protein coding RNA 1502 [Source:HGNC Symbol;Acc:HGNC:51183]
GBP2	ENSG00000162645	3.35751	6.65961	96.2063	3.50294e-10	1.12617e-08	protein_coding	guanylate binding protein 2 [Source:HGNC Symbol;Acc:HGNC:4183]
TTC22	ENSG00000006555	2.48884	3.47815	93.2354	3.64454e-10	1.1635e-08	protein_coding	tetratricopeptide repeat domain 22 [Source:HGNC Symbol;Acc:HGNC:26067]
IRS2	ENSG00000185950	2.83369	6.56429	94.4614	3.69618e-10	1.17669e-08	protein_coding	insulin receptor substrate 2 [Source:HGNC Symbol;Acc:HGNC:6126]
LMO7	ENSG00000136153	2.32413	5.75827	93.8038	3.76656e-10	1.19743e-08	protein_coding	LIM domain 7 [Source:HGNC Symbol;Acc:HGNC:6646]
ANXA4	ENSG00000196975	2.8965	8.69088	93.077	4.19967e-10	1.30424e-08	protein_coding	annexin A4 [Source:HGNC Symbol;Acc:HGNC:542]
LGALS3	ENSG00000131981	2.10559	8.0937	91.9453	4.37181e-10	1.34896e-08	protein_coding	galectin 3 [Source:HGNC Symbol;Acc:HGNC:6563]
SGPP2	ENSG00000163082	3.08876	6.30618	93.757	4.37321e-10	1.34896e-08	protein_coding	sphingosine-1-phosphate phosphatase 2 [Source:HGNC Symbol;Acc:HGNC:19953]
PLEKHN1	ENSG00000187583	2.60163	0.87549	92.474	4.40698e-10	1.35754e-08	protein_coding	pleckstrin homology domain containing N1 [Source:HGNC Symbol;Acc:HGNC:25284]
LMOD1	ENSG00000163431	2.99301	5.08369	92.7363	4.47335e-10	1.37613e-08	protein_coding	leiomodin 1 [Source:HGNC Symbol;Acc:HGNC:6647]
NECTIN4	ENSG00000143217	3.02209	4.15739	91.4556	5.00777e-10	1.512e-08	protein_coding	nectin cell adhesion molecule 4 [Source:HGNC Symbol;Acc:HGNC:19688]
GAL	ENSG00000069482	3.72464	2.23465	91.1297	5.22922e-10	1.56712e-08	protein_coding	galanin and GMAP prepropeptide [Source:HGNC Symbol;Acc:HGNC:4114]
DLGAP1	ENSG00000170579	2.84464	5.87299	90.9375	5.55414e-10	1.64648e-08	protein_coding	DLG associated protein 1 [Source:HGNC Symbol;Acc:HGNC:2905]
IL6ST	ENSG00000134352	2.2404	10.896	89.3669	5.64155e-10	1.66565e-08	protein_coding	interleukin 6 cytokine family signal transducer [Source:HGNC Symbol;Acc:HGNC:6021]
NOS3	ENSG00000164867	2.85927	4.57284	90.4296	5.65448e-10	1.66565e-08	protein_coding	nitric oxide synthase 3 [Source:HGNC Symbol;Acc:HGNC:7876]
TNS4	ENSG00000131746	4.18383	2.73423	89.5004	6.43025e-10	1.83471e-08	protein_coding	tensin 4 [Source:HGNC Symbol;Acc:HGNC:24352]
MTF1	ENSG00000188786	2.22206	6.75633	89.0346	6.44294e-10	1.83604e-08	protein_coding	metal regulatory transcription factor 1 [Source:HGNC Symbol;Acc:HGNC:7428]
PCDH1	ENSG00000156453	2.52789	6.14511	89.138	6.5457e-10	1.85836e-08	protein_coding	protocadherin 1 [Source:HGNC Symbol;Acc:HGNC:8655]
ACOT11	ENSG00000162390	2.19487	4.14358	88.1419	6.59631e-10	1.86921e-08	protein_coding	acyl-CoA thioesterase 11 [Source:HGNC Symbol;Acc:HGNC:18156]
TP53INP2	ENSG00000078804	2.25398	6.44457	88.5371	6.83133e-10	1.91798e-08	protein_coding	tumor protein p53 inducible nuclear protein 2 [Source:HGNC Symbol;Acc:HGNC:16104]
GABRP	ENSG00000094755	2.09566	9.82222	86.8422	7.57571e-10	2.1137e-08	protein_coding	gamma-aminobutyric acid type A receptor subunit pi [Source:HGNC Symbol;Acc:HGNC:4089]
SECTM1	ENSG00000141574	2.99383	3.8006	87.7235	7.61181e-10	2.11887e-08	protein_coding	secreted and transmembrane 1 [Source:HGNC Symbol;Acc:HGNC:10707]
ADM	ENSG00000148926	4.07482	3.28797	87.9892	7.74798e-10	2.15152e-08	protein_coding	adrenomedullin [Source:HGNC Symbol;Acc:HGNC:259]
TLR4	ENSG00000136869	2.26439	6.12826	87.2269	8.04136e-10	2.21538e-08	protein_coding	toll like receptor 4 [Source:HGNC Symbol;Acc:HGNC:11850]
ABCG1	ENSG00000160179	2.65663	5.91846	87.383	8.04965e-10	2.21538e-08	protein_coding	ATP binding cassette subfamily G member 1 [Source:HGNC Symbol;Acc:HGNC:73]
SLC31A2	ENSG00000136867	2.08802	2.82854	86.1357	8.27415e-10	2.25916e-08	protein_coding	solute carrier family 31 member 2 [Source:HGNC Symbol;Acc:HGNC:11017]
CYP26A1	ENSG00000095596	5.62625	3.0976	70.7335	8.63262e-10	2.35141e-08	protein_coding	cytochrome P450 family 26 subfamily A member 1 [Source:HGNC Symbol;Acc:HGNC:2603]
PTPRR	ENSG00000153233	5.06233	4.00189	88.6824	8.94815e-10	2.41717e-08	protein_coding	protein tyrosine phosphatase receptor type R [Source:HGNC Symbol;Acc:HGNC:9680]
CGN	ENSG00000143375	2.18406	4.79776	85.5691	9.2988e-10	2.503e-08	protein_coding	cingulin [Source:HGNC Symbol;Acc:HGNC:17429]
CCL8	ENSG00000108700	3.36094	-0.383542	75.1179	9.35733e-10	2.51283e-08	protein_coding	C-C motif chemokine ligand 8 [Source:HGNC Symbol;Acc:HGNC:10635]
SLC44A4	ENSG00000204385	2.6949	6.67158	85.9462	9.70336e-10	2.58145e-08	protein_coding	solute carrier family 44 member 4 [Source:HGNC Symbol;Acc:HGNC:13941]
PRB3	ENSG00000197870	4.31126	-0.0950177	66.9477	9.76608e-10	2.59512e-08	protein_coding	proline rich protein BstNI subfamily 3 [Source:HGNC Symbol;Acc:HGNC:9339]
ANKRD9	ENSG00000156381	2.18224	4.53856	85.016	9.82659e-10	2.60513e-08	protein_coding	ankyrin repeat domain 9 [Source:HGNC Symbol;Acc:HGNC:20096]
GPX3	ENSG00000211445	7.04959	10.4304	87.9268	1.04386e-09	2.73876e-08	protein_coding	glutathione peroxidase 3 [Source:HGNC Symbol;Acc:HGNC:4555]
CYP4B1	ENSG00000142973	3.73489	3.49233	85.2441	1.05309e-09	2.7598e-08	protein_coding	cytochrome P450 family 4 subfamily B member 1 [Source:HGNC Symbol;Acc:HGNC:2644]
COL17A1	ENSG00000065618	5.48911	5.67119	87.5735	1.09043e-09	2.84134e-08	protein_coding	collagen type XVII alpha 1 chain [Source:HGNC Symbol;Acc:HGNC:2194]
LINC01320	ENSG00000228262	4.46793	6.94779	87.4934	1.0962e-09	2.84986e-08	lncRNA	long intergenic non-protein coding RNA 1320 [Source:HGNC Symbol;Acc:HGNC:50526]
PDZK1IP1	ENSG00000162366	3.50953	2.80021	84.2921	1.14776e-09	2.95696e-08	protein_coding	PDZK1 interacting protein 1 [Source:HGNC Symbol;Acc:HGNC:16887]
ELL2	ENSG00000118985	2.10963	5.49425	83.8714	1.15533e-09	2.97311e-08	protein_coding	elongation factor for RNA polymerase II 2 [Source:HGNC Symbol;Acc:HGNC:17064]
APOD	ENSG00000189058	2.92741	6.93241	84.8966	1.1917e-09	3.03252e-08	protein_coding	apolipoprotein D [Source:HGNC Symbol;Acc:HGNC:612]
SLC6A12	ENSG00000111181	3.71897	3.42642	84.1272	1.22716e-09	3.10201e-08	protein_coding	solute carrier family 6 member 12 [Source:HGNC Symbol;Acc:HGNC:11045]
RGS6	ENSG00000182732	3.34553	2.65464	83.3042	1.27108e-09	3.19618e-08	protein_coding	regulator of G protein signaling 6 [Source:HGNC Symbol;Acc:HGNC:10002]
POLD4	ENSG00000175482	2.08054	1.39466	82.7735	1.29062e-09	3.23022e-08	protein_coding	DNA polymerase delta 4, accessory subunit [Source:HGNC Symbol;Acc:HGNC:14106]
MEGF6	ENSG00000162591	2.57772	4.09107	82.6535	1.37147e-09	3.39905e-08	protein_coding	multiple EGF like domains 6 [Source:HGNC Symbol;Acc:HGNC:3232]
AHNAK	ENSG00000124942	2.07725	10.7682	81.6718	1.41541e-09	3.49278e-08	protein_coding	AHNAK nucleoprotein [Source:HGNC Symbol;Acc:HGNC:347]
DKK1	ENSG00000107984	5.03659	6.20574	85.1981	1.43653e-09	3.53725e-08	protein_coding	dickkopf WNT signaling pathway inhibitor 1 [Source:HGNC Symbol;Acc:HGNC:2891]
PLA2G10	ENSG00000069764	4.24748	-0.468581	60.4547	1.54971e-09	3.77119e-08	protein_coding	phospholipase A2 group X [Source:HGNC Symbol;Acc:HGNC:9029]
HNF1A-AS1	ENSG00000241388	2.38801	2.42104	80.6688	1.61678e-09	3.88469e-08	lncRNA	HNF1A antisense RNA 1 [Source:HGNC Symbol;Acc:HGNC:26785]
CAPN8	ENSG00000203697	3.66345	0.301859	65.02	1.62565e-09	3.89371e-08	protein_coding	calpain 8 [Source:HGNC Symbol;Acc:HGNC:1485]
GPR157	ENSG00000180758	2.36048	4.58834	80.9881	1.6822e-09	4.00813e-08	protein_coding	G protein-coupled receptor 157 [Source:HGNC Symbol;Acc:HGNC:23687]
SLC5A1	ENSG00000100170	4.93776	5.01498	83.5961	1.72953e-09	4.09526e-08	protein_coding	solute carrier family 5 member 1 [Source:HGNC Symbol;Acc:HGNC:11036]
SOCS3	ENSG00000184557	2.97474	5.41329	81.7588	1.73983e-09	4.11537e-08	protein_coding	suppressor of cytokine signaling 3 [Source:HGNC Symbol;Acc:HGNC:19391]
TMEM45B	ENSG00000151715	4.20978	4.71518	81.8367	1.94372e-09	4.51806e-08	protein_coding	transmembrane protein 45B [Source:HGNC Symbol;Acc:HGNC:25194]
ADAMTS15	ENSG00000166106	3.53256	6.05592	80.6439	2.12698e-09	4.86966e-08	protein_coding	ADAM metallopeptidase with thrombospondin type 1 motif 15 [Source:HGNC Symbol;Acc:HGNC:16305]
TEX101	ENSG00000131126	5.7639	-0.597214	63.2212	2.2373e-09	5.10177e-08	protein_coding	testis expressed 101 [Source:HGNC Symbol;Acc:HGNC:30722]
APOL2	ENSG00000128335	2.2827	6.36055	78.7965	2.25375e-09	5.13414e-08	protein_coding	apolipoprotein L2 [Source:HGNC Symbol;Acc:HGNC:619]
SPSB2	ENSG00000111671	2.00531	3.30626	77.8245	2.30404e-09	5.22784e-08	protein_coding	splA/ryanodine receptor domain and SOCS box containing 2 [Source:HGNC Symbol;Acc:HGNC:29522]
CLDN1	ENSG00000163347	2.97946	4.33506	78.567	2.3585e-09	5.31144e-08	protein_coding	claudin 1 [Source:HGNC Symbol;Acc:HGNC:2032]
MRPS2	ENSG00000122140	2.16922	6.35391	78.0326	2.46292e-09	5.49547e-08	protein_coding	mitochondrial ribosomal protein S2 [Source:HGNC Symbol;Acc:HGNC:14495]
TSPAN8	ENSG00000127324	4.48328	3.8001	79.3224	2.51249e-09	5.58968e-08	protein_coding	tetraspanin 8 [Source:HGNC Symbol;Acc:HGNC:11855]
AOX1	ENSG00000138356	5.0119	5.41251	78.1969	3.32937e-09	7.01073e-08	protein_coding	aldehyde oxidase 1 [Source:HGNC Symbol;Acc:HGNC:553]
TMC5	ENSG00000103534	3.54813	5.37273	76.8113	3.42733e-09	7.17726e-08	protein_coding	transmembrane channel like 5 [Source:HGNC Symbol;Acc:HGNC:22999]
S100A6	ENSG00000197956	2.21402	7.65547	75.4352	3.44084e-09	7.19236e-08	protein_coding	S100 calcium binding protein A6 [Source:HGNC Symbol;Acc:HGNC:10496]
TMEM61	ENSG00000143001	3.28856	1.17979	71.6715	3.45328e-09	7.21176e-08	protein_coding	transmembrane protein 61 [Source:HGNC Symbol;Acc:HGNC:27296]
PRDM8	ENSG00000152784	2.52393	2.15228	74.3839	3.65647e-09	7.58061e-08	protein_coding	PR/SET domain 8 [Source:HGNC Symbol;Acc:HGNC:13993]
FETUB	ENSG00000090512	7.34732	1.32558	58.2139	3.75065e-09	7.72674e-08	protein_coding	fetuin B [Source:HGNC Symbol;Acc:HGNC:3658]
MFAP5	ENSG00000197614	5.489	4.92592	77.2363	3.76044e-09	7.73994e-08	protein_coding	microfibril associated protein 5 [Source:HGNC Symbol;Acc:HGNC:29673]
STBD1	ENSG00000118804	2.38448	-0.158348	67.0758	3.77169e-09	7.7561e-08	protein_coding	starch binding domain 1 [Source:HGNC Symbol;Acc:HGNC:24854]
BMP6	ENSG00000153162	2.21345	2.77237	73.9955	3.80971e-09	7.82019e-08	protein_coding	bone morphogenetic protein 6 [Source:HGNC Symbol;Acc:HGNC:1073]
ELANE	ENSG00000197561	3.00319	-0.904971	58.1094	3.93423e-09	7.98957e-08	protein_coding	elastase, neutrophil expressed [Source:HGNC Symbol;Acc:HGNC:3309]
ADIRF	ENSG00000148671	3.80667	4.27282	75.4969	3.95389e-09	8.00102e-08	protein_coding	adipogenesis regulatory factor [Source:HGNC Symbol;Acc:HGNC:24043]
C8orf34-AS1	ENSG00000248801	2.02268	1.99832	73.1834	4.26622e-09	8.52722e-08	lncRNA	C8orf34 antisense RNA 1 [Source:HGNC Symbol;Acc:HGNC:27840]
MET	ENSG00000105976	2.44315	8.18974	73.8229	4.30918e-09	8.57668e-08	protein_coding	MET proto-oncogene, receptor tyrosine kinase [Source:HGNC Symbol;Acc:HGNC:7029]
TACC2	ENSG00000138162	2.38407	5.41398	73.5506	4.46862e-09	8.85422e-08	protein_coding	transforming acidic coiled-coil containing protein 2 [Source:HGNC Symbol;Acc:HGNC:11523]
SLC2A9	ENSG00000109667	2.13375	3.85179	72.2678	4.92728e-09	9.66239e-08	protein_coding	solute carrier family 2 member 9 [Source:HGNC Symbol;Acc:HGNC:13446]
