# Supplementary material for: Single-cell mapping of human endometrium and decidua reveals epithelial and stromal contributions to fertility
Source: JCI Insight. 2026 Jan 23;11(2):e195254. doi: 10.1172/jci.insight.195254 (PMC12892900; doi:10.1172/jci.insight.195254)
Supplement: Supporting data values [file jciinsight-11-195254-s120.xlsx]

## Sheet: Figure 1B
subject	phase	BMI
59	proliferative	27.4
65	proliferative	27.7
67	proliferative	37.3
68	proliferative	35.5
70	proliferative	24.2
77	proliferative	47.8
20	early secretory	21.5
27	early secretory	28.6
28	early secretory	38.6
29	early secretory	28.4
35	early secretory	38.2
37	early secretory	49.2
44	early secretory	38.2
50	early secretory	28.1
51	early secretory	28.1
53	early secretory	26
6	mid-secretory	33.3
13	mid-secretory	19.9
22	mid-secretory	28.8
38	mid-secretory	43.1
52	mid-secretory	48.9
55	mid-secretory	26.8
57	mid-secretory	29
66	late secretory	29.8
75	late secretory	22.5
88	late secretory	39.8

## Sheet: Figure 2C
subject	phase
51	early secretory
38	mid-secretory
66	late secretory
D76	first trimester

## Sheet: Figure 2D
subject	phase
51	early secretory
38	mid-secretory
66	late secretory
D76	first trimester

## Sheet: Figure 4C
subject	phase
55	mid-secretory
D98	first trimester
